# Supplementary material for: Decoding pan-cancer treatment outcomes using multimodal real-world data and explainable artificial intelligence
Source: Nat Cancer. 2025 Jan 30;6(2):307–22. doi: 10.1038/s43018-024-00891-1 (PMC11864985; doi:10.1038/s43018-024-00891-1)
Supplement: Supplementary file 3 — Statistical Source Data. [file 43018_2024_891_MOESM3_ESM.xlsx]

## Sheet: Fig2A
fold	Training	target	score	cancer_type
0	Specific cancer entity	OS	0.730875268882358	Lung (C34)
0	Specific cancer entity	OS	0.723097552799195	Sarcoma (C49)
0	Specific cancer entity	OS	0.693798449612403	Stomach (C16)
0	Specific cancer entity	OS	0.650793650793651	Colon (C18)
0	Specific cancer entity	OS	0.67483562462642	Liver (C22)
0	Specific cancer entity	OS	0.604961832061069	Esophagus (C15)
0	Specific cancer entity	OS	0.791469194312796	Kidney (C64)
0	Specific cancer entity	OS	0.769726247987118	Melanoma (C43)
0	Specific cancer entity	OS	0.749216300940439	Pancreas (C25)
0	Specific cancer entity	OS	0.745543516253058	Breast (C50)
0	Specific cancer entity	OS	0.783333333333333	Rectum (C20)
0	Specific cancer entity	OS	0.603015075376884	Prostate (C61)
0	Specific cancer entity	OS	0.716279069767442	Eye (C69)
0	Specific cancer entity	OS	0.732696897374702	Brain (C71)
1	Specific cancer entity	OS	0.730014076525109	Lung (C34)
1	Specific cancer entity	OS	0.709419431279621	Sarcoma (C49)
1	Specific cancer entity	OS	0.667414721723519	Stomach (C16)
1	Specific cancer entity	OS	0.706529209621993	Colon (C18)
1	Specific cancer entity	OS	0.782970846830171	Liver (C22)
1	Specific cancer entity	OS	0.68942731277533	Esophagus (C15)
1	Specific cancer entity	OS	0.708994708994709	Kidney (C64)
1	Specific cancer entity	OS	0.683823529411765	Melanoma (C43)
1	Specific cancer entity	OS	0.733230531996916	Pancreas (C25)
1	Specific cancer entity	OS	0.721490231712858	Breast (C50)
1	Specific cancer entity	OS	0.7725	Rectum (C20)
1	Specific cancer entity	OS	0.700729927007299	Prostate (C61)
1	Specific cancer entity	OS	0.762762762762763	Eye (C69)
1	Specific cancer entity	OS	0.62778730703259	Brain (C71)
2	Specific cancer entity	OS	0.752142578885859	Lung (C34)
2	Specific cancer entity	OS	0.794212218649518	Sarcoma (C49)
2	Specific cancer entity	OS	0.734317343173432	Stomach (C16)
2	Specific cancer entity	OS	0.718263718263718	Colon (C18)
2	Specific cancer entity	OS	0.723076923076923	Liver (C22)
2	Specific cancer entity	OS	0.601328903654485	Esophagus (C15)
2	Specific cancer entity	OS	0.69620253164557	Kidney (C64)
2	Specific cancer entity	OS	0.745641025641026	Melanoma (C43)
2	Specific cancer entity	OS	0.655344655344655	Pancreas (C25)
2	Specific cancer entity	OS	0.769192546583851	Breast (C50)
2	Specific cancer entity	OS	0.738931297709924	Rectum (C20)
2	Specific cancer entity	OS	0.907284768211921	Prostate (C61)
2	Specific cancer entity	OS	0.775167785234899	Eye (C69)
2	Specific cancer entity	OS	0.767700875099443	Brain (C71)
3	Specific cancer entity	OS	0.729703037733279	Lung (C34)
3	Specific cancer entity	OS	0.753723211042499	Sarcoma (C49)
3	Specific cancer entity	OS	0.733018867924528	Stomach (C16)
3	Specific cancer entity	OS	0.770491803278688	Colon (C18)
3	Specific cancer entity	OS	0.551789077212806	Liver (C22)
3	Specific cancer entity	OS	0.780130293159609	Esophagus (C15)
3	Specific cancer entity	OS	0.602760736196319	Kidney (C64)
3	Specific cancer entity	OS	0.767091541135574	Melanoma (C43)
3	Specific cancer entity	OS	0.711681855840928	Pancreas (C25)
3	Specific cancer entity	OS	0.802527646129542	Breast (C50)
3	Specific cancer entity	OS	0.567857142857143	Rectum (C20)
3	Specific cancer entity	OS	0.738461538461539	Prostate (C61)
3	Specific cancer entity	OS	0.653198653198653	Eye (C69)
3	Specific cancer entity	OS	0.704601990049751	Brain (C71)
4	Specific cancer entity	OS	0.702583496366685	Lung (C34)
4	Specific cancer entity	OS	0.7	Sarcoma (C49)
4	Specific cancer entity	OS	0.758814102564103	Stomach (C16)
4	Specific cancer entity	OS	0.687042842215256	Colon (C18)
4	Specific cancer entity	OS	0.752994011976048	Liver (C22)
4	Specific cancer entity	OS	0.659574468085106	Esophagus (C15)
4	Specific cancer entity	OS	0.783185840707965	Kidney (C64)
4	Specific cancer entity	OS	0.772115384615385	Melanoma (C43)
4	Specific cancer entity	OS	0.728971962616822	Pancreas (C25)
4	Specific cancer entity	OS	0.757009345794392	Breast (C50)
4	Specific cancer entity	OS	0.728813559322034	Rectum (C20)
4	Specific cancer entity	OS	0.709677419354839	Prostate (C61)
4	Specific cancer entity	OS	0.860655737704918	Eye (C69)
4	Specific cancer entity	OS	0.747710241465446	Brain (C71)
0	Pan-cancer	OS	0.733041476050535	Lung (C34)
0	Pan-cancer	OS	0.720080455916862	Sarcoma (C49)
0	Pan-cancer	OS	0.687015503875969	Stomach (C16)
0	Pan-cancer	OS	0.677527151211362	Colon (C18)
0	Pan-cancer	OS	0.736999402271369	Liver (C22)
0	Pan-cancer	OS	0.704198473282443	Esophagus (C15)
0	Pan-cancer	OS	0.744075829383886	Kidney (C64)
0	Pan-cancer	OS	0.777777777777778	Melanoma (C43)
0	Pan-cancer	OS	0.712382445141066	Pancreas (C25)
0	Pan-cancer	OS	0.754631247815449	Breast (C50)
0	Pan-cancer	OS	0.823333333333333	Rectum (C20)
0	Pan-cancer	OS	0.743718592964824	Prostate (C61)
0	Pan-cancer	OS	0.86046511627907	Eye (C69)
0	Pan-cancer	OS	0.761336515513127	Brain (C71)
1	Pan-cancer	OS	0.74477614668836	Lung (C34)
1	Pan-cancer	OS	0.739632701421801	Sarcoma (C49)
1	Pan-cancer	OS	0.761220825852783	Stomach (C16)
1	Pan-cancer	OS	0.7553264604811	Colon (C18)
1	Pan-cancer	OS	0.78713558537714	Liver (C22)
1	Pan-cancer	OS	0.770925110132159	Esophagus (C15)
1	Pan-cancer	OS	0.814814814814815	Kidney (C64)
1	Pan-cancer	OS	0.622058823529412	Melanoma (C43)
1	Pan-cancer	OS	0.757131842713955	Pancreas (C25)
1	Pan-cancer	OS	0.69922762380736	Breast (C50)
1	Pan-cancer	OS	0.75	Rectum (C20)
1	Pan-cancer	OS	0.744525547445255	Prostate (C61)
1	Pan-cancer	OS	0.774774774774775	Eye (C69)
1	Pan-cancer	OS	0.687821612349914	Brain (C71)
2	Pan-cancer	OS	0.755291520581743	Lung (C34)
2	Pan-cancer	OS	0.803456591639871	Sarcoma (C49)
2	Pan-cancer	OS	0.773062730627306	Stomach (C16)
2	Pan-cancer	OS	0.687960687960688	Colon (C18)
2	Pan-cancer	OS	0.721611721611722	Liver (C22)
2	Pan-cancer	OS	0.654485049833887	Esophagus (C15)
2	Pan-cancer	OS	0.780590717299578	Kidney (C64)
2	Pan-cancer	OS	0.72	Melanoma (C43)
2	Pan-cancer	OS	0.731268731268731	Pancreas (C25)
2	Pan-cancer	OS	0.791801242236025	Breast (C50)
2	Pan-cancer	OS	0.772519083969466	Rectum (C20)
2	Pan-cancer	OS	0.854304635761589	Prostate (C61)
2	Pan-cancer	OS	0.805369127516778	Eye (C69)
2	Pan-cancer	OS	0.808273667462212	Brain (C71)
3	Pan-cancer	OS	0.741418062934205	Lung (C34)
3	Pan-cancer	OS	0.793316382128587	Sarcoma (C49)
3	Pan-cancer	OS	0.719811320754717	Stomach (C16)
3	Pan-cancer	OS	0.751639344262295	Colon (C18)
3	Pan-cancer	OS	0.672944130571249	Liver (C22)
3	Pan-cancer	OS	0.838762214983713	Esophagus (C15)
3	Pan-cancer	OS	0.699386503067485	Kidney (C64)
3	Pan-cancer	OS	0.796060254924681	Melanoma (C43)
3	Pan-cancer	OS	0.738193869096935	Pancreas (C25)
3	Pan-cancer	OS	0.796840442338073	Breast (C50)
3	Pan-cancer	OS	0.626785714285714	Rectum (C20)
3	Pan-cancer	OS	0.712820512820513	Prostate (C61)
3	Pan-cancer	OS	0.771043771043771	Eye (C69)
3	Pan-cancer	OS	0.691542288557214	Brain (C71)
4	Pan-cancer	OS	0.694504611514813	Lung (C34)
4	Pan-cancer	OS	0.775249500998004	Sarcoma (C49)
4	Pan-cancer	OS	0.733974358974359	Stomach (C16)
4	Pan-cancer	OS	0.711598746081505	Colon (C18)
4	Pan-cancer	OS	0.775449101796407	Liver (C22)
4	Pan-cancer	OS	0.646276595744681	Esophagus (C15)
4	Pan-cancer	OS	0.725663716814159	Kidney (C64)
4	Pan-cancer	OS	0.796153846153846	Melanoma (C43)
4	Pan-cancer	OS	0.749221183800623	Pancreas (C25)
4	Pan-cancer	OS	0.796635514018692	Breast (C50)
4	Pan-cancer	OS	0.75593220338983	Rectum (C20)
4	Pan-cancer	OS	0.858870967741935	Prostate (C61)
4	Pan-cancer	OS	0.807377049180328	Eye (C69)
4	Pan-cancer	OS	0.781015820149875	Brain (C71)
0	Specific cancer entity	TTNT	0.709593824919278	Lung (C34)
0	Specific cancer entity	TTNT	0.655318091451292	Sarcoma (C49)
0	Specific cancer entity	TTNT	0.651937984496124	Stomach (C16)
0	Specific cancer entity	TTNT	0.628378378378378	Colon (C18)
0	Specific cancer entity	TTNT	0.614774417451661	Liver (C22)
0	Specific cancer entity	TTNT	0.672881355932203	Esophagus (C15)
0	Specific cancer entity	TTNT	0.740213523131673	Kidney (C64)
0	Specific cancer entity	TTNT	0.577402135231317	Melanoma (C43)
0	Specific cancer entity	TTNT	0.661815661815662	Pancreas (C25)
0	Specific cancer entity	TTNT	0.717050096753386	Breast (C50)
0	Specific cancer entity	TTNT	0.76875	Rectum (C20)
0	Specific cancer entity	TTNT	0.645669291338583	Prostate (C61)
0	Specific cancer entity	TTNT	0.633663366336634	Eye (C69)
0	Specific cancer entity	TTNT	0.69050894085282	Brain (C71)
1	Specific cancer entity	TTNT	0.709379822055878	Lung (C34)
1	Specific cancer entity	TTNT	0.652154889520893	Sarcoma (C49)
1	Specific cancer entity	TTNT	0.617063492063492	Stomach (C16)
1	Specific cancer entity	TTNT	0.640831758034026	Colon (C18)
1	Specific cancer entity	TTNT	0.65328330206379	Liver (C22)
1	Specific cancer entity	TTNT	0.749034749034749	Esophagus (C15)
1	Specific cancer entity	TTNT	0.6	Kidney (C64)
1	Specific cancer entity	TTNT	0.703094777562863	Melanoma (C43)
1	Specific cancer entity	TTNT	0.719762062128222	Pancreas (C25)
1	Specific cancer entity	TTNT	0.671900826446281	Breast (C50)
1	Specific cancer entity	TTNT	0.733178654292343	Rectum (C20)
1	Specific cancer entity	TTNT	0.728	Prostate (C61)
1	Specific cancer entity	TTNT	0.714285714285714	Eye (C69)
1	Specific cancer entity	TTNT	0.595607235142119	Brain (C71)
2	Specific cancer entity	TTNT	0.73178634594977	Lung (C34)
2	Specific cancer entity	TTNT	0.679767506227512	Sarcoma (C49)
2	Specific cancer entity	TTNT	0.743096234309623	Stomach (C16)
2	Specific cancer entity	TTNT	0.714393939393939	Colon (C18)
2	Specific cancer entity	TTNT	0.638888888888889	Liver (C22)
2	Specific cancer entity	TTNT	0.581920903954802	Esophagus (C15)
2	Specific cancer entity	TTNT	0.691449814126394	Kidney (C64)
2	Specific cancer entity	TTNT	0.724517906336088	Melanoma (C43)
2	Specific cancer entity	TTNT	0.719926538108356	Pancreas (C25)
2	Specific cancer entity	TTNT	0.697665802148944	Breast (C50)
2	Specific cancer entity	TTNT	0.697976878612717	Rectum (C20)
2	Specific cancer entity	TTNT	0.738095238095238	Prostate (C61)
2	Specific cancer entity	TTNT	0.55079006772009	Eye (C69)
2	Specific cancer entity	TTNT	0.748112560054907	Brain (C71)
3	Specific cancer entity	TTNT	0.709631332111687	Lung (C34)
3	Specific cancer entity	TTNT	0.687205106855398	Sarcoma (C49)
3	Specific cancer entity	TTNT	0.670710571923744	Stomach (C16)
3	Specific cancer entity	TTNT	0.612858141160028	Colon (C18)
3	Specific cancer entity	TTNT	0.524509803921569	Liver (C22)
3	Specific cancer entity	TTNT	0.728307254623044	Esophagus (C15)
3	Specific cancer entity	TTNT	0.638059701492537	Kidney (C64)
3	Specific cancer entity	TTNT	0.797430830039526	Melanoma (C43)
3	Specific cancer entity	TTNT	0.636363636363636	Pancreas (C25)
3	Specific cancer entity	TTNT	0.673774375797339	Breast (C50)
3	Specific cancer entity	TTNT	0.624561403508772	Rectum (C20)
3	Specific cancer entity	TTNT	0.611814345991561	Prostate (C61)
3	Specific cancer entity	TTNT	0.695417789757412	Eye (C69)
3	Specific cancer entity	TTNT	0.638858988159311	Brain (C71)
4	Specific cancer entity	TTNT	0.707950110949575	Lung (C34)
4	Specific cancer entity	TTNT	0.652960526315789	Sarcoma (C49)
4	Specific cancer entity	TTNT	0.759915014164306	Stomach (C16)
4	Specific cancer entity	TTNT	0.638045540796964	Colon (C18)
4	Specific cancer entity	TTNT	0.709019091507571	Liver (C22)
4	Specific cancer entity	TTNT	0.655844155844156	Esophagus (C15)
4	Specific cancer entity	TTNT	0.714285714285714	Kidney (C64)
4	Specific cancer entity	TTNT	0.691237830319889	Melanoma (C43)
4	Specific cancer entity	TTNT	0.599078341013825	Pancreas (C25)
4	Specific cancer entity	TTNT	0.629196447909898	Breast (C50)
4	Specific cancer entity	TTNT	0.75	Rectum (C20)
4	Specific cancer entity	TTNT	0.649056603773585	Prostate (C61)
4	Specific cancer entity	TTNT	0.684931506849315	Eye (C69)
4	Specific cancer entity	TTNT	0.689655172413793	Brain (C71)
0	Pan-cancer	TTNT	0.71628719114203	Lung (C34)
0	Pan-cancer	TTNT	0.673210735586481	Sarcoma (C49)
0	Pan-cancer	TTNT	0.706201550387597	Stomach (C16)
0	Pan-cancer	TTNT	0.652402402402402	Colon (C18)
0	Pan-cancer	TTNT	0.649975210708974	Liver (C22)
0	Pan-cancer	TTNT	0.689830508474576	Esophagus (C15)
0	Pan-cancer	TTNT	0.754448398576512	Kidney (C64)
0	Pan-cancer	TTNT	0.594306049822064	Melanoma (C43)
0	Pan-cancer	TTNT	0.662508662508662	Pancreas (C25)
0	Pan-cancer	TTNT	0.726725435390239	Breast (C50)
0	Pan-cancer	TTNT	0.8	Rectum (C20)
0	Pan-cancer	TTNT	0.460629921259843	Prostate (C61)
0	Pan-cancer	TTNT	0.70957095709571	Eye (C69)
0	Pan-cancer	TTNT	0.718019257221458	Brain (C71)
1	Pan-cancer	TTNT	0.728733707606947	Lung (C34)
1	Pan-cancer	TTNT	0.713410632246773	Sarcoma (C49)
1	Pan-cancer	TTNT	0.719047619047619	Stomach (C16)
1	Pan-cancer	TTNT	0.688720856962823	Colon (C18)
1	Pan-cancer	TTNT	0.64953095684803	Liver (C22)
1	Pan-cancer	TTNT	0.75	Esophagus (C15)
1	Pan-cancer	TTNT	0.604081632653061	Kidney (C64)
1	Pan-cancer	TTNT	0.683752417794971	Melanoma (C43)
1	Pan-cancer	TTNT	0.699272967614012	Pancreas (C25)
1	Pan-cancer	TTNT	0.666115702479339	Breast (C50)
1	Pan-cancer	TTNT	0.80046403712297	Rectum (C20)
1	Pan-cancer	TTNT	0.684	Prostate (C61)
1	Pan-cancer	TTNT	0.754716981132076	Eye (C69)
1	Pan-cancer	TTNT	0.599483204134367	Brain (C71)
2	Pan-cancer	TTNT	0.727626459143969	Lung (C34)
2	Pan-cancer	TTNT	0.717686133407141	Sarcoma (C49)
2	Pan-cancer	TTNT	0.79581589958159	Stomach (C16)
2	Pan-cancer	TTNT	0.712121212121212	Colon (C18)
2	Pan-cancer	TTNT	0.670454545454545	Liver (C22)
2	Pan-cancer	TTNT	0.655367231638418	Esophagus (C15)
2	Pan-cancer	TTNT	0.739776951672863	Kidney (C64)
2	Pan-cancer	TTNT	0.642561983471074	Melanoma (C43)
2	Pan-cancer	TTNT	0.702479338842975	Pancreas (C25)
2	Pan-cancer	TTNT	0.743608743979252	Breast (C50)
2	Pan-cancer	TTNT	0.757225433526012	Rectum (C20)
2	Pan-cancer	TTNT	0.719047619047619	Prostate (C61)
2	Pan-cancer	TTNT	0.580135440180587	Eye (C69)
2	Pan-cancer	TTNT	0.748112560054907	Brain (C71)
3	Pan-cancer	TTNT	0.713047799484424	Lung (C34)
3	Pan-cancer	TTNT	0.740216486261449	Sarcoma (C49)
3	Pan-cancer	TTNT	0.724436741767764	Stomach (C16)
3	Pan-cancer	TTNT	0.690426275331936	Colon (C18)
3	Pan-cancer	TTNT	0.574509803921569	Liver (C22)
3	Pan-cancer	TTNT	0.789473684210526	Esophagus (C15)
3	Pan-cancer	TTNT	0.703980099502488	Kidney (C64)
3	Pan-cancer	TTNT	0.781620553359684	Melanoma (C43)
3	Pan-cancer	TTNT	0.673957621326042	Pancreas (C25)
3	Pan-cancer	TTNT	0.687807545106616	Breast (C50)
3	Pan-cancer	TTNT	0.643859649122807	Rectum (C20)
3	Pan-cancer	TTNT	0.738396624472574	Prostate (C61)
3	Pan-cancer	TTNT	0.789757412398922	Eye (C69)
3	Pan-cancer	TTNT	0.592034445640474	Brain (C71)
4	Pan-cancer	TTNT	0.694682072078965	Lung (C34)
4	Pan-cancer	TTNT	0.692708333333333	Sarcoma (C49)
4	Pan-cancer	TTNT	0.729461756373938	Stomach (C16)
4	Pan-cancer	TTNT	0.648007590132827	Colon (C18)
4	Pan-cancer	TTNT	0.701777485187623	Liver (C22)
4	Pan-cancer	TTNT	0.688311688311688	Esophagus (C15)
4	Pan-cancer	TTNT	0.684981684981685	Kidney (C64)
4	Pan-cancer	TTNT	0.757997218358832	Melanoma (C43)
4	Pan-cancer	TTNT	0.716919025674786	Pancreas (C25)
4	Pan-cancer	TTNT	0.625297812432315	Breast (C50)
4	Pan-cancer	TTNT	0.779761904761905	Rectum (C20)
4	Pan-cancer	TTNT	0.728301886792453	Prostate (C61)
4	Pan-cancer	TTNT	0.746575342465753	Eye (C69)
4	Pan-cancer	TTNT	0.705796038151137	Brain (C71)

## Sheet: Fig2B
time	surv	tile	target
1	1	1	OS
2	1	1	OS
3	1	1	OS
4	1	1	OS
6	1	1	OS
7	1	1	OS
8	0.999360204734485	1	OS
11	0.99872040946897	1	OS
14	0.99872040946897	1	OS
15	0.998080204078285	1	OS
18	0.998080204078285	1	OS
20	0.998080204078285	1	OS
21	0.998080204078285	1	OS
22	0.998080204078285	1	OS
23	0.998080204078285	1	OS
24	0.998080204078285	1	OS
25	0.998080204078285	1	OS
26	0.998080204078285	1	OS
27	0.997433360135266	1	OS
28	0.997433360135266	1	OS
29	0.997433360135266	1	OS
30	0.997433360135266	1	OS
31	0.997433360135266	1	OS
34	0.996779305472882	1	OS
35	0.996779305472882	1	OS
36	0.996779305472882	1	OS
37	0.996779305472882	1	OS
38	0.996779305472882	1	OS
39	0.996118749273099	1	OS
40	0.996118749273099	1	OS
41	0.996118749273099	1	OS
42	0.996118749273099	1	OS
43	0.995451109360717	1	OS
44	0.995451109360717	1	OS
45	0.995451109360717	1	OS
46	0.995451109360717	1	OS
47	0.995451109360717	1	OS
48	0.995451109360717	1	OS
49	0.995451109360717	1	OS
50	0.995451109360717	1	OS
51	0.995451109360717	1	OS
52	0.995451109360717	1	OS
53	0.995451109360717	1	OS
54	0.995451109360717	1	OS
55	0.995451109360717	1	OS
56	0.995451109360717	1	OS
57	0.995451109360717	1	OS
58	0.994761738786368	1	OS
61	0.994761738786368	1	OS
62	0.994761738786368	1	OS
63	0.994761738786368	1	OS
64	0.994761738786368	1	OS
65	0.994761738786368	1	OS
66	0.994761738786368	1	OS
68	0.994761738786368	1	OS
69	0.994761738786368	1	OS
70	0.994761738786368	1	OS
72	0.994060214287929	1	OS
73	0.994060214287929	1	OS
75	0.994060214287929	1	OS
76	0.994060214287929	1	OS
77	0.994060214287929	1	OS
78	0.994060214287929	1	OS
79	0.993352698121176	1	OS
80	0.993352698121176	1	OS
82	0.993352698121176	1	OS
83	0.993352698121176	1	OS
84	0.993352698121176	1	OS
85	0.993352698121176	1	OS
86	0.992636510162905	1	OS
87	0.992636510162905	1	OS
89	0.992636510162905	1	OS
90	0.992636510162905	1	OS
91	0.992636510162905	1	OS
93	0.991911957965706	1	OS
94	0.991186876125088	1	OS
95	0.990461263477851	1	OS
96	0.989735650830615	1	OS
97	0.989735650830615	1	OS
98	0.989735650830615	1	OS
99	0.989735650830615	1	OS
100	0.989735650830615	1	OS
101	0.989735650830615	1	OS
103	0.989005757282805	1	OS
105	0.989005757282805	1	OS
106	0.989005757282805	1	OS
107	0.989005757282805	1	OS
108	0.989005757282805	1	OS
109	0.988267693284833	1	OS
111	0.988267693284833	1	OS
112	0.988267693284833	1	OS
115	0.988267693284833	1	OS
116	0.988267693284833	1	OS
118	0.988267693284833	1	OS
119	0.988267693284833	1	OS
120	0.988267693284833	1	OS
121	0.988267693284833	1	OS
122	0.988267693284833	1	OS
123	0.988267693284833	1	OS
124	0.988267693284833	1	OS
127	0.988267693284833	1	OS
128	0.987511558859978	1	OS
130	0.986754845021771	1	OS
131	0.986754845021771	1	OS
132	0.986754845021771	1	OS
133	0.986754845021771	1	OS
135	0.986754845021771	1	OS
136	0.986754845021771	1	OS
137	0.986754845021771	1	OS
139	0.986754845021771	1	OS
140	0.986754845021771	1	OS
141	0.986754845021771	1	OS
142	0.985984544596305	1	OS
143	0.985984544596305	1	OS
144	0.98521243453789	1	OS
146	0.98521243453789	1	OS
147	0.98521243453789	1	OS
148	0.98521243453789	1	OS
149	0.98521243453789	1	OS
150	0.98521243453789	1	OS
151	0.98521243453789	1	OS
152	0.98521243453789	1	OS
153	0.983649845426807	1	OS
154	0.982867307761392	1	OS
155	0.982867307761392	1	OS
156	0.982867307761392	1	OS
157	0.982867307761392	1	OS
159	0.982075949220521	1	OS
160	0.982075949220521	1	OS
161	0.982075949220521	1	OS
162	0.982075949220521	1	OS
163	0.981278809651349	1	OS
164	0.981278809651349	1	OS
165	0.981278809651349	1	OS
166	0.981278809651349	1	OS
168	0.981278809651349	1	OS
169	0.981278809651349	1	OS
171	0.981278809651349	1	OS
173	0.981278809651349	1	OS
174	0.980475141502576	1	OS
175	0.980475141502576	1	OS
177	0.980475141502576	1	OS
178	0.980475141502576	1	OS
179	0.980475141502576	1	OS
180	0.979665500592995	1	OS
181	0.979665500592995	1	OS
182	0.978854519218332	1	OS
183	0.978854519218332	1	OS
184	0.978854519218332	1	OS
185	0.978039486313071	1	OS
186	0.977223773647255	1	OS
187	0.977223773647255	1	OS
189	0.976405328275691	1	OS
190	0.976405328275691	1	OS
191	0.975582052282204	1	OS
193	0.975582052282204	1	OS
194	0.975582052282204	1	OS
197	0.975582052282204	1	OS
198	0.975582052282204	1	OS
200	0.974751769684517	1	OS
201	0.97392148708683	1	OS
202	0.97392148708683	1	OS
203	0.973090496056893	1	OS
205	0.973090496056893	1	OS
207	0.973090496056893	1	OS
209	0.973090496056893	1	OS
210	0.973090496056893	1	OS
212	0.973090496056893	1	OS
213	0.973090496056893	1	OS
216	0.973090496056893	1	OS
217	0.972248722271377	1	OS
218	0.972248722271377	1	OS
220	0.972248722271377	1	OS
222	0.972248722271377	1	OS
223	0.972248722271377	1	OS
224	0.972248722271377	1	OS
225	0.972248722271377	1	OS
226	0.971401077352221	1	OS
227	0.971401077352221	1	OS
228	0.971401077352221	1	OS
229	0.971401077352221	1	OS
230	0.97055046344911	1	OS
231	0.97055046344911	1	OS
232	0.969696105646778	1	OS
233	0.967987390042115	1	OS
235	0.967133032239783	1	OS
236	0.967133032239783	1	OS
238	0.966277162299747	1	OS
239	0.965420533609765	1	OS
240	0.965420533609765	1	OS
242	0.965420533609765	1	OS
243	0.964560853704503	1	OS
244	0.964560853704503	1	OS
245	0.964560853704503	1	OS
247	0.963696551864266	1	OS
248	0.963696551864266	1	OS
250	0.963696551864266	1	OS
251	0.96282991827446	1	OS
252	0.96282991827446	1	OS
253	0.96282991827446	1	OS
254	0.96282991827446	1	OS
255	0.961960938203815	1	OS
256	0.961091172436904	1	OS
257	0.961091172436904	1	OS
258	0.960219829578847	1	OS
259	0.960219829578847	1	OS
260	0.960219829578847	1	OS
261	0.960219829578847	1	OS
263	0.960219829578847	1	OS
264	0.959340507390588	1	OS
265	0.959340507390588	1	OS
266	0.958458760600707	1	OS
267	0.957574573552182	1	OS
268	0.957574573552182	1	OS
270	0.956689569325239	1	OS
272	0.956689569325239	1	OS
273	0.956689569325239	1	OS
274	0.95579962553982	1	OS
275	0.95579962553982	1	OS
277	0.95579962553982	1	OS
278	0.95579962553982	1	OS
279	0.954906354861745	1	OS
280	0.954009729176429	1	OS
281	0.954009729176429	1	OS
282	0.954009729176429	1	OS
283	0.953108870130937	1	OS
285	0.953108870130937	1	OS
286	0.953108870130937	1	OS
287	0.953108870130937	1	OS
288	0.953108870130937	1	OS
289	0.953108870130937	1	OS
290	0.953108870130937	1	OS
292	0.953108870130937	1	OS
293	0.953108870130937	1	OS
294	0.953108870130937	1	OS
295	0.953108870130937	1	OS
296	0.953108870130937	1	OS
298	0.953108870130937	1	OS
300	0.952190653493046	1	OS
301	0.952190653493046	1	OS
302	0.952190653493046	1	OS
303	0.951269772783672	1	OS
305	0.951269772783672	1	OS
306	0.950347105690768	1	OS
308	0.950347105690768	1	OS
309	0.950347105690768	1	OS
310	0.950347105690768	1	OS
311	0.950347105690768	1	OS
312	0.950347105690768	1	OS
313	0.950347105690768	1	OS
314	0.950347105690768	1	OS
315	0.950347105690768	1	OS
316	0.950347105690768	1	OS
318	0.950347105690768	1	OS
320	0.949409879748272	1	OS
321	0.949409879748272	1	OS
322	0.949409879748272	1	OS
323	0.949409879748272	1	OS
325	0.948468938341188	1	OS
326	0.948468938341188	1	OS
327	0.948468938341188	1	OS
328	0.947524248163557	1	OS
329	0.947524248163557	1	OS
331	0.94562919966723	1	OS
332	0.94562919966723	1	OS
334	0.94562919966723	1	OS
335	0.94562919966723	1	OS
336	0.94562919966723	1	OS
338	0.94562919966723	1	OS
339	0.94562919966723	1	OS
340	0.94562919966723	1	OS
341	0.94562919966723	1	OS
342	0.94562919966723	1	OS
343	0.94562919966723	1	OS
344	0.944669170022898	1	OS
345	0.943707185124707	1	OS
347	0.943707185124707	1	OS
348	0.94177533827696	1	OS
349	0.940807429398977	1	OS
350	0.940807429398977	1	OS
351	0.940807429398977	1	OS
352	0.940807429398977	1	OS
353	0.939832499420325	1	OS
355	0.939832499420325	1	OS
356	0.939832499420325	1	OS
357	0.938852486386519	1	OS
358	0.938852486386519	1	OS
359	0.937869394777737	1	OS
360	0.937869394777737	1	OS
361	0.937869394777737	1	OS
362	0.937869394777737	1	OS
363	0.936879036388321	1	OS
365	0.935888677998904	1	OS
367	0.935888677998904	1	OS
369	0.935888677998904	1	OS
370	0.934894109796992	1	OS
371	0.934894109796992	1	OS
373	0.934894109796992	1	OS
374	0.934894109796992	1	OS
376	0.932892195214986	1	OS
377	0.932892195214986	1	OS
378	0.932892195214986	1	OS
380	0.932892195214986	1	OS
385	0.931884752239592	1	OS
386	0.931884752239592	1	OS
387	0.931884752239592	1	OS
388	0.931884752239592	1	OS
389	0.931884752239592	1	OS
390	0.931884752239592	1	OS
391	0.931884752239592	1	OS
392	0.930864067954554	1	OS
393	0.930864067954554	1	OS
394	0.930864067954554	1	OS
395	0.929837756964527	1	OS
396	0.929837756964527	1	OS
397	0.928810311929207	1	OS
398	0.928810311929207	1	OS
399	0.928810311929207	1	OS
400	0.928810311929207	1	OS
402	0.927778300471508	1	OS
403	0.927778300471508	1	OS
404	0.926745139780559	1	OS
405	0.925711979089611	1	OS
406	0.925711979089611	1	OS
408	0.925711979089611	1	OS
409	0.925711979089611	1	OS
410	0.92467418539108	1	OS
411	0.92467418539108	1	OS
417	0.92467418539108	1	OS
419	0.923630535068969	1	OS
420	0.922586884746857	1	OS
421	0.921540867870727	1	OS
422	0.921540867870727	1	OS
423	0.920493662339055	1	OS
425	0.919446456807384	1	OS
428	0.917352045744041	1	OS
429	0.917352045744041	1	OS
430	0.917352045744041	1	OS
432	0.916301241567931	1	OS
433	0.916301241567931	1	OS
437	0.916301241567931	1	OS
440	0.916301241567931	1	OS
441	0.915244377390806	1	OS
443	0.915244377390806	1	OS
444	0.915244377390806	1	OS
447	0.915244377390806	1	OS
448	0.915244377390806	1	OS
450	0.91417641429	1	OS
451	0.91417641429	1	OS
456	0.91417641429	1	OS
458	0.91417641429	1	OS
459	0.913098376065601	1	OS
462	0.913098376065601	1	OS
463	0.912019063564342	1	OS
468	0.910939751063082	1	OS
469	0.910939751063082	1	OS
470	0.910939751063082	1	OS
473	0.910939751063082	1	OS
475	0.910939751063082	1	OS
476	0.910939751063082	1	OS
478	0.910939751063082	1	OS
480	0.910939751063082	1	OS
481	0.910939751063082	1	OS
482	0.910939751063082	1	OS
483	0.909846185935756	1	OS
484	0.909846185935756	1	OS
485	0.908747337885108	1	OS
486	0.908747337885108	1	OS
487	0.908747337885108	1	OS
488	0.907644489174083	1	OS
490	0.906540298797959	1	OS
491	0.90543341198624	1	OS
492	0.90543341198624	1	OS
493	0.904325170355901	1	OS
495	0.903216928725563	1	OS
496	0.902108687095225	1	OS
497	0.902108687095225	1	OS
499	0.902108687095225	1	OS
504	0.900994972666713	1	OS
505	0.900994972666713	1	OS
507	0.900994972666713	1	OS
512	0.900994972666713	1	OS
515	0.900994972666713	1	OS
519	0.900994972666713	1	OS
520	0.899872936586181	1	OS
523	0.898748095415449	1	OS
525	0.898748095415449	1	OS
526	0.895360853849812	1	OS
527	0.895360853849812	1	OS
529	0.895360853849812	1	OS
530	0.894228918509926	1	OS
531	0.894228918509926	1	OS
532	0.893095548524489	1	OS
534	0.893095548524489	1	OS
535	0.893095548524489	1	OS
540	0.893095548524489	1	OS
542	0.89195348260566	1	OS
543	0.89195348260566	1	OS
544	0.890809952499755	1	OS
545	0.889664952560809	1	OS
546	0.889664952560809	1	OS
547	0.889664952560809	1	OS
548	0.889664952560809	1	OS
549	0.888511042116502	1	OS
551	0.888511042116502	1	OS
552	0.888511042116502	1	OS
553	0.888511042116502	1	OS
554	0.887352618332778	1	OS
555	0.886194194549054	1	OS
556	0.885032734267862	1	OS
557	0.885032734267862	1	OS
558	0.883868217512247	1	OS
559	0.881536111397439	1	OS
560	0.880370058340035	1	OS
561	0.880370058340035	1	OS
564	0.880370058340035	1	OS
565	0.880370058340035	1	OS
567	0.880370058340035	1	OS
568	0.880370058340035	1	OS
569	0.879193093021398	1	OS
570	0.879193093021398	1	OS
571	0.879193093021398	1	OS
573	0.879193093021398	1	OS
579	0.879193093021398	1	OS
580	0.879193093021398	1	OS
582	0.879193093021398	1	OS
583	0.879193093021398	1	OS
584	0.878003386535578	1	OS
585	0.878003386535578	1	OS
586	0.878003386535578	1	OS
587	0.878003386535578	1	OS
588	0.876807196635666	1	OS
590	0.876807196635666	1	OS
591	0.875604443279512	1	OS
594	0.875604443279512	1	OS
595	0.874393372126982	1	OS
596	0.874393372126982	1	OS
598	0.871954339010868	1	OS
603	0.871954339010868	1	OS
606	0.871954339010868	1	OS
608	0.870731401649001	1	OS
612	0.870731401649001	1	OS
615	0.870731401649001	1	OS
616	0.870731401649001	1	OS
617	0.869499815508055	1	OS
619	0.867036643226162	1	OS
623	0.867036643226162	1	OS
624	0.867036643226162	1	OS
625	0.865799786388464	1	OS
627	0.864562929550767	1	OS
628	0.863326072713069	1	OS
629	0.863326072713069	1	OS
630	0.862085661689056	1	OS
631	0.860845250665043	1	OS
632	0.85960483964103	1	OS
633	0.85960483964103	1	OS
634	0.85960483964103	1	OS
635	0.85836083842592	1	OS
636	0.85836083842592	1	OS
641	0.857113220928208	1	OS
642	0.857113220928208	1	OS
643	0.857113220928208	1	OS
644	0.857113220928208	1	OS
645	0.857113220928208	1	OS
646	0.857113220928208	1	OS
648	0.857113220928208	1	OS
649	0.855841539591519	1	OS
653	0.855841539591519	1	OS
655	0.855841539591519	1	OS
656	0.855841539591519	1	OS
657	0.854564164159293	1	OS
660	0.854564164159293	1	OS
665	0.854564164159293	1	OS
666	0.854564164159293	1	OS
669	0.853273281736091	1	OS
671	0.853273281736091	1	OS
673	0.851980443430431	1	OS
674	0.851980443430431	1	OS
675	0.851980443430431	1	OS
677	0.850683669543931	1	OS
679	0.850683669543931	1	OS
682	0.850683669543931	1	OS
684	0.850683669543931	1	OS
685	0.84937492543694	1	OS
686	0.84937492543694	1	OS
688	0.84937492543694	1	OS
689	0.84937492543694	1	OS
690	0.84937492543694	1	OS
693	0.84937492543694	1	OS
694	0.84937492543694	1	OS
695	0.848047777115945	1	OS
696	0.848047777115945	1	OS
698	0.848047777115945	1	OS
699	0.848047777115945	1	OS
701	0.848047777115945	1	OS
704	0.848047777115945	1	OS
706	0.846710162325541	1	OS
707	0.846710162325541	1	OS
708	0.845366177940897	1	OS
711	0.845366177940897	1	OS
713	0.84402005345373	1	OS
714	0.842673928966563	1	OS
718	0.842673928966563	1	OS
719	0.841321322339008	1	OS
720	0.839966537600942	1	OS
723	0.838611752862876	1	OS
725	0.838611752862876	1	OS
728	0.838611752862876	1	OS
729	0.838611752862876	1	OS
730	0.838611752862876	1	OS
732	0.837236979497527	1	OS
734	0.837236979497527	1	OS
735	0.837236979497527	1	OS
736	0.837236979497527	1	OS
737	0.835855400323439	1	OS
740	0.835855400323439	1	OS
745	0.835855400323439	1	OS
746	0.835855400323439	1	OS
755	0.835855400323439	1	OS
760	0.835855400323439	1	OS
761	0.833064564262259	1	OS
762	0.833064564262259	1	OS
763	0.833064564262259	1	OS
764	0.831662098665858	1	OS
765	0.830259633069457	1	OS
772	0.830259633069457	1	OS
774	0.830259633069457	1	OS
775	0.830259633069457	1	OS
777	0.828845221428793	1	OS
778	0.828845221428793	1	OS
779	0.828845221428793	1	OS
781	0.828845221428793	1	OS
785	0.828845221428793	1	OS
787	0.828845221428793	1	OS
789	0.827416177943571	1	OS
791	0.827416177943571	1	OS
793	0.827416177943571	1	OS
795	0.827416177943571	1	OS
797	0.827416177943571	1	OS
798	0.827416177943571	1	OS
799	0.827416177943571	1	OS
801	0.827416177943571	1	OS
803	0.827416177943571	1	OS
805	0.827416177943571	1	OS
808	0.827416177943571	1	OS
809	0.827416177943571	1	OS
810	0.825951724531282	1	OS
811	0.824487271118992	1	OS
812	0.824487271118992	1	OS
814	0.823014972420565	1	OS
817	0.823014972420565	1	OS
819	0.823014972420565	1	OS
820	0.823014972420565	1	OS
822	0.823014972420565	1	OS
825	0.823014972420565	1	OS
829	0.823014972420565	1	OS
834	0.821515855895209	1	OS
835	0.821515855895209	1	OS
836	0.821515855895209	1	OS
839	0.821515855895209	1	OS
840	0.821515855895209	1	OS
845	0.821515855895209	1	OS
848	0.821515855895209	1	OS
853	0.821515855895209	1	OS
854	0.821515855895209	1	OS
856	0.821515855895209	1	OS
859	0.819983177059584	1	OS
860	0.819983177059584	1	OS
861	0.818444747083862	1	OS
862	0.816903419876548	1	OS
868	0.816903419876548	1	OS
876	0.816903419876548	1	OS
878	0.816903419876548	1	OS
881	0.816903419876548	1	OS
884	0.816903419876548	1	OS
885	0.816903419876548	1	OS
886	0.816903419876548	1	OS
887	0.816903419876548	1	OS
894	0.813737127551445	1	OS
896	0.813737127551445	1	OS
898	0.813737127551445	1	OS
899	0.812144686988722	1	OS
900	0.810552246425999	1	OS
907	0.810552246425999	1	OS
914	0.808956671137759	1	OS
916	0.808956671137759	1	OS
917	0.808956671137759	1	OS
920	0.805752882341173	1	OS
921	0.805752882341173	1	OS
923	0.804144593154864	1	OS
925	0.802536303968554	1	OS
927	0.802536303968554	1	OS
930	0.802536303968554	1	OS
931	0.802536303968554	1	OS
932	0.802536303968554	1	OS
934	0.802536303968554	1	OS
937	0.802536303968554	1	OS
938	0.802536303968554	1	OS
945	0.802536303968554	1	OS
951	0.802536303968554	1	OS
954	0.802536303968554	1	OS
955	0.800881589939753	1	OS
956	0.800881589939753	1	OS
959	0.800881589939753	1	OS
960	0.797551520958714	1	OS
964	0.795883003132441	1	OS
969	0.795883003132441	1	OS
970	0.794203925066761	1	OS
971	0.794203925066761	1	OS
972	0.792521289632297	1	OS
973	0.792521289632297	1	OS
974	0.790831478780203	1	OS
975	0.789138049489453	1	OS
976	0.785751190907953	1	OS
977	0.784057761617203	1	OS
978	0.784057761617203	1	OS
979	0.784057761617203	1	OS
980	0.784057761617203	1	OS
983	0.784057761617203	1	OS
986	0.782338336701376	1	OS
996	0.782338336701376	1	OS
997	0.782338336701376	1	OS
999	0.780607499673276	1	OS
1005	0.780607499673276	1	OS
1008	0.780607499673276	1	OS
1009	0.780607499673276	1	OS
1012	0.780607499673276	1	OS
1013	0.780607499673276	1	OS
1014	0.780607499673276	1	OS
1016	0.780607499673276	1	OS
1017	0.778841419357273	1	OS
1020	0.778841419357273	1	OS
1022	0.778841419357273	1	OS
1026	0.778841419357273	1	OS
1036	0.777059173546387	1	OS
1040	0.777059173546387	1	OS
1045	0.777059173546387	1	OS
1051	0.775264579612099	1	OS
1056	0.773469985677812	1	OS
1057	0.773469985677812	1	OS
1058	0.773469985677812	1	OS
1059	0.773469985677812	1	OS
1064	0.773469985677812	1	OS
1065	0.773469985677812	1	OS
1067	0.771650056299747	1	OS
1069	0.769830126921681	1	OS
1071	0.769830126921681	1	OS
1073	0.769830126921681	1	OS
1075	0.767997198048058	1	OS
1077	0.767997198048058	1	OS
1078	0.767997198048058	1	OS
1083	0.766146602390111	1	OS
1084	0.764296006732164	1	OS
1085	0.764296006732164	1	OS
1090	0.764296006732164	1	OS
1091	0.762431870130378	1	OS
1092	0.762431870130378	1	OS
1096	0.760563164566333	1	OS
1098	0.760563164566333	1	OS
1102	0.760563164566333	1	OS
1104	0.760563164566333	1	OS
1105	0.760563164566333	1	OS
1107	0.760563164566333	1	OS
1108	0.758666498320532	1	OS
1109	0.758666498320532	1	OS
1111	0.756765078525242	1	OS
1112	0.756765078525242	1	OS
1115	0.754858869259436	1	OS
1117	0.754858869259436	1	OS
1119	0.752947834147386	1	OS
1121	0.752947834147386	1	OS
1125	0.752947834147386	1	OS
1133	0.752947834147386	1	OS
1140	0.752947834147386	1	OS
1143	0.752947834147386	1	OS
1144	0.75101223560202	1	OS
1146	0.75101223560202	1	OS
1149	0.75101223560202	1	OS
1154	0.75101223560202	1	OS
1156	0.75101223560202	1	OS
1157	0.75101223560202	1	OS
1161	0.75101223560202	1	OS
1162	0.75101223560202	1	OS
1163	0.749030672975102	1	OS
1166	0.749030672975102	1	OS
1168	0.747043854213895	1	OS
1169	0.747043854213895	1	OS
1170	0.745051737269324	1	OS
1171	0.743059620324754	1	OS
1174	0.743059620324754	1	OS
1175	0.743059620324754	1	OS
1176	0.743059620324754	1	OS
1183	0.743059620324754	1	OS
1184	0.741040436573871	1	OS
1186	0.741040436573871	1	OS
1187	0.741040436573871	1	OS
1188	0.739004611198668	1	OS
1192	0.739004611198668	1	OS
1194	0.739004611198668	1	OS
1195	0.739004611198668	1	OS
1198	0.739004611198668	1	OS
1204	0.739004611198668	1	OS
1205	0.739004611198668	1	OS
1207	0.736934570270941	1	OS
1208	0.736934570270941	1	OS
1211	0.736934570270941	1	OS
1222	0.734835041580711	1	OS
1225	0.734835041580711	1	OS
1233	0.732729497048961	1	OS
1234	0.732729497048961	1	OS
1235	0.732729497048961	1	OS
1236	0.732729497048961	1	OS
1237	0.732729497048961	1	OS
1238	0.730593259448235	1	OS
1241	0.728457021847509	1	OS
1245	0.728457021847509	1	OS
1250	0.728457021847509	1	OS
1253	0.724159340302686	1	OS
1258	0.724159340302686	1	OS
1259	0.721997670630141	1	OS
1260	0.721997670630141	1	OS
1262	0.721997670630141	1	OS
1267	0.721997670630141	1	OS
1271	0.721997670630141	1	OS
1272	0.721997670630141	1	OS
1274	0.721997670630141	1	OS
1275	0.721997670630141	1	OS
1277	0.721997670630141	1	OS
1281	0.721997670630141	1	OS
1284	0.721997670630141	1	OS
1291	0.721997670630141	1	OS
1297	0.721997670630141	1	OS
1298	0.719748456702944	1	OS
1302	0.719748456702944	1	OS
1311	0.719748456702944	1	OS
1318	0.719748456702944	1	OS
1319	0.717470771713378	1	OS
1322	0.717470771713378	1	OS
1326	0.717470771713378	1	OS
1327	0.717470771713378	1	OS
1331	0.717470771713378	1	OS
1337	0.717470771713378	1	OS
1345	0.717470771713378	1	OS
1347	0.717470771713378	1	OS
1349	0.715141321155867	1	OS
1352	0.712804258014834	1	OS
1354	0.710467194873802	1	OS
1359	0.710467194873802	1	OS
1360	0.708122418653097	1	OS
1361	0.705777642432391	1	OS
1366	0.705777642432391	1	OS
1370	0.705777642432391	1	OS
1374	0.705777642432391	1	OS
1378	0.703409261081947	1	OS
1382	0.703409261081947	1	OS
1403	0.703409261081947	1	OS
1407	0.703409261081947	1	OS
1408	0.701008546880302	1	OS
1413	0.701008546880302	1	OS
1414	0.701008546880302	1	OS
1416	0.698582911769989	1	OS
1420	0.698582911769989	1	OS
1421	0.698582911769989	1	OS
1427	0.698582911769989	1	OS
1429	0.698582911769989	1	OS
1431	0.696123112784884	1	OS
1435	0.693654591108342	1	OS
1438	0.693654591108342	1	OS
1442	0.693654591108342	1	OS
1452	0.693654591108342	1	OS
1457	0.69114134983621	1	OS
1463	0.688628108564078	1	OS
1468	0.688628108564078	1	OS
1472	0.688628108564078	1	OS
1475	0.688628108564078	1	OS
1476	0.688628108564078	1	OS
1477	0.688628108564078	1	OS
1483	0.686029511927987	1	OS
1518	0.686029511927987	1	OS
1522	0.686029511927987	1	OS
1524	0.683411078676354	1	OS
1528	0.683411078676354	1	OS
1531	0.683411078676354	1	OS
1539	0.683411078676354	1	OS
1547	0.683411078676354	1	OS
1551	0.683411078676354	1	OS
1560	0.683411078676354	1	OS
1569	0.680731035230564	1	OS
1572	0.680731035230564	1	OS
1579	0.680731035230564	1	OS
1582	0.680731035230564	1	OS
1586	0.678018959392992	1	OS
1593	0.67530688355542	1	OS
1597	0.67530688355542	1	OS
1598	0.67530688355542	1	OS
1604	0.672561733622268	1	OS
1610	0.672561733622268	1	OS
1614	0.672561733622268	1	OS
1615	0.672561733622268	1	OS
1621	0.672561733622268	1	OS
1622	0.672561733622268	1	OS
1626	0.672561733622268	1	OS
1628	0.672561733622268	1	OS
1637	0.672561733622268	1	OS
1640	0.672561733622268	1	OS
1641	0.672561733622268	1	OS
1657	0.669675202576679	1	OS
1662	0.669675202576679	1	OS
1664	0.669675202576679	1	OS
1667	0.669675202576679	1	OS
1672	0.666750856713899	1	OS
1674	0.666750856713899	1	OS
1675	0.663813628270225	1	OS
1679	0.663813628270225	1	OS
1680	0.663813628270225	1	OS
1687	0.663813628270225	1	OS
1697	0.663813628270225	1	OS
1698	0.663813628270225	1	OS
1708	0.663813628270225	1	OS
1713	0.663813628270225	1	OS
1716	0.660768611626784	1	OS
1720	0.660768611626784	1	OS
1744	0.654650383741351	1	OS
1745	0.654650383741351	1	OS
1746	0.654650383741351	1	OS
1773	0.654650383741351	1	OS
1778	0.654650383741351	1	OS
1789	0.654650383741351	1	OS
1792	0.654650383741351	1	OS
1796	0.654650383741351	1	OS
1805	0.654650383741351	1	OS
1821	0.654650383741351	1	OS
1823	0.651456967235295	1	OS
1832	0.651456967235295	1	OS
1839	0.651456967235295	1	OS
1852	0.648231932744031	1	OS
1854	0.648231932744031	1	OS
1855	0.644990773080311	1	OS
1865	0.644990773080311	1	OS
1870	0.644990773080311	1	OS
1876	0.644990773080311	1	OS
1885	0.641700003829902	1	OS
1886	0.638409234579492	1	OS
1907	0.635118465329082	1	OS
1908	0.635118465329082	1	OS
1910	0.635118465329082	1	OS
1921	0.635118465329082	1	OS
1923	0.635118465329082	1	OS
1925	0.635118465329082	1	OS
1927	0.635118465329082	1	OS
1947	0.63168539254352	1	OS
1948	0.63168539254352	1	OS
1959	0.63168539254352	1	OS
1977	0.62821459368339	1	OS
1990	0.624743794823261	1	OS
1993	0.624743794823261	1	OS
2004	0.624743794823261	1	OS
2009	0.624743794823261	1	OS
2043	0.624743794823261	1	OS
2049	0.624743794823261	1	OS
2054	0.624743794823261	1	OS
2060	0.624743794823261	1	OS
2062	0.624743794823261	1	OS
2070	0.624743794823261	1	OS
2072	0.624743794823261	1	OS
2100	0.624743794823261	1	OS
2102	0.624743794823261	1	OS
2121	0.624743794823261	1	OS
2123	0.620957468794029	1	OS
2128	0.620957468794029	1	OS
2166	0.620957468794029	1	OS
2169	0.620957468794029	1	OS
2176	0.620957468794029	1	OS
2183	0.620957468794029	1	OS
2184	0.620957468794029	1	OS
2197	0.617027358232042	1	OS
2209	0.617027358232042	1	OS
2226	0.617027358232042	1	OS
2254	0.617027358232042	1	OS
2258	0.613020687074691	1	OS
2264	0.60901401591734	1	OS
2269	0.60901401591734	1	OS
2273	0.60901401591734	1	OS
2289	0.60901401591734	1	OS
2290	0.60901401591734	1	OS
2291	0.60901401591734	1	OS
2299	0.604842687041194	1	OS
2307	0.600671358165048	1	OS
2339	0.600671358165048	1	OS
2341	0.600671358165048	1	OS
2374	0.600671358165048	1	OS
2384	0.596411277610686	1	OS
2398	0.596411277610686	1	OS
2399	0.596411277610686	1	OS
2408	0.596411277610686	1	OS
2409	0.596411277610686	1	OS
2438	0.596411277610686	1	OS
2445	0.591993416295051	1	OS
2464	0.587575554979416	1	OS
2467	0.587575554979416	1	OS
2472	0.587575554979416	1	OS
2481	0.583055743018036	1	OS
2492	0.583055743018036	1	OS
2517	0.583055743018036	1	OS
2519	0.578464752915532	1	OS
2520	0.578464752915532	1	OS
2522	0.573837034892208	1	OS
2547	0.573837034892208	1	OS
2569	0.573837034892208	1	OS
2576	0.573837034892208	1	OS
2618	0.573837034892208	1	OS
2631	0.56901487493513	1	OS
2639	0.56901487493513	1	OS
2647	0.56901487493513	1	OS
2653	0.564066919500912	1	OS
2683	0.564066919500912	1	OS
2690	0.559075176850461	1	OS
2721	0.559075176850461	1	OS
2751	0.559075176850461	1	OS
2763	0.55399267524273	1	OS
2769	0.548910173634998	1	OS
2783	0.543827672027267	1	OS
2806	0.543827672027267	1	OS
2822	0.543827672027267	1	OS
2829	0.543827672027267	1	OS
2832	0.543827672027267	1	OS
2867	0.543827672027267	1	OS
2875	0.543827672027267	1	OS
2894	0.538443239630957	1	OS
2911	0.538443239630957	1	OS
2918	0.538443239630957	1	OS
2933	0.538443239630957	1	OS
2951	0.538443239630957	1	OS
2967	0.532834455884802	1	OS
2972	0.532834455884802	1	OS
2982	0.532834455884802	1	OS
2983	0.532834455884802	1	OS
2989	0.532834455884802	1	OS
3010	0.532834455884802	1	OS
3040	0.532834455884802	1	OS
3052	0.532834455884802	1	OS
3079	0.526779518886111	1	OS
3108	0.526779518886111	1	OS
3122	0.526779518886111	1	OS
3127	0.526779518886111	1	OS
3152	0.526779518886111	1	OS
3172	0.526779518886111	1	OS
3181	0.526779518886111	1	OS
3203	0.526779518886111	1	OS
3213	0.520194774900034	1	OS
3253	0.520194774900034	1	OS
3299	0.520194774900034	1	OS
3300	0.520194774900034	1	OS
3313	0.513350106809244	1	OS
3321	0.499660770627665	1	OS
3323	0.499660770627665	1	OS
3360	0.499660770627665	1	OS
3398	0.492623294985021	1	OS
3409	0.492623294985021	1	OS
3440	0.492623294985021	1	OS
3458	0.492623294985021	1	OS
3460	0.492623294985021	1	OS
3477	0.492623294985021	1	OS
3495	0.492623294985021	1	OS
3504	0.492623294985021	1	OS
3533	0.492623294985021	1	OS
3537	0.492623294985021	1	OS
3571	0.492623294985021	1	OS
3579	0.484273747612394	1	OS
3585	0.484273747612394	1	OS
3598	0.484273747612394	1	OS
3626	0.484273747612394	1	OS
3648	0.484273747612394	1	OS
3675	0.484273747612394	1	OS
3711	0.484273747612394	1	OS
3716	0.484273747612394	1	OS
3737	0.484273747612394	1	OS
3759	0.484273747612394	1	OS
3779	0.484273747612394	1	OS
3798	0.474184711203802	1	OS
3849	0.474184711203802	1	OS
3905	0.474184711203802	1	OS
3935	0.474184711203802	1	OS
3970	0.46340778594917	1	OS
3975	0.46340778594917	1	OS
4003	0.46340778594917	1	OS
4042	0.452105157023581	1	OS
4072	0.440802528097991	1	OS
4100	0.440802528097991	1	OS
4123	0.440802528097991	1	OS
4129	0.440802528097991	1	OS
4207	0.440802528097991	1	OS
4225	0.428208170152335	1	OS
4310	0.415613812206678	1	OS
4331	0.415613812206678	1	OS
4378	0.402625880575219	1	OS
4381	0.402625880575219	1	OS
4465	0.389205017889378	1	OS
4485	0.375784155203538	1	OS
4598	0.375784155203538	1	OS
4602	0.375784155203538	1	OS
4662	0.375784155203538	1	OS
4741	0.375784155203538	1	OS
4747	0.375784155203538	1	OS
4752	0.375784155203538	1	OS
4795	0.375784155203538	1	OS
4822	0.375784155203538	1	OS
4841	0.375784155203538	1	OS
4850	0.375784155203538	1	OS
4857	0.375784155203538	1	OS
4885	0.375784155203538	1	OS
4889	0.375784155203538	1	OS
4919	0.375784155203538	1	OS
4941	0.375784155203538	1	OS
5000	0.375784155203538	1	OS
5009	0.375784155203538	1	OS
5097	0.375784155203538	1	OS
5156	0.375784155203538	1	OS
5164	0.375784155203538	1	OS
5185	0.375784155203538	1	OS
5237	0.375784155203538	1	OS
5263	0.375784155203538	1	OS
5326	0.375784155203538	1	OS
5378	0.375784155203538	1	OS
5448	0.375784155203538	1	OS
5459	0.375784155203538	1	OS
5544	0.375784155203538	1	OS
1	0.999363867684478	2	OS
2	0.999363867684478	2	OS
3	0.999363867684478	2	OS
5	0.999363867684478	2	OS
6	0.998722015489434	2	OS
9	0.998722015489434	2	OS
10	0.998078923399614	2	OS
11	0.996792739219976	2	OS
13	0.996149231964185	2	OS
14	0.996149231964185	2	OS
15	0.995505308737317	2	OS
17	0.995505308737317	2	OS
18	0.995505308737317	2	OS
19	0.995505308737317	2	OS
20	0.995505308737317	2	OS
21	0.995505308737317	2	OS
22	0.995505308737317	2	OS
24	0.994858036104848	2	OS
25	0.994858036104848	2	OS
26	0.994858036104848	2	OS
27	0.99420737682682	2	OS
28	0.993554581438228	2	OS
29	0.993554581438228	2	OS
30	0.993554581438228	2	OS
31	0.993554581438228	2	OS
32	0.992897902930998	2	OS
34	0.992897902930998	2	OS
35	0.992897902930998	2	OS
36	0.992897902930998	2	OS
37	0.992237731452985	2	OS
38	0.992237731452985	2	OS
39	0.992237731452985	2	OS
40	0.992237731452985	2	OS
41	0.992237731452985	2	OS
42	0.992237731452985	2	OS
43	0.991572692758982	2	OS
44	0.991572692758982	2	OS
45	0.991572692758982	2	OS
46	0.991572692758982	2	OS
47	0.991572692758982	2	OS
48	0.991572692758982	2	OS
49	0.990899527319227	2	OS
50	0.990899527319227	2	OS
51	0.990222683379802	2	OS
52	0.98954491289152	2	OS
54	0.988187512462313	2	OS
56	0.988187512462313	2	OS
58	0.988187512462313	2	OS
59	0.988187512462313	2	OS
60	0.987503645671682	2	OS
61	0.987503645671682	2	OS
62	0.987503645671682	2	OS
64	0.987503645671682	2	OS
65	0.987503645671682	2	OS
66	0.987503645671682	2	OS
67	0.987503645671682	2	OS
68	0.986812600433283	2	OS
69	0.986121555194885	2	OS
70	0.985429540068432	2	OS
71	0.985429540068432	2	OS
72	0.985429540068432	2	OS
73	0.985429540068432	2	OS
74	0.985429540068432	2	OS
76	0.985429540068432	2	OS
77	0.985429540068432	2	OS
78	0.985429540068432	2	OS
79	0.984728665573362	2	OS
81	0.984728665573362	2	OS
82	0.984728665573362	2	OS
84	0.983322914444778	2	OS
85	0.983322914444778	2	OS
87	0.983322914444778	2	OS
88	0.983322914444778	2	OS
89	0.982615487887623	2	OS
90	0.981907551657157	2	OS
91	0.981907551657157	2	OS
92	0.981907551657157	2	OS
93	0.981907551657157	2	OS
94	0.981196024445811	2	OS
95	0.980484497234465	2	OS
96	0.979772453300381	2	OS
97	0.979772453300381	2	OS
98	0.979772453300381	2	OS
99	0.979772453300381	2	OS
100	0.979772453300381	2	OS
103	0.979055196745988	2	OS
104	0.979055196745988	2	OS
106	0.979055196745988	2	OS
107	0.979055196745988	2	OS
108	0.977617523916699	2	OS
109	0.976898687502054	2	OS
110	0.976898687502054	2	OS
112	0.976898687502054	2	OS
113	0.976898687502054	2	OS
115	0.975450357350087	2	OS
116	0.975450357350087	2	OS
117	0.974724575834201	2	OS
118	0.974724575834201	2	OS
119	0.974724575834201	2	OS
120	0.973994445065786	2	OS
121	0.973262668623212	2	OS
122	0.973262668623212	2	OS
123	0.972530341558785	2	OS
124	0.971796356395345	2	OS
125	0.971796356395345	2	OS
126	0.971060147034439	2	OS
127	0.969584371734995	2	OS
128	0.968107472463502	2	OS
129	0.968107472463502	2	OS
130	0.968107472463502	2	OS
131	0.968107472463502	2	OS
132	0.968107472463502	2	OS
133	0.967363918337186	2	OS
135	0.967363918337186	2	OS
136	0.967363918337186	2	OS
137	0.966616919172447	2	OS
138	0.965869920007708	2	OS
139	0.965869920007708	2	OS
140	0.965869920007708	2	OS
141	0.96512002100149	2	OS
142	0.964369538870074	2	OS
143	0.964369538870074	2	OS
145	0.964369538870074	2	OS
146	0.962863887755523	2	OS
147	0.962111062198247	2	OS
148	0.962111062198247	2	OS
151	0.962111062198247	2	OS
152	0.959838358901716	2	OS
153	0.959838358901716	2	OS
154	0.959080192741446	2	OS
155	0.958318413398522	2	OS
156	0.957556634055598	2	OS
157	0.956794248200458	2	OS
158	0.956031254382116	2	OS
159	0.955268260563774	2	OS
160	0.955268260563774	2	OS
161	0.953739831346872	2	OS
162	0.952973775257437	2	OS
163	0.951441663078567	2	OS
164	0.949909550899696	2	OS
165	0.949909550899696	2	OS
166	0.948373723008185	2	OS
167	0.947604563459922	2	OS
168	0.946066244363396	2	OS
169	0.946066244363396	2	OS
170	0.945293945388405	2	OS
171	0.944521646413415	2	OS
172	0.944521646413415	2	OS
173	0.944521646413415	2	OS
174	0.943746177081384	2	OS
175	0.943746177081384	2	OS
177	0.942190124027664	2	OS
178	0.94141016531572	2	OS
179	0.940629559871843	2	OS
180	0.940629559871843	2	OS
181	0.940629559871843	2	OS
182	0.940629559871843	2	OS
183	0.939843737348976	2	OS
185	0.939057914826109	2	OS
186	0.939057914826109	2	OS
187	0.93748099137552	2	OS
188	0.936692529650225	2	OS
189	0.935903403677478	2	OS
190	0.935903403677478	2	OS
191	0.9351109367819	2	OS
192	0.9351109367819	2	OS
193	0.9351109367819	2	OS
194	0.933517902818047	2	OS
196	0.931924868854194	2	OS
198	0.931924868854194	2	OS
199	0.931125619395485	2	OS
200	0.930325683296348	2	OS
201	0.930325683296348	2	OS
203	0.930325683296348	2	OS
204	0.928718903187028	2	OS
206	0.927112123077708	2	OS
207	0.924699862566664	2	OS
209	0.92389507591517	2	OS
210	0.92389507591517	2	OS
211	0.923088180652362	2	OS
212	0.922281285389554	2	OS
213	0.92147226671816	2	OS
215	0.92147226671816	2	OS
216	0.919036657202605	2	OS
217	0.918224069530455	2	OS
219	0.917411481858304	2	OS
220	0.916598173807011	2	OS
221	0.914971557704425	2	OS
222	0.914971557704425	2	OS
223	0.913342044689814	2	OS
224	0.912525831959975	2	OS
225	0.912525831959975	2	OS
226	0.91088754500852	2	OS
227	0.907608021894178	2	OS
228	0.905968260337007	2	OS
229	0.905146892920564	2	OS
230	0.905146892920564	2	OS
231	0.903501171297072	2	OS
232	0.90185544967358	2	OS
233	0.901031837390773	2	OS
234	0.900208225107966	2	OS
236	0.898559492094948	2	OS
238	0.898559492094948	2	OS
240	0.898559492094948	2	OS
242	0.896904686400482	2	OS
243	0.896904686400482	2	OS
245	0.895246821915453	2	OS
247	0.894417889672939	2	OS
249	0.893588188476582	2	OS
250	0.892757716182459	2	OS
251	0.892757716182459	2	OS
252	0.892757716182459	2	OS
254	0.891924142217769	2	OS
255	0.891924142217769	2	OS
256	0.891924142217769	2	OS
257	0.891924142217769	2	OS
259	0.891087440395801	2	OS
260	0.890249952199941	2	OS
261	0.890249952199941	2	OS
263	0.889410093754469	2	OS
264	0.887727198591263	2	OS
265	0.887727198591263	2	OS
266	0.886883351444313	2	OS
267	0.886883351444313	2	OS
268	0.886883351444313	2	OS
272	0.886035470611192	2	OS
273	0.88518677763168	2	OS
275	0.884336454118104	2	OS
276	0.882635807090954	2	OS
278	0.882635807090954	2	OS
279	0.880931876961435	2	OS
281	0.87837350752205	2	OS
285	0.87837350752205	2	OS
287	0.87837350752205	2	OS
288	0.87837350752205	2	OS
289	0.87837350752205	2	OS
290	0.876652893403496	2	OS
291	0.876652893403496	2	OS
292	0.876652893403496	2	OS
293	0.876652893403496	2	OS
294	0.875789195971571	2	OS
295	0.874056675306939	2	OS
296	0.874056675306939	2	OS
297	0.873186100929143	2	OS
298	0.872315526551348	2	OS
300	0.871444952173552	2	OS
301	0.871444952173552	2	OS
302	0.870573507221378	2	OS
303	0.869702062269205	2	OS
304	0.868830617317031	2	OS
306	0.867957420716713	2	OS
307	0.867084224116394	2	OS
308	0.867084224116394	2	OS
309	0.867084224116394	2	OS
310	0.86620660850494	2	OS
311	0.86620660850494	2	OS
313	0.86620660850494	2	OS
314	0.864447813360768	2	OS
315	0.864447813360768	2	OS
316	0.864447813360768	2	OS
317	0.862685432497647	2	OS
318	0.861803341053375	2	OS
319	0.861803341053375	2	OS
320	0.860035539328138	2	OS
321	0.860035539328138	2	OS
322	0.860035539328138	2	OS
323	0.85914981786642	2	OS
324	0.85914981786642	2	OS
325	0.85914981786642	2	OS
326	0.85914981786642	2	OS
328	0.85914981786642	2	OS
329	0.85825673073766	2	OS
332	0.857363643608901	2	OS
334	0.856470556480142	2	OS
335	0.856470556480142	2	OS
336	0.856470556480142	2	OS
337	0.856470556480142	2	OS
338	0.855572788601232	2	OS
340	0.854673132672103	2	OS
341	0.852873820813846	2	OS
342	0.852873820813846	2	OS
343	0.851068796854452	2	OS
344	0.850166284874755	2	OS
345	0.849263772895058	2	OS
346	0.846556236955966	2	OS
349	0.845653724976269	2	OS
350	0.844751212996572	2	OS
351	0.844751212996572	2	OS
352	0.844751212996572	2	OS
353	0.842940385101617	2	OS
354	0.841129557206661	2	OS
355	0.840224143259184	2	OS
356	0.840224143259184	2	OS
357	0.840224143259184	2	OS
358	0.838407442408894	2	OS
360	0.838407442408894	2	OS
362	0.837495138336632	2	OS
363	0.83658283426437	2	OS
364	0.835670530192108	2	OS
365	0.835670530192108	2	OS
366	0.833839926621041	2	OS
369	0.832923619009369	2	OS
370	0.832005290873747	2	OS
371	0.832005290873747	2	OS
373	0.832005290873747	2	OS
374	0.831082890329541	2	OS
375	0.830158437726282	2	OS
376	0.830158437726282	2	OS
378	0.829231921612749	2	OS
379	0.828304369127723	2	OS
380	0.827375776785652	2	OS
381	0.826445095371945	2	OS
382	0.826445095371945	2	OS
383	0.826445095371945	2	OS
384	0.825511259105988	2	OS
385	0.824577422840031	2	OS
387	0.823642527802797	2	OS
389	0.822707632765563	2	OS
393	0.822707632765563	2	OS
394	0.821771674138981	2	OS
396	0.820835715512399	2	OS
397	0.819898688439897	2	OS
398	0.818960589254038	2	OS
401	0.818960589254038	2	OS
402	0.818960589254038	2	OS
404	0.818017086271027	2	OS
405	0.818017086271027	2	OS
406	0.81611913479476	2	OS
407	0.81611913479476	2	OS
409	0.814218973828998	2	OS
410	0.814218973828998	2	OS
411	0.813267783439011	2	OS
412	0.812316593049024	2	OS
413	0.811365402659037	2	OS
414	0.81040973080667	2	OS
416	0.81040973080667	2	OS
417	0.809451799682786	2	OS
418	0.809451799682786	2	OS
419	0.809451799682786	2	OS
420	0.809451799682786	2	OS
423	0.809451799682786	2	OS
425	0.809451799682786	2	OS
427	0.808488166587925	2	OS
428	0.807524533493065	2	OS
429	0.807524533493065	2	OS
431	0.807524533493065	2	OS
432	0.807524533493065	2	OS
433	0.806557438243372	2	OS
434	0.805589182014989	2	OS
435	0.804620925786605	2	OS
437	0.803651502984453	2	OS
438	0.803651502984453	2	OS
439	0.802680909381815	2	OS
440	0.801710315779177	2	OS
441	0.800738545699444	2	OS
446	0.800738545699444	2	OS
447	0.79976322469372	2	OS
448	0.797812582682272	2	OS
449	0.795859553104102	2	OS
451	0.792926409787994	2	OS
452	0.792926409787994	2	OS
453	0.791947488294429	2	OS
455	0.791947488294429	2	OS
456	0.790967355264361	2	OS
457	0.790967355264361	2	OS
458	0.789986006188351	2	OS
459	0.78900465711234	2	OS
460	0.78802330803633	2	OS
461	0.786058162629756	2	OS
462	0.785075589926468	2	OS
463	0.785075589926468	2	OS
467	0.785075589926468	2	OS
468	0.78409055154513	2	OS
469	0.78409055154513	2	OS
470	0.783104274121803	2	OS
471	0.782117996698476	2	OS
472	0.782117996698476	2	OS
473	0.781130473975372	2	OS
475	0.780141701223504	2	OS
476	0.779152928471636	2	OS
477	0.778161639758568	2	OS
479	0.778161639758568	2	OS
481	0.777169086646631	2	OS
482	0.777169086646631	2	OS
483	0.777169086646631	2	OS
488	0.776172716022725	2	OS
490	0.776172716022725	2	OS
492	0.775173780738269	2	OS
496	0.774174845453812	2	OS
497	0.774174845453812	2	OS
499	0.774174845453812	2	OS
500	0.773173325601996	2	OS
503	0.772169204399916	2	OS
504	0.772169204399916	2	OS
506	0.771163775748353	2	OS
510	0.769150293305146	2	OS
511	0.7681422326324	2	OS
512	0.766126111286908	2	OS
513	0.766126111286908	2	OS
514	0.764107333655059	2	OS
515	0.763097944839134	2	OS
518	0.762088556023209	2	OS
519	0.761076486227694	2	OS
521	0.761076486227694	2	OS
524	0.761076486227694	2	OS
527	0.761076486227694	2	OS
528	0.760059004294234	2	OS
530	0.759041522360775	2	OS
533	0.759041522360775	2	OS
535	0.758017174827224	2	OS
536	0.758017174827224	2	OS
537	0.756991441167106	2	OS
539	0.756991441167106	2	OS
540	0.755964315738114	2	OS
542	0.754937190309122	2	OS
544	0.754937190309122	2	OS
545	0.753907262355085	2	OS
546	0.750817478492974	2	OS
551	0.750817478492974	2	OS
553	0.750817478492974	2	OS
555	0.749783294638301	2	OS
556	0.748746249970751	2	OS
559	0.747709205303202	2	OS
560	0.747709205303202	2	OS
561	0.747709205303202	2	OS
562	0.746669275949512	2	OS
564	0.745629346595821	2	OS
566	0.744589417242131	2	OS
568	0.742506649641454	2	OS
569	0.741463803223418	2	OS
572	0.740419488007611	2	OS
573	0.739373697770312	2	OS
574	0.738327907533013	2	OS
576	0.737282117295714	2	OS
577	0.736236327058415	2	OS
579	0.734144746583817	2	OS
580	0.733098956346518	2	OS
581	0.73205316610922	2	OS
584	0.73205316610922	2	OS
587	0.731004379338289	2	OS
589	0.731004379338289	2	OS
591	0.729952574475932	2	OS
593	0.729952574475932	2	OS
594	0.728897729715129	2	OS
596	0.727842884954325	2	OS
598	0.725733195432719	2	OS
599	0.724678350671915	2	OS
602	0.722565585801152	2	OS
603	0.721506105470065	2	OS
604	0.721506105470065	2	OS
608	0.719384028689271	2	OS
609	0.719384028689271	2	OS
610	0.717255673574805	2	OS
611	0.716191496017573	2	OS
612	0.716191496017573	2	OS
613	0.714059973707997	2	OS
616	0.71192845139842	2	OS
619	0.710862690243632	2	OS
620	0.710862690243632	2	OS
621	0.70979532884687	2	OS
622	0.708726359978125	2	OS
623	0.70765577635278	2	OS
624	0.706585192727436	2	OS
626	0.705514609102091	2	OS
628	0.705514609102091	2	OS
631	0.705514609102091	2	OS
634	0.705514609102091	2	OS
636	0.705514609102091	2	OS
638	0.704434188567478	2	OS
639	0.703353768032866	2	OS
640	0.703353768032866	2	OS
642	0.702268345551334	2	OS
643	0.701182923069801	2	OS
647	0.700094129710997	2	OS
648	0.700094129710997	2	OS
649	0.699003640412382	2	OS
650	0.696822661815152	2	OS
651	0.696822661815152	2	OS
652	0.695728748688283	2	OS
653	0.694634835561415	2	OS
654	0.694634835561415	2	OS
655	0.69353919701952	2	OS
657	0.692443558477625	2	OS
659	0.692443558477625	2	OS
660	0.692443558477625	2	OS
661	0.692443558477625	2	OS
662	0.691342694314703	2	OS
664	0.691342694314703	2	OS
666	0.690240074387567	2	OS
667	0.68913745446043	2	OS
669	0.68913745446043	2	OS
671	0.688031294822452	2	OS
673	0.686923353929018	2	OS
675	0.685815413035584	2	OS
677	0.685815413035584	2	OS
679	0.684705679357533	2	OS
680	0.684705679357533	2	OS
682	0.68359414416377	2	OS
685	0.682482608970008	2	OS
686	0.682482608970008	2	OS
688	0.682482608970008	2	OS
689	0.681365616156637	2	OS
693	0.681365616156637	2	OS
698	0.680246789200714	2	OS
699	0.680246789200714	2	OS
700	0.680246789200714	2	OS
702	0.680246789200714	2	OS
703	0.680246789200714	2	OS
704	0.679118685072687	2	OS
705	0.677990580944659	2	OS
706	0.677990580944659	2	OS
708	0.676860596643085	2	OS
710	0.675728722735655	2	OS
711	0.673464974920795	2	OS
713	0.672331195501736	2	OS
714	0.671197416082678	2	OS
715	0.670063636663619	2	OS
716	0.668929857244561	2	OS
721	0.665528518987385	2	OS
724	0.664392804791161	2	OS
727	0.664392804791161	2	OS
729	0.662109668004937	2	OS
732	0.662109668004937	2	OS
733	0.660964149548181	2	OS
736	0.659816642344104	2	OS
737	0.659816642344104	2	OS
740	0.658667135998557	2	OS
741	0.65751762965301	2	OS
742	0.656368123307463	2	OS
743	0.656368123307463	2	OS
744	0.655214576517818	2	OS
745	0.654061029728174	2	OS
749	0.65290748293853	2	OS
751	0.65290748293853	2	OS
753	0.651751894473152	2	OS
756	0.650596306007775	2	OS
760	0.650596306007775	2	OS
765	0.649436597797422	2	OS
766	0.648274814974886	2	OS
768	0.647113032152351	2	OS
770	0.645951249329815	2	OS
773	0.645951249329815	2	OS
777	0.644785272345465	2	OS
778	0.644785272345465	2	OS
779	0.64361718308397	2	OS
784	0.64361718308397	2	OS
786	0.64361718308397	2	OS
789	0.64361718308397	2	OS
790	0.64361718308397	2	OS
795	0.642438397034365	2	OS
797	0.641259610984761	2	OS
800	0.640080824935157	2	OS
802	0.640080824935157	2	OS
805	0.640080824935157	2	OS
807	0.640080824935157	2	OS
810	0.638895490074166	2	OS
811	0.637707951988526	2	OS
814	0.637707951988526	2	OS
816	0.636518198346756	2	OS
818	0.635328444704987	2	OS
819	0.634138691063217	2	OS
820	0.632946701042422	2	OS
823	0.632946701042422	2	OS
824	0.632946701042422	2	OS
825	0.631747938351053	2	OS
826	0.631747938351053	2	OS
827	0.630546896643162	2	OS
828	0.630546896643162	2	OS
831	0.630546896643162	2	OS
838	0.630546896643162	2	OS
839	0.62933430645731	2	OS
840	0.62933430645731	2	OS
841	0.628119375363763	2	OS
843	0.628119375363763	2	OS
846	0.625680076818661	2	OS
847	0.625680076818661	2	OS
848	0.625680076818661	2	OS
850	0.625680076818661	2	OS
851	0.624450842875991	2	OS
854	0.623221608933322	2	OS
855	0.623221608933322	2	OS
858	0.621989945674561	2	OS
859	0.620758282415799	2	OS
860	0.619526619157038	2	OS
861	0.618292502385808	2	OS
862	0.618292502385808	2	OS
865	0.617055917381037	2	OS
868	0.615819332376265	2	OS
869	0.614580259272892	2	OS
872	0.614580259272892	2	OS
873	0.613336169679223	2	OS
877	0.613336169679223	2	OS
879	0.612087012510833	2	OS
881	0.610837855342444	2	OS
882	0.610837855342444	2	OS
885	0.609583568165149	2	OS
886	0.608329280987855	2	OS
889	0.605820706633265	2	OS
890	0.604566419455971	2	OS
891	0.603312132278676	2	OS
894	0.602057845101382	2	OS
898	0.600800939370481	2	OS
901	0.599544033639581	2	OS
903	0.59828712790868	2	OS
906	0.59703022217778	2	OS
907	0.59703022217778	2	OS
908	0.59703022217778	2	OS
909	0.595768001834909	2	OS
910	0.594505781492038	2	OS
913	0.593243561149168	2	OS
916	0.593243561149168	2	OS
917	0.593243561149168	2	OS
918	0.593243561149168	2	OS
919	0.591970506296916	2	OS
923	0.590697451444665	2	OS
924	0.589424396592413	2	OS
928	0.589424396592413	2	OS
930	0.588148586210179	2	OS
931	0.588148586210179	2	OS
935	0.588148586210179	2	OS
937	0.586864418991379	2	OS
940	0.58558025177258	2	OS
944	0.58558025177258	2	OS
945	0.584293262208244	2	OS
948	0.584293262208244	2	OS
949	0.583003431607343	2	OS
954	0.583003431607343	2	OS
956	0.581710741071628	2	OS
963	0.580418050535914	2	OS
964	0.579125360000199	2	OS
965	0.579125360000199	2	OS
966	0.579125360000199	2	OS
967	0.577823954696828	2	OS
969	0.575215268671108	2	OS
970	0.572606582645389	2	OS
974	0.571299261680445	2	OS
976	0.569991940715502	2	OS
977	0.568684619750558	2	OS
978	0.568684619750558	2	OS
979	0.568684619750558	2	OS
980	0.567365165876426	2	OS
981	0.567365165876426	2	OS
982	0.566039546329986	2	OS
998	0.564707688573916	2	OS
1000	0.564707688573916	2	OS
1001	0.564707688573916	2	OS
1005	0.564707688573916	2	OS
1008	0.564707688573916	2	OS
1009	0.564707688573916	2	OS
1010	0.563346947155665	2	OS
1011	0.561986205737415	2	OS
1012	0.561986205737415	2	OS
1013	0.561986205737415	2	OS
1021	0.561986205737415	2	OS
1023	0.561986205737415	2	OS
1027	0.561986205737415	2	OS
1028	0.561986205737415	2	OS
1031	0.561986205737415	2	OS
1033	0.561986205737415	2	OS
1035	0.560591699023426	2	OS
1036	0.559197192309438	2	OS
1039	0.557799199328664	2	OS
1044	0.555003213367117	2	OS
1047	0.555003213367117	2	OS
1052	0.555003213367117	2	OS
1053	0.555003213367117	2	OS
1055	0.555003213367117	2	OS
1056	0.553590991450152	2	OS
1060	0.553590991450152	2	OS
1066	0.552175157712428	2	OS
1067	0.552175157712428	2	OS
1069	0.550755684299285	2	OS
1071	0.550755684299285	2	OS
1073	0.550755684299285	2	OS
1077	0.549328856101619	2	OS
1079	0.546475199706286	2	OS
1080	0.546475199706286	2	OS
1084	0.545044636356269	2	OS
1085	0.545044636356269	2	OS
1086	0.545044636356269	2	OS
1087	0.545044636356269	2	OS
1091	0.545044636356269	2	OS
1092	0.545044636356269	2	OS
1095	0.543595049557449	2	OS
1096	0.54069587595981	2	OS
1097	0.54069587595981	2	OS
1099	0.54069587595981	2	OS
1100	0.539238474676899	2	OS
1106	0.537777123797016	2	OS
1109	0.536315772917133	2	OS
1110	0.53485442203725	2	OS
1113	0.533393071157366	2	OS
1114	0.531931720277483	2	OS
1117	0.531931720277483	2	OS
1118	0.529000966997717	2	OS
1119	0.529000966997717	2	OS
1120	0.527531519867168	2	OS
1121	0.526062072736619	2	OS
1122	0.526062072736619	2	OS
1123	0.526062072736619	2	OS
1124	0.526062072736619	2	OS
1127	0.524580207742995	2	OS
1129	0.523098342749371	2	OS
1134	0.521616477755746	2	OS
1136	0.521616477755746	2	OS
1139	0.521616477755746	2	OS
1140	0.521616477755746	2	OS
1142	0.521616477755746	2	OS
1143	0.5201132602406	2	OS
1145	0.5201132602406	2	OS
1147	0.517098110905872	2	OS
1148	0.515590536238508	2	OS
1150	0.515590536238508	2	OS
1152	0.514074093484865	2	OS
1154	0.51104120797758	2	OS
1156	0.51104120797758	2	OS
1158	0.51104120797758	2	OS
1160	0.509515711834363	2	OS
1164	0.50646471954793	2	OS
1166	0.504939223404713	2	OS
1167	0.504939223404713	2	OS
1170	0.503409104545911	2	OS
1172	0.503409104545911	2	OS
1173	0.501869627161978	2	OS
1178	0.500330149778046	2	OS
1180	0.500330149778046	2	OS
1185	0.498785920920706	2	OS
1188	0.497241692063367	2	OS
1189	0.497241692063367	2	OS
1190	0.495687811775669	2	OS
1191	0.494133931487971	2	OS
1198	0.494133931487971	2	OS
1201	0.491016367251453	2	OS
1207	0.491016367251453	2	OS
1215	0.491016367251453	2	OS
1219	0.491016367251453	2	OS
1220	0.491016367251453	2	OS
1223	0.487858705725721	2	OS
1238	0.486279874962854	2	OS
1239	0.486279874962854	2	OS
1248	0.484690725044675	2	OS
1249	0.483101575126496	2	OS
1250	0.481507180489114	2	OS
1253	0.481507180489114	2	OS
1257	0.481507180489114	2	OS
1266	0.479902156554151	2	OS
1268	0.479902156554151	2	OS
1271	0.479902156554151	2	OS
1274	0.479902156554151	2	OS
1276	0.479902156554151	2	OS
1280	0.478269836293762	2	OS
1281	0.476631925895496	2	OS
1285	0.474988367530339	2	OS
1288	0.474988367530339	2	OS
1299	0.473339102365303	2	OS
1312	0.473339102365303	2	OS
1313	0.471684070538851	2	OS
1318	0.470029038712399	2	OS
1319	0.468374006885947	2	OS
1320	0.466718975059495	2	OS
1325	0.465063943233043	2	OS
1329	0.463408911406591	2	OS
1343	0.461747947566424	2	OS
1345	0.460086983726257	2	OS
1347	0.460086983726257	2	OS
1348	0.460086983726257	2	OS
1349	0.460086983726257	2	OS
1366	0.458407834150613	2	OS
1367	0.458407834150613	2	OS
1378	0.456722511230942	2	OS
1379	0.455030946374531	2	OS
1393	0.45333938151812	2	OS
1398	0.45333938151812	2	OS
1404	0.451641481212809	2	OS
1407	0.451641481212809	2	OS
1416	0.449937173736534	2	OS
1418	0.448232866260259	2	OS
1419	0.446528558783985	2	OS
1422	0.446528558783985	2	OS
1431	0.446528558783985	2	OS
1434	0.4448111412502	2	OS
1448	0.443093723716415	2	OS
1450	0.443093723716415	2	OS
1451	0.443093723716415	2	OS
1455	0.443093723716415	2	OS
1457	0.439618478824522	2	OS
1465	0.439618478824522	2	OS
1469	0.437873961051409	2	OS
1470	0.437873961051409	2	OS
1474	0.434370969362998	2	OS
1493	0.434370969362998	2	OS
1494	0.434370969362998	2	OS
1496	0.434370969362998	2	OS
1505	0.432598026630904	2	OS
1510	0.432598026630904	2	OS
1516	0.430817787838184	2	OS
1524	0.429037549045464	2	OS
1526	0.429037549045464	2	OS
1527	0.429037549045464	2	OS
1533	0.427242412856989	2	OS
1539	0.425447276668515	2	OS
1554	0.425447276668515	2	OS
1562	0.425447276668515	2	OS
1576	0.425447276668515	2	OS
1581	0.421810975158527	2	OS
1585	0.419992824403534	2	OS
1592	0.41817467364854	2	OS
1600	0.416348583370599	2	OS
1610	0.416348583370599	2	OS
1611	0.414514448642094	2	OS
1618	0.414514448642094	2	OS
1625	0.412672162203685	2	OS
1631	0.412672162203685	2	OS
1632	0.412672162203685	2	OS
1635	0.410813278590155	2	OS
1636	0.408954394976625	2	OS
1645	0.407095511363094	2	OS
1647	0.405236627749564	2	OS
1649	0.401518860522504	2	OS
1657	0.401518860522504	2	OS
1660	0.401518860522504	2	OS
1663	0.39776634780734	2	OS
1665	0.395890091449759	2	OS
1666	0.394013835092177	2	OS
1673	0.392137578734595	2	OS
1674	0.390261322377013	2	OS
1680	0.390261322377013	2	OS
1685	0.38836684993829	2	OS
1686	0.38836684993829	2	OS
1708	0.38836684993829	2	OS
1712	0.386453712746476	2	OS
1717	0.386453712746476	2	OS
1721	0.38453105745918	2	OS
1722	0.38453105745918	2	OS
1724	0.382598740587526	2	OS
1747	0.380666423715871	2	OS
1753	0.380666423715871	2	OS
1757	0.380666423715871	2	OS
1758	0.380666423715871	2	OS
1762	0.380666423715871	2	OS
1774	0.380666423715871	2	OS
1778	0.378683786092351	2	OS
1783	0.378683786092351	2	OS
1788	0.378683786092351	2	OS
1790	0.378683786092351	2	OS
1793	0.376669510634413	2	OS
1801	0.376669510634413	2	OS
1806	0.376669510634413	2	OS
1813	0.376669510634413	2	OS
1820	0.376669510634413	2	OS
1834	0.376669510634413	2	OS
1841	0.376669510634413	2	OS
1851	0.376669510634413	2	OS
1853	0.376669510634413	2	OS
1867	0.376669510634413	2	OS
1877	0.376669510634413	2	OS
1890	0.376669510634413	2	OS
1898	0.376669510634413	2	OS
1900	0.376669510634413	2	OS
1928	0.376669510634413	2	OS
1932	0.374466764958189	2	OS
1936	0.372264019281964	2	OS
1939	0.372264019281964	2	OS
1942	0.372264019281964	2	OS
1950	0.372264019281964	2	OS
1951	0.372264019281964	2	OS
1962	0.372264019281964	2	OS
1966	0.372264019281964	2	OS
1970	0.372264019281964	2	OS
1976	0.369937369161452	2	OS
1977	0.367610719040939	2	OS
1986	0.365284068920427	2	OS
1992	0.365284068920427	2	OS
2002	0.365284068920427	2	OS
2008	0.365284068920427	2	OS
2013	0.360477699592527	2	OS
2023	0.360477699592527	2	OS
2036	0.360477699592527	2	OS
2038	0.360477699592527	2	OS
2051	0.358025470343598	2	OS
2052	0.358025470343598	2	OS
2054	0.358025470343598	2	OS
2063	0.358025470343598	2	OS
2086	0.358025470343598	2	OS
2100	0.358025470343598	2	OS
2116	0.358025470343598	2	OS
2137	0.355449747535371	2	OS
2142	0.352874024727143	2	OS
2152	0.350298301918916	2	OS
2155	0.347722579110689	2	OS
2188	0.345146856302461	2	OS
2209	0.34255176715733	2	OS
2231	0.34255176715733	2	OS
2239	0.339936868171396	2	OS
2254	0.339936868171396	2	OS
2258	0.339936868171396	2	OS
2264	0.339936868171396	2	OS
2277	0.339936868171396	2	OS
2280	0.339936868171396	2	OS
2289	0.339936868171396	2	OS
2302	0.339936868171396	2	OS
2304	0.3371505003995	2	OS
2305	0.3371505003995	2	OS
2325	0.3371505003995	2	OS
2326	0.3371505003995	2	OS
2338	0.334293292768995	2	OS
2367	0.334293292768995	2	OS
2381	0.331411454038228	2	OS
2385	0.331411454038228	2	OS
2401	0.328504336020349	2	OS
2402	0.328504336020349	2	OS
2407	0.328504336020349	2	OS
2410	0.328504336020349	2	OS
2413	0.325517932965619	2	OS
2434	0.325517932965619	2	OS
2436	0.325517932965619	2	OS
2438	0.322475709293043	2	OS
2440	0.322475709293043	2	OS
2462	0.31940451206168	2	OS
2463	0.31940451206168	2	OS
2478	0.31940451206168	2	OS
2495	0.316273095276762	2	OS
2500	0.316273095276762	2	OS
2504	0.313110364323994	2	OS
2506	0.313110364323994	2	OS
2519	0.313110364323994	2	OS
2528	0.313110364323994	2	OS
2535	0.309848798028953	2	OS
2587	0.309848798028953	2	OS
2618	0.309848798028953	2	OS
2620	0.306517090523265	2	OS
2655	0.303185383017577	2	OS
2656	0.29985367551189	2	OS
2676	0.29985367551189	2	OS
2678	0.296484533090408	2	OS
2711	0.296484533090408	2	OS
2712	0.296484533090408	2	OS
2722	0.296484533090408	2	OS
2724	0.292954955315522	2	OS
2729	0.289425377540636	2	OS
2731	0.28589579976575	2	OS
2742	0.28589579976575	2	OS
2753	0.282322102268679	2	OS
2765	0.282322102268679	2	OS
2795	0.282322102268679	2	OS
2798	0.282322102268679	2	OS
2804	0.278607337765143	2	OS
2825	0.278607337765143	2	OS
2827	0.278607337765143	2	OS
2834	0.274790798891648	2	OS
2845	0.274790798891648	2	OS
2863	0.274790798891648	2	OS
2865	0.274790798891648	2	OS
2883	0.274790798891648	2	OS
2897	0.274790798891648	2	OS
2918	0.274790798891648	2	OS
2920	0.274790798891648	2	OS
2932	0.274790798891648	2	OS
2939	0.270497192658966	2	OS
2979	0.266203586426284	2	OS
2981	0.266203586426284	2	OS
3014	0.266203586426284	2	OS
3019	0.266203586426284	2	OS
3045	0.266203586426284	2	OS
3073	0.266203586426284	2	OS
3080	0.261363521218534	2	OS
3083	0.261363521218534	2	OS
3090	0.261363521218534	2	OS
3121	0.261363521218534	2	OS
3136	0.261363521218534	2	OS
3141	0.25602957180591	2	OS
3176	0.250695622393287	2	OS
[truncated: 6,167 more rows]
