# Supplementary material for: Decoding pan-cancer treatment outcomes using multimodal real-world data and explainable artificial intelligence
Source: Nat Cancer. 2025 Jan 30;6(2):307–22. doi: 10.1038/s43018-024-00891-1 (PMC11864985; doi:10.1038/s43018-024-00891-1)
Supplement: Supplementary file 4 — Statistical Source Data. [file 43018_2024_891_MOESM4_ESM.xlsx]

## Sheet: Fig3A
fold	marker_type	method	score	newnames	title
0	Staging	xAI	0.80952380952381	Brain (C71)	Staging (OS)
0	Staging	Clinical score	0.666666666666667	Brain (C71)	Staging (OS)
0	Staging	xAI	0.759090909090909	Breast (C50)	Staging (OS)
0	Staging	Clinical score	0.629545454545455	Breast (C50)	Staging (OS)
0	Staging	xAI	0.679738562091503	Colon (C18)	Staging (OS)
0	Staging	Clinical score	0.464052287581699	Colon (C18)	Staging (OS)
0	Staging	xAI	0.783783783783784	Esophagus (C15)	Staging (OS)
0	Staging	Clinical score	0.513513513513513	Esophagus (C15)	Staging (OS)
0	Staging	xAI	0.833333333333333	Eye (C69)	Staging (OS)
0	Staging	Clinical score	0.666666666666667	Eye (C69)	Staging (OS)
0	Staging	xAI	0.533333333333333	Kidney (C64)	Staging (OS)
0	Staging	Clinical score	0.683333333333333	Kidney (C64)	Staging (OS)
0	Staging	xAI	0.784883720930233	Liver (C22)	Staging (OS)
0	Staging	Clinical score	0.479651162790698	Liver (C22)	Staging (OS)
0	Staging	xAI	0.731752857304515	Lung (C34)	Staging (OS)
0	Staging	Clinical score	0.518530044132624	Lung (C34)	Staging (OS)
0	Staging	xAI	0.708571428571429	Melanoma (C43)	Staging (OS)
0	Staging	Clinical score	0.537142857142857	Melanoma (C43)	Staging (OS)
0	Staging	xAI	0.721189591078067	Pancreas (C25)	Staging (OS)
0	Staging	Clinical score	0.529739776951673	Pancreas (C25)	Staging (OS)
0	Staging	xAI	0.666666666666667	Prostate (C61)	Staging (OS)
0	Staging	Clinical score	0.5	Prostate (C61)	Staging (OS)
0	Staging	xAI	0.8	Rectum (C20)	Staging (OS)
0	Staging	Clinical score	0.5	Rectum (C20)	Staging (OS)
0	Staging	xAI	0.718614718614719	Sarcoma (C49)	Staging (OS)
0	Staging	Clinical score	0.607503607503608	Sarcoma (C49)	Staging (OS)
0	Staging	xAI	0.649038461538462	Stomach (C16)	Staging (OS)
0	Staging	Clinical score	0.608173076923077	Stomach (C16)	Staging (OS)
1	Staging	xAI	0.583333333333333	Brain (C71)	Staging (OS)
1	Staging	Clinical score	0.5	Brain (C71)	Staging (OS)
1	Staging	xAI	0.727941176470588	Breast (C50)	Staging (OS)
1	Staging	Clinical score	0.613970588235294	Breast (C50)	Staging (OS)
1	Staging	xAI	0.735294117647059	Colon (C18)	Staging (OS)
1	Staging	Clinical score	0.573529411764706	Colon (C18)	Staging (OS)
1	Staging	xAI	0.914285714285714	Esophagus (C15)	Staging (OS)
1	Staging	Clinical score	0.478571428571429	Esophagus (C15)	Staging (OS)
1	Staging	xAI	0.812903225806452	Eye (C69)	Staging (OS)
1	Staging	Clinical score	0.6	Eye (C69)	Staging (OS)
1	Staging	xAI	0.636363636363636	Kidney (C64)	Staging (OS)
1	Staging	Clinical score	0.772727272727273	Kidney (C64)	Staging (OS)
1	Staging	xAI	0.788511749347258	Liver (C22)	Staging (OS)
1	Staging	Clinical score	0.469973890339426	Liver (C22)	Staging (OS)
1	Staging	xAI	0.737093472822379	Lung (C34)	Staging (OS)
1	Staging	Clinical score	0.516564324160412	Lung (C34)	Staging (OS)
1	Staging	xAI	0.625	Melanoma (C43)	Staging (OS)
1	Staging	Clinical score	0.5859375	Melanoma (C43)	Staging (OS)
1	Staging	xAI	0.865546218487395	Pancreas (C25)	Staging (OS)
1	Staging	Clinical score	0.577731092436975	Pancreas (C25)	Staging (OS)
1	Staging	xAI	0.857142857142857	Prostate (C61)	Staging (OS)
1	Staging	Clinical score	0.642857142857143	Prostate (C61)	Staging (OS)
1	Staging	xAI	0.75	Rectum (C20)	Staging (OS)
1	Staging	Clinical score	0.589285714285714	Rectum (C20)	Staging (OS)
1	Staging	xAI	0.771750805585392	Sarcoma (C49)	Staging (OS)
1	Staging	Clinical score	0.551825993555317	Sarcoma (C49)	Staging (OS)
1	Staging	xAI	0.75886524822695	Stomach (C16)	Staging (OS)
1	Staging	Clinical score	0.526595744680851	Stomach (C16)	Staging (OS)
2	Staging	xAI	0.835820895522388	Brain (C71)	Staging (OS)
2	Staging	Clinical score	0.514925373134328	Brain (C71)	Staging (OS)
2	Staging	xAI	0.814634146341463	Breast (C50)	Staging (OS)
2	Staging	Clinical score	0.502439024390244	Breast (C50)	Staging (OS)
2	Staging	xAI	0.720647773279352	Colon (C18)	Staging (OS)
2	Staging	Clinical score	0.495951417004049	Colon (C18)	Staging (OS)
2	Staging	xAI	0.555555555555556	Esophagus (C15)	Staging (OS)
2	Staging	Clinical score	0.555555555555556	Esophagus (C15)	Staging (OS)
2	Staging	xAI	0.755555555555556	Eye (C69)	Staging (OS)
2	Staging	Clinical score	0.594444444444444	Eye (C69)	Staging (OS)
2	Staging	xAI	0.863013698630137	Kidney (C64)	Staging (OS)
2	Staging	Clinical score	0.575342465753425	Kidney (C64)	Staging (OS)
2	Staging	xAI	0.744565217391304	Liver (C22)	Staging (OS)
2	Staging	Clinical score	0.554347826086957	Liver (C22)	Staging (OS)
2	Staging	xAI	0.784066243267144	Lung (C34)	Staging (OS)
2	Staging	Clinical score	0.537583407026288	Lung (C34)	Staging (OS)
2	Staging	xAI	0.840816326530612	Melanoma (C43)	Staging (OS)
2	Staging	Clinical score	0.548979591836735	Melanoma (C43)	Staging (OS)
2	Staging	xAI	0.728323699421965	Pancreas (C25)	Staging (OS)
2	Staging	Clinical score	0.632947976878613	Pancreas (C25)	Staging (OS)
2	Staging	xAI	0.933333333333333	Prostate (C61)	Staging (OS)
2	Staging	Clinical score	0.533333333333333	Prostate (C61)	Staging (OS)
2	Staging	xAI	0.744444444444444	Rectum (C20)	Staging (OS)
2	Staging	Clinical score	0.544444444444445	Rectum (C20)	Staging (OS)
2	Staging	xAI	0.738745387453875	Sarcoma (C49)	Staging (OS)
2	Staging	Clinical score	0.522140221402214	Sarcoma (C49)	Staging (OS)
2	Staging	xAI	0.767932489451477	Stomach (C16)	Staging (OS)
2	Staging	Clinical score	0.571729957805907	Stomach (C16)	Staging (OS)
3	Staging	xAI	0.552941176470588	Brain (C71)	Staging (OS)
3	Staging	Clinical score	0.564705882352941	Brain (C71)	Staging (OS)
3	Staging	xAI	0.810810810810811	Breast (C50)	Staging (OS)
3	Staging	Clinical score	0.5625	Breast (C50)	Staging (OS)
3	Staging	xAI	0.729299363057325	Colon (C18)	Staging (OS)
3	Staging	Clinical score	0.49203821656051	Colon (C18)	Staging (OS)
3	Staging	xAI	0.841726618705036	Esophagus (C15)	Staging (OS)
3	Staging	Clinical score	0.60431654676259	Esophagus (C15)	Staging (OS)
3	Staging	xAI	0.67816091954023	Eye (C69)	Staging (OS)
3	Staging	Clinical score	0.67816091954023	Eye (C69)	Staging (OS)
3	Staging	xAI	0.525	Kidney (C64)	Staging (OS)
3	Staging	Clinical score	0.625	Kidney (C64)	Staging (OS)
3	Staging	xAI	0.655172413793103	Liver (C22)	Staging (OS)
3	Staging	Clinical score	0.522988505747126	Liver (C22)	Staging (OS)
3	Staging	xAI	0.781309842972041	Lung (C34)	Staging (OS)
3	Staging	Clinical score	0.527767139027193	Lung (C34)	Staging (OS)
3	Staging	xAI	0.858638743455497	Melanoma (C43)	Staging (OS)
3	Staging	Clinical score	0.547120418848168	Melanoma (C43)	Staging (OS)
3	Staging	xAI	0.693396226415094	Pancreas (C25)	Staging (OS)
3	Staging	Clinical score	0.5	Pancreas (C25)	Staging (OS)
3	Staging	xAI	0.464788732394366	Rectum (C20)	Staging (OS)
3	Staging	Clinical score	0.52112676056338	Rectum (C20)	Staging (OS)
3	Staging	xAI	0.814638027048528	Sarcoma (C49)	Staging (OS)
3	Staging	Clinical score	0.566825775656325	Sarcoma (C49)	Staging (OS)
3	Staging	xAI	0.710407239819005	Stomach (C16)	Staging (OS)
3	Staging	Clinical score	0.610859728506787	Stomach (C16)	Staging (OS)
4	Staging	xAI	0.795180722891566	Brain (C71)	Staging (OS)
4	Staging	Clinical score	0.632530120481928	Brain (C71)	Staging (OS)
4	Staging	xAI	0.858156028368794	Breast (C50)	Staging (OS)
4	Staging	Clinical score	0.495271867612293	Breast (C50)	Staging (OS)
4	Staging	xAI	0.755434782608696	Colon (C18)	Staging (OS)
4	Staging	Clinical score	0.614130434782609	Colon (C18)	Staging (OS)
4	Staging	xAI	0.396825396825397	Esophagus (C15)	Staging (OS)
4	Staging	Clinical score	0.674603174603175	Esophagus (C15)	Staging (OS)
4	Staging	xAI	0.849315068493151	Eye (C69)	Staging (OS)
4	Staging	Clinical score	0.547945205479452	Eye (C69)	Staging (OS)
4	Staging	xAI	0.846153846153846	Kidney (C64)	Staging (OS)
4	Staging	Clinical score	0.630769230769231	Kidney (C64)	Staging (OS)
4	Staging	xAI	0.804651162790698	Liver (C22)	Staging (OS)
4	Staging	Clinical score	0.506976744186046	Liver (C22)	Staging (OS)
4	Staging	xAI	0.725754709221025	Lung (C34)	Staging (OS)
4	Staging	Clinical score	0.512379698938883	Lung (C34)	Staging (OS)
4	Staging	xAI	0.866108786610879	Melanoma (C43)	Staging (OS)
4	Staging	Clinical score	0.625523012552301	Melanoma (C43)	Staging (OS)
4	Staging	xAI	0.744920993227991	Pancreas (C25)	Staging (OS)
4	Staging	Clinical score	0.445823927765237	Pancreas (C25)	Staging (OS)
4	Staging	xAI	1	Prostate (C61)	Staging (OS)
4	Staging	Clinical score	0.4375	Prostate (C61)	Staging (OS)
4	Staging	xAI	0.722222222222222	Rectum (C20)	Staging (OS)
4	Staging	Clinical score	0.546296296296296	Rectum (C20)	Staging (OS)
4	Staging	xAI	0.777366863905326	Sarcoma (C49)	Staging (OS)
4	Staging	Clinical score	0.563609467455621	Sarcoma (C49)	Staging (OS)
4	Staging	xAI	0.729508196721312	Stomach (C16)	Staging (OS)
4	Staging	Clinical score	0.5	Stomach (C16)	Staging (OS)

## Sheet: Fig3B
fold	marker_type	method	score	newnames	title
0	ECOG PS	xAI	0.73469387755102	Brain (C71)	ECOG PS (OS)
0	ECOG PS	Clinical score	0.510204081632653	Brain (C71)	ECOG PS (OS)
0	ECOG PS	xAI	0.846461949265688	Lung (C34)	ECOG PS (OS)
0	ECOG PS	Clinical score	0.517801513128616	Lung (C34)	ECOG PS (OS)
0	ECOG PS	xAI	0.733333333333333	Pancreas (C25)	ECOG PS (OS)
0	ECOG PS	Clinical score	0.766666666666667	Pancreas (C25)	ECOG PS (OS)
0	ECOG PS	xAI	0.8	Sarcoma (C49)	ECOG PS (OS)
0	ECOG PS	Clinical score	0.714285714285714	Sarcoma (C49)	ECOG PS (OS)
1	ECOG PS	xAI	0.694444444444444	Brain (C71)	ECOG PS (OS)
1	ECOG PS	Clinical score	0.680555555555556	Brain (C71)	ECOG PS (OS)
1	ECOG PS	xAI	0.777777777777778	Colon (C18)	ECOG PS (OS)
1	ECOG PS	Clinical score	0.833333333333333	Colon (C18)	ECOG PS (OS)
1	ECOG PS	xAI	0.759959141981614	Lung (C34)	ECOG PS (OS)
1	ECOG PS	Clinical score	0.549710589036432	Lung (C34)	ECOG PS (OS)
1	ECOG PS	xAI	1	Pancreas (C25)	ECOG PS (OS)
1	ECOG PS	Clinical score	0.9	Pancreas (C25)	ECOG PS (OS)
1	ECOG PS	xAI	0.777777777777778	Sarcoma (C49)	ECOG PS (OS)
1	ECOG PS	Clinical score	0.722222222222222	Sarcoma (C49)	ECOG PS (OS)
1	ECOG PS	xAI	0.75	Stomach (C16)	ECOG PS (OS)
1	ECOG PS	Clinical score	0.708333333333333	Stomach (C16)	ECOG PS (OS)
2	ECOG PS	xAI	0.861386138613861	Brain (C71)	ECOG PS (OS)
2	ECOG PS	Clinical score	0.618811881188119	Brain (C71)	ECOG PS (OS)
2	ECOG PS	xAI	0.928571428571429	Colon (C18)	ECOG PS (OS)
2	ECOG PS	Clinical score	0.678571428571429	Colon (C18)	ECOG PS (OS)
2	ECOG PS	xAI	0.75	Esophagus (C15)	ECOG PS (OS)
2	ECOG PS	Clinical score	0.75	Esophagus (C15)	ECOG PS (OS)
2	ECOG PS	xAI	0.888888888888889	Kidney (C64)	ECOG PS (OS)
2	ECOG PS	Clinical score	0.833333333333333	Kidney (C64)	ECOG PS (OS)
2	ECOG PS	xAI	0.784421283598464	Lung (C34)	ECOG PS (OS)
2	ECOG PS	Clinical score	0.532912781130006	Lung (C34)	ECOG PS (OS)
2	ECOG PS	xAI	0.833333333333333	Melanoma (C43)	ECOG PS (OS)
2	ECOG PS	Clinical score	0.677083333333333	Melanoma (C43)	ECOG PS (OS)
2	ECOG PS	xAI	1	Prostate (C61)	ECOG PS (OS)
2	ECOG PS	Clinical score	1	Prostate (C61)	ECOG PS (OS)
2	ECOG PS	xAI	0.96969696969697	Sarcoma (C49)	ECOG PS (OS)
2	ECOG PS	Clinical score	0.651515151515151	Sarcoma (C49)	ECOG PS (OS)
2	ECOG PS	xAI	0.857142857142857	Stomach (C16)	ECOG PS (OS)
2	ECOG PS	Clinical score	0.5	Stomach (C16)	ECOG PS (OS)
3	ECOG PS	xAI	0.754098360655738	Brain (C71)	ECOG PS (OS)
3	ECOG PS	Clinical score	0.631147540983607	Brain (C71)	ECOG PS (OS)
3	ECOG PS	xAI	0.785714285714286	Breast (C50)	ECOG PS (OS)
3	ECOG PS	Clinical score	0.714285714285714	Breast (C50)	ECOG PS (OS)
3	ECOG PS	xAI	0.744748858447489	Lung (C34)	ECOG PS (OS)
3	ECOG PS	Clinical score	0.536073059360731	Lung (C34)	ECOG PS (OS)
3	ECOG PS	xAI	0.789473684210526	Pancreas (C25)	ECOG PS (OS)
3	ECOG PS	Clinical score	0.631578947368421	Pancreas (C25)	ECOG PS (OS)
3	ECOG PS	xAI	0.666666666666667	Sarcoma (C49)	ECOG PS (OS)
3	ECOG PS	Clinical score	0.5	Sarcoma (C49)	ECOG PS (OS)
4	ECOG PS	xAI	0.852459016393443	Brain (C71)	ECOG PS (OS)
4	ECOG PS	Clinical score	0.573770491803279	Brain (C71)	ECOG PS (OS)
4	ECOG PS	xAI	0.683506686478455	Lung (C34)	ECOG PS (OS)
4	ECOG PS	Clinical score	0.537890044576523	Lung (C34)	ECOG PS (OS)
4	ECOG PS	xAI	1	Melanoma (C43)	ECOG PS (OS)
4	ECOG PS	Clinical score	0.533333333333333	Melanoma (C43)	ECOG PS (OS)
4	ECOG PS	xAI	0.695652173913043	Pancreas (C25)	ECOG PS (OS)
4	ECOG PS	Clinical score	0.75	Pancreas (C25)	ECOG PS (OS)
4	ECOG PS	xAI	0.9	Sarcoma (C49)	ECOG PS (OS)
4	ECOG PS	Clinical score	0.725	Sarcoma (C49)	ECOG PS (OS)

## Sheet: Fig3C
fold	marker_type	method	score	newnames	title
0	CCI	xAI	0.672131147540984	Breast (C50)	CCI (OS)
0	CCI	Clinical score	0.581967213114754	Breast (C50)	CCI (OS)
0	CCI	xAI	0.663230240549828	Colon (C18)	CCI (OS)
0	CCI	Clinical score	0.506872852233677	Colon (C18)	CCI (OS)
0	CCI	xAI	0.79	Esophagus (C15)	CCI (OS)
0	CCI	Clinical score	0.6	Esophagus (C15)	CCI (OS)
0	CCI	xAI	0.777777777777778	Eye (C69)	CCI (OS)
0	CCI	Clinical score	0.833333333333333	Eye (C69)	CCI (OS)
0	CCI	xAI	0.7	Kidney (C64)	CCI (OS)
0	CCI	Clinical score	0.65	Kidney (C64)	CCI (OS)
0	CCI	xAI	0.717607973421927	Liver (C22)	CCI (OS)
0	CCI	Clinical score	0.647840531561462	Liver (C22)	CCI (OS)
0	CCI	xAI	0.753880491021609	Lung (C34)	CCI (OS)
0	CCI	Clinical score	0.619585066450238	Lung (C34)	CCI (OS)
0	CCI	xAI	0.73469387755102	Melanoma (C43)	CCI (OS)
0	CCI	Clinical score	0.434402332361516	Melanoma (C43)	CCI (OS)
0	CCI	xAI	0.755474452554745	Pancreas (C25)	CCI (OS)
0	CCI	Clinical score	0.687043795620438	Pancreas (C25)	CCI (OS)
0	CCI	xAI	0.846153846153846	Prostate (C61)	CCI (OS)
0	CCI	Clinical score	0.615384615384615	Prostate (C61)	CCI (OS)
0	CCI	xAI	0.869565217391304	Rectum (C20)	CCI (OS)
0	CCI	Clinical score	0.782608695652174	Rectum (C20)	CCI (OS)
0	CCI	xAI	0.74869109947644	Sarcoma (C49)	CCI (OS)
0	CCI	Clinical score	0.647905759162304	Sarcoma (C49)	CCI (OS)
0	CCI	xAI	0.670289855072464	Stomach (C16)	CCI (OS)
0	CCI	Clinical score	0.554347826086957	Stomach (C16)	CCI (OS)
1	CCI	xAI	1	Breast (C50)	CCI (OS)
1	CCI	Clinical score	0.666666666666667	Breast (C50)	CCI (OS)
1	CCI	xAI	0.720812182741117	Colon (C18)	CCI (OS)
1	CCI	Clinical score	0.568527918781726	Colon (C18)	CCI (OS)
1	CCI	xAI	0.833333333333333	Esophagus (C15)	CCI (OS)
1	CCI	Clinical score	0.810606060606061	Esophagus (C15)	CCI (OS)
1	CCI	xAI	0.714285714285714	Eye (C69)	CCI (OS)
1	CCI	Clinical score	0.428571428571429	Eye (C69)	CCI (OS)
1	CCI	xAI	0.56	Kidney (C64)	CCI (OS)
1	CCI	Clinical score	0.88	Kidney (C64)	CCI (OS)
1	CCI	xAI	0.712158808933002	Liver (C22)	CCI (OS)
1	CCI	Clinical score	0.516129032258065	Liver (C22)	CCI (OS)
1	CCI	xAI	0.756731197151758	Lung (C34)	CCI (OS)
1	CCI	Clinical score	0.624415887850467	Lung (C34)	CCI (OS)
1	CCI	xAI	0.591182364729459	Melanoma (C43)	CCI (OS)
1	CCI	Clinical score	0.593186372745491	Melanoma (C43)	CCI (OS)
1	CCI	xAI	0.77574047954866	Pancreas (C25)	CCI (OS)
1	CCI	Clinical score	0.633991537376587	Pancreas (C25)	CCI (OS)
1	CCI	xAI	0.659574468085106	Prostate (C61)	CCI (OS)
1	CCI	Clinical score	0.723404255319149	Prostate (C61)	CCI (OS)
1	CCI	xAI	0.652542372881356	Rectum (C20)	CCI (OS)
1	CCI	Clinical score	0.572033898305085	Rectum (C20)	CCI (OS)
1	CCI	xAI	0.768922305764411	Sarcoma (C49)	CCI (OS)
1	CCI	Clinical score	0.621303258145363	Sarcoma (C49)	CCI (OS)
1	CCI	xAI	0.761061946902655	Stomach (C16)	CCI (OS)
1	CCI	Clinical score	0.575221238938053	Stomach (C16)	CCI (OS)
2	CCI	xAI	0.88	Breast (C50)	CCI (OS)
2	CCI	Clinical score	0.74	Breast (C50)	CCI (OS)
2	CCI	xAI	0.757281553398058	Colon (C18)	CCI (OS)
2	CCI	Clinical score	0.542071197411003	Colon (C18)	CCI (OS)
2	CCI	xAI	0.617647058823529	Esophagus (C15)	CCI (OS)
2	CCI	Clinical score	0.647058823529412	Esophagus (C15)	CCI (OS)
2	CCI	xAI	0.8	Eye (C69)	CCI (OS)
2	CCI	Clinical score	0.55	Eye (C69)	CCI (OS)
2	CCI	xAI	0.825	Kidney (C64)	CCI (OS)
2	CCI	Clinical score	0.553125	Kidney (C64)	CCI (OS)
2	CCI	xAI	0.729007633587786	Liver (C22)	CCI (OS)
2	CCI	Clinical score	0.557251908396946	Liver (C22)	CCI (OS)
2	CCI	xAI	0.783518528963845	Lung (C34)	CCI (OS)
2	CCI	Clinical score	0.633397258728637	Lung (C34)	CCI (OS)
2	CCI	xAI	0.702402957486137	Melanoma (C43)	CCI (OS)
2	CCI	Clinical score	0.695933456561922	Melanoma (C43)	CCI (OS)
2	CCI	xAI	0.755011135857461	Pancreas (C25)	CCI (OS)
2	CCI	Clinical score	0.653674832962138	Pancreas (C25)	CCI (OS)
2	CCI	xAI	0.807692307692308	Prostate (C61)	CCI (OS)
2	CCI	Clinical score	0.5	Prostate (C61)	CCI (OS)
2	CCI	xAI	0.824074074074074	Rectum (C20)	CCI (OS)
2	CCI	Clinical score	0.694444444444444	Rectum (C20)	CCI (OS)
2	CCI	xAI	0.841645885286783	Sarcoma (C49)	CCI (OS)
2	CCI	Clinical score	0.666770573566085	Sarcoma (C49)	CCI (OS)
2	CCI	xAI	0.797674418604651	Stomach (C16)	CCI (OS)
2	CCI	Clinical score	0.701162790697674	Stomach (C16)	CCI (OS)
3	CCI	xAI	0.824242424242424	Breast (C50)	CCI (OS)
3	CCI	Clinical score	0.678787878787879	Breast (C50)	CCI (OS)
3	CCI	xAI	0.811715481171548	Colon (C18)	CCI (OS)
3	CCI	Clinical score	0.608786610878661	Colon (C18)	CCI (OS)
3	CCI	xAI	0.815686274509804	Esophagus (C15)	CCI (OS)
3	CCI	Clinical score	0.762745098039216	Esophagus (C15)	CCI (OS)
3	CCI	xAI	0.75	Eye (C69)	CCI (OS)
3	CCI	Clinical score	0.625	Eye (C69)	CCI (OS)
3	CCI	xAI	0.536231884057971	Kidney (C64)	CCI (OS)
3	CCI	Clinical score	0.58695652173913	Kidney (C64)	CCI (OS)
3	CCI	xAI	0.536231884057971	Liver (C22)	CCI (OS)
3	CCI	Clinical score	0.572463768115942	Liver (C22)	CCI (OS)
3	CCI	xAI	0.75809336949622	Lung (C34)	CCI (OS)
3	CCI	Clinical score	0.627214495931675	Lung (C34)	CCI (OS)
3	CCI	xAI	0.811359026369168	Melanoma (C43)	CCI (OS)
3	CCI	Clinical score	0.707910750507099	Melanoma (C43)	CCI (OS)
3	CCI	xAI	0.707236842105263	Pancreas (C25)	CCI (OS)
3	CCI	Clinical score	0.728618421052632	Pancreas (C25)	CCI (OS)
3	CCI	xAI	0.806451612903226	Prostate (C61)	CCI (OS)
3	CCI	Clinical score	0.629032258064516	Prostate (C61)	CCI (OS)
3	CCI	xAI	0.785714285714286	Rectum (C20)	CCI (OS)
3	CCI	Clinical score	0.571428571428571	Rectum (C20)	CCI (OS)
3	CCI	xAI	0.831075697211155	Sarcoma (C49)	CCI (OS)
3	CCI	Clinical score	0.715537848605578	Sarcoma (C49)	CCI (OS)
3	CCI	xAI	0.701067615658363	Stomach (C16)	CCI (OS)
3	CCI	Clinical score	0.644128113879004	Stomach (C16)	CCI (OS)
4	CCI	xAI	0.375	Breast (C50)	CCI (OS)
4	CCI	Clinical score	0.8125	Breast (C50)	CCI (OS)
4	CCI	xAI	0.746987951807229	Colon (C18)	CCI (OS)
4	CCI	Clinical score	0.539156626506024	Colon (C18)	CCI (OS)
4	CCI	xAI	0.6	Esophagus (C15)	CCI (OS)
4	CCI	Clinical score	0.533333333333333	Esophagus (C15)	CCI (OS)
4	CCI	xAI	0.719512195121951	Kidney (C64)	CCI (OS)
4	CCI	Clinical score	0.518292682926829	Kidney (C64)	CCI (OS)
4	CCI	xAI	0.903669724770642	Liver (C22)	CCI (OS)
4	CCI	Clinical score	0.461009174311927	Liver (C22)	CCI (OS)
4	CCI	xAI	0.72089770100961	Lung (C34)	CCI (OS)
4	CCI	Clinical score	0.574899647244861	Lung (C34)	CCI (OS)
4	CCI	xAI	0.793846153846154	Melanoma (C43)	CCI (OS)
4	CCI	Clinical score	0.686153846153846	Melanoma (C43)	CCI (OS)
4	CCI	xAI	0.748911465892598	Pancreas (C25)	CCI (OS)
4	CCI	Clinical score	0.684325108853411	Pancreas (C25)	CCI (OS)
4	CCI	xAI	0.866666666666667	Prostate (C61)	CCI (OS)
4	CCI	Clinical score	0.55	Prostate (C61)	CCI (OS)
4	CCI	xAI	0.722222222222222	Rectum (C20)	CCI (OS)
4	CCI	Clinical score	0.583333333333333	Rectum (C20)	CCI (OS)
4	CCI	xAI	0.775967413441955	Sarcoma (C49)	CCI (OS)
4	CCI	Clinical score	0.639171758316361	Sarcoma (C49)	CCI (OS)
4	CCI	xAI	0.83625730994152	Stomach (C16)	CCI (OS)
4	CCI	Clinical score	0.690058479532164	Stomach (C16)	CCI (OS)

## Sheet: Fig3D
fold	marker_type	method	score	newnames	title
0	mGPS	xAI	0.786069651741294	Breast (C50)	mGPS (OS)
0	mGPS	Clinical score	0.562189054726368	Breast (C50)	mGPS (OS)
0	mGPS	xAI	0.657587548638132	Colon (C18)	mGPS (OS)
0	mGPS	Clinical score	0.554474708171206	Colon (C18)	mGPS (OS)
0	mGPS	xAI	0.803571428571429	Esophagus (C15)	mGPS (OS)
0	mGPS	Clinical score	0.535714285714286	Esophagus (C15)	mGPS (OS)
0	mGPS	xAI	0.785714285714286	Kidney (C64)	mGPS (OS)
0	mGPS	Clinical score	0.535714285714286	Kidney (C64)	mGPS (OS)
0	mGPS	xAI	0.68365553602812	Liver (C22)	mGPS (OS)
0	mGPS	Clinical score	0.518453427065026	Liver (C22)	mGPS (OS)
0	mGPS	xAI	0.756557694792609	Lung (C34)	mGPS (OS)
0	mGPS	Clinical score	0.539604600077529	Lung (C34)	mGPS (OS)
0	mGPS	xAI	0.750629722921914	Pancreas (C25)	mGPS (OS)
0	mGPS	Clinical score	0.467254408060453	Pancreas (C25)	mGPS (OS)
0	mGPS	xAI	0.846153846153846	Prostate (C61)	mGPS (OS)
0	mGPS	Clinical score	0.653846153846154	Prostate (C61)	mGPS (OS)
0	mGPS	xAI	0.69047619047619	Rectum (C20)	mGPS (OS)
0	mGPS	Clinical score	0.511904761904762	Rectum (C20)	mGPS (OS)
0	mGPS	xAI	0.755627009646302	Sarcoma (C49)	mGPS (OS)
0	mGPS	Clinical score	0.573151125401929	Sarcoma (C49)	mGPS (OS)
0	mGPS	xAI	0.75609756097561	Stomach (C16)	mGPS (OS)
0	mGPS	Clinical score	0.597560975609756	Stomach (C16)	mGPS (OS)
1	mGPS	xAI	0.810810810810811	Breast (C50)	mGPS (OS)
1	mGPS	Clinical score	0.675675675675676	Breast (C50)	mGPS (OS)
1	mGPS	xAI	0.815533980582524	Colon (C18)	mGPS (OS)
1	mGPS	Clinical score	0.563106796116505	Colon (C18)	mGPS (OS)
1	mGPS	xAI	0.863636363636364	Esophagus (C15)	mGPS (OS)
1	mGPS	Clinical score	0.738636363636364	Esophagus (C15)	mGPS (OS)
1	mGPS	xAI	0.755980861244019	Liver (C22)	mGPS (OS)
1	mGPS	Clinical score	0.579545454545455	Liver (C22)	mGPS (OS)
1	mGPS	xAI	0.738586831842166	Lung (C34)	mGPS (OS)
1	mGPS	Clinical score	0.522596925900436	Lung (C34)	mGPS (OS)
1	mGPS	xAI	0.690789473684211	Melanoma (C43)	mGPS (OS)
1	mGPS	Clinical score	0.536184210526316	Melanoma (C43)	mGPS (OS)
1	mGPS	xAI	0.775384615384615	Pancreas (C25)	mGPS (OS)
1	mGPS	Clinical score	0.598461538461538	Pancreas (C25)	mGPS (OS)
1	mGPS	xAI	0.741852487135506	Sarcoma (C49)	mGPS (OS)
1	mGPS	Clinical score	0.511578044596912	Sarcoma (C49)	mGPS (OS)
1	mGPS	xAI	0.818181818181818	Stomach (C16)	mGPS (OS)
1	mGPS	Clinical score	0.647727272727273	Stomach (C16)	mGPS (OS)
2	mGPS	xAI	0.830985915492958	Colon (C18)	mGPS (OS)
2	mGPS	Clinical score	0.676056338028169	Colon (C18)	mGPS (OS)
2	mGPS	xAI	0.845070422535211	Kidney (C64)	mGPS (OS)
2	mGPS	Clinical score	0.591549295774648	Kidney (C64)	mGPS (OS)
2	mGPS	xAI	0.610567514677104	Liver (C22)	mGPS (OS)
2	mGPS	Clinical score	0.527397260273973	Liver (C22)	mGPS (OS)
2	mGPS	xAI	0.792415822164106	Lung (C34)	mGPS (OS)
2	mGPS	Clinical score	0.567124332570557	Lung (C34)	mGPS (OS)
2	mGPS	xAI	0.903846153846154	Melanoma (C43)	mGPS (OS)
2	mGPS	Clinical score	0.682692307692308	Melanoma (C43)	mGPS (OS)
2	mGPS	xAI	0.877005347593583	Pancreas (C25)	mGPS (OS)
2	mGPS	Clinical score	0.588235294117647	Pancreas (C25)	mGPS (OS)
2	mGPS	xAI	0.84005376344086	Sarcoma (C49)	mGPS (OS)
2	mGPS	Clinical score	0.665994623655914	Sarcoma (C49)	mGPS (OS)
2	mGPS	xAI	0.741666666666667	Stomach (C16)	mGPS (OS)
2	mGPS	Clinical score	0.670833333333333	Stomach (C16)	mGPS (OS)
3	mGPS	xAI	0.730769230769231	Brain (C71)	mGPS (OS)
3	mGPS	Clinical score	0.565384615384615	Brain (C71)	mGPS (OS)
3	mGPS	xAI	0.718181818181818	Breast (C50)	mGPS (OS)
3	mGPS	Clinical score	0.504545454545455	Breast (C50)	mGPS (OS)
3	mGPS	xAI	0.786802030456853	Colon (C18)	mGPS (OS)
3	mGPS	Clinical score	0.629441624365482	Colon (C18)	mGPS (OS)
3	mGPS	xAI	0.86046511627907	Esophagus (C15)	mGPS (OS)
3	mGPS	Clinical score	0.558139534883721	Esophagus (C15)	mGPS (OS)
3	mGPS	xAI	0.5625	Kidney (C64)	mGPS (OS)
3	mGPS	Clinical score	0.6015625	Kidney (C64)	mGPS (OS)
3	mGPS	xAI	0.692874692874693	Liver (C22)	mGPS (OS)
3	mGPS	Clinical score	0.549140049140049	Liver (C22)	mGPS (OS)
3	mGPS	xAI	0.723058317656544	Lung (C34)	mGPS (OS)
3	mGPS	Clinical score	0.563826928245095	Lung (C34)	mGPS (OS)
3	mGPS	xAI	0.78125	Melanoma (C43)	mGPS (OS)
3	mGPS	Clinical score	0.60625	Melanoma (C43)	mGPS (OS)
3	mGPS	xAI	0.730337078651685	Pancreas (C25)	mGPS (OS)
3	mGPS	Clinical score	0.512640449438202	Pancreas (C25)	mGPS (OS)
3	mGPS	xAI	0.850762527233115	Sarcoma (C49)	mGPS (OS)
3	mGPS	Clinical score	0.612200435729848	Sarcoma (C49)	mGPS (OS)
3	mGPS	xAI	0.721115537848606	Stomach (C16)	mGPS (OS)
3	mGPS	Clinical score	0.647410358565737	Stomach (C16)	mGPS (OS)
4	mGPS	xAI	0.547619047619048	Colon (C18)	mGPS (OS)
4	mGPS	Clinical score	0.5	Colon (C18)	mGPS (OS)
4	mGPS	xAI	0.722222222222222	Kidney (C64)	mGPS (OS)
4	mGPS	Clinical score	0.75	Kidney (C64)	mGPS (OS)
4	mGPS	xAI	0.761363636363636	Liver (C22)	mGPS (OS)
4	mGPS	Clinical score	0.544034090909091	Liver (C22)	mGPS (OS)
4	mGPS	xAI	0.675263349073738	Lung (C34)	mGPS (OS)
4	mGPS	Clinical score	0.557997336239254	Lung (C34)	mGPS (OS)
4	mGPS	xAI	0.864406779661017	Pancreas (C25)	mGPS (OS)
4	mGPS	Clinical score	0.63135593220339	Pancreas (C25)	mGPS (OS)
4	mGPS	xAI	0.75	Prostate (C61)	mGPS (OS)
4	mGPS	Clinical score	0.666666666666667	Prostate (C61)	mGPS (OS)
4	mGPS	xAI	0.705882352941176	Rectum (C20)	mGPS (OS)
4	mGPS	Clinical score	0.588235294117647	Rectum (C20)	mGPS (OS)
4	mGPS	xAI	0.700125470514429	Sarcoma (C49)	mGPS (OS)
4	mGPS	Clinical score	0.627979924717691	Sarcoma (C49)	mGPS (OS)
4	mGPS	xAI	0.826086956521739	Stomach (C16)	mGPS (OS)
4	mGPS	Clinical score	0.565217391304348	Stomach (C16)	mGPS (OS)

## Sheet: Fig3E
fold	marker_type	method	score	newnames	title
0	Staging	xAI	0.6	Brain (C71)	Staging (TTNT)
0	Staging	Clinical score	0.6	Brain (C71)	Staging (TTNT)
0	Staging	xAI	0.668439716312057	Breast (C50)	Staging (TTNT)
0	Staging	Clinical score	0.513297872340426	Breast (C50)	Staging (TTNT)
0	Staging	xAI	0.709497206703911	Colon (C18)	Staging (TTNT)
0	Staging	Clinical score	0.519553072625698	Colon (C18)	Staging (TTNT)
0	Staging	xAI	0.877551020408163	Esophagus (C15)	Staging (TTNT)
0	Staging	Clinical score	0.505102040816326	Esophagus (C15)	Staging (TTNT)
0	Staging	xAI	0.584415584415584	Eye (C69)	Staging (TTNT)
0	Staging	Clinical score	0.480519480519481	Eye (C69)	Staging (TTNT)
0	Staging	xAI	0.666666666666667	Kidney (C64)	Staging (TTNT)
0	Staging	Clinical score	0.481481481481482	Kidney (C64)	Staging (TTNT)
0	Staging	xAI	0.63859649122807	Liver (C22)	Staging (TTNT)
0	Staging	Clinical score	0.515789473684211	Liver (C22)	Staging (TTNT)
0	Staging	xAI	0.726491480800755	Lung (C34)	Staging (TTNT)
0	Staging	Clinical score	0.49254880532512	Lung (C34)	Staging (TTNT)
0	Staging	xAI	0.508720930232558	Melanoma (C43)	Staging (TTNT)
0	Staging	Clinical score	0.553779069767442	Melanoma (C43)	Staging (TTNT)
0	Staging	xAI	0.672897196261682	Pancreas (C25)	Staging (TTNT)
0	Staging	Clinical score	0.481308411214953	Pancreas (C25)	Staging (TTNT)
0	Staging	xAI	0.705882352941176	Prostate (C61)	Staging (TTNT)
0	Staging	Clinical score	0.529411764705882	Prostate (C61)	Staging (TTNT)
0	Staging	xAI	0.774193548387097	Rectum (C20)	Staging (TTNT)
0	Staging	Clinical score	0.5	Rectum (C20)	Staging (TTNT)
0	Staging	xAI	0.679129200189304	Sarcoma (C49)	Staging (TTNT)
0	Staging	Clinical score	0.541646947468055	Sarcoma (C49)	Staging (TTNT)
0	Staging	xAI	0.661654135338346	Stomach (C16)	Staging (TTNT)
0	Staging	Clinical score	0.597744360902256	Stomach (C16)	Staging (TTNT)
1	Staging	xAI	0.576923076923077	Brain (C71)	Staging (TTNT)
1	Staging	Clinical score	0.692307692307692	Brain (C71)	Staging (TTNT)
1	Staging	xAI	0.600993377483444	Breast (C50)	Staging (TTNT)
1	Staging	Clinical score	0.524834437086093	Breast (C50)	Staging (TTNT)
1	Staging	xAI	0.637462235649547	Colon (C18)	Staging (TTNT)
1	Staging	Clinical score	0.536253776435045	Colon (C18)	Staging (TTNT)
1	Staging	xAI	0.853658536585366	Esophagus (C15)	Staging (TTNT)
1	Staging	Clinical score	0.48780487804878	Esophagus (C15)	Staging (TTNT)
1	Staging	xAI	0.776470588235294	Eye (C69)	Staging (TTNT)
1	Staging	Clinical score	0.570588235294118	Eye (C69)	Staging (TTNT)
1	Staging	xAI	0.551724137931034	Kidney (C64)	Staging (TTNT)
1	Staging	Clinical score	0.517241379310345	Kidney (C64)	Staging (TTNT)
1	Staging	xAI	0.606761565836299	Liver (C22)	Staging (TTNT)
1	Staging	Clinical score	0.508007117437722	Liver (C22)	Staging (TTNT)
1	Staging	xAI	0.73757120662869	Lung (C34)	Staging (TTNT)
1	Staging	Clinical score	0.531784049715173	Lung (C34)	Staging (TTNT)
1	Staging	xAI	0.651810584958217	Melanoma (C43)	Staging (TTNT)
1	Staging	Clinical score	0.537604456824513	Melanoma (C43)	Staging (TTNT)
1	Staging	xAI	0.785992217898833	Pancreas (C25)	Staging (TTNT)
1	Staging	Clinical score	0.593385214007782	Pancreas (C25)	Staging (TTNT)
1	Staging	xAI	0.705882352941176	Prostate (C61)	Staging (TTNT)
1	Staging	Clinical score	0.617647058823529	Prostate (C61)	Staging (TTNT)
1	Staging	xAI	0.794117647058824	Rectum (C20)	Staging (TTNT)
1	Staging	Clinical score	0.558823529411765	Rectum (C20)	Staging (TTNT)
1	Staging	xAI	0.716401734104046	Sarcoma (C49)	Staging (TTNT)
1	Staging	Clinical score	0.520953757225433	Sarcoma (C49)	Staging (TTNT)
1	Staging	xAI	0.691176470588235	Stomach (C16)	Staging (TTNT)
1	Staging	Clinical score	0.539705882352941	Stomach (C16)	Staging (TTNT)
2	Staging	xAI	0.853146853146853	Brain (C71)	Staging (TTNT)
2	Staging	Clinical score	0.520979020979021	Brain (C71)	Staging (TTNT)
2	Staging	xAI	0.68370607028754	Breast (C50)	Staging (TTNT)
2	Staging	Clinical score	0.55591054313099	Breast (C50)	Staging (TTNT)
2	Staging	xAI	0.73134328358209	Colon (C18)	Staging (TTNT)
2	Staging	Clinical score	0.526119402985075	Colon (C18)	Staging (TTNT)
2	Staging	xAI	0.583333333333333	Esophagus (C15)	Staging (TTNT)
2	Staging	Clinical score	0.555555555555556	Esophagus (C15)	Staging (TTNT)
2	Staging	xAI	0.6015625	Eye (C69)	Staging (TTNT)
2	Staging	Clinical score	0.55859375	Eye (C69)	Staging (TTNT)
2	Staging	xAI	0.807228915662651	Kidney (C64)	Staging (TTNT)
2	Staging	Clinical score	0.566265060240964	Kidney (C64)	Staging (TTNT)
2	Staging	xAI	0.644859813084112	Liver (C22)	Staging (TTNT)
2	Staging	Clinical score	0.577881619937695	Liver (C22)	Staging (TTNT)
2	Staging	xAI	0.738479765542184	Lung (C34)	Staging (TTNT)
2	Staging	Clinical score	0.484878717964707	Lung (C34)	Staging (TTNT)
2	Staging	xAI	0.708624708624709	Melanoma (C43)	Staging (TTNT)
2	Staging	Clinical score	0.504662004662005	Melanoma (C43)	Staging (TTNT)
2	Staging	xAI	0.725388601036269	Pancreas (C25)	Staging (TTNT)
2	Staging	Clinical score	0.575129533678757	Pancreas (C25)	Staging (TTNT)
2	Staging	xAI	0.888888888888889	Prostate (C61)	Staging (TTNT)
2	Staging	Clinical score	0.472222222222222	Prostate (C61)	Staging (TTNT)
2	Staging	xAI	0.678899082568807	Rectum (C20)	Staging (TTNT)
2	Staging	Clinical score	0.55045871559633	Rectum (C20)	Staging (TTNT)
2	Staging	xAI	0.652764306498545	Sarcoma (C49)	Staging (TTNT)
2	Staging	Clinical score	0.506547041707081	Sarcoma (C49)	Staging (TTNT)
2	Staging	xAI	0.775193798449612	Stomach (C16)	Staging (TTNT)
2	Staging	Clinical score	0.569767441860465	Stomach (C16)	Staging (TTNT)
3	Staging	xAI	0.458333333333333	Brain (C71)	Staging (TTNT)
3	Staging	Clinical score	0.541666666666667	Brain (C71)	Staging (TTNT)
3	Staging	xAI	0.63562091503268	Breast (C50)	Staging (TTNT)
3	Staging	Clinical score	0.508986928104575	Breast (C50)	Staging (TTNT)
3	Staging	xAI	0.627551020408163	Colon (C18)	Staging (TTNT)
3	Staging	Clinical score	0.535714285714286	Colon (C18)	Staging (TTNT)
3	Staging	xAI	0.77639751552795	Esophagus (C15)	Staging (TTNT)
3	Staging	Clinical score	0.642857142857143	Esophagus (C15)	Staging (TTNT)
3	Staging	xAI	0.803571428571429	Eye (C69)	Staging (TTNT)
3	Staging	Clinical score	0.584821428571429	Eye (C69)	Staging (TTNT)
3	Staging	xAI	0.647887323943662	Kidney (C64)	Staging (TTNT)
3	Staging	Clinical score	0.535211267605634	Kidney (C64)	Staging (TTNT)
3	Staging	xAI	0.585227272727273	Liver (C22)	Staging (TTNT)
3	Staging	Clinical score	0.508522727272727	Liver (C22)	Staging (TTNT)
3	Staging	xAI	0.766112352113841	Lung (C34)	Staging (TTNT)
3	Staging	Clinical score	0.531273268801191	Lung (C34)	Staging (TTNT)
3	Staging	xAI	0.81549815498155	Melanoma (C43)	Staging (TTNT)
3	Staging	Clinical score	0.518450184501845	Melanoma (C43)	Staging (TTNT)
3	Staging	xAI	0.644	Pancreas (C25)	Staging (TTNT)
3	Staging	Clinical score	0.53	Pancreas (C25)	Staging (TTNT)
3	Staging	xAI	0.608108108108108	Rectum (C20)	Staging (TTNT)
3	Staging	Clinical score	0.52027027027027	Rectum (C20)	Staging (TTNT)
3	Staging	xAI	0.705392156862745	Sarcoma (C49)	Staging (TTNT)
3	Staging	Clinical score	0.496078431372549	Sarcoma (C49)	Staging (TTNT)
3	Staging	xAI	0.67741935483871	Stomach (C16)	Staging (TTNT)
3	Staging	Clinical score	0.568548387096774	Stomach (C16)	Staging (TTNT)
4	Staging	xAI	0.645161290322581	Brain (C71)	Staging (TTNT)
4	Staging	Clinical score	0.532258064516129	Brain (C71)	Staging (TTNT)
4	Staging	xAI	0.587828492392808	Breast (C50)	Staging (TTNT)
4	Staging	Clinical score	0.514522821576763	Breast (C50)	Staging (TTNT)
4	Staging	xAI	0.74384236453202	Colon (C18)	Staging (TTNT)
4	Staging	Clinical score	0.591133004926108	Colon (C18)	Staging (TTNT)
4	Staging	xAI	0.663551401869159	Esophagus (C15)	Staging (TTNT)
4	Staging	Clinical score	0.635514018691589	Esophagus (C15)	Staging (TTNT)
4	Staging	xAI	0.75	Eye (C69)	Staging (TTNT)
4	Staging	Clinical score	0.554347826086957	Eye (C69)	Staging (TTNT)
4	Staging	xAI	0.755555555555556	Kidney (C64)	Staging (TTNT)
4	Staging	Clinical score	0.605555555555556	Kidney (C64)	Staging (TTNT)
4	Staging	xAI	0.748031496062992	Liver (C22)	Staging (TTNT)
4	Staging	Clinical score	0.517716535433071	Liver (C22)	Staging (TTNT)
4	Staging	xAI	0.70336856010568	Lung (C34)	Staging (TTNT)
4	Staging	Clinical score	0.505250990752972	Lung (C34)	Staging (TTNT)
4	Staging	xAI	0.744416873449132	Melanoma (C43)	Staging (TTNT)
4	Staging	Clinical score	0.549627791563275	Melanoma (C43)	Staging (TTNT)
4	Staging	xAI	0.741312741312741	Pancreas (C25)	Staging (TTNT)
4	Staging	Clinical score	0.558880308880309	Pancreas (C25)	Staging (TTNT)
4	Staging	xAI	0.75	Prostate (C61)	Staging (TTNT)
4	Staging	Clinical score	0.4375	Prostate (C61)	Staging (TTNT)
4	Staging	xAI	0.716417910447761	Rectum (C20)	Staging (TTNT)
4	Staging	Clinical score	0.619402985074627	Rectum (C20)	Staging (TTNT)
4	Staging	xAI	0.74892806098142	Sarcoma (C49)	Staging (TTNT)
4	Staging	Clinical score	0.54621248213435	Sarcoma (C49)	Staging (TTNT)
4	Staging	xAI	0.859872611464968	Stomach (C16)	Staging (TTNT)
4	Staging	Clinical score	0.484076433121019	Stomach (C16)	Staging (TTNT)

## Sheet: Fig3F
fold	marker_type	method	score	newnames	title
0	ECOG PS	xAI	0.693877551020408	Brain (C71)	ECOG PS (TTNT)
0	ECOG PS	Clinical score	0.489795918367347	Brain (C71)	ECOG PS (TTNT)
0	ECOG PS	xAI	0.840918244059605	Lung (C34)	ECOG PS (TTNT)
0	ECOG PS	Clinical score	0.517519130084575	Lung (C34)	ECOG PS (TTNT)
0	ECOG PS	xAI	0.6	Melanoma (C43)	ECOG PS (TTNT)
0	ECOG PS	Clinical score	0.5	Melanoma (C43)	ECOG PS (TTNT)
0	ECOG PS	xAI	0.866666666666667	Pancreas (C25)	ECOG PS (TTNT)
0	ECOG PS	Clinical score	0.766666666666667	Pancreas (C25)	ECOG PS (TTNT)
0	ECOG PS	xAI	0.743589743589744	Sarcoma (C49)	ECOG PS (TTNT)
0	ECOG PS	Clinical score	0.730769230769231	Sarcoma (C49)	ECOG PS (TTNT)
1	ECOG PS	xAI	0.565217391304348	Brain (C71)	ECOG PS (TTNT)
1	ECOG PS	Clinical score	0.554347826086957	Brain (C71)	ECOG PS (TTNT)
1	ECOG PS	xAI	0.75	Colon (C18)	ECOG PS (TTNT)
1	ECOG PS	Clinical score	0.458333333333333	Colon (C18)	ECOG PS (TTNT)
1	ECOG PS	xAI	0.727443105756359	Lung (C34)	ECOG PS (TTNT)
1	ECOG PS	Clinical score	0.537884872824632	Lung (C34)	ECOG PS (TTNT)
1	ECOG PS	xAI	0.666666666666667	Melanoma (C43)	ECOG PS (TTNT)
1	ECOG PS	Clinical score	0.555555555555556	Melanoma (C43)	ECOG PS (TTNT)
1	ECOG PS	xAI	0.588235294117647	Pancreas (C25)	ECOG PS (TTNT)
1	ECOG PS	Clinical score	0.558823529411765	Pancreas (C25)	ECOG PS (TTNT)
1	ECOG PS	xAI	0.642857142857143	Sarcoma (C49)	ECOG PS (TTNT)
1	ECOG PS	Clinical score	0.75	Sarcoma (C49)	ECOG PS (TTNT)
1	ECOG PS	xAI	0.666666666666667	Stomach (C16)	ECOG PS (TTNT)
1	ECOG PS	Clinical score	0.8	Stomach (C16)	ECOG PS (TTNT)
2	ECOG PS	xAI	0.823008849557522	Brain (C71)	ECOG PS (TTNT)
2	ECOG PS	Clinical score	0.615044247787611	Brain (C71)	ECOG PS (TTNT)
2	ECOG PS	xAI	0.928571428571429	Colon (C18)	ECOG PS (TTNT)
2	ECOG PS	Clinical score	0.678571428571429	Colon (C18)	ECOG PS (TTNT)
2	ECOG PS	xAI	0.5	Esophagus (C15)	ECOG PS (TTNT)
2	ECOG PS	Clinical score	0.75	Esophagus (C15)	ECOG PS (TTNT)
2	ECOG PS	xAI	0.888888888888889	Kidney (C64)	ECOG PS (TTNT)
2	ECOG PS	Clinical score	0.833333333333333	Kidney (C64)	ECOG PS (TTNT)
2	ECOG PS	xAI	0.756377551020408	Lung (C34)	ECOG PS (TTNT)
2	ECOG PS	Clinical score	0.491071428571429	Lung (C34)	ECOG PS (TTNT)
2	ECOG PS	xAI	0.679012345679012	Melanoma (C43)	ECOG PS (TTNT)
2	ECOG PS	Clinical score	0.58641975308642	Melanoma (C43)	ECOG PS (TTNT)
2	ECOG PS	xAI	0.666666666666667	Prostate (C61)	ECOG PS (TTNT)
2	ECOG PS	Clinical score	0.833333333333333	Prostate (C61)	ECOG PS (TTNT)
2	ECOG PS	xAI	0.775	Sarcoma (C49)	ECOG PS (TTNT)
2	ECOG PS	Clinical score	0.4875	Sarcoma (C49)	ECOG PS (TTNT)
2	ECOG PS	xAI	0.75	Stomach (C16)	ECOG PS (TTNT)
2	ECOG PS	Clinical score	0.5625	Stomach (C16)	ECOG PS (TTNT)
3	ECOG PS	xAI	0.704225352112676	Brain (C71)	ECOG PS (TTNT)
3	ECOG PS	Clinical score	0.528169014084507	Brain (C71)	ECOG PS (TTNT)
3	ECOG PS	xAI	0.52	Breast (C50)	ECOG PS (TTNT)
3	ECOG PS	Clinical score	0.7	Breast (C50)	ECOG PS (TTNT)
3	ECOG PS	xAI	0.729482071713147	Lung (C34)	ECOG PS (TTNT)
3	ECOG PS	Clinical score	0.520916334661355	Lung (C34)	ECOG PS (TTNT)
3	ECOG PS	xAI	1	Melanoma (C43)	ECOG PS (TTNT)
3	ECOG PS	Clinical score	0.807692307692308	Melanoma (C43)	ECOG PS (TTNT)
3	ECOG PS	xAI	0.727272727272727	Pancreas (C25)	ECOG PS (TTNT)
3	ECOG PS	Clinical score	0.568181818181818	Pancreas (C25)	ECOG PS (TTNT)
3	ECOG PS	xAI	0.571428571428571	Sarcoma (C49)	ECOG PS (TTNT)
3	ECOG PS	Clinical score	0.571428571428571	Sarcoma (C49)	ECOG PS (TTNT)
4	ECOG PS	xAI	0.716216216216216	Brain (C71)	ECOG PS (TTNT)
4	ECOG PS	Clinical score	0.560810810810811	Brain (C71)	ECOG PS (TTNT)
4	ECOG PS	xAI	0.678219771563608	Lung (C34)	ECOG PS (TTNT)
4	ECOG PS	Clinical score	0.541945647892871	Lung (C34)	ECOG PS (TTNT)
4	ECOG PS	xAI	0.923076923076923	Melanoma (C43)	ECOG PS (TTNT)
4	ECOG PS	Clinical score	0.576923076923077	Melanoma (C43)	ECOG PS (TTNT)
4	ECOG PS	xAI	0.695652173913043	Pancreas (C25)	ECOG PS (TTNT)
4	ECOG PS	Clinical score	0.75	Pancreas (C25)	ECOG PS (TTNT)
4	ECOG PS	xAI	0.758620689655172	Sarcoma (C49)	ECOG PS (TTNT)
4	ECOG PS	Clinical score	0.586206896551724	Sarcoma (C49)	ECOG PS (TTNT)

## Sheet: Fig3G
fold	marker_type	method	score	newnames	title
0	CCI	xAI	0.64	Breast (C50)	CCI (TTNT)
0	CCI	Clinical score	0.445	Breast (C50)	CCI (TTNT)
0	CCI	xAI	0.592705167173252	Colon (C18)	CCI (TTNT)
0	CCI	Clinical score	0.518237082066869	Colon (C18)	CCI (TTNT)
0	CCI	xAI	0.856	Esophagus (C15)	CCI (TTNT)
0	CCI	Clinical score	0.624	Esophagus (C15)	CCI (TTNT)
0	CCI	xAI	0.5	Eye (C69)	CCI (TTNT)
0	CCI	Clinical score	0.59375	Eye (C69)	CCI (TTNT)
0	CCI	xAI	0.678571428571429	Kidney (C64)	CCI (TTNT)
0	CCI	Clinical score	0.672619047619048	Kidney (C64)	CCI (TTNT)
0	CCI	xAI	0.594965675057208	Liver (C22)	CCI (TTNT)
0	CCI	Clinical score	0.496567505720824	Liver (C22)	CCI (TTNT)
0	CCI	xAI	0.745043903322169	Lung (C34)	CCI (TTNT)
0	CCI	Clinical score	0.625690232642346	Lung (C34)	CCI (TTNT)
0	CCI	xAI	0.535714285714286	Melanoma (C43)	CCI (TTNT)
0	CCI	Clinical score	0.60989010989011	Melanoma (C43)	CCI (TTNT)
0	CCI	xAI	0.689759036144578	Pancreas (C25)	CCI (TTNT)
0	CCI	Clinical score	0.677710843373494	Pancreas (C25)	CCI (TTNT)
0	CCI	xAI	0.423076923076923	Prostate (C61)	CCI (TTNT)
0	CCI	Clinical score	0.548076923076923	Prostate (C61)	CCI (TTNT)
0	CCI	xAI	0.770833333333333	Rectum (C20)	CCI (TTNT)
0	CCI	Clinical score	0.770833333333333	Rectum (C20)	CCI (TTNT)
0	CCI	xAI	0.678600160901046	Sarcoma (C49)	CCI (TTNT)
0	CCI	Clinical score	0.615044247787611	Sarcoma (C49)	CCI (TTNT)
0	CCI	xAI	0.719546742209632	Stomach (C16)	CCI (TTNT)
0	CCI	Clinical score	0.593484419263456	Stomach (C16)	CCI (TTNT)
1	CCI	xAI	0.55	Breast (C50)	CCI (TTNT)
1	CCI	Clinical score	0.6	Breast (C50)	CCI (TTNT)
1	CCI	xAI	0.66109785202864	Colon (C18)	CCI (TTNT)
1	CCI	Clinical score	0.577565632458234	Colon (C18)	CCI (TTNT)
1	CCI	xAI	0.79746835443038	Esophagus (C15)	CCI (TTNT)
1	CCI	Clinical score	0.721518987341772	Esophagus (C15)	CCI (TTNT)
1	CCI	xAI	0.636363636363636	Eye (C69)	CCI (TTNT)
1	CCI	Clinical score	0.409090909090909	Eye (C69)	CCI (TTNT)
1	CCI	xAI	0.52	Kidney (C64)	CCI (TTNT)
1	CCI	Clinical score	0.73	Kidney (C64)	CCI (TTNT)
1	CCI	xAI	0.555363321799308	Liver (C22)	CCI (TTNT)
1	CCI	Clinical score	0.572664359861592	Liver (C22)	CCI (TTNT)
1	CCI	xAI	0.718206685520886	Lung (C34)	CCI (TTNT)
1	CCI	Clinical score	0.630650470582781	Lung (C34)	CCI (TTNT)
1	CCI	xAI	0.640605296343001	Melanoma (C43)	CCI (TTNT)
1	CCI	Clinical score	0.600252206809584	Melanoma (C43)	CCI (TTNT)
1	CCI	xAI	0.691764705882353	Pancreas (C25)	CCI (TTNT)
1	CCI	Clinical score	0.597647058823529	Pancreas (C25)	CCI (TTNT)
1	CCI	xAI	0.693877551020408	Prostate (C61)	CCI (TTNT)
1	CCI	Clinical score	0.75	Prostate (C61)	CCI (TTNT)
1	CCI	xAI	0.742647058823529	Rectum (C20)	CCI (TTNT)
1	CCI	Clinical score	0.599264705882353	Rectum (C20)	CCI (TTNT)
1	CCI	xAI	0.704650446566061	Sarcoma (C49)	CCI (TTNT)
1	CCI	Clinical score	0.608099784416384	Sarcoma (C49)	CCI (TTNT)
1	CCI	xAI	0.71042471042471	Stomach (C16)	CCI (TTNT)
1	CCI	Clinical score	0.513513513513513	Stomach (C16)	CCI (TTNT)
2	CCI	xAI	0.648148148148148	Breast (C50)	CCI (TTNT)
2	CCI	Clinical score	0.87962962962963	Breast (C50)	CCI (TTNT)
2	CCI	xAI	0.772455089820359	Colon (C18)	CCI (TTNT)
2	CCI	Clinical score	0.525449101796407	Colon (C18)	CCI (TTNT)
2	CCI	xAI	0.65	Esophagus (C15)	CCI (TTNT)
2	CCI	Clinical score	0.625	Esophagus (C15)	CCI (TTNT)
2	CCI	xAI	0.461538461538462	Eye (C69)	CCI (TTNT)
2	CCI	Clinical score	0.7	Eye (C69)	CCI (TTNT)
2	CCI	xAI	0.703703703703704	Kidney (C64)	CCI (TTNT)
2	CCI	Clinical score	0.595238095238095	Kidney (C64)	CCI (TTNT)
2	CCI	xAI	0.661157024793388	Liver (C22)	CCI (TTNT)
2	CCI	Clinical score	0.566115702479339	Liver (C22)	CCI (TTNT)
2	CCI	xAI	0.738575736488054	Lung (C34)	CCI (TTNT)
2	CCI	Clinical score	0.609812108559499	Lung (C34)	CCI (TTNT)
2	CCI	xAI	0.623728813559322	Melanoma (C43)	CCI (TTNT)
2	CCI	Clinical score	0.609039548022599	Melanoma (C43)	CCI (TTNT)
2	CCI	xAI	0.659229208924949	Pancreas (C25)	CCI (TTNT)
2	CCI	Clinical score	0.667342799188641	Pancreas (C25)	CCI (TTNT)
2	CCI	xAI	0.646464646464646	Prostate (C61)	CCI (TTNT)
2	CCI	Clinical score	0.48989898989899	Prostate (C61)	CCI (TTNT)
2	CCI	xAI	0.868421052631579	Rectum (C20)	CCI (TTNT)
2	CCI	Clinical score	0.68859649122807	Rectum (C20)	CCI (TTNT)
2	CCI	xAI	0.707787201233616	Sarcoma (C49)	CCI (TTNT)
2	CCI	Clinical score	0.580956052428682	Sarcoma (C49)	CCI (TTNT)
2	CCI	xAI	0.79476861167002	Stomach (C16)	CCI (TTNT)
2	CCI	Clinical score	0.713279678068411	Stomach (C16)	CCI (TTNT)
3	CCI	xAI	0.71656050955414	Breast (C50)	CCI (TTNT)
3	CCI	Clinical score	0.558917197452229	Breast (C50)	CCI (TTNT)
3	CCI	xAI	0.681286549707602	Colon (C18)	CCI (TTNT)
3	CCI	Clinical score	0.580409356725146	Colon (C18)	CCI (TTNT)
3	CCI	xAI	0.82051282051282	Esophagus (C15)	CCI (TTNT)
3	CCI	Clinical score	0.769230769230769	Esophagus (C15)	CCI (TTNT)
3	CCI	xAI	0.64	Eye (C69)	CCI (TTNT)
3	CCI	Clinical score	0.56	Eye (C69)	CCI (TTNT)
3	CCI	xAI	0.689655172413793	Kidney (C64)	CCI (TTNT)
3	CCI	Clinical score	0.568965517241379	Kidney (C64)	CCI (TTNT)
3	CCI	xAI	0.576576576576577	Liver (C22)	CCI (TTNT)
3	CCI	Clinical score	0.493243243243243	Liver (C22)	CCI (TTNT)
3	CCI	xAI	0.728575031525851	Lung (C34)	CCI (TTNT)
3	CCI	Clinical score	0.614804539722573	Lung (C34)	CCI (TTNT)
3	CCI	xAI	0.804918032786885	Melanoma (C43)	CCI (TTNT)
3	CCI	Clinical score	0.672131147540984	Melanoma (C43)	CCI (TTNT)
3	CCI	xAI	0.654145077720207	Pancreas (C25)	CCI (TTNT)
3	CCI	Clinical score	0.630829015544041	Pancreas (C25)	CCI (TTNT)
3	CCI	xAI	0.846153846153846	Prostate (C61)	CCI (TTNT)
3	CCI	Clinical score	0.548076923076923	Prostate (C61)	CCI (TTNT)
3	CCI	xAI	0.868421052631579	Rectum (C20)	CCI (TTNT)
3	CCI	Clinical score	0.565789473684211	Rectum (C20)	CCI (TTNT)
3	CCI	xAI	0.730129390018484	Sarcoma (C49)	CCI (TTNT)
3	CCI	Clinical score	0.700092421441775	Sarcoma (C49)	CCI (TTNT)
3	CCI	xAI	0.701694915254237	Stomach (C16)	CCI (TTNT)
3	CCI	Clinical score	0.616949152542373	Stomach (C16)	CCI (TTNT)
4	CCI	xAI	0.75	Breast (C50)	CCI (TTNT)
4	CCI	Clinical score	0.96875	Breast (C50)	CCI (TTNT)
4	CCI	xAI	0.752777777777778	Colon (C18)	CCI (TTNT)
4	CCI	Clinical score	0.540277777777778	Colon (C18)	CCI (TTNT)
4	CCI	xAI	0.647058823529412	Esophagus (C15)	CCI (TTNT)
4	CCI	Clinical score	0.639705882352941	Esophagus (C15)	CCI (TTNT)
4	CCI	xAI	0.651785714285714	Kidney (C64)	CCI (TTNT)
4	CCI	Clinical score	0.508928571428571	Kidney (C64)	CCI (TTNT)
4	CCI	xAI	0.81549815498155	Liver (C22)	CCI (TTNT)
4	CCI	Clinical score	0.553505535055351	Liver (C22)	CCI (TTNT)
4	CCI	xAI	0.718616439717722	Lung (C34)	CCI (TTNT)
4	CCI	Clinical score	0.603916111718517	Lung (C34)	CCI (TTNT)
4	CCI	xAI	0.775808133472367	Melanoma (C43)	CCI (TTNT)
4	CCI	Clinical score	0.633472367049009	Melanoma (C43)	CCI (TTNT)
4	CCI	xAI	0.695652173913043	Pancreas (C25)	CCI (TTNT)
4	CCI	Clinical score	0.668158567774936	Pancreas (C25)	CCI (TTNT)
4	CCI	xAI	0.727272727272727	Prostate (C61)	CCI (TTNT)
4	CCI	Clinical score	0.484848484848485	Prostate (C61)	CCI (TTNT)
4	CCI	xAI	0.764705882352941	Rectum (C20)	CCI (TTNT)
4	CCI	Clinical score	0.57843137254902	Rectum (C20)	CCI (TTNT)
4	CCI	xAI	0.737583105201408	Sarcoma (C49)	CCI (TTNT)
4	CCI	Clinical score	0.650175987485334	Sarcoma (C49)	CCI (TTNT)
4	CCI	xAI	0.828571428571429	Stomach (C16)	CCI (TTNT)
4	CCI	Clinical score	0.66530612244898	Stomach (C16)	CCI (TTNT)

## Sheet: Fig3H
fold	marker_type	method	score	newnames	title
0	mGPS	xAI	0.644599303135889	Breast (C50)	mGPS (TTNT)
0	mGPS	Clinical score	0.543554006968641	Breast (C50)	mGPS (TTNT)
0	mGPS	xAI	0.635761589403974	Colon (C18)	mGPS (TTNT)
0	mGPS	Clinical score	0.541390728476821	Colon (C18)	mGPS (TTNT)
0	mGPS	xAI	0.716666666666667	Esophagus (C15)	mGPS (TTNT)
0	mGPS	Clinical score	0.575	Esophagus (C15)	mGPS (TTNT)
0	mGPS	xAI	0.642201834862385	Kidney (C64)	mGPS (TTNT)
0	mGPS	Clinical score	0.532110091743119	Kidney (C64)	mGPS (TTNT)
0	mGPS	xAI	0.553571428571429	Liver (C22)	mGPS (TTNT)
0	mGPS	Clinical score	0.514030612244898	Liver (C22)	mGPS (TTNT)
0	mGPS	xAI	0.742576493169245	Lung (C34)	mGPS (TTNT)
0	mGPS	Clinical score	0.534944112001806	Lung (C34)	mGPS (TTNT)
0	mGPS	xAI	0.664473684210526	Pancreas (C25)	mGPS (TTNT)
0	mGPS	Clinical score	0.478070175438597	Pancreas (C25)	mGPS (TTNT)
0	mGPS	xAI	0.714285714285714	Prostate (C61)	mGPS (TTNT)
0	mGPS	Clinical score	0.642857142857143	Prostate (C61)	mGPS (TTNT)
0	mGPS	xAI	0.568627450980392	Rectum (C20)	mGPS (TTNT)
0	mGPS	Clinical score	0.53921568627451	Rectum (C20)	mGPS (TTNT)
0	mGPS	xAI	0.728613569321534	Sarcoma (C49)	mGPS (TTNT)
0	mGPS	Clinical score	0.531956735496559	Sarcoma (C49)	mGPS (TTNT)
0	mGPS	xAI	0.6875	Stomach (C16)	mGPS (TTNT)
0	mGPS	Clinical score	0.552083333333333	Stomach (C16)	mGPS (TTNT)
1	mGPS	xAI	0.651612903225806	Breast (C50)	mGPS (TTNT)
1	mGPS	Clinical score	0.574193548387097	Breast (C50)	mGPS (TTNT)
1	mGPS	xAI	0.737991266375546	Colon (C18)	mGPS (TTNT)
1	mGPS	Clinical score	0.552401746724891	Colon (C18)	mGPS (TTNT)
1	mGPS	xAI	0.86	Esophagus (C15)	mGPS (TTNT)
1	mGPS	Clinical score	0.71	Esophagus (C15)	mGPS (TTNT)
1	mGPS	xAI	0.662463627546072	Liver (C22)	mGPS (TTNT)
1	mGPS	Clinical score	0.558680892337536	Liver (C22)	mGPS (TTNT)
1	mGPS	xAI	0.709200041395012	Lung (C34)	mGPS (TTNT)
1	mGPS	Clinical score	0.527993376798096	Lung (C34)	mGPS (TTNT)
1	mGPS	xAI	0.736170212765958	Melanoma (C43)	mGPS (TTNT)
1	mGPS	Clinical score	0.519148936170213	Melanoma (C43)	mGPS (TTNT)
1	mGPS	xAI	0.678571428571429	Pancreas (C25)	mGPS (TTNT)
1	mGPS	Clinical score	0.589285714285714	Pancreas (C25)	mGPS (TTNT)
1	mGPS	xAI	0.650887573964497	Sarcoma (C49)	mGPS (TTNT)
1	mGPS	Clinical score	0.502958579881657	Sarcoma (C49)	mGPS (TTNT)
1	mGPS	xAI	0.71551724137931	Stomach (C16)	mGPS (TTNT)
1	mGPS	Clinical score	0.594827586206897	Stomach (C16)	mGPS (TTNT)
2	mGPS	xAI	0.836601307189543	Colon (C18)	mGPS (TTNT)
2	mGPS	Clinical score	0.647058823529412	Colon (C18)	mGPS (TTNT)
2	mGPS	xAI	0.71264367816092	Kidney (C64)	mGPS (TTNT)
2	mGPS	Clinical score	0.563218390804598	Kidney (C64)	mGPS (TTNT)
2	mGPS	xAI	0.6288	Liver (C22)	mGPS (TTNT)
2	mGPS	Clinical score	0.504	Liver (C22)	mGPS (TTNT)
2	mGPS	xAI	0.732344632768362	Lung (C34)	mGPS (TTNT)
2	mGPS	Clinical score	0.562808968926554	Lung (C34)	mGPS (TTNT)
2	mGPS	xAI	0.75974025974026	Melanoma (C43)	mGPS (TTNT)
2	mGPS	Clinical score	0.623376623376623	Melanoma (C43)	mGPS (TTNT)
2	mGPS	xAI	0.705069124423963	Pancreas (C25)	mGPS (TTNT)
2	mGPS	Clinical score	0.54147465437788	Pancreas (C25)	mGPS (TTNT)
2	mGPS	xAI	0.690181124880839	Sarcoma (C49)	mGPS (TTNT)
2	mGPS	Clinical score	0.601048617731173	Sarcoma (C49)	mGPS (TTNT)
2	mGPS	xAI	0.771428571428571	Stomach (C16)	mGPS (TTNT)
2	mGPS	Clinical score	0.65	Stomach (C16)	mGPS (TTNT)
3	mGPS	xAI	0.598540145985401	Brain (C71)	mGPS (TTNT)
3	mGPS	Clinical score	0.562043795620438	Brain (C71)	mGPS (TTNT)
3	mGPS	xAI	0.533834586466165	Breast (C50)	mGPS (TTNT)
3	mGPS	Clinical score	0.526315789473684	Breast (C50)	mGPS (TTNT)
3	mGPS	xAI	0.739669421487603	Colon (C18)	mGPS (TTNT)
3	mGPS	Clinical score	0.617768595041322	Colon (C18)	mGPS (TTNT)
3	mGPS	xAI	0.796296296296296	Esophagus (C15)	mGPS (TTNT)
3	mGPS	Clinical score	0.541666666666667	Esophagus (C15)	mGPS (TTNT)
3	mGPS	xAI	0.646464646464646	Kidney (C64)	mGPS (TTNT)
3	mGPS	Clinical score	0.54040404040404	Kidney (C64)	mGPS (TTNT)
3	mGPS	xAI	0.649717514124294	Liver (C22)	mGPS (TTNT)
3	mGPS	Clinical score	0.554613935969868	Liver (C22)	mGPS (TTNT)
3	mGPS	xAI	0.700662097804623	Lung (C34)	mGPS (TTNT)
3	mGPS	Clinical score	0.572482285979789	Lung (C34)	mGPS (TTNT)
3	mGPS	xAI	0.817142857142857	Melanoma (C43)	mGPS (TTNT)
3	mGPS	Clinical score	0.574285714285714	Melanoma (C43)	mGPS (TTNT)
3	mGPS	xAI	0.64957264957265	Pancreas (C25)	mGPS (TTNT)
3	mGPS	Clinical score	0.498931623931624	Pancreas (C25)	mGPS (TTNT)
3	mGPS	xAI	0.811306901615272	Sarcoma (C49)	mGPS (TTNT)
3	mGPS	Clinical score	0.568281938325991	Sarcoma (C49)	mGPS (TTNT)
3	mGPS	xAI	0.680555555555556	Stomach (C16)	mGPS (TTNT)
3	mGPS	Clinical score	0.616319444444444	Stomach (C16)	mGPS (TTNT)
4	mGPS	xAI	0.471153846153846	Colon (C18)	mGPS (TTNT)
4	mGPS	Clinical score	0.504807692307692	Colon (C18)	mGPS (TTNT)
4	mGPS	xAI	0.615384615384615	Esophagus (C15)	mGPS (TTNT)
4	mGPS	Clinical score	0.5	Esophagus (C15)	mGPS (TTNT)
4	mGPS	xAI	0.76	Kidney (C64)	mGPS (TTNT)
4	mGPS	Clinical score	0.68	Kidney (C64)	mGPS (TTNT)
4	mGPS	xAI	0.666666666666667	Liver (C22)	mGPS (TTNT)
4	mGPS	Clinical score	0.536895674300254	Liver (C22)	mGPS (TTNT)
4	mGPS	xAI	0.6652449910732	Lung (C34)	mGPS (TTNT)
4	mGPS	Clinical score	0.551477881372743	Lung (C34)	mGPS (TTNT)
4	mGPS	xAI	0.752783964365256	Pancreas (C25)	mGPS (TTNT)
4	mGPS	Clinical score	0.596881959910913	Pancreas (C25)	mGPS (TTNT)
4	mGPS	xAI	0.75	Prostate (C61)	mGPS (TTNT)
4	mGPS	Clinical score	0.5	Prostate (C61)	mGPS (TTNT)
4	mGPS	xAI	0.8	Rectum (C20)	mGPS (TTNT)
4	mGPS	Clinical score	0.52	Rectum (C20)	mGPS (TTNT)
4	mGPS	xAI	0.670180722891566	Sarcoma (C49)	mGPS (TTNT)
4	mGPS	Clinical score	0.561746987951807	Sarcoma (C49)	mGPS (TTNT)
4	mGPS	xAI	0.819047619047619	Stomach (C16)	mGPS (TTNT)
4	mGPS	Clinical score	0.561904761904762	Stomach (C16)	mGPS (TTNT)

## Sheet: Fig3I
cancer	fold	target	TrainingMethod	C_score
Lung (C34)	0	OS	Pan-cancer (xAI)	0.733041476050535
Sarcoma (C49)	0	OS	Pan-cancer (xAI)	0.720080455916862
Stomach (C16)	0	OS	Pan-cancer (xAI)	0.687015503875969
Colon (C18)	0	OS	Pan-cancer (xAI)	0.677527151211362
Liver (C22)	0	OS	Pan-cancer (xAI)	0.736999402271369
Esophagus (C15)	0	OS	Pan-cancer (xAI)	0.704198473282443
Kidney (C64)	0	OS	Pan-cancer (xAI)	0.744075829383886
Melanoma (C43)	0	OS	Pan-cancer (xAI)	0.777777777777778
Pancreas (C25)	0	OS	Pan-cancer (xAI)	0.712382445141066
Breast (C50)	0	OS	Pan-cancer (xAI)	0.754631247815449
Rectum (C20)	0	OS	Pan-cancer (xAI)	0.823333333333333
Prostate (C61)	0	OS	Pan-cancer (xAI)	0.743718592964824
Eye (C69)	0	OS	Pan-cancer (xAI)	0.86046511627907
Brain (C71)	0	OS	Pan-cancer (xAI)	0.761336515513127
Lung (C34)	1	OS	Pan-cancer (xAI)	0.74477614668836
Sarcoma (C49)	1	OS	Pan-cancer (xAI)	0.739632701421801
Stomach (C16)	1	OS	Pan-cancer (xAI)	0.761220825852783
Colon (C18)	1	OS	Pan-cancer (xAI)	0.7553264604811
Liver (C22)	1	OS	Pan-cancer (xAI)	0.78713558537714
Esophagus (C15)	1	OS	Pan-cancer (xAI)	0.770925110132159
Kidney (C64)	1	OS	Pan-cancer (xAI)	0.814814814814815
Melanoma (C43)	1	OS	Pan-cancer (xAI)	0.622058823529412
Pancreas (C25)	1	OS	Pan-cancer (xAI)	0.757131842713955
Breast (C50)	1	OS	Pan-cancer (xAI)	0.69922762380736
Rectum (C20)	1	OS	Pan-cancer (xAI)	0.75
Prostate (C61)	1	OS	Pan-cancer (xAI)	0.744525547445255
Eye (C69)	1	OS	Pan-cancer (xAI)	0.774774774774775
Brain (C71)	1	OS	Pan-cancer (xAI)	0.687821612349914
Lung (C34)	2	OS	Pan-cancer (xAI)	0.755291520581743
Sarcoma (C49)	2	OS	Pan-cancer (xAI)	0.803456591639871
Stomach (C16)	2	OS	Pan-cancer (xAI)	0.773062730627306
Colon (C18)	2	OS	Pan-cancer (xAI)	0.687960687960688
Liver (C22)	2	OS	Pan-cancer (xAI)	0.721611721611722
Esophagus (C15)	2	OS	Pan-cancer (xAI)	0.654485049833887
Kidney (C64)	2	OS	Pan-cancer (xAI)	0.780590717299578
Melanoma (C43)	2	OS	Pan-cancer (xAI)	0.72
Pancreas (C25)	2	OS	Pan-cancer (xAI)	0.731268731268731
Breast (C50)	2	OS	Pan-cancer (xAI)	0.791801242236025
Rectum (C20)	2	OS	Pan-cancer (xAI)	0.772519083969466
Prostate (C61)	2	OS	Pan-cancer (xAI)	0.854304635761589
Eye (C69)	2	OS	Pan-cancer (xAI)	0.805369127516778
Brain (C71)	2	OS	Pan-cancer (xAI)	0.808273667462212
Lung (C34)	3	OS	Pan-cancer (xAI)	0.741418062934205
Sarcoma (C49)	3	OS	Pan-cancer (xAI)	0.793316382128587
Stomach (C16)	3	OS	Pan-cancer (xAI)	0.719811320754717
Colon (C18)	3	OS	Pan-cancer (xAI)	0.751639344262295
Liver (C22)	3	OS	Pan-cancer (xAI)	0.672944130571249
Esophagus (C15)	3	OS	Pan-cancer (xAI)	0.838762214983713
Kidney (C64)	3	OS	Pan-cancer (xAI)	0.699386503067485
Melanoma (C43)	3	OS	Pan-cancer (xAI)	0.796060254924681
Pancreas (C25)	3	OS	Pan-cancer (xAI)	0.738193869096935
Breast (C50)	3	OS	Pan-cancer (xAI)	0.796840442338073
Rectum (C20)	3	OS	Pan-cancer (xAI)	0.626785714285714
Prostate (C61)	3	OS	Pan-cancer (xAI)	0.712820512820513
Eye (C69)	3	OS	Pan-cancer (xAI)	0.771043771043771
Brain (C71)	3	OS	Pan-cancer (xAI)	0.691542288557214
Lung (C34)	4	OS	Pan-cancer (xAI)	0.694504611514813
Sarcoma (C49)	4	OS	Pan-cancer (xAI)	0.775249500998004
Stomach (C16)	4	OS	Pan-cancer (xAI)	0.733974358974359
Colon (C18)	4	OS	Pan-cancer (xAI)	0.711598746081505
Liver (C22)	4	OS	Pan-cancer (xAI)	0.775449101796407
Esophagus (C15)	4	OS	Pan-cancer (xAI)	0.646276595744681
Kidney (C64)	4	OS	Pan-cancer (xAI)	0.725663716814159
Melanoma (C43)	4	OS	Pan-cancer (xAI)	0.796153846153846
Pancreas (C25)	4	OS	Pan-cancer (xAI)	0.749221183800623
Breast (C50)	4	OS	Pan-cancer (xAI)	0.796635514018692
Rectum (C20)	4	OS	Pan-cancer (xAI)	0.75593220338983
Prostate (C61)	4	OS	Pan-cancer (xAI)	0.858870967741935
Eye (C69)	4	OS	Pan-cancer (xAI)	0.807377049180328
Brain (C71)	4	OS	Pan-cancer (xAI)	0.781015820149875
Lung (C34)	0	OS	Specific cancer entity (Linear)	0.687702608537583
Sarcoma (C49)	0	OS	Specific cancer entity (Linear)	0.328863560174321
Stomach (C16)	0	OS	Specific cancer entity (Linear)	0.532945736434108
Colon (C18)	0	OS	Specific cancer entity (Linear)	0.654135338345865
Liver (C22)	0	OS	Specific cancer entity (Linear)	0.626419605499103
Esophagus (C15)	0	OS	Specific cancer entity (Linear)	0.57824427480916
Kidney (C64)	0	OS	Specific cancer entity (Linear)	0.663507109004739
Melanoma (C43)	0	OS	Specific cancer entity (Linear)	0.644122383252818
Pancreas (C25)	0	OS	Specific cancer entity (Linear)	0.61833855799373
Breast (C50)	0	OS	Specific cancer entity (Linear)	0.515204473960154
Rectum (C20)	0	OS	Specific cancer entity (Linear)	0.59
Prostate (C61)	0	OS	Specific cancer entity (Linear)	0.452261306532663
Eye (C69)	0	OS	Specific cancer entity (Linear)	0.311627906976744
Brain (C71)	0	OS	Specific cancer entity (Linear)	0.614956245027844
Lung (C34)	1	OS	Specific cancer entity (Linear)	0.70354289683918
Sarcoma (C49)	1	OS	Specific cancer entity (Linear)	0.681279620853081
Stomach (C16)	1	OS	Specific cancer entity (Linear)	0.536355475763016
Colon (C18)	1	OS	Specific cancer entity (Linear)	0.637800687285223
Liver (C22)	1	OS	Specific cancer entity (Linear)	0.741323461360481
Esophagus (C15)	1	OS	Specific cancer entity (Linear)	0.662995594713656
Kidney (C64)	1	OS	Specific cancer entity (Linear)	0.650793650793651
Melanoma (C43)	1	OS	Specific cancer entity (Linear)	0.497058823529412
Pancreas (C25)	1	OS	Specific cancer entity (Linear)	0.468774094063223
Breast (C50)	1	OS	Specific cancer entity (Linear)	0.605633802816901
Rectum (C20)	1	OS	Specific cancer entity (Linear)	0.7225
Prostate (C61)	1	OS	Specific cancer entity (Linear)	0.467153284671533
Eye (C69)	1	OS	Specific cancer entity (Linear)	0.768768768768769
Brain (C71)	1	OS	Specific cancer entity (Linear)	0.60548885077187
Lung (C34)	2	OS	Specific cancer entity (Linear)	0.690965459031295
Sarcoma (C49)	2	OS	Specific cancer entity (Linear)	0.565112540192926
Stomach (C16)	2	OS	Specific cancer entity (Linear)	0.490774907749078
Colon (C18)	2	OS	Specific cancer entity (Linear)	0.604422604422604
Liver (C22)	2	OS	Specific cancer entity (Linear)	0.427106227106227
Esophagus (C15)	2	OS	Specific cancer entity (Linear)	0.498338870431894
Kidney (C64)	2	OS	Specific cancer entity (Linear)	0.628691983122363
Melanoma (C43)	2	OS	Specific cancer entity (Linear)	0.707692307692308
Pancreas (C25)	2	OS	Specific cancer entity (Linear)	0.615384615384615
Breast (C50)	2	OS	Specific cancer entity (Linear)	0.553788819875776
Rectum (C20)	2	OS	Specific cancer entity (Linear)	0.578625954198473
Prostate (C61)	2	OS	Specific cancer entity (Linear)	0.834437086092715
Eye (C69)	2	OS	Specific cancer entity (Linear)	0.416107382550336
Brain (C71)	2	OS	Specific cancer entity (Linear)	0.649960222752585
Lung (C34)	3	OS	Specific cancer entity (Linear)	0.706528402125051
Sarcoma (C49)	3	OS	Specific cancer entity (Linear)	0.622956774427897
Stomach (C16)	3	OS	Specific cancer entity (Linear)	0.390566037735849
Colon (C18)	3	OS	Specific cancer entity (Linear)	0.577049180327869
Liver (C22)	3	OS	Specific cancer entity (Linear)	0.568110483364721
Esophagus (C15)	3	OS	Specific cancer entity (Linear)	0.669381107491857
Kidney (C64)	3	OS	Specific cancer entity (Linear)	0.559815950920245
Melanoma (C43)	3	OS	Specific cancer entity (Linear)	0.568945538818077
Pancreas (C25)	3	OS	Specific cancer entity (Linear)	0.634631317315659
Breast (C50)	3	OS	Specific cancer entity (Linear)	0.636018957345972
Rectum (C20)	3	OS	Specific cancer entity (Linear)	0.676785714285714
Prostate (C61)	3	OS	Specific cancer entity (Linear)	0.671794871794872
Eye (C69)	3	OS	Specific cancer entity (Linear)	0.414141414141414
Brain (C71)	3	OS	Specific cancer entity (Linear)	0.627487562189055
Lung (C34)	4	OS	Specific cancer entity (Linear)	0.674364169927334
Sarcoma (C49)	4	OS	Specific cancer entity (Linear)	0.573053892215569
Stomach (C16)	4	OS	Specific cancer entity (Linear)	0.661858974358974
Colon (C18)	4	OS	Specific cancer entity (Linear)	0.600313479623824
Liver (C22)	4	OS	Specific cancer entity (Linear)	0.469311377245509
Esophagus (C15)	4	OS	Specific cancer entity (Linear)	0.699468085106383
Kidney (C64)	4	OS	Specific cancer entity (Linear)	0.420353982300885
Melanoma (C43)	4	OS	Specific cancer entity (Linear)	0.663461538461538
Pancreas (C25)	4	OS	Specific cancer entity (Linear)	0.428348909657321
Breast (C50)	4	OS	Specific cancer entity (Linear)	0.605233644859813
Rectum (C20)	4	OS	Specific cancer entity (Linear)	0.454237288135593
Prostate (C61)	4	OS	Specific cancer entity (Linear)	0.544354838709677
Eye (C69)	4	OS	Specific cancer entity (Linear)	0.721311475409836
Brain (C71)	4	OS	Specific cancer entity (Linear)	0.462114904246461
Lung (C34)	0	OS	Pan-cancer (Linear)	0.697458114945315
Sarcoma (C49)	0	OS	Pan-cancer (Linear)	0.696278913845122
Stomach (C16)	0	OS	Pan-cancer (Linear)	0.643410852713178
Colon (C18)	0	OS	Pan-cancer (Linear)	0.634085213032581
Liver (C22)	0	OS	Pan-cancer (Linear)	0.633592349073521
Esophagus (C15)	0	OS	Pan-cancer (Linear)	0.606870229007634
Kidney (C64)	0	OS	Pan-cancer (Linear)	0.819905213270142
Melanoma (C43)	0	OS	Pan-cancer (Linear)	0.658615136876006
Pancreas (C25)	0	OS	Pan-cancer (Linear)	0.672413793103448
Breast (C50)	0	OS	Pan-cancer (Linear)	0.734009087731562
Rectum (C20)	0	OS	Pan-cancer (Linear)	0.686666666666667
Prostate (C61)	0	OS	Pan-cancer (Linear)	0.542713567839196
Eye (C69)	0	OS	Pan-cancer (Linear)	0.716279069767442
Brain (C71)	0	OS	Pan-cancer (Linear)	0.683373110580748
Lung (C34)	1	OS	Pan-cancer (Linear)	0.689402387524908
Sarcoma (C49)	1	OS	Pan-cancer (Linear)	0.744964454976303
Stomach (C16)	1	OS	Pan-cancer (Linear)	0.753141831238779
Colon (C18)	1	OS	Pan-cancer (Linear)	0.720274914089347
Liver (C22)	1	OS	Pan-cancer (Linear)	0.748264692272096
Esophagus (C15)	1	OS	Pan-cancer (Linear)	0.636563876651982
Kidney (C64)	1	OS	Pan-cancer (Linear)	0.714285714285714
Melanoma (C43)	1	OS	Pan-cancer (Linear)	0.544117647058823
Pancreas (C25)	1	OS	Pan-cancer (Linear)	0.740169622205089
Breast (C50)	1	OS	Pan-cancer (Linear)	0.601999091322126
Rectum (C20)	1	OS	Pan-cancer (Linear)	0.6675
Prostate (C61)	1	OS	Pan-cancer (Linear)	0.569343065693431
Eye (C69)	1	OS	Pan-cancer (Linear)	0.72972972972973
Brain (C71)	1	OS	Pan-cancer (Linear)	0.643224699828473
Lung (C34)	2	OS	Pan-cancer (Linear)	0.681015452538631
Sarcoma (C49)	2	OS	Pan-cancer (Linear)	0.742363344051447
Stomach (C16)	2	OS	Pan-cancer (Linear)	0.752767527675277
Colon (C18)	2	OS	Pan-cancer (Linear)	0.655200655200655
Liver (C22)	2	OS	Pan-cancer (Linear)	0.726007326007326
Esophagus (C15)	2	OS	Pan-cancer (Linear)	0.578073089700997
Kidney (C64)	2	OS	Pan-cancer (Linear)	0.721518987341772
Melanoma (C43)	2	OS	Pan-cancer (Linear)	0.645128205128205
Pancreas (C25)	2	OS	Pan-cancer (Linear)	0.737262737262737
Breast (C50)	2	OS	Pan-cancer (Linear)	0.724472049689441
Rectum (C20)	2	OS	Pan-cancer (Linear)	0.706870229007634
Prostate (C61)	2	OS	Pan-cancer (Linear)	0.781456953642384
Eye (C69)	2	OS	Pan-cancer (Linear)	0.677852348993289
Brain (C71)	2	OS	Pan-cancer (Linear)	0.684168655529037
Lung (C34)	3	OS	Pan-cancer (Linear)	0.696413976297507
Sarcoma (C49)	3	OS	Pan-cancer (Linear)	0.763530693788594
Stomach (C16)	3	OS	Pan-cancer (Linear)	0.69622641509434
Colon (C18)	3	OS	Pan-cancer (Linear)	0.70327868852459
Liver (C22)	3	OS	Pan-cancer (Linear)	0.615819209039548
Esophagus (C15)	3	OS	Pan-cancer (Linear)	0.695439739413681
Kidney (C64)	3	OS	Pan-cancer (Linear)	0.693251533742331
Melanoma (C43)	3	OS	Pan-cancer (Linear)	0.703360370799537
Pancreas (C25)	3	OS	Pan-cancer (Linear)	0.708367854183927
Breast (C50)	3	OS	Pan-cancer (Linear)	0.726698262243286
Rectum (C20)	3	OS	Pan-cancer (Linear)	0.583928571428571
Prostate (C61)	3	OS	Pan-cancer (Linear)	0.653846153846154
Eye (C69)	3	OS	Pan-cancer (Linear)	0.757575757575758
Brain (C71)	3	OS	Pan-cancer (Linear)	0.670398009950249
Lung (C34)	4	OS	Pan-cancer (Linear)	0.675482112912241
Sarcoma (C49)	4	OS	Pan-cancer (Linear)	0.678642714570858
Stomach (C16)	4	OS	Pan-cancer (Linear)	0.69150641025641
Colon (C18)	4	OS	Pan-cancer (Linear)	0.660397074190178
Liver (C22)	4	OS	Pan-cancer (Linear)	0.711826347305389
Esophagus (C15)	4	OS	Pan-cancer (Linear)	0.675531914893617
Kidney (C64)	4	OS	Pan-cancer (Linear)	0.628318584070796
Melanoma (C43)	4	OS	Pan-cancer (Linear)	0.752884615384615
Pancreas (C25)	4	OS	Pan-cancer (Linear)	0.699376947040498
Breast (C50)	4	OS	Pan-cancer (Linear)	0.74392523364486
Rectum (C20)	4	OS	Pan-cancer (Linear)	0.664406779661017
Prostate (C61)	4	OS	Pan-cancer (Linear)	0.745967741935484
Eye (C69)	4	OS	Pan-cancer (Linear)	0.811475409836066
Brain (C71)	4	OS	Pan-cancer (Linear)	0.716069941715237

## Sheet: Fig3J
cancer	fold	target	TrainingMethod	C_score
Lung (C34)	0	TTNT	Pan-cancer (xAI)	0.71628719114203
Sarcoma (C49)	0	TTNT	Pan-cancer (xAI)	0.673210735586481
Stomach (C16)	0	TTNT	Pan-cancer (xAI)	0.706201550387597
Colon (C18)	0	TTNT	Pan-cancer (xAI)	0.652402402402402
Liver (C22)	0	TTNT	Pan-cancer (xAI)	0.649975210708974
Esophagus (C15)	0	TTNT	Pan-cancer (xAI)	0.689830508474576
Kidney (C64)	0	TTNT	Pan-cancer (xAI)	0.754448398576512
Melanoma (C43)	0	TTNT	Pan-cancer (xAI)	0.594306049822064
Pancreas (C25)	0	TTNT	Pan-cancer (xAI)	0.662508662508662
Breast (C50)	0	TTNT	Pan-cancer (xAI)	0.726725435390239
Rectum (C20)	0	TTNT	Pan-cancer (xAI)	0.8
Prostate (C61)	0	TTNT	Pan-cancer (xAI)	0.460629921259843
Eye (C69)	0	TTNT	Pan-cancer (xAI)	0.70957095709571
Brain (C71)	0	TTNT	Pan-cancer (xAI)	0.718019257221458
Lung (C34)	1	TTNT	Pan-cancer (xAI)	0.728733707606947
Sarcoma (C49)	1	TTNT	Pan-cancer (xAI)	0.713410632246773
Stomach (C16)	1	TTNT	Pan-cancer (xAI)	0.719047619047619
Colon (C18)	1	TTNT	Pan-cancer (xAI)	0.688720856962823
Liver (C22)	1	TTNT	Pan-cancer (xAI)	0.64953095684803
Esophagus (C15)	1	TTNT	Pan-cancer (xAI)	0.75
Kidney (C64)	1	TTNT	Pan-cancer (xAI)	0.604081632653061
Melanoma (C43)	1	TTNT	Pan-cancer (xAI)	0.683752417794971
Pancreas (C25)	1	TTNT	Pan-cancer (xAI)	0.699272967614012
Breast (C50)	1	TTNT	Pan-cancer (xAI)	0.666115702479339
Rectum (C20)	1	TTNT	Pan-cancer (xAI)	0.80046403712297
Prostate (C61)	1	TTNT	Pan-cancer (xAI)	0.684
Eye (C69)	1	TTNT	Pan-cancer (xAI)	0.754716981132076
Brain (C71)	1	TTNT	Pan-cancer (xAI)	0.599483204134367
Lung (C34)	2	TTNT	Pan-cancer (xAI)	0.727626459143969
Sarcoma (C49)	2	TTNT	Pan-cancer (xAI)	0.717686133407141
Stomach (C16)	2	TTNT	Pan-cancer (xAI)	0.79581589958159
Colon (C18)	2	TTNT	Pan-cancer (xAI)	0.712121212121212
Liver (C22)	2	TTNT	Pan-cancer (xAI)	0.670454545454545
Esophagus (C15)	2	TTNT	Pan-cancer (xAI)	0.655367231638418
Kidney (C64)	2	TTNT	Pan-cancer (xAI)	0.739776951672863
Melanoma (C43)	2	TTNT	Pan-cancer (xAI)	0.642561983471074
Pancreas (C25)	2	TTNT	Pan-cancer (xAI)	0.702479338842975
Breast (C50)	2	TTNT	Pan-cancer (xAI)	0.743608743979252
Rectum (C20)	2	TTNT	Pan-cancer (xAI)	0.757225433526012
Prostate (C61)	2	TTNT	Pan-cancer (xAI)	0.719047619047619
Eye (C69)	2	TTNT	Pan-cancer (xAI)	0.580135440180587
Brain (C71)	2	TTNT	Pan-cancer (xAI)	0.748112560054907
Lung (C34)	3	TTNT	Pan-cancer (xAI)	0.713047799484424
Sarcoma (C49)	3	TTNT	Pan-cancer (xAI)	0.740216486261449
Stomach (C16)	3	TTNT	Pan-cancer (xAI)	0.724436741767764
Colon (C18)	3	TTNT	Pan-cancer (xAI)	0.690426275331936
Liver (C22)	3	TTNT	Pan-cancer (xAI)	0.574509803921569
Esophagus (C15)	3	TTNT	Pan-cancer (xAI)	0.789473684210526
Kidney (C64)	3	TTNT	Pan-cancer (xAI)	0.703980099502488
Melanoma (C43)	3	TTNT	Pan-cancer (xAI)	0.781620553359684
Pancreas (C25)	3	TTNT	Pan-cancer (xAI)	0.673957621326042
Breast (C50)	3	TTNT	Pan-cancer (xAI)	0.687807545106616
Rectum (C20)	3	TTNT	Pan-cancer (xAI)	0.643859649122807
Prostate (C61)	3	TTNT	Pan-cancer (xAI)	0.738396624472574
Eye (C69)	3	TTNT	Pan-cancer (xAI)	0.789757412398922
Brain (C71)	3	TTNT	Pan-cancer (xAI)	0.592034445640474
Lung (C34)	4	TTNT	Pan-cancer (xAI)	0.694682072078965
Sarcoma (C49)	4	TTNT	Pan-cancer (xAI)	0.692708333333333
Stomach (C16)	4	TTNT	Pan-cancer (xAI)	0.729461756373938
Colon (C18)	4	TTNT	Pan-cancer (xAI)	0.648007590132827
Liver (C22)	4	TTNT	Pan-cancer (xAI)	0.701777485187623
Esophagus (C15)	4	TTNT	Pan-cancer (xAI)	0.688311688311688
Kidney (C64)	4	TTNT	Pan-cancer (xAI)	0.684981684981685
Melanoma (C43)	4	TTNT	Pan-cancer (xAI)	0.757997218358832
Pancreas (C25)	4	TTNT	Pan-cancer (xAI)	0.716919025674786
Breast (C50)	4	TTNT	Pan-cancer (xAI)	0.625297812432315
Rectum (C20)	4	TTNT	Pan-cancer (xAI)	0.779761904761905
Prostate (C61)	4	TTNT	Pan-cancer (xAI)	0.728301886792453
Eye (C69)	4	TTNT	Pan-cancer (xAI)	0.746575342465753
Brain (C71)	4	TTNT	Pan-cancer (xAI)	0.705796038151137
Lung (C34)	0	TTNT	Specific cancer entity (Linear)	0.672925818655506
Sarcoma (C49)	0	TTNT	Specific cancer entity (Linear)	0.590457256461233
Stomach (C16)	0	TTNT	Specific cancer entity (Linear)	0.433333333333333
Colon (C18)	0	TTNT	Specific cancer entity (Linear)	0.510510510510511
Liver (C22)	0	TTNT	Specific cancer entity (Linear)	0.514625681705503
Esophagus (C15)	0	TTNT	Specific cancer entity (Linear)	0.452542372881356
Kidney (C64)	0	TTNT	Specific cancer entity (Linear)	0.615658362989324
Melanoma (C43)	0	TTNT	Specific cancer entity (Linear)	0.431494661921708
Pancreas (C25)	0	TTNT	Specific cancer entity (Linear)	0.586278586278586
Breast (C50)	0	TTNT	Specific cancer entity (Linear)	0.528918512147925
Rectum (C20)	0	TTNT	Specific cancer entity (Linear)	0.60625
Prostate (C61)	0	TTNT	Specific cancer entity (Linear)	0.440944881889764
Eye (C69)	0	TTNT	Specific cancer entity (Linear)	0.557755775577558
Brain (C71)	0	TTNT	Specific cancer entity (Linear)	0.633425034387895
Lung (C34)	1	TTNT	Specific cancer entity (Linear)	0.637603007321317
Sarcoma (C49)	1	TTNT	Specific cancer entity (Linear)	0.462262087070663
Stomach (C16)	1	TTNT	Specific cancer entity (Linear)	0.426587301587302
Colon (C18)	1	TTNT	Specific cancer entity (Linear)	0.683049779458097
Liver (C22)	1	TTNT	Specific cancer entity (Linear)	0.523076923076923
Esophagus (C15)	1	TTNT	Specific cancer entity (Linear)	0.557915057915058
Kidney (C64)	1	TTNT	Specific cancer entity (Linear)	0.6
Melanoma (C43)	1	TTNT	Specific cancer entity (Linear)	0.474854932301741
Pancreas (C25)	1	TTNT	Specific cancer entity (Linear)	0.678122934567085
Breast (C50)	1	TTNT	Specific cancer entity (Linear)	0.595764462809917
Rectum (C20)	1	TTNT	Specific cancer entity (Linear)	0.77030162412993
Prostate (C61)	1	TTNT	Specific cancer entity (Linear)	0.66
Eye (C69)	1	TTNT	Specific cancer entity (Linear)	0.722371967654987
Brain (C71)	1	TTNT	Specific cancer entity (Linear)	0.577519379844961
Lung (C34)	2	TTNT	Specific cancer entity (Linear)	0.616696144322603
Sarcoma (C49)	2	TTNT	Specific cancer entity (Linear)	0.622474398007196
Stomach (C16)	2	TTNT	Specific cancer entity (Linear)	0.567364016736402
Colon (C18)	2	TTNT	Specific cancer entity (Linear)	0.664393939393939
Liver (C22)	2	TTNT	Specific cancer entity (Linear)	0.472222222222222
Esophagus (C15)	2	TTNT	Specific cancer entity (Linear)	0.550847457627119
Kidney (C64)	2	TTNT	Specific cancer entity (Linear)	0.587360594795539
Melanoma (C43)	2	TTNT	Specific cancer entity (Linear)	0.432506887052342
Pancreas (C25)	2	TTNT	Specific cancer entity (Linear)	0.425160697887971
Breast (C50)	2	TTNT	Specific cancer entity (Linear)	0.495924416450537
Rectum (C20)	2	TTNT	Specific cancer entity (Linear)	0.661849710982659
Prostate (C61)	2	TTNT	Specific cancer entity (Linear)	0.480952380952381
Eye (C69)	2	TTNT	Specific cancer entity (Linear)	0.641083521444695
Brain (C71)	2	TTNT	Specific cancer entity (Linear)	0.509951956074125
Lung (C34)	3	TTNT	Specific cancer entity (Linear)	0.63268316923937
Sarcoma (C49)	3	TTNT	Specific cancer entity (Linear)	0.348598390230364
Stomach (C16)	3	TTNT	Specific cancer entity (Linear)	0.567590987868284
Colon (C18)	3	TTNT	Specific cancer entity (Linear)	0.512229210342418
Liver (C22)	3	TTNT	Specific cancer entity (Linear)	0.486764705882353
Esophagus (C15)	3	TTNT	Specific cancer entity (Linear)	0.334281650071124
Kidney (C64)	3	TTNT	Specific cancer entity (Linear)	0.491293532338308
Melanoma (C43)	3	TTNT	Specific cancer entity (Linear)	0.598814229249012
Pancreas (C25)	3	TTNT	Specific cancer entity (Linear)	0.584415584415584
Breast (C50)	3	TTNT	Specific cancer entity (Linear)	0.448514671040642
Rectum (C20)	3	TTNT	Specific cancer entity (Linear)	0.380701754385965
Prostate (C61)	3	TTNT	Specific cancer entity (Linear)	0.670886075949367
Eye (C69)	3	TTNT	Specific cancer entity (Linear)	0.62533692722372
Brain (C71)	3	TTNT	Specific cancer entity (Linear)	0.551668460710441
Lung (C34)	4	TTNT	Specific cancer entity (Linear)	0.595913994949881
Sarcoma (C49)	4	TTNT	Specific cancer entity (Linear)	0.532072368421053
Stomach (C16)	4	TTNT	Specific cancer entity (Linear)	0.691926345609065
Colon (C18)	4	TTNT	Specific cancer entity (Linear)	0.645635673624288
Liver (C22)	4	TTNT	Specific cancer entity (Linear)	0.539170506912442
Esophagus (C15)	4	TTNT	Specific cancer entity (Linear)	0.616883116883117
Kidney (C64)	4	TTNT	Specific cancer entity (Linear)	0.483516483516484
Melanoma (C43)	4	TTNT	Specific cancer entity (Linear)	0.477746870653686
Pancreas (C25)	4	TTNT	Specific cancer entity (Linear)	0.459512837393022
Breast (C50)	4	TTNT	Specific cancer entity (Linear)	0.497834091401343
Rectum (C20)	4	TTNT	Specific cancer entity (Linear)	0.744047619047619
Prostate (C61)	4	TTNT	Specific cancer entity (Linear)	0.50188679245283
Eye (C69)	4	TTNT	Specific cancer entity (Linear)	0.582191780821918
Brain (C71)	4	TTNT	Specific cancer entity (Linear)	0.595744680851064
Lung (C34)	0	TTNT	Pan-cancer (Linear)	0.668789235182439
Sarcoma (C49)	0	TTNT	Pan-cancer (Linear)	0.612077534791252
Stomach (C16)	0	TTNT	Pan-cancer (Linear)	0.627131782945736
Colon (C18)	0	TTNT	Pan-cancer (Linear)	0.592342342342342
Liver (C22)	0	TTNT	Pan-cancer (Linear)	0.546851760039663
Esophagus (C15)	0	TTNT	Pan-cancer (Linear)	0.654237288135593
Kidney (C64)	0	TTNT	Pan-cancer (Linear)	0.761565836298932
Melanoma (C43)	0	TTNT	Pan-cancer (Linear)	0.572953736654804
Pancreas (C25)	0	TTNT	Pan-cancer (Linear)	0.634095634095634
Breast (C50)	0	TTNT	Pan-cancer (Linear)	0.625886906041711
Rectum (C20)	0	TTNT	Pan-cancer (Linear)	0.63125
Prostate (C61)	0	TTNT	Pan-cancer (Linear)	0.429133858267717
Eye (C69)	0	TTNT	Pan-cancer (Linear)	0.63036303630363
Brain (C71)	0	TTNT	Pan-cancer (Linear)	0.615543328748281
Lung (C34)	1	TTNT	Pan-cancer (Linear)	0.666912899307265
Sarcoma (C49)	1	TTNT	Pan-cancer (Linear)	0.681251367315686
Stomach (C16)	1	TTNT	Pan-cancer (Linear)	0.648412698412698
Colon (C18)	1	TTNT	Pan-cancer (Linear)	0.67296786389414
Liver (C22)	1	TTNT	Pan-cancer (Linear)	0.648030018761726
Esophagus (C15)	1	TTNT	Pan-cancer (Linear)	0.658301158301158
Kidney (C64)	1	TTNT	Pan-cancer (Linear)	0.563265306122449
Melanoma (C43)	1	TTNT	Pan-cancer (Linear)	0.58220502901354
Pancreas (C25)	1	TTNT	Pan-cancer (Linear)	0.682088565763384
Breast (C50)	1	TTNT	Pan-cancer (Linear)	0.505785123966942
Rectum (C20)	1	TTNT	Pan-cancer (Linear)	0.719257540603248
Prostate (C61)	1	TTNT	Pan-cancer (Linear)	0.618
Eye (C69)	1	TTNT	Pan-cancer (Linear)	0.762803234501348
Brain (C71)	1	TTNT	Pan-cancer (Linear)	0.585271317829457
Lung (C34)	2	TTNT	Pan-cancer (Linear)	0.66062964273081
Sarcoma (C49)	2	TTNT	Pan-cancer (Linear)	0.704677553279823
Stomach (C16)	2	TTNT	Pan-cancer (Linear)	0.714644351464435
Colon (C18)	2	TTNT	Pan-cancer (Linear)	0.665909090909091
Liver (C22)	2	TTNT	Pan-cancer (Linear)	0.65719696969697
Esophagus (C15)	2	TTNT	Pan-cancer (Linear)	0.590395480225989
Kidney (C64)	2	TTNT	Pan-cancer (Linear)	0.661710037174721
Melanoma (C43)	2	TTNT	Pan-cancer (Linear)	0.635674931129477
Pancreas (C25)	2	TTNT	Pan-cancer (Linear)	0.6455463728191
Breast (C50)	2	TTNT	Pan-cancer (Linear)	0.649499814746202
Rectum (C20)	2	TTNT	Pan-cancer (Linear)	0.722543352601156
Prostate (C61)	2	TTNT	Pan-cancer (Linear)	0.60952380952381
Eye (C69)	2	TTNT	Pan-cancer (Linear)	0.478555304740406
Brain (C71)	2	TTNT	Pan-cancer (Linear)	0.641729581331503
Lung (C34)	3	TTNT	Pan-cancer (Linear)	0.673261483989192
Sarcoma (C49)	3	TTNT	Pan-cancer (Linear)	0.745767416042187
Stomach (C16)	3	TTNT	Pan-cancer (Linear)	0.653379549393414
Colon (C18)	3	TTNT	Pan-cancer (Linear)	0.666666666666667
Liver (C22)	3	TTNT	Pan-cancer (Linear)	0.57156862745098
Esophagus (C15)	3	TTNT	Pan-cancer (Linear)	0.687055476529161
Kidney (C64)	3	TTNT	Pan-cancer (Linear)	0.703980099502488
Melanoma (C43)	3	TTNT	Pan-cancer (Linear)	0.707509881422925
Pancreas (C25)	3	TTNT	Pan-cancer (Linear)	0.649350649350649
Breast (C50)	3	TTNT	Pan-cancer (Linear)	0.601239292874066
Rectum (C20)	3	TTNT	Pan-cancer (Linear)	0.582456140350877
Prostate (C61)	3	TTNT	Pan-cancer (Linear)	0.679324894514768
Eye (C69)	3	TTNT	Pan-cancer (Linear)	0.700808625336927
Brain (C71)	3	TTNT	Pan-cancer (Linear)	0.558665231431647
Lung (C34)	4	TTNT	Pan-cancer (Linear)	0.662338357946285
Sarcoma (C49)	4	TTNT	Pan-cancer (Linear)	0.639802631578947
Stomach (C16)	4	TTNT	Pan-cancer (Linear)	0.665014164305949
Colon (C18)	4	TTNT	Pan-cancer (Linear)	0.601518026565465
Liver (C22)	4	TTNT	Pan-cancer (Linear)	0.714285714285714
Esophagus (C15)	4	TTNT	Pan-cancer (Linear)	0.722943722943723
Kidney (C64)	4	TTNT	Pan-cancer (Linear)	0.586080586080586
Melanoma (C43)	4	TTNT	Pan-cancer (Linear)	0.69749652294854
Pancreas (C25)	4	TTNT	Pan-cancer (Linear)	0.704410796576695
Breast (C50)	4	TTNT	Pan-cancer (Linear)	0.530864197530864
Rectum (C20)	4	TTNT	Pan-cancer (Linear)	0.678571428571429
Prostate (C61)	4	TTNT	Pan-cancer (Linear)	0.684905660377358
Eye (C69)	4	TTNT	Pan-cancer (Linear)	0.770547945205479
Brain (C71)	4	TTNT	Pan-cancer (Linear)	0.698092443140132
