# Supplementary material for: Decoding pan-cancer treatment outcomes using multimodal real-world data and explainable artificial intelligence
Source: Nat Cancer. 2025 Jan 30;6(2):307–22. doi: 10.1038/s43018-024-00891-1 (PMC11864985; doi:10.1038/s43018-024-00891-1)
Supplement: Supplementary file 5 — Statistical Source Data. [file 43018_2024_891_MOESM5_ESM.xlsx]

## Sheet: Fig4A
feature_name	value	LRP	location
Muscle (abdominal)	-0.831138	0.0706404	Internal dataset
Muscle (abdominal)	1.37412	0.0102049	Internal dataset
Muscle (abdominal)	-0.923537	0.0147571	Internal dataset
Muscle (abdominal)	-0.189846	0.00614102	Internal dataset
Muscle (abdominal)	0.171186	0.00208752	Internal dataset
Muscle (abdominal)	-0.584824	0.0272425	Internal dataset
Muscle (abdominal)	1.15017	0.00188341	Internal dataset
Muscle (abdominal)	0.0158801	0.0310507	Internal dataset
Muscle (abdominal)	0.627614	0.015274	Internal dataset
Muscle (abdominal)	-0.950587	-0.0133564	Internal dataset
Muscle (abdominal)	-0.360384	0.01078	Internal dataset
Muscle (abdominal)	-0.377038	-0.0121158	Internal dataset
Muscle (abdominal)	0.808318	0.0160159	Internal dataset
Muscle (abdominal)	-0.241892	-0.000601982	Internal dataset
Muscle (abdominal)	0.769752	-0.0216074	Internal dataset
Muscle (abdominal)	0.0556383	-0.0157168	Internal dataset
Muscle (abdominal)	1.24621	-0.0179286	Internal dataset
Muscle (abdominal)	-1.4996	0.0374928	Internal dataset
Muscle (abdominal)	-0.785071	-0.0647781	Internal dataset
Muscle (abdominal)	-0.968006	-0.0256184	Internal dataset
Muscle (abdominal)	-0.733199	-0.0205408	Internal dataset
Muscle (abdominal)	0.0417055	0.00652371	Internal dataset
Muscle (abdominal)	0.419033	0.00752552	Internal dataset
Muscle (abdominal)	-0.839768	-0.00152339	Internal dataset
Muscle (abdominal)	0.306296	0.00739875	Internal dataset
Muscle (abdominal)	-0.847984	0.0266289	Internal dataset
Muscle (abdominal)	1.23458	0.00379862	Internal dataset
Muscle (abdominal)	2.06228	-0.039553	Internal dataset
Muscle (abdominal)	-0.101864	0.0141297	Internal dataset
Muscle (abdominal)	-2.59498	0.171524	Internal dataset
Muscle (abdominal)	0.869144	0.00454922	Internal dataset
Muscle (abdominal)	-0.95779	0.060688	Internal dataset
Muscle (abdominal)	1.33064	-0.0115648	Internal dataset
Muscle (abdominal)	-0.108988	-0.00990022	Internal dataset
Muscle (abdominal)	1.4667	-0.0573262	Internal dataset
Muscle (abdominal)	1.71432	-0.0342259	Internal dataset
Muscle (abdominal)	-0.945834	0.0390397	Internal dataset
Muscle (abdominal)	-2.40232	0.0358958	Internal dataset
Muscle (abdominal)	-1.35034	-0.0574711	Internal dataset
Muscle (abdominal)	-1.76103	0.0111811	Internal dataset
Muscle (abdominal)	-1.70358	-0.0611763	Internal dataset
Muscle (abdominal)	-0.135053	-0.00300999	Internal dataset
Muscle (abdominal)	0.574413	0.00867658	Internal dataset
Muscle (abdominal)	1.61305	0.0508254	Internal dataset
Muscle (abdominal)	0.611057	-0.00180563	Internal dataset
Muscle (abdominal)	0.28851	0.0118531	Internal dataset
Muscle (abdominal)	0.258296	0.00841129	Internal dataset
Muscle (abdominal)	1.24757	-0.0399001	Internal dataset
Muscle (abdominal)	1.39573	0.0793212	Internal dataset
Muscle (abdominal)	-0.368724	-0.00169628	Internal dataset
Muscle (abdominal)	-0.373818	0.0816625	Internal dataset
Muscle (abdominal)	-1.15369	0.104038	Internal dataset
Muscle (abdominal)	-1.38892	-0.077355	Internal dataset
Muscle (abdominal)	-1.34107	-0.0813744	Internal dataset
Muscle (abdominal)	1.16798	0.0114693	Internal dataset
Muscle (abdominal)	-0.0795465	0.00234033	Internal dataset
Muscle (abdominal)	-0.789731	-0.0068649	Internal dataset
Muscle (abdominal)	0.613539	-0.00900815	Internal dataset
Muscle (abdominal)	0.622694	0.00351215	Internal dataset
Muscle (abdominal)	-0.461772	0.0188883	Internal dataset
Muscle (abdominal)	-1.70664	-0.023407	Internal dataset
Muscle (abdominal)	-0.752424	0.0345012	Internal dataset
Muscle (abdominal)	-0.442013	-0.0034912	Internal dataset
Muscle (abdominal)	-0.416846	0.000965981	Internal dataset
Muscle (abdominal)	0.0333032	0.0101732	Internal dataset
Muscle (abdominal)	-1.15567	0.0609266	Internal dataset
Muscle (abdominal)	0.420919	0.0055966	Internal dataset
Muscle (abdominal)	-0.597728	-0.0271721	Internal dataset
Muscle (abdominal)	1.67194	-0.049009	Internal dataset
Muscle (abdominal)	0.588692	0.000400089	Internal dataset
Muscle (abdominal)	-0.00344375	0.00354373	Internal dataset
Muscle (abdominal)	-0.97558	0.0172173	Internal dataset
Muscle (abdominal)	-1.06702	-0.0671869	Internal dataset
Muscle (abdominal)	0.571777	-0.000564714	Internal dataset
Muscle (abdominal)	-0.903235	0.0209313	Internal dataset
Muscle (abdominal)	-0.648894	0.0627818	Internal dataset
Muscle (abdominal)	0.497681	0.00090447	Internal dataset
Muscle (abdominal)	1.22336	0.0281426	Internal dataset
Muscle (abdominal)	1.28795	-0.0454041	Internal dataset
Muscle (abdominal)	0.904191	0.00935911	Internal dataset
Muscle (abdominal)	0.666047	0.007182	Internal dataset
Muscle (abdominal)	-0.384577	-0.000631011	Internal dataset
Muscle (abdominal)	-0.237425	-0.0165644	Internal dataset
Muscle (abdominal)	-0.933774	0.0548578	Internal dataset
Muscle (abdominal)	-0.80621	0.0622199	Internal dataset
Muscle (abdominal)	0.260277	0.010002	Internal dataset
Muscle (abdominal)	-1.03268	-0.000811828	Internal dataset
Muscle (abdominal)	-1.30515	-0.0477617	Internal dataset
Muscle (abdominal)	-0.032906	-0.0037801	Internal dataset
Muscle (abdominal)	0.763623	-0.00710571	Internal dataset
Muscle (abdominal)	1.27207	0.0175332	Internal dataset
Muscle (abdominal)	-0.400243	0.0197054	Internal dataset
Muscle (abdominal)	-1.30666	0.0424706	Internal dataset
Muscle (abdominal)	0.20906	-0.00328337	Internal dataset
Muscle (abdominal)	0.317623	-0.0178903	Internal dataset
Muscle (abdominal)	-0.577798	-0.00144177	Internal dataset
Muscle (abdominal)	1.10547	-0.031502	Internal dataset
Muscle (abdominal)	-2.22875	0.185652	Internal dataset
Muscle (abdominal)	0.889187	0.0192058	Internal dataset
Muscle (abdominal)	-0.640317	0.00778485	Internal dataset
Muscle (abdominal)	0.280738	0.00586922	Internal dataset
Muscle (abdominal)	-1.20248	-0.00455076	Internal dataset
Muscle (abdominal)	-1.05432	0.0242319	Internal dataset
Muscle (abdominal)	0.692476	0.0201323	Internal dataset
Muscle (abdominal)	0.34847	0.00619427	Internal dataset
Muscle (abdominal)	1.97538	-0.0324558	Internal dataset
Muscle (abdominal)	-1.27179	0.0337716	Internal dataset
Muscle (abdominal)	0.999284	0.0276663	Internal dataset
Muscle (abdominal)	1.30641	-0.024586	Internal dataset
Muscle (abdominal)	-0.260547	0.0105747	Internal dataset
Muscle (abdominal)	0.91245	0.00216053	Internal dataset
Muscle (abdominal)	0.598021	-0.0147809	Internal dataset
Muscle (abdominal)	-1.15724	0.0245131	Internal dataset
Muscle (abdominal)	-0.771452	-0.0575629	Internal dataset
Muscle (abdominal)	-1.23983	-0.0471851	Internal dataset
Muscle (abdominal)	-0.537102	0.0163005	Internal dataset
Muscle (abdominal)	-0.489837	0.0142086	Internal dataset
Muscle (abdominal)	-1.04005	0.102397	Internal dataset
Muscle (abdominal)	1.25676	-0.0125193	Internal dataset
Muscle (abdominal)	-0.988607	-0.00532606	Internal dataset
Muscle (abdominal)	-1.422	0.028086	Internal dataset
Muscle (abdominal)	1.08692	0.00628361	Internal dataset
Muscle (abdominal)	-1.19561	-0.0824407	Internal dataset
Muscle (abdominal)	-1.2872	-0.0140944	Internal dataset
Muscle (abdominal)	1.40091	-0.00429817	Internal dataset
Muscle (abdominal)	-1.74612	-0.0120921	Internal dataset
Muscle (abdominal)	-0.740987	-0.0135262	Internal dataset
Muscle (abdominal)	-0.408058	0.00146992	Internal dataset
Muscle (abdominal)	-1.41693	0.0409597	Internal dataset
Muscle (abdominal)	0.141483	-0.0136527	Internal dataset
Muscle (abdominal)	0.0951749	-0.0203791	Internal dataset
Muscle (abdominal)	1.61451	-0.0022556	Internal dataset
Muscle (abdominal)	1.57801	-0.00303181	Internal dataset
Muscle (abdominal)	0.822889	0.018756	Internal dataset
Muscle (abdominal)	1.53318	0.147635	Internal dataset
Muscle (abdominal)	-0.781503	-0.009179	Internal dataset
Muscle (abdominal)	1.39758	-0.0686694	Internal dataset
Muscle (abdominal)	0.118905	0.00792047	Internal dataset
Muscle (abdominal)	-0.762071	0.0241493	Internal dataset
Muscle (abdominal)	0.27556	-0.00344714	Internal dataset
Muscle (abdominal)	-0.706162	0.0129794	Internal dataset
Muscle (abdominal)	0.134512	0.0269461	Internal dataset
Muscle (abdominal)	0.311556	0.0117163	Internal dataset
Muscle (abdominal)	0.752142	0.00543691	Internal dataset
Muscle (abdominal)	0.568996	0.0216848	Internal dataset
Muscle (abdominal)	0.576774	0.0076297	Internal dataset
Muscle (abdominal)	0.115892	0.0221668	Internal dataset
Muscle (abdominal)	-1.10909	0.0456953	Internal dataset
Muscle (abdominal)	1.4407	0.0985419	Internal dataset
Muscle (abdominal)	-0.504615	-0.00286809	Internal dataset
Muscle (abdominal)	-0.063878	0.000303053	Internal dataset
Muscle (abdominal)	1.43421	0.00155486	Internal dataset
Muscle (abdominal)	0.951334	-0.000406244	Internal dataset
Muscle (abdominal)	-0.981243	-0.0502856	Internal dataset
Muscle (abdominal)	-0.17314	0.0273009	Internal dataset
Muscle (abdominal)	0.439785	-0.00264156	Internal dataset
Muscle (abdominal)	0.686743	-0.00254602	Internal dataset
Muscle (abdominal)	-0.640502	0.0535576	Internal dataset
Muscle (abdominal)	0.857686	-0.004421	Internal dataset
Muscle (abdominal)	-0.493692	0.0338118	Internal dataset
Muscle (abdominal)	-0.22598	0.00247559	Internal dataset
Muscle (abdominal)	-1.65103	0.153046	Internal dataset
Muscle (abdominal)	-0.87116	0.0307278	Internal dataset
Muscle (abdominal)	0.43943	0.00794362	Internal dataset
Muscle (abdominal)	0.232728	0.0126908	Internal dataset
Muscle (abdominal)	-0.541417	0.0474327	Internal dataset
Muscle (abdominal)	-0.581485	0.0140251	Internal dataset
Muscle (abdominal)	-0.601132	-0.00985713	Internal dataset
Muscle (abdominal)	0.447639	-0.00830745	Internal dataset
Muscle (abdominal)	-1.42071	0.161771	Internal dataset
Muscle (abdominal)	-1.9091	0.034388	Internal dataset
Muscle (abdominal)	-1.89542	-0.0910759	Internal dataset
Muscle (abdominal)	-0.68979	0.0345645	Internal dataset
Muscle (abdominal)	0.170147	-0.0232649	Internal dataset
Muscle (abdominal)	0.0464452	0.00969132	Internal dataset
Muscle (abdominal)	-1.37513	-0.0534281	Internal dataset
Muscle (abdominal)	-0.737893	0.00760157	Internal dataset
Muscle (abdominal)	0.146546	-0.0126485	Internal dataset
Muscle (abdominal)	-0.961017	-0.0363422	Internal dataset
Muscle (abdominal)	-0.613715	0.0413561	Internal dataset
Muscle (abdominal)	0.38005	-0.0187247	Internal dataset
Muscle (abdominal)	-0.218403	-0.0010824	Internal dataset
Muscle (abdominal)	-0.669665	-0.0491139	Internal dataset
Muscle (abdominal)	-0.0493269	0.0260559	Internal dataset
Muscle (abdominal)	0.511572	0.00958136	Internal dataset
Muscle (abdominal)	-1.04654	0.0321366	Internal dataset
Muscle (abdominal)	-0.876442	0.039957	Internal dataset
Muscle (abdominal)	-0.361884	0.0441252	Internal dataset
Muscle (abdominal)	0.530496	0.00664372	Internal dataset
Muscle (abdominal)	0.0755278	0.00181255	Internal dataset
Muscle (abdominal)	1.0746	-0.0103864	Internal dataset
Muscle (abdominal)	0.907985	0.00390467	Internal dataset
Muscle (abdominal)	-0.557573	-0.0101403	Internal dataset
Muscle (abdominal)	-0.630819	0.029974	Internal dataset
Muscle (abdominal)	-0.934138	0.0277987	Internal dataset
Muscle (abdominal)	-0.769416	0.0233755	Internal dataset
Muscle (abdominal)	-0.0135163	0.00127406	Internal dataset
Muscle (abdominal)	0.45316	0.0033273	Internal dataset
Muscle (abdominal)	-0.00594386	0.0198013	Internal dataset
Muscle (abdominal)	1.44712	-0.00453984	Internal dataset
Muscle (abdominal)	0.492306	0.00053686	Internal dataset
Muscle (abdominal)	0.108136	0.0136811	Internal dataset
Muscle (abdominal)	1.04925	0.00603992	Internal dataset
Muscle (abdominal)	-1.79031	0.0799587	Internal dataset
Muscle (abdominal)	-0.166315	0.03384	Internal dataset
Muscle (abdominal)	-0.15479	0.00391382	Internal dataset
Muscle (abdominal)	2.54374	-0.0434473	Internal dataset
Muscle (abdominal)	0.627635	0.00779763	Internal dataset
Muscle (abdominal)	-1.90189	0.0533289	Internal dataset
Muscle (abdominal)	1.7358	0.0134118	Internal dataset
Muscle (abdominal)	-0.476365	0.0648294	Internal dataset
Muscle (abdominal)	-0.00338859	-0.00793573	Internal dataset
Muscle (abdominal)	-0.0159515	-0.010145	Internal dataset
Muscle (abdominal)	0.140022	-0.0235883	Internal dataset
Muscle (abdominal)	-0.344886	0.00115547	Internal dataset
Muscle (abdominal)	0.234186	-0.00772954	Internal dataset
Muscle (abdominal)	0.999304	-0.0110974	Internal dataset
Muscle (abdominal)	-0.780382	0.00614812	Internal dataset
Muscle (abdominal)	-1.08823	0.00511792	Internal dataset
Muscle (abdominal)	-0.460374	-0.00624173	Internal dataset
Muscle (abdominal)	1.37461	-0.0173544	Internal dataset
Muscle (abdominal)	-0.409518	-0.00116613	Internal dataset
Muscle (abdominal)	-0.686391	0.000797666	Internal dataset
Muscle (abdominal)	0.267438	0.0104437	Internal dataset
Muscle (abdominal)	1.536	-0.0461998	Internal dataset
Muscle (abdominal)	-0.470727	0.00454173	Internal dataset
Muscle (abdominal)	1.38541	0.00994703	Internal dataset
Muscle (abdominal)	2.48321	-0.0442266	Internal dataset
Muscle (abdominal)	-0.00424761	0.00564161	Internal dataset
Muscle (abdominal)	-0.475652	-0.00253215	Internal dataset
Muscle (abdominal)	-1.09608	0.118895	Internal dataset
Muscle (abdominal)	0.936794	-0.0482021	Internal dataset
Muscle (abdominal)	-0.750448	0.0296918	Internal dataset
Muscle (abdominal)	2.22049	0.0407528	Internal dataset
Muscle (abdominal)	-0.263176	0.00378939	Internal dataset
Muscle (abdominal)	1.25221	0.0212638	Internal dataset
Muscle (abdominal)	-0.746476	0.0117696	Internal dataset
Muscle (abdominal)	-0.691354	0.0758108	Internal dataset
Muscle (abdominal)	1.22106	-0.0218602	Internal dataset
Muscle (abdominal)	0.768526	0.00900537	Internal dataset
Muscle (abdominal)	-1.31668	-0.00802006	Internal dataset
Muscle (abdominal)	0.154241	-0.000432966	Internal dataset
Muscle (abdominal)	0.989261	0.000478991	Internal dataset
Muscle (abdominal)	-1.00445	-0.00368023	Internal dataset
Muscle (abdominal)	1.69101	-0.248835	Internal dataset
Muscle (abdominal)	-1.03514	-0.0300515	Internal dataset
Muscle (abdominal)	-0.521741	0.0334061	Internal dataset
Muscle (abdominal)	1.31331	0.0115427	Internal dataset
Muscle (abdominal)	-1.37758	-0.0383238	Internal dataset
Muscle (abdominal)	-0.645063	0.0502458	Internal dataset
Muscle (abdominal)	-0.721963	0.0118199	Internal dataset
Muscle (abdominal)	-0.803113	0.114945	Internal dataset
Muscle (abdominal)	0.927692	0.010526	Internal dataset
Muscle (abdominal)	-0.295776	-0.0172076	Internal dataset
Muscle (abdominal)	1.44001	0.00599839	Internal dataset
Muscle (abdominal)	0.100429	0.0284771	Internal dataset
Muscle (abdominal)	1.23969	0.0288896	Internal dataset
Muscle (abdominal)	-0.465167	0.0183776	Internal dataset
Muscle (abdominal)	0.619164	-0.010535	Internal dataset
Muscle (abdominal)	0.660993	-0.00418863	Internal dataset
Muscle (abdominal)	0.950961	0.0466932	Internal dataset
Muscle (abdominal)	-0.463195	-0.0447304	Internal dataset
Muscle (abdominal)	-0.597913	0.0160969	Internal dataset
Muscle (abdominal)	1.1615	-0.014298	Internal dataset
Muscle (abdominal)	-0.30835	0.00663826	Internal dataset
Muscle (abdominal)	-1.17072	0.0289081	Internal dataset
Muscle (abdominal)	-1.26779	0.0729703	Internal dataset
Muscle (abdominal)	-1.15836	-0.0413607	Internal dataset
Muscle (abdominal)	-0.977047	-0.0414408	Internal dataset
Muscle (abdominal)	-1.09956	0.023871	Internal dataset
Muscle (abdominal)	2.4677	0.0349105	Internal dataset
Muscle (abdominal)	-0.555891	0.0356414	Internal dataset
Muscle (abdominal)	2.10681	-0.0183583	Internal dataset
Muscle (abdominal)	-0.279136	0.0245934	Internal dataset
Muscle (abdominal)	2.22218	0.0386188	Internal dataset
Muscle (abdominal)	0.370575	0.00727565	Internal dataset
Muscle (abdominal)	-1.42125	-0.0112394	Internal dataset
Muscle (abdominal)	-0.834858	0.00369931	Internal dataset
Muscle (abdominal)	0.602594	0.0290235	Internal dataset
Muscle (abdominal)	-0.673225	-0.0303589	Internal dataset
Muscle (abdominal)	0.444003	-0.0066162	Internal dataset
Muscle (abdominal)	0.945622	-0.00185495	Internal dataset
Muscle (abdominal)	0.256095	0.0170922	Internal dataset
Muscle (abdominal)	0.480962	0.00477807	Internal dataset
Muscle (abdominal)	-0.599541	-0.0192114	Internal dataset
Muscle (abdominal)	-0.289543	0.00467496	Internal dataset
Muscle (abdominal)	-0.881041	0.00646561	Internal dataset
Muscle (abdominal)	-1.05215	0.109587	Internal dataset
Muscle (abdominal)	-1.08681	0.0621046	Internal dataset
Muscle (abdominal)	-0.114831	-0.00649278	Internal dataset
Muscle (abdominal)	2.05983	-0.12386	Internal dataset
Muscle (abdominal)	-0.80061	0.0206822	Internal dataset
Muscle (abdominal)	0.554919	-0.00735759	Internal dataset
Muscle (abdominal)	0.747798	-0.0029862	Internal dataset
Muscle (abdominal)	-1.00556	0.0414544	Internal dataset
Muscle (abdominal)	0.185088	-0.00765147	Internal dataset
Muscle (abdominal)	-0.9491	-0.00300395	Internal dataset
Muscle (abdominal)	0.630476	-0.0157683	Internal dataset
Muscle (abdominal)	-0.314434	0.0134041	Internal dataset
Muscle (abdominal)	0.256901	-0.0059867	Internal dataset
Muscle (abdominal)	-0.781059	0.141806	Internal dataset
Muscle (abdominal)	-0.796087	-0.0123232	Internal dataset
Muscle (abdominal)	-0.884087	-0.0661195	Internal dataset
Muscle (abdominal)	-1.98208	0.0719692	Internal dataset
Muscle (abdominal)	-0.684398	0.00894928	Internal dataset
Muscle (abdominal)	0.233018	0.0288625	Internal dataset
Muscle (abdominal)	0.301856	0.00941352	Internal dataset
Muscle (abdominal)	1.75312	-0.128972	Internal dataset
Muscle (abdominal)	1.19476	0.0120035	Internal dataset
Muscle (abdominal)	-0.799738	-0.0616357	Internal dataset
Muscle (abdominal)	-0.879231	-0.019056	Internal dataset
Muscle (abdominal)	0.68689	0.00238901	Internal dataset
Muscle (abdominal)	1.05979	-0.0054213	Internal dataset
Muscle (abdominal)	1.68296	0.0251344	Internal dataset
Muscle (abdominal)	0.287064	0.0168958	Internal dataset
Muscle (abdominal)	0.12301	0.00526742	Internal dataset
Muscle (abdominal)	-0.829576	-0.00680902	Internal dataset
Muscle (abdominal)	-0.664288	0.0615427	Internal dataset
Muscle (abdominal)	1.54818	-0.0674357	Internal dataset
Muscle (abdominal)	-0.467637	0.0761412	Internal dataset
Muscle (abdominal)	0.706806	0.00182837	Internal dataset
Muscle (abdominal)	1.09099	0.0421175	Internal dataset
Muscle (abdominal)	-0.32006	0.0299438	Internal dataset
Muscle (abdominal)	0.669976	0.000508944	Internal dataset
Muscle (abdominal)	-0.15574	0.00252362	Internal dataset
Muscle (abdominal)	2.80173	-0.0895181	Internal dataset
Muscle (abdominal)	0.247889	0.00739332	Internal dataset
Muscle (abdominal)	1.15902	-0.000628675	Internal dataset
Muscle (abdominal)	1.10945	-0.00919591	Internal dataset
Muscle (abdominal)	1.1025	0.00817766	Internal dataset
Muscle (abdominal)	-0.642463	-0.0239725	Internal dataset
Muscle (abdominal)	0.309928	0.00106933	Internal dataset
Muscle (abdominal)	0.492307	0.000322761	Internal dataset
Muscle (abdominal)	1.11754	0.0110388	Internal dataset
Muscle (abdominal)	1.57181	-0.0286948	Internal dataset
Muscle (abdominal)	0.82422	0.0132506	Internal dataset
Muscle (abdominal)	0.151214	-0.0122408	Internal dataset
Muscle (abdominal)	0.52259	0.0085308	Internal dataset
Muscle (abdominal)	-0.385904	-0.0202971	Internal dataset
Muscle (abdominal)	-0.0424621	-0.00915293	Internal dataset
Muscle (abdominal)	-0.631143	0.0174843	Internal dataset
Muscle (abdominal)	-0.475813	0.0770684	Internal dataset
Muscle (abdominal)	0.427301	-0.0039842	Internal dataset
Muscle (abdominal)	-0.219574	-0.0168715	Internal dataset
Muscle (abdominal)	-0.757339	-0.0117352	Internal dataset
Muscle (abdominal)	0.230638	-0.0328203	Internal dataset
Muscle (abdominal)	-0.520767	0.0428084	Internal dataset
Muscle (abdominal)	-1.37987	0.0429624	Internal dataset
Muscle (abdominal)	1.09747	-0.0187733	Internal dataset
Muscle (abdominal)	0.684249	-0.00492468	Internal dataset
Muscle (abdominal)	-0.979024	0.13399	Internal dataset
Muscle (abdominal)	0.363738	0.00596074	Internal dataset
Muscle (abdominal)	0.520668	-0.00270081	Internal dataset
Muscle (abdominal)	-0.63424	-0.0824518	Internal dataset
Muscle (abdominal)	-0.876403	-0.0287488	Internal dataset
Muscle (abdominal)	1.41129	-0.0135263	Internal dataset
Muscle (abdominal)	-1.50894	-0.0111522	Internal dataset
Muscle (abdominal)	-2.25102	0.227422	Internal dataset
Muscle (abdominal)	-0.90765	-0.0506609	Internal dataset
Muscle (abdominal)	1.14742	0.000552122	Internal dataset
Muscle (abdominal)	-1.24426	-0.000939675	Internal dataset
Muscle (abdominal)	-0.703294	0.0651344	Internal dataset
Muscle (abdominal)	-0.70536	0.0184548	Internal dataset
Muscle (abdominal)	1.82481	0.035028	Internal dataset
Muscle (abdominal)	2.29214	0.00928199	Internal dataset
Muscle (abdominal)	0.168258	-0.0284044	Internal dataset
Muscle (abdominal)	-0.54763	-0.005113	Internal dataset
Muscle (abdominal)	-1.21728	-0.034597	Internal dataset
Muscle (abdominal)	-0.201373	-0.0125882	Internal dataset
Muscle (abdominal)	-1.50008	0.106364	Internal dataset
Muscle (abdominal)	0.660495	-0.0038366	Internal dataset
Muscle (abdominal)	-0.195422	0.0138044	Internal dataset
Muscle (abdominal)	-0.850712	0.0206109	Internal dataset
Muscle (abdominal)	0.428621	-0.00305806	Internal dataset
Muscle (abdominal)	0.573329	-0.0148062	Internal dataset
Muscle (abdominal)	-0.578822	-0.00544489	Internal dataset
Muscle (abdominal)	-0.341523	-0.0725281	Internal dataset
Muscle (abdominal)	-0.282662	0.0233091	Internal dataset
Muscle (abdominal)	0.987188	-0.152923	Internal dataset
Muscle (abdominal)	1.46406	7.45398e-05	Internal dataset
Muscle (abdominal)	0.335214	0.0185757	Internal dataset
Muscle (abdominal)	-0.463602	-0.0239427	Internal dataset
Muscle (abdominal)	-0.573964	0.00390946	Internal dataset
Muscle (abdominal)	0.633548	-0.000946599	Internal dataset
Muscle (abdominal)	-0.693731	0.019688	Internal dataset
Muscle (abdominal)	0.418492	0.00653437	Internal dataset
Muscle (abdominal)	0.128436	0.00865888	Internal dataset
Muscle (abdominal)	-0.109948	0.018461	Internal dataset
Muscle (abdominal)	-0.711746	0.00503215	Internal dataset
Muscle (abdominal)	-0.579375	0.0409274	Internal dataset
Muscle (abdominal)	0.979758	-0.028023	Internal dataset
Muscle (abdominal)	1.31982	0.00203201	Internal dataset
Muscle (abdominal)	0.554452	0.0128043	Internal dataset
Muscle (abdominal)	-1.5886	0.0616958	Internal dataset
Muscle (abdominal)	-1.16019	-0.0437944	Internal dataset
Muscle (abdominal)	-1.49529	0.140968	Internal dataset
Muscle (abdominal)	1.00058	-0.0320015	Internal dataset
Muscle (abdominal)	0.791128	-0.00559619	Internal dataset
Muscle (abdominal)	-1.19143	-0.00296765	Internal dataset
Muscle (abdominal)	-1.26599	0.0838018	Internal dataset
Muscle (abdominal)	-0.401337	0.0045029	Internal dataset
Muscle (abdominal)	0.237126	0.00809522	Internal dataset
Muscle (abdominal)	-0.232801	0.000226958	Internal dataset
Muscle (abdominal)	0.626625	-0.00508765	Internal dataset
Muscle (abdominal)	0.569506	0.000440164	Internal dataset
Muscle (abdominal)	-1.22642	-0.0263087	Internal dataset
Muscle (abdominal)	-0.0309631	0.0106336	Internal dataset
Muscle (abdominal)	-0.622409	-0.0253408	Internal dataset
Muscle (abdominal)	-0.532423	0.0107594	Internal dataset
Muscle (abdominal)	-1.08313	-0.0355729	Internal dataset
Muscle (abdominal)	2.2124	0.0868714	Internal dataset
Muscle (abdominal)	-0.93137	0.0148497	Internal dataset
Muscle (abdominal)	-0.499373	-0.0152725	Internal dataset
Muscle (abdominal)	0.0637936	0.0019041	Internal dataset
Muscle (abdominal)	0.358168	0.00264978	Internal dataset
Muscle (abdominal)	0.647585	0.00542583	Internal dataset
Muscle (abdominal)	-0.959565	-0.100688	Internal dataset
Muscle (abdominal)	-0.396891	-0.0172608	Internal dataset
Muscle (abdominal)	0.056545	0.00814341	Internal dataset
Muscle (abdominal)	0.466276	-0.0168232	Internal dataset
Muscle (abdominal)	-0.498462	0.005126	Internal dataset
Muscle (abdominal)	0.297601	-0.000905248	Internal dataset
Muscle (abdominal)	-0.327617	-0.00692194	Internal dataset
Muscle (abdominal)	-1.30648	-0.0465344	Internal dataset
Muscle (abdominal)	0.64029	-0.00582265	Internal dataset
Muscle (abdominal)	1.19525	0.00771789	Internal dataset
Muscle (abdominal)	0.386855	-0.00396459	Internal dataset
Muscle (abdominal)	2.29307	0.0601549	Internal dataset
Muscle (abdominal)	0.217013	0.000984696	Internal dataset
Muscle (abdominal)	0.643704	0.00162493	Internal dataset
Muscle (abdominal)	-1.28143	-0.0250358	Internal dataset
Muscle (abdominal)	0.371412	-0.00729775	Internal dataset
Muscle (abdominal)	-0.00839752	0.0245551	Internal dataset
Muscle (abdominal)	1.16337	0.011939	Internal dataset
Muscle (abdominal)	-1.40707	0.138228	Internal dataset
Muscle (abdominal)	-1.03912	-0.0334268	Internal dataset
Muscle (abdominal)	-0.771603	0.000395907	Internal dataset
Muscle (abdominal)	0.394034	-0.00436698	Internal dataset
Muscle (abdominal)	-0.666844	0.0272051	Internal dataset
Muscle (abdominal)	-0.788512	-0.0371037	Internal dataset
Muscle (abdominal)	0.96021	-0.00901026	Internal dataset
Muscle (abdominal)	-0.166569	0.0297116	Internal dataset
Muscle (abdominal)	0.186966	-0.00981757	Internal dataset
Muscle (abdominal)	1.20305	0.0582738	Internal dataset
Muscle (abdominal)	-1.09788	0.00812761	Internal dataset
Muscle (abdominal)	1.33488	0.013275	Internal dataset
Muscle (abdominal)	1.34523	-0.029649	Internal dataset
Muscle (abdominal)	1.38318	0.0590897	Internal dataset
Muscle (abdominal)	0.0837906	0.00887227	Internal dataset
Muscle (abdominal)	1.14287	-0.00518339	Internal dataset
Muscle (abdominal)	0.603012	0.0238852	Internal dataset
Muscle (abdominal)	0.476633	-0.00701987	Internal dataset
Muscle (abdominal)	-0.57869	-0.0176213	Internal dataset
Muscle (abdominal)	-0.5786	0.0148486	Internal dataset
Muscle (abdominal)	-1.30543	0.00923764	Internal dataset
Muscle (abdominal)	-0.885217	-0.00675556	Internal dataset
Muscle (abdominal)	-0.948645	-0.0104135	Internal dataset
Muscle (abdominal)	-0.689202	0.0686004	Internal dataset
Muscle (abdominal)	1.74729	0.0185512	Internal dataset
Muscle (abdominal)	0.381526	0.00544301	Internal dataset
Muscle (abdominal)	-0.790424	-0.0355812	Internal dataset
Muscle (abdominal)	-0.967464	-0.0326619	Internal dataset
Muscle (abdominal)	1.60931	0.0197972	Internal dataset
Muscle (abdominal)	0.840958	0.00203137	Internal dataset
Muscle (abdominal)	-1.15963	-0.0407033	Internal dataset
Muscle (abdominal)	-0.434309	0.0160886	Internal dataset
Muscle (abdominal)	1.0192	-0.00186042	Internal dataset
Muscle (abdominal)	-1.06262	0.0232137	Internal dataset
Muscle (abdominal)	0.406661	-7.0244e-05	Internal dataset
Muscle (abdominal)	-0.280814	0.0653205	Internal dataset
Muscle (abdominal)	0.757239	-0.0144762	Internal dataset
Muscle (abdominal)	0.737647	0.0118514	Internal dataset
Muscle (abdominal)	-0.281012	0.023818	Internal dataset
Muscle (abdominal)	0.0369832	0.0363647	Internal dataset
Muscle (abdominal)	-0.40382	0.0251003	Internal dataset
Muscle (abdominal)	0.816506	-0.0151651	Internal dataset
Muscle (abdominal)	0.817928	0.0420067	Internal dataset
Muscle (abdominal)	-1.46823	0.171706	Internal dataset
Muscle (abdominal)	0.131317	0.0286386	Internal dataset
Muscle (abdominal)	-0.324782	-0.0138425	Internal dataset
Muscle (abdominal)	-0.0699669	0.0196095	Internal dataset
Muscle (abdominal)	0.0069763	0.00284045	Internal dataset
Muscle (abdominal)	-0.971967	-0.0120022	Internal dataset
Muscle (abdominal)	-0.75104	-0.0320578	Internal dataset
Muscle (abdominal)	-0.198151	-0.00618308	Internal dataset
Muscle (abdominal)	0.653415	-0.000484535	Internal dataset
Muscle (abdominal)	-0.542312	-0.0267735	Internal dataset
Muscle (abdominal)	-0.940797	0.0113141	Internal dataset
Muscle (abdominal)	0.928125	-0.00129903	Internal dataset
Muscle (abdominal)	-0.257948	0.0200152	Internal dataset
Muscle (abdominal)	0.824617	0.0012129	Internal dataset
Muscle (abdominal)	0.206024	0.00460227	Internal dataset
Muscle (abdominal)	-0.851123	-0.0176466	Internal dataset
Muscle (abdominal)	-0.141644	0.022319	Internal dataset
Muscle (abdominal)	0.291685	0.00778887	Internal dataset
Muscle (abdominal)	1.0162	-0.045073	Internal dataset
Muscle (abdominal)	0.633236	-0.00438116	Internal dataset
Muscle (abdominal)	-0.721134	-0.00947358	Internal dataset
Muscle (abdominal)	-0.873426	-0.00222369	Internal dataset
Muscle (abdominal)	-0.855608	0.0232802	Internal dataset
Muscle (abdominal)	-0.810169	0.0770805	Internal dataset
Muscle (abdominal)	-1.70383	0.134764	Internal dataset
Muscle (abdominal)	-0.835231	-0.00893316	Internal dataset
Muscle (abdominal)	2.29143	-0.0634031	Internal dataset
Muscle (abdominal)	0.636469	-0.00358281	Internal dataset
Muscle (abdominal)	-0.771887	0.0426564	Internal dataset
Muscle (abdominal)	1.1885	-0.0120466	Internal dataset
Muscle (abdominal)	0.451492	-0.0116677	Internal dataset
Muscle (abdominal)	-0.923601	-0.000306678	Internal dataset
Muscle (abdominal)	-1.06535	0.0108889	Internal dataset
Muscle (abdominal)	1.67518	0.0203794	Internal dataset
Muscle (abdominal)	-0.754926	-0.0270301	Internal dataset
Muscle (abdominal)	-1.01027	-0.046894	Internal dataset
Muscle (abdominal)	0.540834	0.00644562	Internal dataset
Muscle (abdominal)	0.368598	0.0118623	Internal dataset
Muscle (abdominal)	-0.583385	-0.0235046	Internal dataset
Muscle (abdominal)	-0.667322	-0.00880711	Internal dataset
Muscle (abdominal)	-1.06197	-0.0376465	Internal dataset
Muscle (abdominal)	0.791501	0.0128153	Internal dataset
Muscle (abdominal)	0.823007	0.00498974	Internal dataset
Muscle (abdominal)	-1.33641	-0.0529857	Internal dataset
Muscle (abdominal)	1.43378	0.0581204	Internal dataset
Muscle (abdominal)	1.37071	0.0437393	Internal dataset
Muscle (abdominal)	-1.80047	0.14539	Internal dataset
Muscle (abdominal)	0.655494	0.0125429	Internal dataset
Muscle (abdominal)	-0.0783089	0.0346848	Internal dataset
Muscle (abdominal)	0.663068	-0.0108353	Internal dataset
Muscle (abdominal)	-0.273729	0.00962971	Internal dataset
Muscle (abdominal)	-0.475403	0.111356	Internal dataset
Muscle (abdominal)	-1.15503	-0.0065055	Internal dataset
Muscle (abdominal)	0.750066	0.00168837	Internal dataset
Muscle (abdominal)	-0.971765	-0.142498	Internal dataset
Muscle (abdominal)	0.29562	0.0325528	Internal dataset
Muscle (abdominal)	-0.767507	-0.00845736	Internal dataset
Muscle (abdominal)	0.105156	0.0166356	Internal dataset
Muscle (abdominal)	-0.528023	-0.0148614	Internal dataset
Muscle (abdominal)	-0.189794	0.0289305	Internal dataset
Muscle (abdominal)	0.204065	-0.0228359	Internal dataset
Muscle (abdominal)	-1.00067	-0.00425362	Internal dataset
Muscle (abdominal)	0.728635	0.0053554	Internal dataset
Muscle (abdominal)	0.472208	-0.00980932	Internal dataset
Muscle (abdominal)	0.0218261	0.0217928	Internal dataset
Muscle (abdominal)	1.39542	-0.0066384	Internal dataset
Muscle (abdominal)	-0.657516	-0.0200732	Internal dataset
Muscle (abdominal)	1.15877	0.00181859	Internal dataset
Muscle (abdominal)	0.290184	-0.00262413	Internal dataset
Muscle (abdominal)	1.07922	-0.0194134	Internal dataset
Muscle (abdominal)	-0.907858	-0.083515	Internal dataset
Muscle (abdominal)	-1.00347	-0.0288467	Internal dataset
Muscle (abdominal)	-0.708359	0.0789253	Internal dataset
Muscle (abdominal)	-0.903243	0.0624237	Internal dataset
Muscle (abdominal)	1.35163	0.00783459	Internal dataset
Muscle (abdominal)	-0.0298152	0.00203996	Internal dataset
Muscle (abdominal)	1.28674	0.0117392	Internal dataset
Muscle (abdominal)	-0.947664	0.0744844	Internal dataset
Muscle (abdominal)	0.688195	-0.0140988	Internal dataset
Muscle (abdominal)	-0.727742	0.0205925	Internal dataset
Muscle (abdominal)	1.02512	-0.00160892	Internal dataset
Muscle (abdominal)	-0.654315	0.155426	Internal dataset
Muscle (abdominal)	-0.0445527	-0.0152066	Internal dataset
Muscle (abdominal)	-1.37894	0.222372	Internal dataset
Muscle (abdominal)	-0.0397871	0.019646	Internal dataset
Muscle (abdominal)	1.23451	0.0467375	Internal dataset
Muscle (abdominal)	-0.0296429	0.0115614	Internal dataset
Muscle (abdominal)	2.24827	-0.0329432	Internal dataset
Muscle (abdominal)	-0.471441	0.00855724	Internal dataset
Muscle (abdominal)	0.187776	0.000229072	Internal dataset
Muscle (abdominal)	-0.728661	0.000348792	Internal dataset
Muscle (abdominal)	0.302656	0.0222472	Internal dataset
Muscle (abdominal)	0.898211	-0.0317735	Internal dataset
Muscle (abdominal)	0.505401	0.0274866	Internal dataset
Muscle (abdominal)	-0.0223807	0.0621303	Internal dataset
Muscle (abdominal)	0.300191	-0.00553655	Internal dataset
Muscle (abdominal)	1.8367	0.0358535	Internal dataset
Muscle (abdominal)	1.52091	-0.0177956	Internal dataset
Muscle (abdominal)	0.0790058	-0.00606978	Internal dataset
Muscle (abdominal)	2.43997	-0.183702	Internal dataset
Muscle (abdominal)	-0.703199	0.0433919	Internal dataset
Muscle (abdominal)	1.27482	-0.0375016	Internal dataset
Muscle (abdominal)	0.10291	-0.0220697	Internal dataset
Muscle (abdominal)	-0.551962	-0.0293021	Internal dataset
Muscle (abdominal)	-0.673851	0.027231	Internal dataset
Muscle (abdominal)	0.0784084	-0.00749463	Internal dataset
Muscle (abdominal)	-0.046164	0.00729056	Internal dataset
Muscle (abdominal)	-0.21166	0.00990734	Internal dataset
Muscle (abdominal)	0.957506	-0.00171398	Internal dataset
Muscle (abdominal)	-0.373644	0.0371735	Internal dataset
Muscle (abdominal)	1.44255	0.0063967	Internal dataset
Muscle (abdominal)	1.36111	0.0260515	Internal dataset
Muscle (abdominal)	-1.12166	0.0654021	Internal dataset
Muscle (abdominal)	0.514873	0.0148653	Internal dataset
Muscle (abdominal)	-0.598599	0.0625387	Internal dataset
Muscle (abdominal)	0.0583163	0.0115319	Internal dataset
Muscle (abdominal)	0.753934	-0.0145739	Internal dataset
Muscle (abdominal)	-0.75313	0.0538133	Internal dataset
Muscle (abdominal)	0.392521	-0.010372	Internal dataset
Muscle (abdominal)	0.614171	-0.000252636	Internal dataset
Muscle (abdominal)	1.2657	-0.0146528	Internal dataset
Muscle (abdominal)	0.00312283	0.00282709	Internal dataset
Muscle (abdominal)	1.61236	0.0836583	Internal dataset
Muscle (abdominal)	1.63599	-0.0120538	Internal dataset
Muscle (abdominal)	-0.115154	0.0704968	Internal dataset
Muscle (abdominal)	-0.154191	0.00125589	Internal dataset
Muscle (abdominal)	0.245499	0.00185868	Internal dataset
Muscle (abdominal)	-1.10984	-0.0131426	Internal dataset
Muscle (abdominal)	1.4757	0.0275755	Internal dataset
Muscle (abdominal)	1.09152	0.0384366	Internal dataset
Muscle (abdominal)	0.59297	0.0188979	Internal dataset
Muscle (abdominal)	1.44103	0.00880959	Internal dataset
Muscle (abdominal)	-0.909591	0.0525676	Internal dataset
Muscle (abdominal)	0.836725	0.0200563	Internal dataset
Muscle (abdominal)	0.487595	0.00374534	Internal dataset
Muscle (abdominal)	0.30154	0.00236325	Internal dataset
Muscle (abdominal)	-0.642616	0.067988	Internal dataset
Muscle (abdominal)	-0.487712	0.022091	Internal dataset
Muscle (abdominal)	0.358402	0.0262794	Internal dataset
Muscle (abdominal)	1.35031	-0.0271719	Internal dataset
Muscle (abdominal)	-0.631713	-0.0419286	Internal dataset
Muscle (abdominal)	0.190523	-0.00749951	Internal dataset
Muscle (abdominal)	-1.44119	0.0641313	Internal dataset
Muscle (abdominal)	-1.13139	-0.0241303	Internal dataset
Muscle (abdominal)	2.04243	0.0800469	Internal dataset
Muscle (abdominal)	0.266133	-0.0169298	Internal dataset
Muscle (abdominal)	1.66312	0.0371207	Internal dataset
Muscle (abdominal)	1.31495	0.02699	Internal dataset
Muscle (abdominal)	0.332862	-0.00274258	Internal dataset
Muscle (abdominal)	-0.473566	0.0372203	Internal dataset
Muscle (abdominal)	1.26231	0.00879832	Internal dataset
Muscle (abdominal)	-0.623841	-0.0207812	Internal dataset
Muscle (abdominal)	-0.119347	0.00805231	Internal dataset
Muscle (abdominal)	0.445633	0.00564647	Internal dataset
Muscle (abdominal)	-1.29582	-0.0964348	Internal dataset
Muscle (abdominal)	-0.981315	0.024571	Internal dataset
Muscle (abdominal)	-2.00479	0.288857	Internal dataset
Muscle (abdominal)	0.59043	0.0206635	Internal dataset
Muscle (abdominal)	-1.13235	0.00387132	Internal dataset
Muscle (abdominal)	-0.610509	0.0281071	Internal dataset
Muscle (abdominal)	-0.101868	0.00997041	Internal dataset
Muscle (abdominal)	-1.19638	0.0550436	Internal dataset
Muscle (abdominal)	-0.580037	-0.00804451	Internal dataset
Muscle (abdominal)	0.0787453	0.0295572	Internal dataset
Muscle (abdominal)	0.816528	-0.00917545	Internal dataset
Muscle (abdominal)	0.21877	0.00312031	Internal dataset
Muscle (abdominal)	1.33035	-0.0261685	Internal dataset
Muscle (abdominal)	-0.809353	0.0113452	Internal dataset
Muscle (abdominal)	-0.835663	-0.0111797	Internal dataset
Muscle (abdominal)	-0.78013	-0.069388	Internal dataset
Muscle (abdominal)	-0.229443	0.0485007	Internal dataset
Muscle (abdominal)	2.01871	-0.0340454	Internal dataset
Muscle (abdominal)	1.71211	-0.0250816	Internal dataset
Muscle (abdominal)	1.59145	-0.0320521	Internal dataset
Muscle (abdominal)	-0.928418	0.000872203	Internal dataset
Muscle (abdominal)	0.731503	0.0122756	Internal dataset
Muscle (abdominal)	2.26938	0.0308055	Internal dataset
Muscle (abdominal)	-0.588913	-0.00838392	Internal dataset
Muscle (abdominal)	1.10098	-0.0002001	Internal dataset
Muscle (abdominal)	0.63023	0.0151041	Internal dataset
Muscle (abdominal)	-1.2239	0.157939	Internal dataset
Muscle (abdominal)	-0.805163	-0.00235807	Internal dataset
Muscle (abdominal)	0.787589	-0.00958785	Internal dataset
Muscle (abdominal)	0.383836	-0.00529747	Internal dataset
Muscle (abdominal)	0.865329	0.0114838	Internal dataset
Muscle (abdominal)	-0.690586	-0.0244767	Internal dataset
Muscle (abdominal)	0.872429	0.0257889	Internal dataset
Muscle (abdominal)	1.317	0.0148313	Internal dataset
Muscle (abdominal)	-0.887675	0.0142392	Internal dataset
Muscle (abdominal)	-1.00648	-0.00381815	Internal dataset
Muscle (abdominal)	-0.693022	0.0858191	Internal dataset
Muscle (abdominal)	-0.844002	0.0207736	Internal dataset
Muscle (abdominal)	-0.581183	0.0107215	Internal dataset
Muscle (abdominal)	-0.416733	-0.00255395	Internal dataset
Muscle (abdominal)	0.138776	0.000236413	Internal dataset
Muscle (abdominal)	-0.58985	0.00931148	Internal dataset
Muscle (abdominal)	1.17198	-0.0570652	Internal dataset
Muscle (abdominal)	-1.03958	0.04425	Internal dataset
Muscle (abdominal)	-0.213465	0.0142684	Internal dataset
Muscle (abdominal)	-0.141482	0.0296946	Internal dataset
Muscle (abdominal)	-0.0310739	0.0042659	Internal dataset
Muscle (abdominal)	-1.08694	0.0544223	Internal dataset
Muscle (abdominal)	-0.60935	0.0233425	Internal dataset
Muscle (abdominal)	0.0519442	0.00547087	Internal dataset
Muscle (abdominal)	-0.683755	-0.0522099	Internal dataset
Muscle (abdominal)	-0.628284	-0.0229738	Internal dataset
Muscle (abdominal)	0.202745	-0.00267297	Internal dataset
Muscle (abdominal)	0.533134	0.0055031	Internal dataset
Muscle (abdominal)	-0.127162	-0.0272698	Internal dataset
Muscle (abdominal)	-1.02719	-0.0239304	Internal dataset
Muscle (abdominal)	-0.69218	-0.0142467	Internal dataset
Muscle (abdominal)	0.537971	0.00304391	Internal dataset
Muscle (abdominal)	-0.949606	0.0165035	Internal dataset
Muscle (abdominal)	1.29362	-0.078978	Internal dataset
Muscle (abdominal)	-0.176105	0.0152307	Internal dataset
Muscle (abdominal)	0.96247	-0.0202531	Internal dataset
Muscle (abdominal)	0.654878	-0.00475413	Internal dataset
Muscle (abdominal)	-1.20749	0.0596369	Internal dataset
Muscle (abdominal)	-0.767111	0.0117915	Internal dataset
Muscle (abdominal)	0.908205	0.00224525	Internal dataset
Muscle (abdominal)	0.702039	-0.00458472	Internal dataset
Muscle (abdominal)	-0.0434583	-0.0186367	Internal dataset
Muscle (abdominal)	2.14803	-0.0820425	Internal dataset
Muscle (abdominal)	-0.890033	-0.0197424	Internal dataset
Muscle (abdominal)	0.260245	0.0281633	Internal dataset
Muscle (abdominal)	-0.00206991	0.00212839	Internal dataset
Muscle (abdominal)	-1.72059	0.117562	Internal dataset
Muscle (abdominal)	0.755838	0.012564	Internal dataset
Muscle (abdominal)	-0.333406	0.00297879	Internal dataset
Muscle (abdominal)	-0.439812	-0.0229552	Internal dataset
Muscle (abdominal)	-0.700722	0.0237355	Internal dataset
Muscle (abdominal)	0.246383	-0.00728816	Internal dataset
Muscle (abdominal)	0.195763	-0.006461	Internal dataset
Muscle (abdominal)	1.89722	-0.0576181	Internal dataset
Muscle (abdominal)	-1.25455	0.0496756	Internal dataset
Muscle (abdominal)	0.818619	0.0149025	Internal dataset
Muscle (abdominal)	-0.860268	-0.0555342	Internal dataset
Muscle (abdominal)	-0.398743	0.0561059	Internal dataset
Muscle (abdominal)	0.320211	0.00133549	Internal dataset
Muscle (abdominal)	-0.875828	0.0482248	Internal dataset
Muscle (abdominal)	-1.03851	0.137413	Internal dataset
Muscle (abdominal)	1.25496	0.0131614	Internal dataset
Muscle (abdominal)	1.38699	0.00385334	Internal dataset
Muscle (abdominal)	-1.33746	0.0953638	Internal dataset
Muscle (abdominal)	0.423553	-0.00136711	Internal dataset
Muscle (abdominal)	-0.949212	0.0168426	Internal dataset
Muscle (abdominal)	-0.509163	0.00615647	Internal dataset
Muscle (abdominal)	1.38918	-0.0160962	Internal dataset
Muscle (abdominal)	-0.368763	-0.0141704	Internal dataset
Muscle (abdominal)	0.810614	-0.0580433	Internal dataset
Muscle (abdominal)	-0.791046	-0.0655271	Internal dataset
Muscle (abdominal)	-1.24252	0.0716981	Internal dataset
Muscle (abdominal)	-0.422232	-0.0289645	Internal dataset
Muscle (abdominal)	-1.44642	-0.0102379	Internal dataset
Muscle (abdominal)	-0.767159	0.0687583	Internal dataset
Muscle (abdominal)	-0.973703	0.0857244	Internal dataset
Muscle (abdominal)	-1.06896	0.0228173	Internal dataset
Muscle (abdominal)	0.438397	0.00601495	Internal dataset
Muscle (abdominal)	1.86217	-0.051515	Internal dataset
Muscle (abdominal)	1.25593	-0.0523772	Internal dataset
Muscle (abdominal)	-1.35562	0.0591464	Internal dataset
Muscle (abdominal)	-1.77299	-0.0780641	Internal dataset
Muscle (abdominal)	-0.397666	-0.0259725	Internal dataset
Muscle (abdominal)	2.11107	-0.00772406	Internal dataset
Muscle (abdominal)	-0.509841	0.002289	Internal dataset
Muscle (abdominal)	1.17932	-0.00063765	Internal dataset
Muscle (abdominal)	2.34063	-0.116314	Internal dataset
Muscle (abdominal)	-1.25873	-0.0127637	Internal dataset
Muscle (abdominal)	1.70669	0.0253519	Internal dataset
Muscle (abdominal)	-0.756419	0.00569222	Internal dataset
Muscle (abdominal)	1.14574	-0.000890741	Internal dataset
Muscle (abdominal)	-1.11948	0.036198	Internal dataset
Muscle (abdominal)	2.22045	0.0740048	Internal dataset
Muscle (abdominal)	-1.58304	0.0995841	Internal dataset
Muscle (abdominal)	-0.875293	0.070502	Internal dataset
Muscle (abdominal)	-1.25865	-0.0161253	Internal dataset
Muscle (abdominal)	-0.662668	0.0777304	Internal dataset
Muscle (abdominal)	-1.3359	0.00919385	Internal dataset
Muscle (abdominal)	-1.79626	0.10759	Internal dataset
Muscle (abdominal)	1.54817	0.00341719	Internal dataset
Muscle (abdominal)	-0.693319	0.018966	Internal dataset
Muscle (abdominal)	-0.326145	0.0325643	Internal dataset
Muscle (abdominal)	-0.943622	0.00619552	Internal dataset
Muscle (abdominal)	-1.29156	-0.0726917	Internal dataset
Muscle (abdominal)	0.290922	0.0201124	Internal dataset
Muscle (abdominal)	-1.46876	-0.0518254	Internal dataset
Muscle (abdominal)	0.716208	-0.000531405	Internal dataset
Muscle (abdominal)	1.68584	0.0124291	Internal dataset
Muscle (abdominal)	-1.61297	0.127995	Internal dataset
Muscle (abdominal)	0.796162	0.0079494	Internal dataset
Muscle (abdominal)	-0.760653	0.0169851	Internal dataset
Muscle (abdominal)	0.833154	-0.0055888	Internal dataset
Muscle (abdominal)	1.87973	0.0475845	Internal dataset
Muscle (abdominal)	-0.604238	-0.0696021	Internal dataset
Muscle (abdominal)	-0.0361639	0.0309963	Internal dataset
Muscle (abdominal)	1.1939	-0.0181808	Internal dataset
Muscle (abdominal)	-1.21148	0.0735967	Internal dataset
Muscle (abdominal)	-2.00895	0.138543	Internal dataset
Muscle (abdominal)	-0.577574	0.017123	Internal dataset
Muscle (abdominal)	0.288824	0.0141752	Internal dataset
Muscle (abdominal)	1.09862	-0.0146774	Internal dataset
Muscle (abdominal)	-0.259147	0.0034701	Internal dataset
Muscle (abdominal)	2.64993	-0.0479283	Internal dataset
Muscle (abdominal)	-1.09697	0.0491328	Internal dataset
Muscle (abdominal)	-0.638017	-0.0373401	Internal dataset
Muscle (abdominal)	-1.43966	0.117827	Internal dataset
Muscle (abdominal)	0.0641099	0.00334427	Internal dataset
Muscle (abdominal)	0.669743	-0.00013277	Internal dataset
Muscle (abdominal)	0.317465	-0.000556458	Internal dataset
Muscle (abdominal)	0.821922	0.00581092	Internal dataset
Muscle (abdominal)	0.620656	0.0176786	Internal dataset
Muscle (abdominal)	-1.00607	-0.0232938	Internal dataset
Muscle (abdominal)	-0.679925	0.0185527	Internal dataset
Muscle (abdominal)	-0.0957756	0.0177392	Internal dataset
Muscle (abdominal)	-0.085304	0.00266553	Internal dataset
Muscle (abdominal)	-1.39189	0.119964	Internal dataset
Muscle (abdominal)	0.380067	0.00352548	Internal dataset
Muscle (abdominal)	0.296928	-0.00198915	Internal dataset
Muscle (abdominal)	2.56635	0.0353326	Internal dataset
Muscle (abdominal)	-0.873825	0.0143382	Internal dataset
Muscle (abdominal)	2.49363	-0.0540656	Internal dataset
Muscle (abdominal)	0.436442	0.000172127	Internal dataset
Muscle (abdominal)	0.658159	0.0369177	Internal dataset
Muscle (abdominal)	-0.24225	0.00533906	Internal dataset
Muscle (abdominal)	-0.799997	-0.0334511	Internal dataset
Muscle (abdominal)	2.54541	-0.0566649	Internal dataset
Muscle (abdominal)	0.960938	0.00554123	Internal dataset
Muscle (abdominal)	-1.09101	0.00620456	Internal dataset
Muscle (abdominal)	-0.325825	-0.00304823	Internal dataset
Muscle (abdominal)	-1.40721	0.141854	Internal dataset
Muscle (abdominal)	0.651005	0.0053691	Internal dataset
Muscle (abdominal)	0.201965	0.0327267	Internal dataset
Muscle (abdominal)	-0.646107	0.0328551	Internal dataset
Muscle (abdominal)	-0.76989	0.0147564	Internal dataset
Muscle (abdominal)	0.779926	0.00972698	Internal dataset
Muscle (abdominal)	-0.049775	0.0188811	Internal dataset
Muscle (abdominal)	0.0555741	0.0269886	Internal dataset
Muscle (abdominal)	0.00583239	8.8838e-05	Internal dataset
Muscle (abdominal)	0.974627	-0.0432137	Internal dataset
Muscle (abdominal)	-1.45019	-0.0240591	Internal dataset
Muscle (abdominal)	-0.531457	0.0240043	Internal dataset
Muscle (abdominal)	-0.537152	0.00815436	Internal dataset
Muscle (abdominal)	-0.583837	0.0156181	Internal dataset
Muscle (abdominal)	-0.867035	0.00319905	Internal dataset
Muscle (abdominal)	-0.881454	-0.0126504	Internal dataset
Muscle (abdominal)	1.39064	0.0508848	Internal dataset
Muscle (abdominal)	0.0623314	0.0179018	Internal dataset
Muscle (abdominal)	-1.39553	0.00630921	Internal dataset
Muscle (abdominal)	-0.570875	0.0662895	Internal dataset
Muscle (abdominal)	0.120097	-0.0140912	Internal dataset
Muscle (abdominal)	-0.217514	0.00927154	Internal dataset
Muscle (abdominal)	-0.480518	0.00103541	Internal dataset
Muscle (abdominal)	1.8976	-0.0617068	Internal dataset
Muscle (abdominal)	-0.415841	0.0048645	Internal dataset
Muscle (abdominal)	-1.05378	-0.0371404	Internal dataset
Muscle (abdominal)	-1.01701	-0.00406202	Internal dataset
Muscle (abdominal)	-0.445588	-0.00625471	Internal dataset
Muscle (abdominal)	-1.51311	0.00400128	Internal dataset
Muscle (abdominal)	0.854377	-0.00580436	Internal dataset
Muscle (abdominal)	-0.440876	0.0013639	Internal dataset
Muscle (abdominal)	-0.475134	0.0228034	Internal dataset
Muscle (abdominal)	-0.728252	0.00180189	Internal dataset
Muscle (abdominal)	-0.509161	-0.00622349	Internal dataset
Muscle (abdominal)	1.8345	-0.0600183	Internal dataset
Muscle (abdominal)	-1.27845	0.025979	Internal dataset
Muscle (abdominal)	-1.29018	0.193542	Internal dataset
Muscle (abdominal)	-0.933682	0.0519163	Internal dataset
Muscle (abdominal)	-0.298312	-0.00681601	Internal dataset
Muscle (abdominal)	1.18697	0.0398791	Internal dataset
Muscle (abdominal)	-1.19665	0.0352126	Internal dataset
Muscle (abdominal)	-1.01005	-0.0326106	Internal dataset
Muscle (abdominal)	1.04965	0.0319298	Internal dataset
Muscle (abdominal)	-0.418497	-0.00441347	Internal dataset
Muscle (abdominal)	0.944505	0.00571001	Internal dataset
Muscle (abdominal)	-0.491165	-0.0467075	Internal dataset
Muscle (abdominal)	-0.30884	0.00048938	Internal dataset
Muscle (abdominal)	-0.24757	0.0225176	Internal dataset
Muscle (abdominal)	-0.715909	0.00330029	Internal dataset
Muscle (abdominal)	-0.875267	-0.0434938	Internal dataset
Muscle (abdominal)	0.424065	0.00173038	Internal dataset
Muscle (abdominal)	-1.07403	-0.146155	Internal dataset
Muscle (abdominal)	-0.94273	-0.0402479	Internal dataset
Muscle (abdominal)	-0.509314	0.0394833	Internal dataset
Muscle (abdominal)	-0.311544	0.0466357	Internal dataset
Muscle (abdominal)	-0.389897	-0.0214768	Internal dataset
Muscle (abdominal)	-0.756765	-0.0100637	Internal dataset
Muscle (abdominal)	0.864176	0.00567497	Internal dataset
Muscle (abdominal)	0.657643	-0.0139133	Internal dataset
Muscle (abdominal)	-0.468043	-0.0181721	Internal dataset
Muscle (abdominal)	-1.27619	-0.0262783	Internal dataset
Muscle (abdominal)	1.60337	-0.0339141	Internal dataset
Muscle (abdominal)	0.730786	-0.0252432	Internal dataset
Muscle (abdominal)	-0.317849	0.0157573	Internal dataset
Muscle (abdominal)	1.56887	-0.0151984	Internal dataset
Muscle (abdominal)	1.03004	0.015315	Internal dataset
Muscle (abdominal)	0.769731	-0.0165699	Internal dataset
Muscle (abdominal)	-0.662372	-0.0159859	Internal dataset
Muscle (abdominal)	-0.735329	-0.0387803	Internal dataset
Muscle (abdominal)	0.00816332	0.0113548	Internal dataset
Muscle (abdominal)	0.703323	-0.00620593	Internal dataset
Muscle (abdominal)	-0.623528	-0.0208293	Internal dataset
Muscle (abdominal)	-1.53005	-0.0967819	Internal dataset
Muscle (abdominal)	-0.677755	0.0587412	Internal dataset
Muscle (abdominal)	-1.59712	-0.0495986	Internal dataset
Muscle (abdominal)	-1.58309	-0.0834991	Internal dataset
Muscle (abdominal)	1.66812	0.0238913	Internal dataset
Muscle (abdominal)	-1.10491	-0.0131681	Internal dataset
Muscle (abdominal)	-1.45599	0.0280775	Internal dataset
Muscle (abdominal)	0.539547	0.00600506	Internal dataset
Muscle (abdominal)	-0.823367	-0.0102399	Internal dataset
Muscle (abdominal)	0.890675	-0.000374545	Internal dataset
Muscle (abdominal)	-0.918344	0.00814168	Internal dataset
Muscle (abdominal)	0.590805	-0.000653122	Internal dataset
Muscle (abdominal)	-1.01422	-0.0136299	Internal dataset
Muscle (abdominal)	-0.687055	0.0675943	Internal dataset
Muscle (abdominal)	0.241478	0.00549732	Internal dataset
Muscle (abdominal)	1.14248	0.00120848	Internal dataset
Muscle (abdominal)	0.356408	0.0107672	Internal dataset
Muscle (abdominal)	0.774538	0.0075438	Internal dataset
Muscle (abdominal)	0.243751	0.0137163	Internal dataset
Muscle (abdominal)	1.20413	0.0370681	Internal dataset
Muscle (abdominal)	1.2012	0.0218851	Internal dataset
Muscle (abdominal)	1.37041	0.0163138	Internal dataset
Muscle (abdominal)	1.40588	0.0414043	Internal dataset
Muscle (abdominal)	-0.74936	0.0674831	Internal dataset
Muscle (abdominal)	0.268232	0.0176991	Internal dataset
Muscle (abdominal)	0.775025	-0.0113577	Internal dataset
Muscle (abdominal)	-0.435052	0.0214941	Internal dataset
Muscle (abdominal)	0.353779	0.000221543	Internal dataset
Muscle (abdominal)	1.09204	0.0137733	Internal dataset
Muscle (abdominal)	-0.820223	-0.0105558	Internal dataset
Muscle (abdominal)	-0.685946	-0.012052	Internal dataset
Muscle (abdominal)	-0.162238	0.00618842	Internal dataset
Muscle (abdominal)	-0.439852	-0.00963406	Internal dataset
Muscle (abdominal)	-0.118322	0.0162068	Internal dataset
Muscle (abdominal)	0.576453	0.00760054	Internal dataset
Muscle (abdominal)	-0.582853	0.00241539	Internal dataset
Muscle (abdominal)	1.83789	0.111893	Internal dataset
Muscle (abdominal)	-1.3196	0.0711177	Internal dataset
Muscle (abdominal)	0.843236	-0.0218759	Internal dataset
Muscle (abdominal)	-0.439444	-0.00542571	Internal dataset
Muscle (abdominal)	0.0484907	-0.00699306	Internal dataset
Muscle (abdominal)	1.03679	-0.0196629	Internal dataset
Muscle (abdominal)	-0.301981	-0.0185025	Internal dataset
Muscle (abdominal)	-0.8618	0.132375	Internal dataset
Muscle (abdominal)	-0.355627	-0.0747648	Internal dataset
Muscle (abdominal)	0.343853	-0.00147984	Internal dataset
Muscle (abdominal)	-0.751299	0.092361	Internal dataset
Muscle (abdominal)	-0.404239	0.0368495	Internal dataset
Muscle (abdominal)	0.146122	0.0270696	Internal dataset
Muscle (abdominal)	-0.24998	0.0151882	Internal dataset
Muscle (abdominal)	0.829448	0.00629654	Internal dataset
Muscle (abdominal)	-1.05618	0.00617576	Internal dataset
Muscle (abdominal)	1.88999	0.0407607	Internal dataset
Muscle (abdominal)	0.00484877	0.00336808	Internal dataset
Muscle (abdominal)	0.331876	-0.000329941	Internal dataset
Muscle (abdominal)	-1.12444	0.0104021	Internal dataset
Muscle (abdominal)	1.31765	-0.00128219	Internal dataset
Muscle (abdominal)	-0.112199	0.00943968	Internal dataset
Muscle (abdominal)	2.10054	0.00871612	Internal dataset
Muscle (abdominal)	-0.279926	-0.00523034	Internal dataset
Muscle (abdominal)	-1.7605	-0.097135	Internal dataset
Muscle (abdominal)	0.760707	0.00273231	Internal dataset
Muscle (abdominal)	-0.497214	0.000320544	Internal dataset
Muscle (abdominal)	-1.15641	0.0283281	Internal dataset
Muscle (abdominal)	-0.0127352	-0.00355909	Internal dataset
Muscle (abdominal)	-1.45251	0.0450492	Internal dataset
Muscle (abdominal)	-0.562021	0.00961947	Internal dataset
Muscle (abdominal)	-1.62338	0.0698641	Internal dataset
Muscle (abdominal)	-1.0891	0.00556045	Internal dataset
Muscle (abdominal)	0.0388604	-0.000216444	Internal dataset
Muscle (abdominal)	2.41003	0.0456894	Internal dataset
Muscle (abdominal)	-1.24041	-0.00952769	Internal dataset
Muscle (abdominal)	0.611084	0.00858979	Internal dataset
Muscle (abdominal)	0.680539	-0.00454794	Internal dataset
Muscle (abdominal)	-0.860801	-0.00869701	Internal dataset
Muscle (abdominal)	0.786855	0.0293246	Internal dataset
Muscle (abdominal)	-0.978832	-0.0484029	Internal dataset
Muscle (abdominal)	-0.944024	-0.0114929	Internal dataset
Muscle (abdominal)	2.23869	-0.0512666	Internal dataset
Muscle (abdominal)	1.69035	-0.0374184	Internal dataset
Muscle (abdominal)	-1.00887	0.0728774	Internal dataset
Muscle (abdominal)	-0.970121	-0.0309291	Internal dataset
Muscle (abdominal)	-0.753539	0.0693926	Internal dataset
Muscle (abdominal)	0.0841525	-0.0153306	Internal dataset
Muscle (abdominal)	0.811092	-0.0053713	Internal dataset
Muscle (abdominal)	-2.02384	0.317041	Internal dataset
Muscle (abdominal)	0.373911	0.00435727	Internal dataset
Muscle (abdominal)	-0.704809	-0.00499445	Internal dataset
Muscle (abdominal)	-1.35172	0.0168519	Internal dataset
Muscle (abdominal)	-0.486902	-0.00156668	Internal dataset
Muscle (abdominal)	-1.05555	0.0323308	Internal dataset
Muscle (abdominal)	-0.301142	0.0272656	Internal dataset
Muscle (abdominal)	-0.37158	0.0116016	Internal dataset
Muscle (abdominal)	-0.17815	-0.0144174	Internal dataset
Muscle (abdominal)	-1.42482	0.0220935	Internal dataset
Muscle (abdominal)	-0.669253	-0.00587707	Internal dataset
Muscle (abdominal)	1.61446	0.0683963	Internal dataset
Muscle (abdominal)	-0.769241	-0.0437362	Internal dataset
Muscle (abdominal)	-0.907242	0.0182477	Internal dataset
Muscle (abdominal)	0.806887	-0.000372688	Internal dataset
Muscle (abdominal)	-1.20906	-0.0159691	Internal dataset
Muscle (abdominal)	0.318568	0.00717363	Internal dataset
Muscle (abdominal)	-0.744208	0.0635918	Internal dataset
Muscle (abdominal)	2.35765	0.0532491	Internal dataset
Muscle (abdominal)	1.02264	-0.0328395	Internal dataset
Muscle (abdominal)	-0.164738	0.0312602	Internal dataset
Muscle (abdominal)	-2.11931	0.0616721	Internal dataset
Muscle (abdominal)	-0.777912	-0.0112149	Internal dataset
Muscle (abdominal)	-0.481269	0.00322376	Internal dataset
Muscle (abdominal)	-0.273479	0.0348003	Internal dataset
Muscle (abdominal)	-0.625522	-0.00903787	Internal dataset
Muscle (abdominal)	-0.609161	-0.0280932	Internal dataset
Muscle (abdominal)	-1.02011	0.00923765	Internal dataset
Muscle (abdominal)	-0.629941	-0.0213793	Internal dataset
Muscle (abdominal)	-0.755271	0.0413378	Internal dataset
Muscle (abdominal)	-1.60307	0.0311692	Internal dataset
Muscle (abdominal)	1.03429	-0.00571394	Internal dataset
Muscle (abdominal)	0.534108	-0.00364028	Internal dataset
Muscle (abdominal)	-1.4353	0.0926257	Internal dataset
Muscle (abdominal)	-0.297586	-0.0205425	Internal dataset
Muscle (abdominal)	-0.984286	-0.025352	Internal dataset
Muscle (abdominal)	-1.2985	0.0489469	Internal dataset
Muscle (abdominal)	0.0712504	0.000142583	Internal dataset
Muscle (abdominal)	0.479124	0.00661262	Internal dataset
Muscle (abdominal)	-0.638953	-0.0177139	Internal dataset
Muscle (abdominal)	0.369992	-0.00469194	Internal dataset
Muscle (abdominal)	0.193872	-0.000775896	Internal dataset
Muscle (abdominal)	0.44963	0.0135949	Internal dataset
Muscle (abdominal)	-0.275603	-0.00261453	Internal dataset
Muscle (abdominal)	-0.609305	0.00019686	Internal dataset
Muscle (abdominal)	0.618943	0.000274302	Internal dataset
Muscle (abdominal)	0.799664	0.00410513	Internal dataset
Muscle (abdominal)	1.89846	0.0207553	Internal dataset
Muscle (abdominal)	-0.755332	-0.0397597	Internal dataset
Muscle (abdominal)	-1.76865	0.0645533	Internal dataset
Muscle (abdominal)	-0.458709	-8.09757e-05	Internal dataset
Muscle (abdominal)	-0.487701	-0.0294754	Internal dataset
Muscle (abdominal)	0.929548	-0.0123896	Internal dataset
Muscle (abdominal)	0.993061	-0.00345996	Internal dataset
Muscle (abdominal)	-0.713369	0.0925742	Internal dataset
Muscle (abdominal)	1.38793	0.0280617	Internal dataset
Muscle (abdominal)	1.36873	-0.00543892	Internal dataset
Muscle (abdominal)	-0.0293978	0.00329621	Internal dataset
Muscle (abdominal)	3.00402	0.120517	Internal dataset
Muscle (abdominal)	-0.229217	0.0159849	Internal dataset
Muscle (abdominal)	0.918683	-0.00873732	Internal dataset
Muscle (abdominal)	-0.997487	-0.012512	Internal dataset
Muscle (abdominal)	-1.31714	-0.0603577	Internal dataset
Muscle (abdominal)	2.10446	-0.00683682	Internal dataset
Muscle (abdominal)	0.625706	0.0218692	Internal dataset
Muscle (abdominal)	-1.54845	0.0300941	Internal dataset
Muscle (abdominal)	-0.30294	0.040484	Internal dataset
Muscle (abdominal)	1.21051	0.0120422	Internal dataset
Muscle (abdominal)	0.0394654	0.00832	Internal dataset
Muscle (abdominal)	-0.502201	0.0232383	Internal dataset
Muscle (abdominal)	0.153002	0.00146896	Internal dataset
Muscle (abdominal)	-0.326368	0.0720201	Internal dataset
Muscle (abdominal)	-0.858525	-0.0563677	Internal dataset
Muscle (abdominal)	-1.14842	0.0858944	Internal dataset
Muscle (abdominal)	2.83463	-0.00539778	Internal dataset
Muscle (abdominal)	0.489587	-0.0116284	Internal dataset
Muscle (abdominal)	-0.074894	0.0039782	Internal dataset
Muscle (abdominal)	0.482819	0.0215685	Internal dataset
Muscle (abdominal)	-0.62691	-0.0639189	Internal dataset
Muscle (abdominal)	-1.2352	0.0481739	Internal dataset
Muscle (abdominal)	0.174208	-0.0156488	Internal dataset
Muscle (abdominal)	-0.570353	0.0663285	Internal dataset
Muscle (abdominal)	-0.630354	-0.0493053	Internal dataset
Muscle (abdominal)	-1.61276	-0.0314179	Internal dataset
Muscle (abdominal)	1.30007	-0.00665129	Internal dataset
Muscle (abdominal)	-0.701886	0.0835353	Internal dataset
Muscle (abdominal)	1.76549	0.0210089	Internal dataset
Muscle (abdominal)	-0.404499	0.0398412	Internal dataset
Muscle (abdominal)	0.499891	0.0282592	Internal dataset
Muscle (abdominal)	0.00720493	-0.00712216	Internal dataset
Muscle (abdominal)	0.0400162	6.43414e-05	Internal dataset
Muscle (abdominal)	-0.234095	-0.0214307	Internal dataset
Muscle (abdominal)	-0.292316	-0.00411585	Internal dataset
Muscle (abdominal)	0.58949	0.00311319	Internal dataset
Muscle (abdominal)	-1.26705	-0.102255	Internal dataset
ECOG	1	-0.00172624	Internal dataset
ECOG	0	0.0422476	Internal dataset
ECOG	1	-0.00322449	Internal dataset
ECOG	0	0.0223954	Internal dataset
ECOG	0	-0.00118473	Internal dataset
ECOG	1	-0.0385199	Internal dataset
ECOG	1	0.0502333	Internal dataset
ECOG	1	-0.0137331	Internal dataset
ECOG	1	0.204897	Internal dataset
ECOG	2	-0.00701964	Internal dataset
ECOG	0	-0.00238844	Internal dataset
ECOG	0	-0.0473165	Internal dataset
ECOG	0	-0.0530993	Internal dataset
ECOG	0	0.00533586	Internal dataset
ECOG	1	0.0327749	Internal dataset
ECOG	0	-0.0183161	Internal dataset
ECOG	1	-0.0373753	Internal dataset
ECOG	1	0.0164269	Internal dataset
ECOG	1	0.0312473	Internal dataset
ECOG	0	-0.0385201	Internal dataset
ECOG	2	0.149254	Internal dataset
ECOG	0	-0.0843397	Internal dataset
ECOG	1	0.0852169	Internal dataset
ECOG	0	-0.00912639	Internal dataset
ECOG	1	0.215623	Internal dataset
ECOG	1	0.0479812	Internal dataset
ECOG	1	0.0216377	Internal dataset
ECOG	1	0.0207904	Internal dataset
ECOG	0	-0.0673556	Internal dataset
ECOG	0	-0.038735	Internal dataset
ECOG	0	-0.0297205	Internal dataset
ECOG	2	0.233643	Internal dataset
ECOG	1	0.00805163	Internal dataset
ECOG	1	0.0208411	Internal dataset
ECOG	2	0.0940522	Internal dataset
ECOG	0	-0.0245511	Internal dataset
ECOG	0	-0.0198179	Internal dataset
ECOG	1	0.0464961	Internal dataset
ECOG	1	-0.0066818	Internal dataset
ECOG	1	0.0471239	Internal dataset
ECOG	0	-0.0513952	Internal dataset
ECOG	0	-0.026233	Internal dataset
ECOG	1	0.0720983	Internal dataset
ECOG	1	-0.0141685	Internal dataset
ECOG	1	0.0678149	Internal dataset
ECOG	0	-0.0509346	Internal dataset
ECOG	2	0.132872	Internal dataset
ECOG	1	0.0223847	Internal dataset
ECOG	2	0.0921881	Internal dataset
ECOG	0	-0.0234592	Internal dataset
ECOG	0	0.0275346	Internal dataset
ECOG	1	0.018206	Internal dataset
ECOG	1	-0.0165373	Internal dataset
ECOG	0	-0.04473	Internal dataset
ECOG	3	0.255126	Internal dataset
ECOG	0	-0.0679219	Internal dataset
ECOG	0	-0.0178243	Internal dataset
ECOG	0	-0.0751519	Internal dataset
ECOG	0	-0.0155344	Internal dataset
ECOG	1	0.0084125	Internal dataset
ECOG	0	0.00493397	Internal dataset
ECOG	0	-0.0254815	Internal dataset
ECOG	0	-0.0875067	Internal dataset
ECOG	1	0.0205222	Internal dataset
ECOG	2	0.553978	Internal dataset
ECOG	1	-0.0125427	Internal dataset
ECOG	4	0.433168	Internal dataset
ECOG	1	-0.0251897	Internal dataset
ECOG	3	0.444026	Internal dataset
ECOG	0	-0.062065	Internal dataset
ECOG	1	-0.00764268	Internal dataset
ECOG	1	0.0626256	Internal dataset
ECOG	2	0.124484	Internal dataset
ECOG	0	-0.0095073	Internal dataset
ECOG	3	0.171399	Internal dataset
ECOG	0	-0.0906453	Internal dataset
ECOG	1	0.000393466	Internal dataset
ECOG	0	-0.0423512	Internal dataset
ECOG	2	0.122122	Internal dataset
ECOG	1	0.028646	Internal dataset
ECOG	0	0.018597	Internal dataset
ECOG	1	-0.016427	Internal dataset
ECOG	0	-0.0489558	Internal dataset
ECOG	0	-0.0014916	Internal dataset
ECOG	0	-0.0280956	Internal dataset
ECOG	0	0.00697135	Internal dataset
ECOG	2	0.127641	Internal dataset
ECOG	0	-0.00706392	Internal dataset
ECOG	1	-0.0325642	Internal dataset
ECOG	1	0.0155233	Internal dataset
ECOG	0	-0.0285273	Internal dataset
ECOG	3	0.32383	Internal dataset
ECOG	2	0.147422	Internal dataset
ECOG	0	-0.00671085	Internal dataset
ECOG	0	0.0381314	Internal dataset
ECOG	1	0.0844652	Internal dataset
ECOG	1	0.0995957	Internal dataset
ECOG	0	0.0204319	Internal dataset
ECOG	1	0.0625261	Internal dataset
ECOG	2	0.211956	Internal dataset
ECOG	0	-0.0228325	Internal dataset
ECOG	2	0.475713	Internal dataset
ECOG	2	0.210239	Internal dataset
ECOG	0	-0.0330063	Internal dataset
ECOG	2	0.0288424	Internal dataset
ECOG	1	0.159488	Internal dataset
ECOG	2	0.0713133	Internal dataset
ECOG	0	0.00356838	Internal dataset
ECOG	1	0.0161531	Internal dataset
ECOG	2	0.330653	Internal dataset
ECOG	2	0.139732	Internal dataset
ECOG	0	-0.0402166	Internal dataset
ECOG	3	0.751593	Internal dataset
ECOG	0	-0.0123397	Internal dataset
ECOG	1	0.0553509	Internal dataset
ECOG	0	-0.0191079	Internal dataset
ECOG	0	-0.0076411	Internal dataset
ECOG	1	-0.0118723	Internal dataset
ECOG	0	-0.0782383	Internal dataset
ECOG	1	0.0348606	Internal dataset
ECOG	1	0.00400877	Internal dataset
ECOG	2	0.179553	Internal dataset
ECOG	1	0.0746729	Internal dataset
ECOG	0	-0.00548342	Internal dataset
ECOG	0	-0.033465	Internal dataset
ECOG	0	0.00469828	Internal dataset
ECOG	3	0.284531	Internal dataset
ECOG	2	0.268931	Internal dataset
ECOG	1	0.00611657	Internal dataset
ECOG	1	0.0022134	Internal dataset
ECOG	0	0.000856451	Internal dataset
ECOG	2	0.183512	Internal dataset
ECOG	1	0.0249219	Internal dataset
ECOG	1	-0.00146919	Internal dataset
ECOG	0	0.0206602	Internal dataset
ECOG	3	0.27385	Internal dataset
ECOG	1	0.00242532	Internal dataset
ECOG	2	0.0608583	Internal dataset
ECOG	1	0.0667553	Internal dataset
ECOG	0	-0.0313911	Internal dataset
ECOG	0	-0.0470878	Internal dataset
ECOG	1	0.0790481	Internal dataset
ECOG	1	0.0776534	Internal dataset
ECOG	0	-0.0843699	Internal dataset
ECOG	1	0.0769915	Internal dataset
ECOG	1	0.0102146	Internal dataset
ECOG	1	0.0134219	Internal dataset
ECOG	1	0.118229	Internal dataset
ECOG	0	-0.0422521	Internal dataset
ECOG	2	0.0847761	Internal dataset
ECOG	1	0.0384166	Internal dataset
ECOG	1	-0.0107486	Internal dataset
ECOG	1	0.000951773	Internal dataset
ECOG	0	-0.0805143	Internal dataset
ECOG	0	-0.00850299	Internal dataset
ECOG	0	-0.0311478	Internal dataset
ECOG	0	0.00787499	Internal dataset
ECOG	0	-0.067974	Internal dataset
ECOG	0	-0.0219582	Internal dataset
ECOG	1	0.0144648	Internal dataset
ECOG	0	-0.049692	Internal dataset
ECOG	0	-0.00943583	Internal dataset
ECOG	1	-0.0333475	Internal dataset
ECOG	0	-0.0100975	Internal dataset
ECOG	0	0.00452387	Internal dataset
ECOG	1	0.0202693	Internal dataset
ECOG	0	-0.00961871	Internal dataset
ECOG	1	0.0214504	Internal dataset
ECOG	0	-0.00734254	Internal dataset
ECOG	0	-0.021064	Internal dataset
ECOG	0	-0.0428733	Internal dataset
ECOG	1	0.029954	Internal dataset
ECOG	0	-0.0123608	Internal dataset
ECOG	1	0.0276922	Internal dataset
ECOG	0	-0.151396	Internal dataset
ECOG	0	-0.025881	Internal dataset
ECOG	0	-0.0597964	Internal dataset
ECOG	3	0.369641	Internal dataset
ECOG	1	-0.0150372	Internal dataset
ECOG	0	-0.027451	Internal dataset
ECOG	0	-0.0251835	Internal dataset
ECOG	1	0.0140179	Internal dataset
ECOG	1	0.0252837	Internal dataset
ECOG	1	0.0908153	Internal dataset
ECOG	1	0.0509958	Internal dataset
ECOG	0	-0.0317985	Internal dataset
ECOG	1	0.00151052	Internal dataset
ECOG	0	-0.0595886	Internal dataset
ECOG	0	0.00191057	Internal dataset
ECOG	1	0.0361911	Internal dataset
ECOG	0	-0.0492779	Internal dataset
ECOG	0	-0.0297051	Internal dataset
ECOG	0	0.00665358	Internal dataset
ECOG	1	0.0603151	Internal dataset
ECOG	0	-0.0797345	Internal dataset
ECOG	3	0.379895	Internal dataset
ECOG	0	0.0109752	Internal dataset
ECOG	1	0.099087	Internal dataset
ECOG	1	0.0382302	Internal dataset
ECOG	0	-0.0132587	Internal dataset
ECOG	0	-0.0495811	Internal dataset
ECOG	0	-0.032442	Internal dataset
ECOG	1	0.062552	Internal dataset
ECOG	1	0.0534184	Internal dataset
ECOG	0	0.00199016	Internal dataset
ECOG	0	-0.0396657	Internal dataset
ECOG	0	-0.00631966	Internal dataset
ECOG	1	-0.000916331	Internal dataset
ECOG	1	0.0895802	Internal dataset
ECOG	1	-0.0222963	Internal dataset
ECOG	0	-0.0256405	Internal dataset
ECOG	2	0.18558	Internal dataset
ECOG	1	-0.00428148	Internal dataset
ECOG	1	0.0395561	Internal dataset
ECOG	0	-0.0566229	Internal dataset
ECOG	0	-0.0436909	Internal dataset
ECOG	0	-0.0749814	Internal dataset
ECOG	1	0.06971	Internal dataset
ECOG	1	0.0485829	Internal dataset
ECOG	2	0.285707	Internal dataset
ECOG	1	-0.0220116	Internal dataset
ECOG	0	-0.127644	Internal dataset
ECOG	1	0.0804165	Internal dataset
ECOG	1	0.0237735	Internal dataset
ECOG	2	0.32419	Internal dataset
ECOG	0	0.00446828	Internal dataset
ECOG	1	0.145804	Internal dataset
ECOG	1	0.0188146	Internal dataset
ECOG	0	-0.0384687	Internal dataset
ECOG	0	-0.0626844	Internal dataset
ECOG	1	0.229102	Internal dataset
ECOG	0	0.00655774	Internal dataset
ECOG	1	0.0795052	Internal dataset
ECOG	1	0.225947	Internal dataset
ECOG	0	0.0145408	Internal dataset
ECOG	1	0.0578892	Internal dataset
ECOG	0	-0.0246156	Internal dataset
ECOG	0	-0.0333277	Internal dataset
ECOG	0	-0.0573104	Internal dataset
ECOG	0	-0.0527852	Internal dataset
ECOG	1	0.0547809	Internal dataset
ECOG	0	-0.0685145	Internal dataset
ECOG	2	0.257712	Internal dataset
ECOG	0	-0.0174433	Internal dataset
ECOG	1	0.0773516	Internal dataset
ECOG	1	0.00955405	Internal dataset
ECOG	1	0.121869	Internal dataset
ECOG	1	0.0846594	Internal dataset
ECOG	0	-0.0318175	Internal dataset
ECOG	2	0.145745	Internal dataset
ECOG	1	-0.0191399	Internal dataset
ECOG	1	0.00285266	Internal dataset
ECOG	0	-0.0294851	Internal dataset
ECOG	1	0.0336084	Internal dataset
ECOG	0	-0.0280302	Internal dataset
ECOG	4	0.706638	Internal dataset
ECOG	2	0.185789	Internal dataset
ECOG	1	0.0296278	Internal dataset
ECOG	1	0.0258532	Internal dataset
ECOG	0	-0.031739	Internal dataset
ECOG	1	0.0297545	Internal dataset
ECOG	1	0.0115921	Internal dataset
ECOG	1	0.00714607	Internal dataset
ECOG	0	-0.0535538	Internal dataset
ECOG	1	0.0669993	Internal dataset
ECOG	1	-0.00561831	Internal dataset
ECOG	1	0.00713591	Internal dataset
ECOG	0	-0.0293306	Internal dataset
ECOG	1	0.0234331	Internal dataset
ECOG	1	-0.0295597	Internal dataset
ECOG	1	-0.00712903	Internal dataset
ECOG	1	0.0209133	Internal dataset
ECOG	1	-0.000400671	Internal dataset
ECOG	1	0.0346698	Internal dataset
ECOG	0	-0.0377463	Internal dataset
ECOG	1	0.0143137	Internal dataset
ECOG	0	0.00405442	Internal dataset
ECOG	0	0.00550616	Internal dataset
ECOG	1	0.00713749	Internal dataset
ECOG	1	-0.0031281	Internal dataset
ECOG	0	-0.0260515	Internal dataset
ECOG	2	0.215748	Internal dataset
ECOG	2	0.0459068	Internal dataset
ECOG	0	-0.0741126	Internal dataset
ECOG	1	0.0305682	Internal dataset
ECOG	0	-0.0815909	Internal dataset
ECOG	0	-0.00958161	Internal dataset
ECOG	0	-0.0287409	Internal dataset
ECOG	1	0.167696	Internal dataset
ECOG	1	0.00350511	Internal dataset
ECOG	0	-0.0455142	Internal dataset
ECOG	1	0.0667666	Internal dataset
ECOG	0	-0.020003	Internal dataset
ECOG	1	0.00782176	Internal dataset
ECOG	0	-0.0523803	Internal dataset
ECOG	0	-0.0541258	Internal dataset
ECOG	1	0.00300979	Internal dataset
ECOG	1	0.0579145	Internal dataset
ECOG	2	0.172288	Internal dataset
ECOG	0	-0.0274213	Internal dataset
ECOG	0	-0.0084771	Internal dataset
ECOG	0	-0.0251981	Internal dataset
ECOG	0	-0.0326192	Internal dataset
ECOG	1	0.0154759	Internal dataset
ECOG	0	-0.0249377	Internal dataset
ECOG	3	0.406933	Internal dataset
ECOG	3	0.274803	Internal dataset
ECOG	1	0.0548328	Internal dataset
ECOG	0	-0.0361764	Internal dataset
ECOG	1	0.121566	Internal dataset
ECOG	0	-0.0243475	Internal dataset
ECOG	1	0.0308382	Internal dataset
ECOG	3	0.424081	Internal dataset
ECOG	0	-0.0541388	Internal dataset
ECOG	1	-0.00566433	Internal dataset
ECOG	0	-0.0552483	Internal dataset
ECOG	1	0.0198112	Internal dataset
ECOG	1	0.0282037	Internal dataset
ECOG	0	-0.0350089	Internal dataset
ECOG	2	0.604017	Internal dataset
ECOG	1	0.0121179	Internal dataset
ECOG	0	0.00179875	Internal dataset
ECOG	0	0.000368065	Internal dataset
ECOG	1	0.0606337	Internal dataset
ECOG	0	-0.0195073	Internal dataset
ECOG	0	-0.0109796	Internal dataset
ECOG	1	0.0650078	Internal dataset
ECOG	1	0.0219724	Internal dataset
ECOG	0	-0.0255231	Internal dataset
ECOG	2	0.396894	Internal dataset
ECOG	0	-0.00624531	Internal dataset
ECOG	1	0.0102329	Internal dataset
ECOG	1	-0.0144854	Internal dataset
ECOG	0	-0.0292256	Internal dataset
ECOG	1	0.0328536	Internal dataset
ECOG	0	-0.0474953	Internal dataset
ECOG	2	0.0295615	Internal dataset
ECOG	0	0.0284378	Internal dataset
ECOG	0	-0.0037748	Internal dataset
ECOG	1	0.0527471	Internal dataset
ECOG	0	0.000154356	Internal dataset
ECOG	1	0.0366739	Internal dataset
ECOG	1	0.0142041	Internal dataset
ECOG	0	-0.0681556	Internal dataset
ECOG	1	0.0168932	Internal dataset
ECOG	0	-0.0281053	Internal dataset
ECOG	0	-0.0426309	Internal dataset
ECOG	0	-0.0496697	Internal dataset
ECOG	0	-0.0124007	Internal dataset
ECOG	1	0.0935663	Internal dataset
ECOG	1	-0.0342092	Internal dataset
ECOG	1	0.0154979	Internal dataset
ECOG	0	-0.0302027	Internal dataset
ECOG	1	-0.0106637	Internal dataset
ECOG	1	0.0359087	Internal dataset
ECOG	0	-0.0812407	Internal dataset
ECOG	1	-0.0139829	Internal dataset
ECOG	1	0.0119751	Internal dataset
ECOG	0	0.0160612	Internal dataset
ECOG	1	0.0228974	Internal dataset
ECOG	1	0.0186652	Internal dataset
ECOG	2	0.238727	Internal dataset
ECOG	0	-0.0146003	Internal dataset
ECOG	1	0.00401671	Internal dataset
ECOG	1	-0.00635447	Internal dataset
ECOG	0	-0.0452451	Internal dataset
ECOG	1	-0.0374681	Internal dataset
ECOG	0	0.00409316	Internal dataset
ECOG	0	0.00362547	Internal dataset
ECOG	2	0.104081	Internal dataset
ECOG	0	0.0140515	Internal dataset
ECOG	0	-0.0124898	Internal dataset
ECOG	0	-0.00671603	Internal dataset
ECOG	1	-0.0522881	Internal dataset
ECOG	0	0.00838606	Internal dataset
ECOG	1	0.0137561	Internal dataset
ECOG	1	0.0525714	Internal dataset
ECOG	0	-0.0964764	Internal dataset
ECOG	0	-0.0472402	Internal dataset
ECOG	0	-0.0652703	Internal dataset
ECOG	0	-0.0426381	Internal dataset
ECOG	0	-0.0269348	Internal dataset
ECOG	0	-0.0651268	Internal dataset
ECOG	1	0.118309	Internal dataset
ECOG	0	-0.106773	Internal dataset
ECOG	0	0.0232263	Internal dataset
ECOG	1	0.0159033	Internal dataset
ECOG	1	-0.00690606	Internal dataset
ECOG	0	0.00142884	Internal dataset
ECOG	2	0.33166	Internal dataset
ECOG	0	-0.0476171	Internal dataset
ECOG	0	-0.0286664	Internal dataset
ECOG	1	0.059074	Internal dataset
ECOG	1	0.00419412	Internal dataset
ECOG	0	-0.0139163	Internal dataset
Heart rate	1.91211	0.18956	Internal dataset
Heart rate	-0.192511	-0.00221895	Internal dataset
Heart rate	-0.531966	0.00743871	Internal dataset
Heart rate	0.0111623	0.0242731	Internal dataset
Heart rate	-0.531966	-0.0207355	Internal dataset
Heart rate	0.418509	0.0121159	Internal dataset
Heart rate	1.02953	0.0591251	Internal dataset
Heart rate	-0.328293	0.0315504	Internal dataset
Heart rate	-2.09346	0.260552	Internal dataset
Heart rate	0.282727	0.00812025	Internal dataset
Heart rate	0.146944	0.00294175	Internal dataset
Heart rate	-1.14299	-0.0554762	Internal dataset
Heart rate	0.0790533	-0.0400209	Internal dataset
Heart rate	-0.12462	0.0139446	Internal dataset
Heart rate	-1.14299	-0.0985658	Internal dataset
Heart rate	-0.667748	-0.065322	Internal dataset
Heart rate	-0.803531	0.0437578	Internal dataset
Heart rate	0.554291	-0.00322841	Internal dataset
Heart rate	2.11579	0.12753	Internal dataset
Heart rate	0.418509	0.0154884	Internal dataset
Heart rate	-1.21088	-0.0567019	Internal dataset
Heart rate	2.93048	0.206491	Internal dataset
Heart rate	1.02953	0.0188083	Internal dataset
Heart rate	1.43687	0.0839557	Internal dataset
Heart rate	-0.939313	0.0969189	Internal dataset
Heart rate	-0.192511	-0.00793632	Internal dataset
Heart rate	0.961637	0.0133245	Internal dataset
Heart rate	-0.0567288	0.0180392	Internal dataset
Heart rate	-1.41455	-0.0826081	Internal dataset
Heart rate	0.893746	0.0618022	Internal dataset
Heart rate	-0.0567288	0.018247	Internal dataset
Heart rate	-0.192511	-0.0184294	Internal dataset
Heart rate	0.0790533	-0.0127218	Internal dataset
Heart rate	-1.0072	-0.081009	Internal dataset
Heart rate	0.0790533	0.0201802	Internal dataset
Heart rate	-0.803531	0.048114	Internal dataset
Heart rate	0.146944	-0.00658665	Internal dataset
Heart rate	1.43687	0.112694	Internal dataset
Heart rate	-1.75401	-0.207426	Internal dataset
Heart rate	-1.41455	-0.113759	Internal dataset
Heart rate	-0.464075	0.00676425	Internal dataset
Heart rate	-0.667748	-0.139085	Internal dataset
Heart rate	1.30109	0.0534811	Internal dataset
Heart rate	-0.192511	-0.02643	Internal dataset
Heart rate	0.0790533	-0.030599	Internal dataset
Heart rate	0.690073	0.0211123	Internal dataset
Heart rate	0.4864	-0.00665584	Internal dataset
Heart rate	-0.396184	-0.0202453	Internal dataset
Heart rate	-1.61822	-0.0724293	Internal dataset
Heart rate	-0.328293	0.00982981	Internal dataset
Heart rate	-0.0567288	-0.0518483	Internal dataset
Heart rate	1.09742	0.0436231	Internal dataset
Heart rate	-0.464075	-0.0051695	Internal dataset
Heart rate	0.554291	0.0325818	Internal dataset
Heart rate	-1.41455	-0.125149	Internal dataset
Heart rate	0.4864	0.014896	Internal dataset
Heart rate	-0.871422	-0.0608367	Internal dataset
Heart rate	-0.0567288	-0.000170553	Internal dataset
Heart rate	-0.396184	0.0155437	Internal dataset
Heart rate	-0.735639	-0.0991927	Internal dataset
Heart rate	0.757964	0.0347027	Internal dataset
Heart rate	0.0790533	0.0255303	Internal dataset
Heart rate	1.09742	0.0481484	Internal dataset
Heart rate	-0.667748	-0.0144681	Internal dataset
Heart rate	-0.531966	-0.0251623	Internal dataset
Heart rate	-0.396184	-0.0194341	Internal dataset
Heart rate	0.825855	0.0186887	Internal dataset
Heart rate	-0.396184	-0.0263507	Internal dataset
Heart rate	-0.531966	0.000232958	Internal dataset
Heart rate	-1.14299	-0.0332122	Internal dataset
Heart rate	-0.464075	0.0357329	Internal dataset
Heart rate	2.11579	0.122201	Internal dataset
Heart rate	-0.464075	-0.0214304	Internal dataset
Heart rate	0.757964	0.0321122	Internal dataset
Heart rate	0.350618	0.0395942	Internal dataset
Heart rate	1.16531	0.0616153	Internal dataset
Heart rate	0.4864	0.00316339	Internal dataset
Heart rate	-1.27877	-0.0327909	Internal dataset
Heart rate	0.146944	0.0115286	Internal dataset
Heart rate	0.350618	0.0208318	Internal dataset
Heart rate	-0.192511	-0.0162678	Internal dataset
Heart rate	0.282727	0.0262082	Internal dataset
Heart rate	0.893746	0.0367311	Internal dataset
Heart rate	0.757964	0.0740012	Internal dataset
Heart rate	0.282727	0.00916194	Internal dataset
Heart rate	-1.41455	-0.0910162	Internal dataset
Heart rate	-0.599857	-0.11083	Internal dataset
Heart rate	0.146944	0.0158669	Internal dataset
Heart rate	-0.735639	-0.0488284	Internal dataset
Heart rate	1.2332	0.0292818	Internal dataset
Heart rate	-0.464075	0.0435911	Internal dataset
Heart rate	-0.667748	0.0103904	Internal dataset
Heart rate	-0.328293	0.018988	Internal dataset
Heart rate	0.0790533	0.0144614	Internal dataset
Heart rate	1.98	0.139375	Internal dataset
Heart rate	-0.735639	-0.0225532	Internal dataset
Heart rate	-0.599857	-0.088965	Internal dataset
Heart rate	-0.939313	0.0123893	Internal dataset
Heart rate	0.757964	0.0382709	Internal dataset
Heart rate	-0.12462	-0.0455405	Internal dataset
Heart rate	1.64055	0.0606742	Internal dataset
Heart rate	0.214835	0.0375199	Internal dataset
Heart rate	2.65891	0.168946	Internal dataset
Heart rate	-0.0567288	-0.0172545	Internal dataset
Heart rate	-0.328293	-0.026795	Internal dataset
Heart rate	0.690073	0.0181965	Internal dataset
Heart rate	-1.14299	-0.0956444	Internal dataset
Heart rate	-0.192511	0.0205349	Internal dataset
Heart rate	-0.531966	-0.0411647	Internal dataset
Heart rate	-0.667748	0.0156578	Internal dataset
Heart rate	2.59102	-0.0303832	Internal dataset
Heart rate	1.57266	0.109647	Internal dataset
Heart rate	-1.14299	-0.107132	Internal dataset
Heart rate	1.16531	0.0600382	Internal dataset
Heart rate	-0.735639	-0.00736144	Internal dataset
Heart rate	1.2332	0.0607803	Internal dataset
Heart rate	1.84422	0.164193	Internal dataset
Heart rate	-0.464075	0.0346393	Internal dataset
Heart rate	1.02953	0.0142163	Internal dataset
Heart rate	-1.21088	-0.00566756	Internal dataset
Heart rate	-0.667748	0.067345	Internal dataset
Heart rate	1.16531	0.0831729	Internal dataset
Heart rate	0.825855	0.0248882	Internal dataset
Heart rate	-1.0072	-0.0423294	Internal dataset
Heart rate	0.554291	0.0302046	Internal dataset
Heart rate	-0.12462	0.0113736	Internal dataset
Heart rate	1.02953	0.055329	Internal dataset
Heart rate	-0.328293	0.0591687	Internal dataset
Heart rate	-1.0072	-0.11339	Internal dataset
Heart rate	0.961637	0.0498245	Internal dataset
Heart rate	-0.192511	-0.0120159	Internal dataset
Heart rate	1.16531	0.0489149	Internal dataset
Heart rate	1.2332	0.0596605	Internal dataset
Heart rate	0.622182	0.026138	Internal dataset
Heart rate	-1.0072	0.0675663	Internal dataset
Heart rate	-1.27877	0.0722481	Internal dataset
Heart rate	-1.41455	-0.116913	Internal dataset
Heart rate	0.554291	-0.0138733	Internal dataset
Heart rate	0.893746	0.055001	Internal dataset
Heart rate	-1.0072	-0.073908	Internal dataset
Heart rate	-1.48244	-0.0283852	Internal dataset
Heart rate	-0.396184	0.0124066	Internal dataset
Heart rate	-0.939313	-0.00502094	Internal dataset
Heart rate	-1.55033	-0.0896648	Internal dataset
Heart rate	0.4864	-0.00393378	Internal dataset
Heart rate	0.622182	0.0383262	Internal dataset
Heart rate	-0.735639	0.0479893	Internal dataset
Heart rate	3.06626	0.0791177	Internal dataset
Heart rate	-0.260402	-0.0239681	Internal dataset
Heart rate	-1.95768	-0.109215	Internal dataset
Heart rate	0.418509	0.0145096	Internal dataset
Heart rate	0.282727	0.00257578	Internal dataset
Heart rate	-1.21088	-0.0801959	Internal dataset
Heart rate	0.757964	0.0299052	Internal dataset
Heart rate	-1.14299	-0.0531505	Internal dataset
Heart rate	0.0790533	0.0201138	Internal dataset
Heart rate	-0.667748	-0.0744987	Internal dataset
Heart rate	1.64055	0.0826808	Internal dataset
Heart rate	0.757964	0.019058	Internal dataset
Heart rate	0.825855	0.0422807	Internal dataset
Heart rate	2.18368	0.170925	Internal dataset
Heart rate	0.146944	0.0150748	Internal dataset
Heart rate	-0.192511	0.00855513	Internal dataset
Heart rate	0.350618	0.00407536	Internal dataset
Heart rate	-0.464075	-0.00499554	Internal dataset
Heart rate	-0.735639	-0.0618266	Internal dataset
Heart rate	0.282727	-0.00261831	Internal dataset
Heart rate	-0.735639	-0.0230418	Internal dataset
Heart rate	0.214835	0.0129951	Internal dataset
Heart rate	0.554291	0.0122722	Internal dataset
Heart rate	0.4864	0.0163762	Internal dataset
Heart rate	0.0790533	-0.0159311	Internal dataset
Heart rate	-0.396184	0.0487681	Internal dataset
Heart rate	1.70844	0.0643353	Internal dataset
Heart rate	0.4864	0.0161117	Internal dataset
Heart rate	-0.328293	-0.0329928	Internal dataset
Heart rate	-1.61822	-0.0572312	Internal dataset
Heart rate	-1.21088	0.0823289	Internal dataset
Heart rate	0.961637	0.0111968	Internal dataset
Heart rate	0.825855	0.0225783	Internal dataset
Heart rate	1.36898	0.060137	Internal dataset
Heart rate	0.282727	0.026904	Internal dataset
Heart rate	-0.871422	-0.0087566	Internal dataset
Heart rate	0.0111623	-0.032061	Internal dataset
Heart rate	1.50477	0.0963405	Internal dataset
Heart rate	-0.531966	-0.0202293	Internal dataset
Heart rate	-1.55033	-0.119272	Internal dataset
Heart rate	1.2332	0.0171702	Internal dataset
Heart rate	-0.328293	0.0491448	Internal dataset
Heart rate	-0.192511	-0.0166658	Internal dataset
Heart rate	-0.0567288	-0.00177417	Internal dataset
Heart rate	-1.07509	-0.0468531	Internal dataset
Heart rate	-1.0072	-0.0802516	Internal dataset
Heart rate	-1.34666	-0.114296	Internal dataset
Heart rate	1.09742	0.0558802	Internal dataset
Heart rate	1.43687	0.125002	Internal dataset
Heart rate	0.554291	0.00301253	Internal dataset
Heart rate	-1.8219	0.00588791	Internal dataset
Heart rate	-0.0567288	-0.0313166	Internal dataset
Heart rate	0.350618	0.0567327	Internal dataset
Heart rate	0.690073	0.0199839	Internal dataset
Heart rate	-0.0567288	-0.0253165	Internal dataset
Heart rate	0.0790533	-0.0417191	Internal dataset
Heart rate	0.961637	0.0168242	Internal dataset
Heart rate	-0.939313	-0.0127203	Internal dataset
Heart rate	-1.68611	-0.05674	Internal dataset
Heart rate	-0.803531	0.0132874	Internal dataset
Heart rate	-0.0567288	-0.030582	Internal dataset
Heart rate	0.757964	0.0177553	Internal dataset
Heart rate	0.893746	0.0450547	Internal dataset
Heart rate	0.961637	0.0688344	Internal dataset
Heart rate	-0.735639	0.00888784	Internal dataset
Heart rate	0.0790533	-0.00126911	Internal dataset
Heart rate	-0.0567288	-0.000473162	Internal dataset
Heart rate	-1.27877	-0.0914421	Internal dataset
Heart rate	-0.396184	0.026557	Internal dataset
Heart rate	-0.328293	-0.0147564	Internal dataset
Heart rate	1.36898	0.128983	Internal dataset
Heart rate	-0.328293	-0.0342452	Internal dataset
Heart rate	-0.871422	-0.0498838	Internal dataset
Heart rate	-0.735639	-0.0923618	Internal dataset
Heart rate	-1.27877	-0.162235	Internal dataset
Heart rate	2.38735	0.125534	Internal dataset
Heart rate	2.31946	0.207666	Internal dataset
Heart rate	0.418509	0.00449112	Internal dataset
Heart rate	0.418509	0.00923413	Internal dataset
Heart rate	0.0790533	0.00361026	Internal dataset
Heart rate	-0.260402	-0.000328713	Internal dataset
Heart rate	1.09742	-0.00525213	Internal dataset
Heart rate	-0.464075	-0.0335732	Internal dataset
Heart rate	-0.328293	-0.0287111	Internal dataset
Heart rate	0.418509	0.0254472	Internal dataset
Heart rate	-0.464075	-0.00200521	Internal dataset
Heart rate	-1.95768	-0.0674843	Internal dataset
Heart rate	0.418509	-0.000580756	Internal dataset
Heart rate	1.36898	0.0961074	Internal dataset
Heart rate	-0.328293	-0.0386902	Internal dataset
Heart rate	0.418509	0.0164186	Internal dataset
Heart rate	0.4864	0.0192315	Internal dataset
Heart rate	-2.36502	0.0629149	Internal dataset
Heart rate	1.91211	0.0518532	Internal dataset
Heart rate	-2.09346	0.00204267	Internal dataset
Heart rate	-0.531966	0.064578	Internal dataset
Heart rate	0.214835	-0.0246195	Internal dataset
Heart rate	-0.735639	-0.0412804	Internal dataset
Heart rate	-0.0567288	-0.0111687	Internal dataset
Heart rate	0.4864	0.013052	Internal dataset
Heart rate	0.961637	0.0257821	Internal dataset
Heart rate	1.50477	0.157278	Internal dataset
Heart rate	-0.0567288	-0.0186499	Internal dataset
Heart rate	-0.531966	-0.0159877	Internal dataset
Heart rate	-0.0567288	-0.00496414	Internal dataset
Heart rate	0.4864	0.0221292	Internal dataset
Heart rate	-0.871422	-0.0162873	Internal dataset
Heart rate	-1.27877	0.0224495	Internal dataset
Heart rate	1.09742	0.017588	Internal dataset
Heart rate	-0.939313	0.0199899	Internal dataset
Heart rate	2.99837	0.254739	Internal dataset
Heart rate	-0.260402	-0.0167323	Internal dataset
Heart rate	1.02953	0.0654567	Internal dataset
Heart rate	2.38735	0.025814	Internal dataset
Heart rate	-0.396184	-0.029645	Internal dataset
Heart rate	-0.464075	-0.0487301	Internal dataset
Heart rate	-0.667748	-0.0547119	Internal dataset
Heart rate	1.09742	0.0340378	Internal dataset
Heart rate	-0.328293	-0.0110025	Internal dataset
Heart rate	-0.12462	-0.0333248	Internal dataset
Heart rate	-0.260402	0.00422883	Internal dataset
Heart rate	-0.192511	-0.0289297	Internal dataset
Heart rate	0.282727	0.00602979	Internal dataset
Heart rate	1.09742	0.0320041	Internal dataset
Heart rate	0.0790533	-0.0111681	Internal dataset
Heart rate	-1.61822	-0.0660857	Internal dataset
Heart rate	1.43687	-0.00939116	Internal dataset
Heart rate	1.50477	0.117363	Internal dataset
Heart rate	2.11579	0.166037	Internal dataset
Heart rate	-0.192511	-0.0664475	Internal dataset
Heart rate	-0.531966	-0.012681	Internal dataset
Heart rate	0.282727	0.0339452	Internal dataset
Heart rate	-0.328293	0.027084	Internal dataset
Heart rate	-1.14299	0.0937216	Internal dataset
Heart rate	-1.68611	-0.0602908	Internal dataset
Heart rate	-0.871422	-0.0905562	Internal dataset
Heart rate	0.0111623	0.0222097	Internal dataset
Heart rate	0.0790533	0.0249939	Internal dataset
Heart rate	-0.396184	-0.0451448	Internal dataset
Heart rate	0.0111623	0.0274183	Internal dataset
Heart rate	1.50477	0.137183	Internal dataset
Heart rate	-0.192511	0.0470626	Internal dataset
Heart rate	1.02953	0.0672151	Internal dataset
Heart rate	-1.27877	-0.0524962	Internal dataset
Heart rate	0.146944	0.0231773	Internal dataset
Heart rate	-1.21088	-0.0674342	Internal dataset
Heart rate	1.50477	0.0721174	Internal dataset
Heart rate	-0.735639	0.00731787	Internal dataset
Heart rate	-1.07509	-0.150302	Internal dataset
Heart rate	0.757964	0.0420909	Internal dataset
Heart rate	-0.803531	-0.0230331	Internal dataset
Heart rate	1.2332	0.0933825	Internal dataset
Heart rate	-0.192511	-0.0647736	Internal dataset
Heart rate	-1.21088	-0.0676535	Internal dataset
Heart rate	1.84422	0.116361	Internal dataset
Heart rate	2.7268	0.194806	Internal dataset
Heart rate	-1.61822	0.00529143	Internal dataset
Heart rate	-0.599857	-0.026487	Internal dataset
Heart rate	1.64055	0.112337	Internal dataset
Heart rate	0.146944	0.00154471	Internal dataset
Heart rate	-0.396184	-0.0195768	Internal dataset
Heart rate	0.893746	0.0738222	Internal dataset
Heart rate	-0.192511	0.0193262	Internal dataset
Heart rate	-0.464075	-0.0083809	Internal dataset
Heart rate	0.554291	0.0244143	Internal dataset
Heart rate	1.2332	0.0809864	Internal dataset
Heart rate	-0.871422	-0.022216	Internal dataset
Heart rate	0.4864	0.0148848	Internal dataset
Heart rate	-1.14299	-0.0366306	Internal dataset
Heart rate	2.11579	0.153692	Internal dataset
Heart rate	-0.871422	-0.0418952	Internal dataset
Heart rate	1.16531	0.0421247	Internal dataset
Heart rate	-1.0072	0.0523273	Internal dataset
Heart rate	-0.260402	-0.0742326	Internal dataset
Heart rate	-0.0567288	0.00469686	Internal dataset
Heart rate	-0.260402	0.0319476	Internal dataset
Heart rate	-1.07509	-0.0815496	Internal dataset
Heart rate	0.214835	0.0181935	Internal dataset
Heart rate	1.30109	0.0676955	Internal dataset
Heart rate	-0.0567288	-0.0441507	Internal dataset
Heart rate	1.91211	0.18267	Internal dataset
Heart rate	0.0111623	-0.0138936	Internal dataset
Heart rate	-0.599857	-0.0849036	Internal dataset
Heart rate	-0.328293	-0.0179807	Internal dataset
Heart rate	-0.735639	0.0806429	Internal dataset
Heart rate	1.70844	0.0647846	Internal dataset
Heart rate	-1.21088	-0.0454271	Internal dataset
Heart rate	-1.75401	0.130495	Internal dataset
Heart rate	0.350618	0.033139	Internal dataset
Heart rate	0.0790533	0.0254085	Internal dataset
Heart rate	-0.328293	-0.0426698	Internal dataset
Heart rate	-0.599857	-0.0585073	Internal dataset
Heart rate	0.622182	-0.0329358	Internal dataset
Heart rate	-2.02557	-0.100006	Internal dataset
Heart rate	-0.939313	-0.0680882	Internal dataset
Heart rate	2.25157	0.124735	Internal dataset
Heart rate	0.893746	0.0600827	Internal dataset
Heart rate	1.16531	0.0588208	Internal dataset
Heart rate	-0.12462	-0.00855796	Internal dataset
Heart rate	-0.192511	-0.076311	Internal dataset
Heart rate	0.146944	-0.0238489	Internal dataset
Heart rate	0.282727	0.0139971	Internal dataset
Heart rate	-0.328293	0.0195252	Internal dataset
Heart rate	1.02953	0.0422035	Internal dataset
Heart rate	-0.871422	-0.0931894	Internal dataset
Heart rate	0.622182	0.0247413	Internal dataset
Heart rate	2.25157	0.143498	Internal dataset
Heart rate	0.214835	0.0157954	Internal dataset
Heart rate	1.09742	0.0740941	Internal dataset
Heart rate	-0.0567288	-0.00761518	Internal dataset
Heart rate	0.4864	0.0167914	Internal dataset
Heart rate	-0.260402	-0.010346	Internal dataset
Heart rate	1.16531	0.0633796	Internal dataset
Heart rate	0.214835	0.0119127	Internal dataset
Heart rate	-1.21088	-0.162756	Internal dataset
Heart rate	2.11579	0.12578	Internal dataset
Heart rate	0.0790533	-0.0098929	Internal dataset
Heart rate	-0.396184	-0.0619562	Internal dataset
Heart rate	1.30109	0.107526	Internal dataset
Heart rate	0.0790533	0.00850314	Internal dataset
Heart rate	-0.0567288	-0.0110011	Internal dataset
Heart rate	-0.531966	-0.0295598	Internal dataset
Heart rate	-0.192511	-0.00312066	Internal dataset
Heart rate	0.214835	0.0128394	Internal dataset
Heart rate	0.4864	0.0157339	Internal dataset
Heart rate	-1.14299	-0.0487911	Internal dataset
Heart rate	0.757964	0.0220494	Internal dataset
Heart rate	-0.599857	-0.0397623	Internal dataset
Heart rate	-1.41455	-0.0449742	Internal dataset
Heart rate	1.2332	0.059497	Internal dataset
Heart rate	-2.29713	-0.010494	Internal dataset
Heart rate	-1.27877	-0.045059	Internal dataset
Heart rate	0.0790533	0.0524501	Internal dataset
Heart rate	1.43687	0.0256891	Internal dataset
Heart rate	0.961637	0.0561352	Internal dataset
Heart rate	0.622182	0.0334319	Internal dataset
Heart rate	-0.871422	-0.0601345	Internal dataset
Heart rate	-0.735639	-0.0413086	Internal dataset
Heart rate	0.893746	0.0534613	Internal dataset
Heart rate	-0.871422	0.0172722	Internal dataset
Heart rate	0.282727	0.0323447	Internal dataset
Heart rate	0.961637	0.0578419	Internal dataset
Heart rate	-0.939313	-0.0139325	Internal dataset
Heart rate	0.0790533	0.0276097	Internal dataset
Heart rate	-1.14299	-0.112057	Internal dataset
Heart rate	-0.12462	-0.0240447	Internal dataset
Heart rate	-0.328293	-0.030909	Internal dataset
Heart rate	-0.939313	-0.0361211	Internal dataset
Heart rate	-1.41455	-0.0110184	Internal dataset
Heart rate	-1.14299	-0.013336	Internal dataset
Heart rate	0.214835	0.0106869	Internal dataset
Heart rate	0.214835	-0.028144	Internal dataset
Heart rate	0.146944	0.0129299	Internal dataset
Heart rate	0.554291	0.025621	Internal dataset
Heart rate	-0.12462	-0.0122451	Internal dataset
Heart rate	0.622182	0.00229614	Internal dataset
Heart rate	-0.192511	-0.031214	Internal dataset
Heart rate	-0.12462	-0.0223964	Internal dataset
Heart rate	0.350618	0.0354163	Internal dataset
Heart rate	1.70844	0.0788008	Internal dataset
Heart rate	-0.871422	-0.00958368	Internal dataset
Heart rate	-0.0567288	0.0182127	Internal dataset
Heart rate	-0.667748	0.0175963	Internal dataset
Heart rate	-0.0567288	-0.0216863	Internal dataset
Heart rate	1.43687	0.11538	Internal dataset
Heart rate	-0.803531	-0.019858	Internal dataset
Heart rate	-0.0567288	-0.0331969	Internal dataset
Heart rate	-0.396184	-0.0201036	Internal dataset
Heart rate	-1.61822	-0.145341	Internal dataset
Heart rate	-0.939313	-0.0669396	Internal dataset
Heart rate	-0.803531	0.00419929	Internal dataset
Heart rate	-0.192511	-0.0141296	Internal dataset
Heart rate	0.757964	0.049469	Internal dataset
Heart rate	0.622182	0.0618912	Internal dataset
Heart rate	0.825855	0.0718653	Internal dataset
Heart rate	-0.803531	-0.0448011	Internal dataset
Heart rate	2.7947	0.197616	Internal dataset
Heart rate	-1.07509	0.0827716	Internal dataset
Heart rate	0.146944	-0.0117241	Internal dataset
Heart rate	-0.667748	-0.0488427	Internal dataset
Heart rate	-1.41455	-0.0545591	Internal dataset
Heart rate	-0.939313	-0.109654	Internal dataset
Heart rate	-0.0567288	-0.0703658	Internal dataset
Heart rate	-0.192511	-0.0537931	Internal dataset
Heart rate	0.4864	0.0264828	Internal dataset
Heart rate	-1.68611	0.0444391	Internal dataset
Heart rate	-0.531966	-0.00129985	Internal dataset
Heart rate	1.36898	0.083182	Internal dataset
Heart rate	-1.0072	-0.0293949	Internal dataset
Heart rate	1.70844	0.0857482	Internal dataset
Heart rate	0.690073	0.0412324	Internal dataset
Heart rate	0.757964	0.0338937	Internal dataset
Heart rate	1.64055	0.0811846	Internal dataset
Heart rate	0.4864	0.0209973	Internal dataset
Heart rate	1.36898	0.0654077	Internal dataset
Heart rate	-0.192511	-0.0109592	Internal dataset
Heart rate	-0.328293	-0.00727173	Internal dataset
Heart rate	-0.192511	-0.0397791	Internal dataset
Heart rate	0.690073	0.0382957	Internal dataset
Heart rate	-1.0072	0.052346	Internal dataset
Heart rate	-0.12462	1.69615e-05	Internal dataset
Heart rate	-1.07509	0.0626785	Internal dataset
Heart rate	-0.464075	-0.0368833	Internal dataset
Heart rate	1.2332	0.0250924	Internal dataset
Heart rate	2.25157	0.134597	Internal dataset
Heart rate	-0.939313	-0.0221919	Internal dataset
Heart rate	0.146944	-0.00779798	Internal dataset
Heart rate	-0.328293	-0.0330508	Internal dataset
Heart rate	0.825855	0.0752282	Internal dataset
Heart rate	-0.12462	-0.00700348	Internal dataset
Heart rate	1.09742	0.0176678	Internal dataset
Heart rate	-0.0567288	0.0343693	Internal dataset
Heart rate	0.214835	-0.0194996	Internal dataset
Heart rate	1.36898	0.0728782	Internal dataset
Heart rate	-0.871422	-0.0214949	Internal dataset
Heart rate	1.16531	0.0310824	Internal dataset
Heart rate	0.282727	0.0205588	Internal dataset
Heart rate	0.418509	0.00715142	Internal dataset
Heart rate	0.146944	0.0172782	Internal dataset
Heart rate	0.282727	0.0235536	Internal dataset
Heart rate	-0.396184	0.0170803	Internal dataset
Heart rate	0.0111623	0.0586417	Internal dataset
Heart rate	-0.803531	-0.0252305	Internal dataset
Heart rate	0.961637	0.0689767	Internal dataset
Heart rate	1.30109	0.0893893	Internal dataset
Heart rate	-0.599857	-0.0576471	Internal dataset
Heart rate	2.25157	0.228276	Internal dataset
Heart rate	1.91211	0.123944	Internal dataset
Heart rate	-0.328293	0.00599718	Internal dataset
Heart rate	0.690073	-0.0135799	Internal dataset
Heart rate	0.825855	0.0391312	Internal dataset
Heart rate	0.825855	0.0520379	Internal dataset
Heart rate	-0.803531	0.0502942	Internal dataset
Heart rate	0.350618	-0.00368219	Internal dataset
Heart rate	-0.464075	0.0315111	Internal dataset
Heart rate	-1.41455	-0.0893828	Internal dataset
Heart rate	0.214835	-0.00276814	Internal dataset
Heart rate	0.622182	0.0407174	Internal dataset
Heart rate	1.16531	0.049668	Internal dataset
Heart rate	1.36898	0.0780788	Internal dataset
Heart rate	-0.803531	-0.0138968	Internal dataset
Heart rate	-0.12462	0.0421373	Internal dataset
Heart rate	0.418509	-0.0134661	Internal dataset
Heart rate	0.418509	-0.017609	Internal dataset
Heart rate	0.350618	-9.38866e-05	Internal dataset
Heart rate	-0.531966	0.0361979	Internal dataset
Heart rate	1.02953	-0.0165085	Internal dataset
Heart rate	-0.192511	-0.0448273	Internal dataset
Heart rate	-0.328293	0.0296367	Internal dataset
Heart rate	1.2332	0.0766761	Internal dataset
Heart rate	0.0790533	-0.000920706	Internal dataset
Heart rate	-0.735639	-0.0911366	Internal dataset
Heart rate	-1.07509	0.031322	Internal dataset
Heart rate	1.09742	0.0401879	Internal dataset
Heart rate	0.825855	0.0640018	Internal dataset
Heart rate	-0.599857	-0.0202509	Internal dataset
Heart rate	-0.0567288	-0.00460394	Internal dataset
Heart rate	1.02953	0.0379758	Internal dataset
Heart rate	0.282727	0.0339302	Internal dataset
Heart rate	0.757964	0.0450207	Internal dataset
Heart rate	1.09742	0.000507872	Internal dataset
Heart rate	-0.599857	0.0116044	Internal dataset
Heart rate	-0.599857	0.0292897	Internal dataset
Heart rate	1.70844	0.0625127	Internal dataset
Heart rate	0.0111623	-0.00501464	Internal dataset
Heart rate	0.4864	0.0101128	Internal dataset
Heart rate	-0.939313	-0.00776503	Internal dataset
Heart rate	-0.0567288	-0.00879949	Internal dataset
Heart rate	1.16531	0.0815658	Internal dataset
Heart rate	-0.328293	-0.0384561	Internal dataset
Heart rate	-0.12462	0.0137641	Internal dataset
Heart rate	0.0111623	0.0325803	Internal dataset
Heart rate	-0.735639	0.0423697	Internal dataset
Heart rate	0.418509	0.0327718	Internal dataset
Heart rate	-0.328293	-0.00528956	Internal dataset
Heart rate	-0.12462	0.0024592	Internal dataset
Heart rate	-1.14299	-0.0271546	Internal dataset
Heart rate	-1.27877	-0.034171	Internal dataset
Heart rate	-1.55033	-0.148039	Internal dataset
Heart rate	0.554291	0.00664096	Internal dataset
Heart rate	-0.192511	-0.00325013	Internal dataset
Heart rate	0.893746	0.0352609	Internal dataset
Heart rate	0.554291	0.0236124	Internal dataset
Heart rate	0.0790533	-0.00708187	Internal dataset
Heart rate	0.961637	0.0839224	Internal dataset
Heart rate	-2.02557	-0.00932196	Internal dataset
Heart rate	0.350618	-0.0173796	Internal dataset
Heart rate	0.4864	0.0367474	Internal dataset
Heart rate	-1.34666	0.057269	Internal dataset
Heart rate	-1.75401	-0.147345	Internal dataset
Heart rate	0.0111623	-0.0532526	Internal dataset
Heart rate	1.98	0.186739	Internal dataset
Heart rate	-0.0567288	-0.0234089	Internal dataset
Heart rate	1.30109	0.105797	Internal dataset
Heart rate	-0.599857	-0.0257872	Internal dataset
Heart rate	-1.27877	-0.0271425	Internal dataset
Heart rate	1.16531	0.0947683	Internal dataset
Heart rate	0.214835	-0.000591941	Internal dataset
Heart rate	1.16531	-0.0245087	Internal dataset
[truncated: 300,197+ more rows]

## Sheet: Fig4B
feature_names	CRP_value	CRP_LRP	highlow	secondary_variable
	-0.524775	-0.051689
	-0.71143	-0.181596
	-0.364784	-0.0872655
	-0.71143	-0.207201
	-0.71143	-0.113279
	-0.71143	-0.0928671
	-0.204794	-0.0340781
	-0.578105	-0.0586065
	-0.71143	-0.109885
	0.461833	0.00441645
	-0.524775	-0.0521269
	0.0351919	-0.0203515
	0.995134	0.054431
	-0.71143	-0.119269
	3.68831	0.144371
	0.061857	-0.0360061
	0.221847	-0.000984751
	-0.418114	-0.084867
	-0.284789	-0.0357185
	-0.498109	-0.0864411
	2.14173	0.108128
	-0.71143	-0.0964914
	-0.498109	-0.00170149
	-0.418114	-0.0737601
	-0.71143	-0.0744649
	-0.418114	-0.00450607
	-0.71143	-0.126517
	-0.71143	-0.121324
	0.408503	-0.0452507
	-0.444779	-0.0398875
	-0.0714683	-0.0367754
	-0.71143	-0.0274915
	0.541828	0.0117931
	-0.71143	-0.0940681
	-0.71143	-0.121378
	-0.338119	-0.0576437
	-0.178129	-0.0598054
	-0.71143	-0.194167
	-0.578105	-0.112707
	1.47511	0.106606
	1.74176	0.242077
	0.221847	-0.000437678
	1.31512	0.0230152
	0.755149	0.0407738
	-0.71143	-0.101734
	0.701819	-0.00449109
	-0.71143	-0.0605534
	-0.71143	-0.0954696
	-0.71143	-0.150391
	-0.204794	-0.0199883
	1.28845	0.0411697
	-0.124798	-0.101058
	-0.71143	0.0155923
	-0.71143	-0.0879496
	-0.71143	-0.061805
	-0.71143	-0.118501
	0.541828	0.00356911
	-0.71143	-0.0888628
	-0.71143	-0.105588
	-0.578105	-0.130052
	2.94168	0.239807
	-0.71143	-0.088241
	-0.71143	-0.0771958
	0.275178	0.000195765
	-0.364784	-0.0363121
	-0.0714683	-0.0367489
	-0.71143	-0.12665
	-0.71143	-0.100793
	0.248512	-0.0124629
	-0.71143	-0.0417815
	-0.471444	-0.055569
	-0.391449	-0.118136
	-0.71143	-0.125257
	-0.71143	-0.0646592
	-0.71143	-0.0825924
	0.115187	-0.0308307
	0.435168	0.0147761
	-0.391449	-0.121774
	-0.71143	-0.0965486
	-0.258124	-0.0458653
	-0.71143	-0.0287548
	-0.71143	-0.0563839
	-0.71143	-0.0876412
	2.19506	0.257006
	0.061857	-0.0287996
	2.64837	0.0858392
	-0.71143	-0.0536505
	-0.71143	-0.116185
	-0.71143	-0.106716
	-0.71143	-0.0711786
	1.76842	0.138819
	-0.71143	-0.0813312
	-0.524775	-0.187186
	-0.71143	-0.0845513
	0.435168	0.0476572
	-0.71143	-0.0974674
	-0.71143	-0.139872
	0.781814	0.0350754
	-0.71143	-0.142803
	1.10179	0.0714674
	-0.71143	-0.117863
	-0.231459	-0.045893
	-0.71143	-0.0475067
	-0.498109	-0.0705328
	0.168517	0.00942001
	0.221847	-0.0267889
	-0.471444	-0.104426
	-0.71143	-0.0823382
	1.58177	0.0661878
	0.381838	-0.0171023
	-0.0181382	-0.0443079
	0.115187	-0.0139488
	2.30172	-0.0159215
	-0.55144	-0.0147315
	-0.71143	-0.0453196
	-0.71143	-0.117129
	-0.418114	-0.0981279
	-0.55144	-0.079473
	-0.71143	-0.0111191
	1.50177	0.121098
	3.87496	0.18082
	1.04846	0.0897624
	-0.71143	-0.0425514
	-0.71143	-0.12266
	-0.71143	-0.0695768
	-0.71143	-0.121785
	-0.71143	-0.0720229
	-0.71143	-0.0809866
	-0.391449	-0.0721241
	-0.71143	-0.154238
	-0.578105	-0.037338
	1.20846	0.0315798
	-0.524775	-0.108246
	-0.71143	-0.0724406
	-0.71143	-0.0625632
	-0.71143	-0.0291065
	1.10179	0.00657525
	-0.71143	-0.0709733
	0.355173	-0.0119803
	2.80836	0.18978
	0.515163	0.0116251
	-0.204794	-0.0658323
	3.04834	0.120028
	-0.178129	-0.0411476
	0.781814	0.00968311
	-0.0181382	-0.0135822
	0.248512	-0.0561302
	-0.71143	-0.0484086
	-0.524775	-0.062896
	-0.498109	-0.0432552
	1.82175	0.0520034
	-0.444779	-0.0609389
	-0.71143	-0.146326
	-0.71143	-0.0787241
	-0.71143	-0.0812486
	-0.391449	-0.0932791
	-0.391449	-0.158317
	0.195182	0.00278507
	1.50177	0.0660871
	-0.71143	-0.104375
	-0.578105	-0.0726176
	-0.71143	-0.105456
	-0.71143	-0.0611861
	-0.71143	-0.104248
	-0.364784	-0.0638076
	-0.71143	-0.139088
	0.621823	0.0323903
	-0.71143	-0.172963
	2.67503	-0.0151374
	0.168517	-0.0177104
	-0.71143	-0.112579
	-0.524775	-0.106411
	-0.578105	-0.0930784
	0.728484	-0.0151132
	2.51504	0.128097
	-0.471444	-0.083039
	0.648489	0.0200973
	-0.124798	-0.0170264
	-0.71143	-0.143589
	-0.311454	-0.0672084
	0.568493	0.0129263
	-0.71143	-0.113851
	-0.524775	-0.0758578
	1.76842	0.134947
	-0.391449	-0.0525122
	-0.71143	-0.0884311
	2.11507	0.0190035
	-0.71143	-0.100591
	-0.71143	-0.0652903
	-0.71143	-0.104736
	0.168517	0.0167445
	-0.498109	-0.112213
	0.515163	-0.00711497
	-0.71143	-0.0546216
	-0.231459	-0.0377818
	1.0218	0.0112882
	-0.71143	-0.0822791
	-0.471444	-0.115044
	0.355173	-0.000473764
	-0.364784	-0.0447642
	-0.71143	-0.0967589
	0.355173	-0.0125094
	-0.204794	-0.059689
	-0.71143	-0.0992071
	-0.71143	-0.107543
	0.301843	0.00681585
	-0.284789	-0.028724
	-0.71143	-0.122584
	0.595158	0.023002
	-0.71143	-0.0977756
	-0.0448033	-0.0151837
	-0.71143	-0.15237
	-0.71143	-0.0385478
	-0.0981334	-0.0204866
	-0.71143	-0.0292379
	3.60831	0.206326
	-0.471444	-0.0541672
	-0.71143	-0.0835496
	-0.204794	-0.027005
	-0.151464	-0.0923497
	0.061857	-0.000170203
	0.648489	0.0230282
	-0.71143	-0.0981268
	-0.444779	-0.074617
	-0.71143	-0.123853
	-0.444779	-0.0607455
	-0.55144	-0.126518
	0.248512	-0.0343411
	-0.71143	-0.10227
	-0.444779	-0.0764068
	3.50165	0.0961323
	-0.71143	-0.0942227
	-0.311454	-0.0298014
	0.0351919	-0.0114661
	-0.178129	-0.0431247
	-0.471444	-0.117356
	-0.71143	-0.0462009
	0.0885221	-0.0193493
	0.808479	0.0198431
	-0.0714683	0.0109971
	1.28845	0.0358472
	-0.71143	-0.0784873
	-0.71143	-0.117867
	-0.71143	-0.0547467
	-0.498109	-0.11531
	-0.71143	-0.0941754
	0.275178	0.00105853
	-0.124798	-0.0413562
	-0.71143	-0.0812736
	-0.578105	-0.0797709
	-0.204794	-0.0580246
	-0.364784	-0.0501089
	1.18179	0.10327
	0.488498	0.0119235
	-0.71143	-0.0793623
	-0.55144	-0.106585
	-0.471444	-0.0285037
	-0.124798	-0.0322124
	0.995134	0.0195819
	-0.71143	-0.0613955
	-0.231459	-0.0570345
	0.275178	-0.00563249
	0.461833	0.00338069
	-0.578105	-0.0637739
	-0.124798	-0.0168519
	-0.71143	-0.0680798
	0.301843	-0.00620148
	-0.338119	-0.0666491
	0.488498	0.00256623
	-0.498109	-0.130353
	-0.258124	-0.0509555
	-0.71143	-0.0970541
	-0.55144	-0.0740584
	-0.524775	-0.103137
	-0.71143	-0.0390295
	-0.71143	-0.0977968
	0.515163	0.0336376
	-0.391449	-0.138126
	-0.71143	-0.0622886
	-0.71143	-0.0227201
	-0.524775	-0.0848098
	-0.0981334	-0.0793058
	-0.498109	-0.106026
	-0.55144	-0.113679
	-0.71143	-0.0722583
	-0.578105	-0.126892
	-0.0714683	-0.0427792
	-0.471444	-0.0378427
	-0.71143	-0.0904911
	-0.71143	-0.0664921
	-0.71143	-0.132328
	1.12846	0.0582685
	-0.71143	-0.089676
	-0.418114	-0.0711231
	-0.151464	-0.0493446
	0.488498	0.0394236
	1.90175	0.284745
	-0.71143	-0.0454707
	-0.71143	-0.123018
	-0.71143	-0.0442662
	0.941804	3.70917e-05
	-0.0714683	-0.0270012
	-0.124798	-0.0536812
	2.83502	0.0735315
	0.00852686	-0.0293346
	-0.71143	-0.116192
	-0.71143	-0.0393659
	-0.178129	-0.0452692
	-0.498109	-0.00265353
	-0.71143	-0.094578
	-0.338119	-0.0716184
	0.00852686	-0.0130926
	0.568493	0.00918237
	-0.204794	-0.058487
	-0.524775	-0.0434564
	-0.0981334	-0.0285679
	-0.444779	-0.132199
	-0.71143	-0.0640983
	-0.71143	-0.15087
	1.5551	0.112935
	-0.71143	-0.113439
	0.835144	0.0547921
	0.755149	0.0362984
	0.515163	0.00373624
	0.141852	-0.0169543
	0.701819	0.0264674
	-0.471444	-0.057106
	-0.284789	-0.0438709
	-0.311454	-0.066337
	-0.71143	-0.0740053
	-0.71143	-0.0919647
	0.888474	0.0735456
	-0.71143	-0.137615
	0.301843	-0.0135883
	0.995134	0.0188646
	-0.71143	-0.122368
	-0.418114	-0.0707656
	0.755149	0.0524084
	-0.55144	-0.12228
	-0.578105	-0.151158
	0.781814	0.0392923
	0.995134	-0.0031953
	0.115187	-0.019009
	0.168517	0.00524854
	0.728484	0.0176539
	-0.71143	-0.0849848
	-0.444779	-0.0768115
	1.60843	0.0616672
	-0.71143	-0.0761108
	-0.231459	-0.0500993
	-0.71143	-0.10191
	-0.524775	-0.0788137
	-0.71143	-0.0901392
	-0.71143	-0.136029
	-0.55144	-0.0626503
	-0.71143	-0.103041
	-0.471444	-0.0684719
	-0.71143	-0.123833
	0.0351919	-0.0491352
	-0.231459	-0.0388594
	-0.391449	-0.0796464
	1.5551	0.0428136
	-0.258124	-0.0466967
	-0.418114	-0.149872
	-0.55144	-0.0545503
	-0.338119	-0.0768286
	0.568493	-0.00576237
	-0.231459	-0.0440461
	0.141852	-0.0295852
	-0.471444	-0.0442948
	-0.71143	-0.139869
	-0.71143	-0.108224
	-0.418114	-0.0792068
	-0.71143	-0.0596357
	-0.71143	-0.112934
	-0.71143	-0.0572643
	-0.231459	-0.0371039
	-0.498109	-0.0161511
	-0.0448033	-0.0679037
	-0.71143	-0.0631292
	0.915139	0.0845895
	2.56837	0.266748
	-0.55144	-0.0877388
	0.941804	0.0388668
	-0.71143	-0.0334396
	0.141852	-0.0190137
	1.04846	0.0644144
	-0.71143	-0.0938584
	0.248512	-0.00143815
	0.728484	0.00461467
	-0.338119	-0.0465641
	2.43505	0.122434
	-0.444779	-0.0657766
	2.0884	0.167052
	0.488498	0.0180923
	-0.71143	-0.125135
	-0.71143	-0.0555886
	3.28833	0.0204367
	-0.444779	-0.0697751
	-0.71143	-0.134998
	-0.471444	-0.0530064
	-0.55144	-0.0770433
	-0.391449	-0.0449191
	1.47511	0.0606166
	-0.71143	-0.117632
	-0.71143	-0.0429759
	0.00852686	-0.0142339
	-0.498109	-0.0253143
	-0.524775	-0.062817
	-0.498109	-0.083309
	2.75503	0.139532
	0.00852686	-0.0215262
	-0.578105	-0.0719271
	1.23512	0.0112861
	0.488498	0.0227894
	3.02168	0.268267
	0.995134	0.043847
	-0.444779	-0.0959124
	-0.364784	-0.0401291
	0.248512	-0.0334668
	1.95508	0.0544589
	-0.71143	-0.0912214
	-0.0448033	-0.0499765
	-0.71143	-0.0672245
	0.275178	-0.00672794
	-0.71143	-0.190664
	-0.71143	-0.0692535
	1.39511	0.0307587
	-0.418114	-0.0379856
	2.43505	0.0613188
	-0.498109	-0.098884
	-0.578105	-0.0984588
	-0.71143	-0.109237
	-0.71143	-0.104485
	-0.71143	-0.103109
	-0.124798	-0.00527422
	1.0218	0.0134083
	0.301843	0.00668554
	0.408503	0.0178806
	-0.71143	-0.0673479
	-0.71143	-0.0823617
	-0.498109	-0.0857115
	-0.71143	-0.0915846
	1.15512	0.0701176
	-0.0714683	-0.050823
	0.408503	-0.00377273
	-0.71143	-0.124215
	0.515163	0.00332016
	-0.498109	-0.0701251
	-0.71143	-0.117498
	-0.391449	-0.0749628
	2.06174	0.105815
	1.34178	0.0373462
	3.315	-0.0545668
	-0.0714683	-0.0608196
	-0.71143	-0.146171
	-0.418114	-0.0664662
	-0.55144	-0.0801266
	-0.71143	-0.130486
	-0.71143	-0.151359
	0.755149	-0.0192441
	-0.151464	-0.042816
	0.435168	-0.0132201
	-0.498109	-0.070239
	-0.71143	-0.0975279
	-0.71143	-0.169027
	2.00841	0.0592164
	-0.444779	-0.105062
	-0.71143	-0.105201
	-0.71143	-0.174418
	1.10179	0.0443054
	-0.55144	-0.0222801
	3.42166	0.216079
	0.0351919	-0.0269884
	-0.311454	-0.134342
	-0.71143	-0.0883008
	0.595158	0.0306904
	-0.71143	-0.080872
	-0.71143	-0.0466151
	-0.71143	-0.125352
	1.5551	0.0993125
	1.04846	0.0296403
	0.0885221	-0.00347656
	-0.71143	-0.101357
	-0.151464	-0.0409566
	-0.71143	-0.152533
	-0.71143	-0.133609
	0.835144	0.0257257
	-0.124798	-0.064581
	-0.71143	-0.0650699
	0.061857	-0.0160629
	1.15512	0.123091
	-0.71143	-0.115665
	-0.71143	-0.0617515
	-0.71143	-0.065145
	0.461833	0.0157826
	-0.284789	-0.034462
	-0.71143	-0.104762
	-0.444779	-0.0695079
	-0.71143	-0.0759125
	-0.71143	-0.121601
	0.328508	7.5381e-05
	0.355173	0.00505558
	-0.364784	-0.0356038
	-0.71143	-0.0749343
	-0.71143	-0.137841
	-0.578105	-0.222232
	-0.498109	-0.0792878
	2.67503	0.157652
	-0.71143	-0.117253
	0.541828	0.0121866
	3.63498	0.457822
	-0.71143	-0.140958
	0.00852686	-0.0373002
	-0.71143	-0.125346
	-0.364784	-0.00832653
	0.141852	-0.0117135
	3.47499	-0.0707026
	-0.71143	-0.190091
	-0.444779	-0.13028
	-0.0981334	-0.0116683
	-0.0714683	-0.0206453
	3.235	0.504912
	2.00841	0.126216
	-0.71143	-0.0770256
	-0.55144	-0.0204583
	-0.498109	-0.0317047
	3.55498	-0.0345039
	-0.71143	-0.167671
	0.00852686	-0.0257089
	3.60831	0.261013
	-0.71143	-0.130424
	0.515163	0.028383
	-0.418114	-0.0497603
	-0.524775	-0.0609642
	-0.71143	-0.0454015
	-0.71143	-0.114184
	-0.0714683	-0.017006
	-0.178129	-0.0335192
	2.30172	0.177856
	0.355173	-0.00640757
	-0.71143	-0.0585019
	-0.471444	-0.0726948
	2.0884	0.128567
	-0.71143	-0.0292143
	0.115187	-0.0152456
	0.275178	0.00341711
	-0.578105	-0.0787879
	0.301843	-0.0281947
	2.24839	0.0190516
	-0.0981334	-0.0207648
	-0.578105	-0.0264012
	-0.258124	-0.0445571
	0.861809	0.0585696
	1.52844	0.0973729
	-0.71143	-0.124294
	0.515163	-0.0105251
	1.15512	0.0443795
	3.20834	0.167047
	0.381838	0.00698394
	-0.71143	-0.112139
	-0.71143	-0.150055
	-0.71143	-0.100139
	0.968469	0.00797498
	-0.71143	-0.125786
	1.12846	0.00980732
	3.55498	0.117422
	-0.71143	-0.14385
	-0.55144	-0.100328
	1.39511	0.127613
	0.275178	-0.0147508
	-0.471444	-0.0775674
	-0.71143	-0.0732298
	-0.71143	-0.0493056
	-0.284789	-0.0560191
	-0.71143	-0.131414
	-0.418114	-0.0958478
	0.968469	0.0543377
	-0.498109	-0.0113863
	2.11507	0.091063
	-0.578105	-0.0294194
	-0.71143	-0.0850448
	0.515163	-0.00977674
	0.275178	-0.0143599
	-0.0448033	-0.0590852
	-0.258124	-0.000614881
	-0.71143	-0.164617
	-0.71143	-0.143379
	-0.524775	-0.0470038
	-0.71143	-0.0849436
	2.91502	-0.162379
	0.248512	-0.0272449
	2.27506	0.103467
	-0.55144	-0.0916632
	-0.471444	-0.0286059
	1.68843	0.152722
	-0.71143	-0.133839
	-0.364784	-0.0378994
	0.248512	-0.0158855
	-0.71143	-0.0836083
	-0.71143	-0.0991764
	-0.498109	-0.0822512
	-0.178129	-0.0315602
	-0.284789	-0.0133743
	0.408503	0.00761974
	-0.71143	-0.129525
	1.31512	0.0509563
	-0.71143	-0.0727444
	-0.418114	-0.0542493
	-0.71143	-0.0689524
	-0.71143	-0.0173381
	-0.471444	-0.0585368
	-0.364784	-0.0766575
	-0.71143	-0.115685
	-0.418114	-0.058887
	0.0885221	-0.0245294
	0.461833	0.0328767
	-0.71143	-0.0164429
	-0.444779	-0.0356247
	-0.524775	-0.0163922
	0.328508	0.00412407
	-0.578105	-0.0914572
	1.0218	0.0808513
	-0.71143	-0.156797
	-0.524775	-0.0129388
	-0.498109	-0.0561528
	0.541828	0.00330006
	-0.71143	-0.148001
	0.808479	0.0671684
	-0.71143	-0.0895221
	0.515163	0.0361389
	-0.471444	-0.113229
	-0.0981334	-0.0585962
	-0.71143	-0.0899964
	0.221847	0.00476032
	1.10179	0.0610378
	-0.231459	-0.0453034
	0.461833	0.022739
	2.6217	0.161758
	-0.71143	-0.129604
	0.141852	-0.016283
	-0.71143	-0.0889617
	2.75503	0.0633332
	0.00852686	-0.0478118
	-0.364784	-0.0599442
	2.59504	0.106538
	-0.71143	-0.08464
	-0.55144	-0.069408
	1.23512	0.0667157
	-0.418114	-0.0716648
	-0.71143	-0.110047
	-0.204794	-0.0534517
	-0.71143	-0.0981589
	-0.338119	-0.138528
	0.488498	-0.00149543
	-0.71143	-0.0862073
	-0.418114	-0.0525851
	-0.71143	-0.0900784
	-0.338119	-0.0542767
	-0.71143	-0.107029
	0.781814	-0.00603289
	-0.151464	0.00842911
	-0.231459	-0.0695197
	0.675154	0.0296243
	-0.71143	-0.0792182
	-0.178129	-0.0852877
	-0.0981334	-0.02642
	0.381838	0.0252953
	2.06174	0.196873
	-0.71143	-0.102205
	-0.444779	-0.0331104
	-0.71143	-0.0746647
	0.408503	-0.0147337
	-0.71143	-0.0758325
	-0.204794	-0.00401191
	-0.578105	-0.0521728
	0.781814	-0.00572167
	-0.71143	-0.140977
	1.07513	0.0409697
	-0.471444	-0.0499286
	0.115187	-0.0229556
	2.67503	-0.0553891
	0.0885221	-0.0273386
	-0.71143	-0.094093
	-0.471444	-0.0417352
	0.568493	7.88774e-05
	1.23512	0.0829137
	1.15512	0.0592175
	-0.71143	-0.0928229
	1.18179	0.0771706
	-0.0181382	-0.0293684
	-0.471444	-0.125861
	-0.71143	-0.0732592
	-0.498109	-0.0801862
	-0.258124	-0.0501593
	-0.71143	-0.0993357
	-0.55144	-0.045984
	-0.71143	-0.161706
	-0.0181382	-0.0361358
	-0.71143	-0.0757751
	3.02168	-0.0531915
	-0.284789	-0.0303603
	-0.71143	-0.0732208
	4.00829	-0.0168974
	-0.71143	-0.0616183
	-0.55144	-0.054346
	0.00852686	-0.0189334
	3.12834	-0.0187049
	-0.364784	-0.0607059
	-0.71143	-0.129654
	-0.364784	-0.0462345
	-0.231459	-0.0265662
	3.18167	0.343992
	-0.0714683	-0.0297812
	-0.71143	-0.0849989
	0.275178	-0.00349706
	-0.71143	-0.0856987
	-0.71143	-0.174213
	0.0351919	-0.0259771
	-0.71143	-0.121195
	-0.311454	-0.0333357
	-0.55144	-0.111034
	0.568493	-0.00207248
	0.755149	0.031636
	3.18167	0.0514471
	-0.391449	-0.0509178
	-0.231459	-0.0841836
	-0.71143	-0.0903546
	0.648489	0.0083572
	-0.71143	-0.0969598
	-0.418114	-0.0748023
	0.995134	0.0298705
	-0.338119	-0.0470513
	-0.71143	-0.0601865
	-0.471444	-0.103248
	0.915139	0.0179202
	0.141852	-0.0123837
	-0.71143	-0.17332
	-0.71143	-0.144268
	0.995134	0.0225657
	-0.578105	-0.0786676
	-0.71143	-0.0464255
	1.23512	0.0793491
	2.35505	0.1401
	-0.498109	-0.0775465
	-0.71143	-0.0835406
	0.408503	0.00242136
	2.72836	0.109564
	0.461833	0.0429953
	-0.444779	-0.126937
	-0.71143	-0.110337
	-0.71143	-0.233029
	-0.0714683	-0.0100781
	-0.71143	-0.0681658
	-0.71143	-0.0474347
	0.221847	-0.0340109
	-0.364784	-0.130316
	-0.444779	-0.0790843
	-0.71143	-0.11095
	-0.71143	-0.0757402
	-0.578105	-0.0753728
	-0.0181382	0.00343141
	0.328508	0.0326332
	-0.578105	-0.0184547
	-0.71143	-0.125715
	-0.71143	-0.0810749
	1.15512	0.0907075
	-0.338119	-0.0331169
	-0.258124	-0.0513875
	-0.0981334	-0.0202351
	-0.71143	-0.0644515
	0.221847	-0.0316331
	-0.524775	-0.0951133
	-0.524775	-0.0351639
	0.301843	-0.00133501
	-0.258124	-0.101174
	-0.524775	-0.0629556
	-0.71143	-0.181886
	-0.284789	-0.0688616
	-0.418114	-0.0470986
	4.06162	0.221143
	-0.71143	-0.0793953
	0.0351919	-0.0352083
	-0.71143	-0.105822
	0.115187	0.00221949
	-0.71143	-0.0810032
	-0.578105	-0.101379
	-0.418114	-0.0665978
	-0.71143	-0.0370632
	-0.471444	-0.0843152
	-0.0448033	-0.0273024
	-0.71143	-0.131726
	0.00852686	-0.0509033
	-0.0714683	-0.0024859
	-0.71143	-0.107407
	-0.151464	-0.0324535
	0.221847	-0.0637354
	-0.71143	-0.156126
	-0.71143	-0.104454
	0.301843	-0.010201
	-0.71143	-0.0676651
	-0.124798	-0.0513353
	-0.55144	-0.13044
	1.87508	0.127617
	1.39511	0.153625
	-0.418114	-0.0638935
	-0.124798	-0.13432
	-0.55144	-0.0347522
	1.79509	0.200911
	-0.71143	-0.115634
	-0.471444	-0.110506
	-0.578105	-0.144238
	-0.71143	-0.118884
	-0.71143	-0.0609535
	-0.471444	-0.0319645
	-0.71143	-0.0843391
	-0.524775	-0.112907
	-0.71143	-0.0484628
	-0.71143	-0.0409715
	-0.418114	-0.0386464
	1.12846	-0.00547339
	2.11507	0.20937
	-0.124798	0.00300204
	-0.311454	-0.029956
	0.141852	0.00760492
	-0.71143	-0.089631
	-0.71143	-0.0833882
	0.941804	0.0353498
	-0.284789	-0.0380838
	-0.444779	-0.0883786
	-0.364784	-0.0161879
	0.00852686	-0.00168163
	-0.498109	-0.0761788
	-0.71143	-0.0946823
	-0.71143	-0.10812
	-0.71143	-0.0993581
	-0.124798	-0.0234354
	-0.71143	-0.132041
	-0.71143	-0.134322
	2.48838	0.121741
	-0.0448033	-0.0303295
	0.381838	-0.000463363
	0.435168	0.012388
	1.20846	0.0193937
	-0.71143	-0.161721
	-0.71143	-0.0943548
	-0.151464	-0.0167548
	-0.71143	-0.110076
	0.995134	0.000129119
	2.22173	0.0764246
	-0.338119	-0.0763951
	-0.124798	-0.043964
	0.968469	0.0465581
	0.515163	0.0224506
	-0.71143	-0.097983
	-0.178129	-0.0346308
	0.355173	0.00299715
	-0.71143	-0.0485498
	-0.311454	-0.0364869
	-0.71143	-0.106331
	-0.524775	-0.0464556
	1.58177	0.0387961
	-0.55144	-0.117693
	-0.71143	-0.115827
	-0.578105	-0.122841
	-0.71143	-0.0796191
	-0.71143	-0.164458
	-0.71143	-0.151521
	0.355173	0.00559382
	0.0885221	-0.0431766
	-0.71143	-0.0338771
	0.061857	-0.0812367
	3.8483	0.422574
	-0.258124	-0.0404594
	-0.71143	-0.182817
	-0.71143	-0.064662
	1.95508	0.118524
	-0.284789	-0.0494268
	0.168517	-0.0182064
	-0.71143	-0.16686
	0.381838	-0.00222995
	-0.71143	-0.0724146
	0.488498	0.00806102
	0.0885221	-0.0291773
	1.42178	0.0762428
	-0.124798	-0.0339289
	0.861809	0.00259702
	-0.338119	-0.0970433
	-0.0448033	-0.0554882
	4.24827	0.240327
	-0.311454	-0.0753179
	1.71509	0.12137
	-0.498109	-0.146267
	0.301843	-0.00303163
	-0.71143	-0.10777
	-0.71143	-0.0604635
	-0.71143	-0.128144
	0.941804	0.0207196
	-0.178129	-0.0792731
	-0.178129	-0.0334557
	-0.71143	-0.147548
	-0.71143	-0.142983
	-0.311454	-0.0273971
	1.20846	0.0655095
	-0.391449	-0.0834691
	-0.71143	-0.14053
	-0.578105	-0.102025
	-0.71143	-0.132788
	-0.71143	-0.103429
	-0.178129	-0.0508538
	0.221847	-0.00455821
	-0.55144	-0.0834561
	1.71509	0.187998
	-0.71143	-0.0760199
	-0.71143	-0.104919
	-0.71143	-0.104422
	-0.71143	-0.0794622
	1.74176	0.152447
	3.04834	-0.0427167
	-0.71143	-0.162738
	-0.498109	-0.0685457
	-0.578105	-0.168257
	-0.71143	-0.0814365
	-0.524775	-0.100248
	-0.0181382	-0.0223695
	0.00852686	-0.0320755
	-0.71143	-0.0634193
	2.86169	0.412218
	-0.71143	-0.185873
	3.60831	0.287662
	-0.0448033	-0.00344056
	-0.364784	-0.0302454
	-0.71143	-0.13595
	-0.71143	-0.136063
	0.221847	-0.0034461
	-0.71143	-0.144195
	-0.71143	-0.113038
	-0.71143	-0.0909772
	-0.71143	-0.171511
	-0.0714683	-0.0101344
	0.515163	0.0191753
	-0.71143	-0.12161
	-0.364784	-0.026352
	-0.0448033	-0.0367862
	0.168517	0.00571552
	-0.391449	-0.0605304
	0.248512	-0.0158947
	-0.311454	-0.0443006
	0.755149	0.0348085
	3.79497	-0.0243041
	-0.498109	-0.095283
	0.435168	0.0195979
	-0.71143	-0.135745
	-0.471444	-0.0561408
	3.95496	0.169077
	3.12834	0.0901701
	-0.444779	-0.0334368
	-0.71143	-0.0577224
	0.061857	-0.067054
	1.07513	0.0458234
	1.71509	0.0647732
	-0.178129	-0.0516388
	-0.71143	-0.0631662
	-0.71143	-0.130393
	-0.71143	-0.0878624
	-0.578105	-0.0288867
	-0.311454	-0.0100028
	-0.284789	-0.0542552
	-0.71143	-0.076045
	-0.71143	-0.0756981
	-0.178129	-0.0477932
	-0.71143	-0.139976
	-0.71143	-0.0753622
	-0.71143	-0.13304
	-0.71143	-0.115924
	-0.391449	-0.0838069
	3.07501	0.0920093
	-0.71143	-0.115595
	-0.364784	-0.0895304
	0.408503	-0.00338193
	0.995134	0.0420201
	-0.71143	-0.0630203
	-0.498109	-0.0255869
	0.515163	0.0238171
	-0.71143	-0.0908436
	0.995134	0.073454
	-0.71143	-0.0974257
	0.595158	0.0177368
	-0.498109	-0.0621942
	-0.71143	-0.0999884
	-0.71143	-0.0736429
	-0.71143	-0.116356
	-0.471444	-0.0951735
	-0.71143	-0.0987286
	1.23512	0.0643051
	1.5551	0.00200852
	-0.578105	-0.12248
	-0.71143	-0.0919646
	1.60843	0.0339196
	-0.498109	-0.0224103
	4.24827	0.168387
	-0.71143	-0.1034
	-0.498109	-0.0324542
	-0.0714683	-0.0656506
	0.915139	0.0460843
	-0.71143	-0.0843137
	-0.71143	-0.0960804
	-0.124798	-0.0656539
	-0.0981334	-0.0667808
	-0.498109	-0.143129
	-0.284789	-0.00473129
	-0.0981334	-0.0210897
	0.0351919	-0.0450697
	1.0218	-0.00363923
	-0.71143	-0.113368
	-0.524775	-0.0835783
	-0.391449	0.00766849
	-0.71143	-0.0907676
	1.47511	0.0205922
	1.58177	0.0792808
	0.595158	-0.00676301
	-0.338119	-0.0575363
	-0.71143	-0.0807471
	-0.71143	-0.136577
	1.07513	0.0573769
	-0.338119	-0.0878156
	0.00852686	-0.0470998
	0.301843	-0.000558939
	-0.71143	-0.112479
	-0.524775	-0.0664754
	-0.71143	-0.0210766
	-0.71143	-0.0616648
	-0.418114	-0.102154
	-0.71143	-0.126714
	-0.124798	-0.0302713
	0.248512	-0.00794356
	1.39511	0.14533
	-0.151464	-0.0246236
	-0.71143	-0.0714264
	-0.71143	-0.0598081
	-0.71143	-0.0873478
	-0.0448033	-0.0367841
	-0.71143	-0.0295175
	-0.71143	-0.0925132
	-0.231459	-0.03876
	1.15512	0.0185449
	-0.71143	-0.133351
	0.381838	0.00592583
	0.00852686	-0.00239431
	-0.71143	-0.0624576
	2.80836	0.0150364
	-0.71143	-0.0629554
	4.24827	0.114683
	-0.71143	-0.106837
	-0.498109	-0.105008
	0.061857	-0.0166347
	-0.258124	-0.0196579
	-0.418114	-0.0297441
	-0.231459	-0.0866051
	-0.71143	-0.121296
	-0.71143	-0.110371
	0.675154	0.00223286
	0.168517	-0.0115166
	2.00841	0.00745437
	-0.71143	-0.0727363
	-0.338119	-0.0142251
	0.141852	-0.00273977
	-0.71143	-0.0921427
	0.435168	-0.00252955
	2.00841	-0.0311633
	-0.55144	-0.0843027
	0.355173	0.00899677
	0.301843	0.0079317
	-0.71143	-0.185529
	-0.71143	-0.0985434
	-0.71143	-0.0857343
	-0.578105	-0.112285
	-0.71143	-0.113777
	-0.444779	-0.0804031
	-0.55144	-0.082899
	0.221847	-0.0221833
	-0.71143	-0.0650801
	-0.71143	-0.0260489
	-0.55144	-0.118696
	-0.71143	-0.133986
	-0.0981334	-0.00937532
	2.78169	-0.0518066
	-0.71143	-0.117444
	-0.258124	-0.061506
	2.88835	0.340531
	-0.71143	-0.0936387
	-0.498109	-0.117302
	-0.71143	-0.115847
	-0.471444	-0.099731
	-0.71143	-0.132713
	-0.178129	-0.030259
	-0.418114	-0.070795
	-0.151464	-0.0403954
	-0.444779	-0.0662537
	-0.71143	-0.0738079
	0.0351919	-0.0440476
	-0.71143	-0.157002
	-0.391449	0.00921969
	0.781814	0.00609992
	1.20846	0.0388548
	0.168517	-0.0261997
	-0.524775	-0.0364592
	1.31512	0.125326
	-0.0448033	-0.0217013
	-0.55144	-0.0534239
	-0.71143	-0.120803
	-0.471444	-0.1057
	0.061857	-0.0160362
	-0.204794	-0.0668745
	-0.178129	-0.0428545
	0.0351919	-0.0121494
	-0.364784	-0.0597901
	-0.71143	-0.045895
	-0.444779	-0.0388462
	-0.71143	-0.086477
	-0.71143	-0.0504836
	-0.71143	-0.0965826
	1.47511	0.0645385
	-0.204794	-0.057645
	0.0351919	-0.0335534
	-0.71143	-0.0459119
	0.408503	-0.0104426
	2.59504	0.267307
	3.50165	0.304333
	0.195182	-0.00935812
	0.301843	0.0188541
	-0.71143	-0.109443
	-0.71143	-0.192107
	-0.71143	-0.123163
	-0.364784	-0.0984069
	-0.71143	-0.0238429
	-0.71143	-0.197266
	-0.471444	-0.0279773
	2.72836	0.193363
	-0.284789	-0.0153848
	-0.71143	-0.0942687
	-0.71143	-0.13577
	-0.71143	-0.16678
	1.87508	0.118406
	-0.71143	-0.123505
	0.888474	0.0160766
	-0.71143	-0.0410185
	-0.71143	-0.081607
	-0.71143	-0.0617379
	-0.71143	-0.190685
	-0.71143	-0.0900469
	0.0351919	-0.0266152
	-0.71143	-0.118822
	-0.71143	-0.0825593
	-0.498109	-0.0817913
	-0.71143	-0.122773
	1.74176	0.0151389
	0.248512	-0.0115774
	-0.71143	-0.146532
	-0.71143	-0.0794407
	-0.71143	-0.0945604
	2.00841	0.0236245
	-0.71143	-0.0631949
	-0.71143	-0.051419
	-0.71143	-0.0520422
	1.5551	0.080879
	0.888474	0.0496223
	-0.124798	-0.0260136
	-0.71143	-0.112828
	-0.71143	-0.108718
	-0.71143	-0.127166
	-0.71143	-0.180582
	-0.71143	-0.128989
	-0.71143	-0.128502
	1.52844	0.0298822
	-0.71143	-0.0481784
	1.39511	0.115453
	-0.71143	-0.0789827
	0.195182	0.000432174
	-0.151464	-0.0135463
	-0.71143	-0.132861
	-0.71143	-0.090278
	-0.71143	-0.159432
	-0.71143	-0.0837459
	0.408503	-0.0111725
	-0.71143	-0.0848859
	2.64837	-0.121421
	-0.71143	-0.100866
	-0.71143	-0.105009
	-0.71143	-0.0124613
	0.355173	-0.00815814
	-0.578105	-0.0582052
	2.32839	0.0543133
	-0.71143	-0.120974
	-0.71143	-0.105404
	0.621823	0.0169716
	-0.71143	-0.0549707
	2.32839	-0.0348362
	0.355173	0.0247322
	0.808479	0.044
	2.72836	0.162394
	-0.71143	-0.0743491
	0.995134	0.0924017
	-0.204794	0.0157812
	-0.0448033	-0.0193377
	-0.71143	-0.129165
	-0.178129	-0.060736
	0.301843	-0.00482116
	-0.364784	-0.0292469
	-0.284789	-0.063142
	-0.71143	-0.178597
	-0.391449	-0.044234
	0.648489	0.00130123
	-0.71143	-0.0499229
	0.221847	-0.00982493
	-0.55144	-0.174036
	-0.55144	-0.111719
	-0.71143	-0.0911283
	-0.71143	-0.144879
	1.5551	0.0397768
	-0.578105	-0.0614989
	-0.71143	-0.100438
	-0.471444	-0.0869225
	-0.231459	0.015564
	-0.71143	-0.0576615
	-0.71143	-0.0365126
	-0.71143	-0.117574
	0.515163	0.0154771
	1.04846	0.0440151
	2.75503	0.0830676
	-0.55144	-0.0558056
	1.5551	0.0558692
	-0.71143	-0.0727095
	-0.71143	-0.0490924
	0.728484	0.00284583
	-0.71143	-0.123459
	0.195182	0.00554369
	0.00852686	-0.0250794
	1.42178	0.0553071
	0.541828	0.0684181
	-0.71143	-0.0734565
	-0.71143	-0.110844
	-0.338119	-0.0230981
	1.87508	0.201618
	0.221847	-0.00615077
	-0.284789	-0.0564375
	-0.204794	-0.0661274
	2.27506	0.107115
	-0.71143	-0.0733304
	-0.578105	-0.0879746
	-0.0448033	-0.0409842
	2.24839	0.126027
	-0.311454	-0.0146119
	-0.71143	-0.0394449
	-0.258124	-0.0778534
	-0.71143	-0.0961597
	-0.444779	-0.0735277
	-0.178129	-0.054215
	0.115187	-0.0196095
	-0.418114	-0.0557793
	-0.311454	-0.0734173
	1.52844	0.0926582
	-0.151464	-0.0100284
	-0.124798	-0.0177601
	-0.71143	-0.0853302
	-0.71143	-0.101376
	-0.364784	-0.0206473
	-0.578105	-0.0629345
	2.32839	-0.155912
	-0.71143	-0.118676
	-0.71143	-0.0839516
	2.1684	0.11718
	-0.231459	-0.0423551
	0.221847	-0.00569587
	1.20846	0.198466
	0.248512	-0.0194957
	-0.71143	-0.122771
	-0.71143	-0.0141811
	-0.204794	-0.0639425
	0.275178	-0.00352628
	-0.471444	-0.0775816
	0.301843	0.00269265
	0.648489	0.0120335
	-0.578105	-0.0714368
	0.301843	-0.0233659
	1.47511	0.0639955
	-0.578105	-0.0428407
	-0.71143	-0.0891481
	-0.71143	-0.115436
	-0.204794	-0.0346275
	-0.71143	-0.116546
	-0.71143	-0.0742767
	-0.71143	-0.0868485
	-0.444779	-0.0821659
	1.5551	0.229392
	-0.71143	-0.0949007
	0.461833	0.0214168
	2.83502	0.0607261
	-0.444779	-0.0567831
	-0.364784	-0.0560292
	0.0885221	-0.037522
	-0.444779	-0.010468
	3.34166	0.0764911
	-0.71143	-0.108178
	-0.0448033	-0.0439214
	-0.284789	-0.0649189
	0.968469	0.107013
	-0.178129	-0.048429
	0.595158	0.0122083
	-0.151464	-0.03993
	2.11507	0.0402302
	-0.55144	-0.100762
	-0.231459	-0.0184677
	-0.71143	-0.106361
	-0.71143	-0.0661935
	-0.71143	-0.123369
	1.52844	0.0879339
	-0.284789	-0.042662
	-0.0714683	-0.0239214
	0.275178	0.0227443
	0.115187	-0.00233993
	-0.71143	-0.123449
	-0.0714683	-0.058358
	-0.55144	-0.0325983
	0.861809	0.00762626
	-0.391449	-0.0861563
	-0.71143	-0.0718898
	-0.391449	-0.0887273
	0.461833	-0.00174038
	-0.0981334	-0.0230811
	-0.71143	-0.0813829
	-0.338119	-0.0566265
	-0.71143	-0.177239
	-0.418114	-0.0728307
	0.515163	0.0121414
	-0.471444	-0.0808572
	-0.364784	-0.110651
	2.96835	0.229929
	-0.71143	-0.0462647
	-0.71143	-0.0650232
	2.30172	0.13805
	-0.498109	-0.0592782
	-0.0714683	-0.0333564
	1.10179	0.049363
	3.44832	0.351436
	-0.498109	-0.13179
	0.195182	0.00888671
	0.00852686	-0.00994865
	-0.71143	-0.0945386
	-0.71143	-0.101956
	-0.71143	-0.089512
	-0.0181382	-0.0243903
	1.95508	0.115985
	-0.284789	-0.0472854
	-0.578105	-0.045823
	-0.578105	-0.0399078
	-0.71143	-0.0485863
	-0.71143	-0.0711485
	0.568493	0.0685446
	2.6217	0.138077
	-0.71143	-0.0690029
	-0.71143	-0.0929533
	1.68843	-0.119441
	-0.71143	-0.0886347
	1.87508	-0.0317073
	0.115187	-0.00954613
	-0.71143	-0.13868
	-0.578105	-0.0267084
	-0.524775	-0.0546744
	-0.71143	-0.0812475
	-0.524775	-0.0892656
	0.0351919	-0.0317666
	-0.71143	-0.100059
	-0.498109	-0.0496707
	-0.578105	-0.0955737
	3.60831	0.220287
	-0.578105	-0.0609214
	-0.71143	-0.124734
	-0.124798	-0.0533481
	-0.391449	-0.0881808
	-0.151464	-0.0258973
	-0.71143	-0.104601
	-0.471444	-0.0795389
	-0.71143	-0.0964828
	-0.418114	-0.0348598
	-0.71143	-0.127606
	-0.0714683	-0.00748864
	-0.71143	-0.080746
	-0.204794	-0.0368096
	-0.524775	-0.0230541
	-0.71143	-0.134261
	-0.71143	-0.140874
	0.488498	0.08939
	-0.71143	-0.178623
	1.18179	0.112478
	-0.71143	-0.0954225
	-0.55144	-0.0587151
	-0.498109	-0.0680699
	-0.71143	-0.0707003
	-0.524775	-0.0930784
	-0.204794	0.00281872
	-0.71143	-0.192106
	-0.578105	-0.0872978
	-0.71143	-0.0909502
	-0.71143	-0.0885302
	-0.71143	-0.0595513
	-0.204794	-0.0381278
	-0.71143	-0.146936
	-0.71143	-0.118262
	3.34166	0.30962
	1.34178	0.086803
	-0.444779	0.0108575
	0.115187	-0.0526553
	-0.71143	-0.131948
	-0.71143	-0.131779
	0.141852	-0.0273184
	0.488498	-0.00868343
	-0.71143	-0.136545
	-0.55144	-0.0785088
	-0.0714683	-0.0153331
	2.22173	0.0454658
	-0.71143	-0.166054
	-0.284789	-0.0931899
	-0.418114	-0.101561
	-0.0181382	-0.0359445
	-0.364784	-0.0381509
	-0.71143	-0.021633
	-0.71143	-0.108398
	-0.71143	-0.0569576
	-0.178129	-0.0170164
	3.20834	0.167684
	2.6217	0.210219
	-0.0714683	-0.0369791
	0.115187	-0.0156434
	0.648489	0.0206296
	1.84842	0.0850351
	-0.71143	-0.126591
	-0.391449	-0.0366002
	-0.71143	-0.10098
	2.22173	0.0406274
	-0.338119	-0.0454827
	-0.471444	-0.128897
	-0.178129	-0.0446577
	-0.0181382	-0.0236633
	-0.71143	-0.0719397
	1.6351	0.116562
	-0.71143	-0.110262
	-0.284789	-0.00627916
	0.328508	0.0019259
	-0.71143	-0.0966658
	-0.0181382	-0.00461969
	-0.71143	-0.139723
	-0.71143	-0.075984
	0.435168	-0.0210639
	-0.71143	-0.0645091
	0.0885221	-0.0136346
	-0.71143	-0.0503653
	-0.71143	-0.0732881
	-0.524775	-0.06449
	-0.258124	-0.0752056
	-0.418114	-0.0601996
	-0.524775	-0.108872
	-0.524775	-0.11164
	0.835144	0.00963474
	-0.71143	-0.105489
	3.50165	-0.126577
	-0.204794	-0.0571102
	0.328508	0.00142986
	0.755149	0.0212795
	-0.204794	-0.0276964
	-0.578105	-0.0692948
	-0.71143	-0.100244
	-0.71143	-0.140519
	3.98162	0.0947507
	-0.178129	-0.0251471
	-0.311454	-0.0589483
	1.28845	0.0577174
	-0.71143	-0.108316
	-0.71143	-0.114952
	-0.364784	-0.0665375
	-0.71143	-0.0916629
	-0.71143	-0.10096
	-0.0714683	-0.00887078
	-0.55144	-0.146491
	-0.578105	-0.0830358
	-0.471444	-0.163346
	1.71509	0.0853529
	1.79509	0.0421786
	4.16828	-0.281113
	-0.124798	-0.0743839
	-0.71143	-0.0362409
	-0.338119	-0.0623383
	1.82175	0.282608
	-0.71143	-0.144931
	-0.578105	0.00755562
	1.34178	0.0257187
	-0.444779	-0.0448991
	-0.71143	-0.117804
	1.71509	0.0945729
	-0.71143	-0.0934563
	-0.71143	-0.0915674
	-0.71143	-0.134427
	-0.231459	-0.0401028
	2.1684	0.226515
	0.915139	0.0204636
	-0.498109	-0.119394
	-0.71143	-0.0597795
	-0.71143	-0.191526
	-0.71143	-0.0898101
	-0.364784	-0.0502822
	-0.71143	-0.038022
	0.061857	-0.0333863
	0.461833	0.0069014
	-0.364784	-0.0503216
	-0.391449	-0.0577488
	0.221847	-0.0140035
	-0.498109	-0.00478782
	-0.71143	-0.0769612
	-0.71143	-0.111415
	-0.498109	-0.0550503
	-0.71143	-0.0829651
	0.0885221	-0.022296
	0.301843	-0.0363457
	0.141852	-0.00743487
	2.00841	0.101453
	-0.71143	-0.0932625
	1.76842	0.0320845
	-0.71143	-0.0956556
	3.39499	0.0602146
	-0.311454	-0.0361735
	0.00852686	-0.0133784
	-0.524775	-0.0775995
	2.72836	-0.101079
	-0.71143	-0.124183
	-0.71143	-0.0555341
	-0.124798	-0.0306534
	0.168517	-0.0226706
	1.95508	0.188016
	0.888474	0.0253094
	-0.71143	-0.138538
	-0.151464	-0.0652153
	-0.578105	-0.0658731
	-0.498109	-0.115709
	-0.498109	-0.0870052
	-0.71143	-0.111007
	-0.55144	-0.0693129
	0.808479	0.0146965
	0.141852	-0.026789
	1.82175	0.090204
	-0.71143	-0.112377
	-0.71143	-0.0675299
	-0.578105	-0.0637607
	-0.578105	-0.0557724
	-0.444779	-0.109137
	0.515163	-0.0164459
	-0.151464	-0.0310023
	-0.524775	-0.0259973
	1.44844	0.115802
	-0.55144	-0.0583366
	2.38172	0.163109
	0.701819	0.00275232
	-0.71143	-0.152428
	0.488498	0.0562058
	-0.498109	-0.0377804
	-0.578105	-0.0717557
	-0.71143	-0.147215
	-0.418114	-0.102222
	-0.71143	-0.0762828
	0.648489	0.0070705
	-0.0181382	-0.0337245
	2.64837	0.0932459
	0.0885221	-0.0162861
	-0.71143	-0.138119
	-0.258124	-0.0133717
	-0.471444	-0.0772371
	-0.0448033	-0.0347206
	-0.0714683	0.00387865
	2.59504	0.0152897
	0.381838	0.00974072
	-0.231459	-0.0449022
	0.248512	-0.025105
	-0.204794	-0.034096
	-0.71143	-0.0479573
	-0.578105	-0.103152
	-0.71143	-0.177196
	-0.338119	-0.00267389
	-0.71143	-0.0585259
	-0.124798	-0.0653857
	2.30172	0.000774223
	-0.0981334	-0.0332953
	-0.71143	-0.0468601
	0.515163	0.00691154
	-0.151464	-0.0417107
	-0.71143	-0.188614
	-0.55144	-0.0357632
	-0.55144	-0.139217
	-0.71143	-0.122722
	0.221847	-0.0289708
	-0.71143	-0.0734256
	-0.418114	-0.0488801
	-0.578105	-0.0878895
	1.71509	0.115946
	0.408503	-0.00303683
	-0.71143	-0.0811441
	0.061857	-0.00383687
	0.515163	-0.0009045
	-0.178129	-0.0566786
	-0.71143	-0.117403
	-0.0714683	-0.0327053
	2.72836	0.1792
	-0.71143	-0.0887856
	-0.311454	-0.10543
	-0.71143	-0.0958011
	-0.71143	-0.0379043
	-0.71143	-0.0779534
	-0.71143	-0.129767
	-0.178129	-0.0249392
	0.621823	0.00687549
	-0.71143	-0.00734573
	0.941804	0.0376994
	-0.258124	-0.0592024
	1.66176	0.0387402
	-0.311454	-0.0641919
	-0.524775	-0.0720347
	-0.0181382	-0.0238408
	-0.71143	-0.124584
	1.6351	0.0751219
	-0.524775	-0.0281248
	0.115187	-0.0126396
	2.48838	0.0996553
	-0.71143	-0.131981
	0.061857	-0.0776308
	-0.71143	-0.126237
	-0.71143	-0.147227
	1.95508	0.0840957
	-0.0714683	-0.0241442
	-0.71143	-0.0697929
	2.56837	-0.220666
	1.50177	0.1303
	-0.524775	-0.0876321
	-0.71143	-0.0920997
	-0.71143	-0.0690566
	1.44844	0.0505992
	-0.71143	-0.0571593
	1.60843	0.0296019
	-0.0181382	-0.0471066
	-0.71143	-0.0844765
	-0.71143	-0.0591588
	-0.55144	-0.082785
	-0.71143	-0.0664731
	1.6351	0.0441967
	0.595158	0.0212594
	0.568493	0.0142703
	-0.71143	-0.0816938
	-0.151464	-0.0561349
	-0.71143	-0.11445
	-0.391449	-0.0654891
	-0.311454	-0.0646556
	2.99501	0.300999
	-0.71143	-0.0405754
	0.781814	0.000987829
	-0.71143	-0.109466
	2.46171	0.0835075
	-0.71143	-0.088111
	-0.71143	-0.172797
	-0.178129	-0.0247803
	-0.71143	-0.0749576
	0.141852	-0.00482606
	0.0351919	-0.0462818
	-0.71143	-0.125495
	0.888474	0.0244215
	-0.71143	-0.122359
	-0.71143	-0.0826195
	-0.71143	-0.117005
	-0.71143	-0.0732349
	-0.71143	-0.096772
	0.621823	0.0224647
	-0.71143	-0.110978
	0.595158	0.0227889
	2.32839	0.140989
	1.58177	0.0262042
	-0.578105	-0.0892044
	-0.0981334	-0.0541974
	-0.71143	-0.118257
	-0.578105	-0.0830586
	-0.71143	-0.116595
	1.6351	0.148709
	-0.284789	-0.0816813
	0.168517	-0.0554333
	1.87508	0.131846
	-0.71143	-0.099021
	-0.71143	-0.126882
	-0.578105	-0.11522
	-0.391449	-0.0939502
	-0.55144	-0.116875
	-0.498109	-0.119912
	2.22173	0.0897981
	-0.71143	-0.0622552
	-0.71143	-0.188193
	2.0884	0.0266988
	-0.0981334	-0.0384766
	0.781814	0.0351581
	1.10179	0.0365072
	2.19506	0.00037236
	-0.71143	-0.158306
	-0.578105	-0.0977254
	-0.71143	-0.128273
	-0.0448033	-0.0202042
	-0.471444	-0.0783611
	-0.471444	-0.0604356
	-0.524775	-0.0980154
	3.36833	0.129304
	1.52844	0.0409403
	-0.418114	-0.0706384
	-0.71143	-0.0683332
	0.141852	-0.00452624
	-0.418114	-0.0940867
	-0.71143	-0.0790636
	0.515163	0.033763
	-0.178129	-0.0571073
	-0.338119	-0.0802789
	-0.578105	-0.09261
	-0.498109	-0.120863
	-0.498109	-0.132548
	-0.364784	-0.0402018
	-0.71143	-0.17891
	3.68831	0.148372
	0.488498	0.00796322
	-0.71143	-0.0914642
	-0.71143	-0.0757198
	0.488498	-0.00533227
	0.328508	0.00501683
	1.68843	0.0969232
	0.328508	-0.00291761
	1.34178	0.0475253
	-0.71143	-0.0286536
	-0.178129	-0.0266014
	-0.471444	-0.0645546
	-0.55144	-0.118127
	-0.71143	-0.110192
	-0.71143	-0.10428
	-0.498109	-0.0432744
	-0.364784	-0.0888123
	-0.498109	-0.104864
	-0.71143	-0.0815497
	0.221847	-0.0215837
	1.36845	0.0353798
	-0.524775	-0.0822546
	0.541828	0.0212773
	-0.418114	-0.0648104
	-0.71143	-0.166083
	3.52832	0.176848
	-0.71143	-0.0789641
	0.248512	-0.00899983
	-0.71143	-0.150264
	4.00829	0.358959
	1.87508	0.0732541
	0.888474	0.0385666
	-0.71143	-0.167981
	0.808479	0.0383501
	-0.71143	-0.0648104
	-0.71143	-0.118254
	0.301843	-0.000959467
	2.32839	-0.0582065
	0.221847	0.000219885
	2.51504	0.0985726
	-0.71143	-0.0946149
	-0.71143	-0.0286017
	-0.71143	-0.0731014
	0.00852686	-0.0300459
	1.47511	0.133068
	-0.364784	-0.0288957
	-0.71143	-0.0825658
	3.10168	0.0399364
	-0.71143	-0.0960858
	-0.578105	-0.0278004
	0.888474	0.0464519
	-0.71143	-0.074192
	-0.71143	-0.214156
	-0.258124	-0.0844849
	-0.311454	-0.07742
	0.728484	0.0345899
	0.915139	0.0408377
	1.76842	0.176405
	-0.55144	-0.119608
	-0.578105	-0.0573158
	0.728484	-0.00115834
	0.861809	0.00987527
	0.0885221	0.0016616
	-0.71143	-0.0802434
	-0.524775	-0.0264507
	-0.71143	-0.15299
	-0.55144	-0.071937
	1.23512	0.0482421
	-0.55144	-0.00139803
	-0.71143	-0.092281
	-0.338119	-0.046307
	-0.71143	-0.0167049
	0.275178	0.00402515
	3.44832	0.347511
	-0.151464	-0.0791326
	-0.71143	-0.0799559
	-0.55144	-0.0920825
	-0.71143	-0.0867033
	-0.71143	-0.158529
	0.195182	-0.0241357
	-0.55144	-0.0298965
	-0.71143	-0.0914221
	-0.71143	-0.122422
	0.301843	-0.000339784
	0.328508	0.0371735
	-0.231459	-0.0688024
	-0.578105	-0.0816748
	0.835144	-0.00886471
	-0.71143	-0.105451
	-0.71143	-0.108225
	-0.0714683	-0.0595493
	-0.71143	-0.0738382
	-0.151464	-0.0656279
	-0.204794	-0.0778427
	3.95496	0.208679
	-0.151464	-0.0376953
	-0.71143	-0.0637645
	1.58177	-0.0152342
	1.10179	0.0116668
	-0.71143	-0.114372
	-0.311454	-0.0447955
	0.301843	-0.00353527
	0.995134	0.0301988
	1.50177	0.0286685
	-0.71143	-0.178872
	-0.71143	-0.0881274
	-0.151464	-0.030716
	-0.0981334	-0.0362759
	0.621823	-0.0263851
	-0.498109	-0.0784714
	-0.284789	-0.0801332
	2.88835	0.217272
	-0.71143	-0.158014
	-0.71143	-0.0904775
	-0.311454	-0.0459971
	-0.524775	-0.0995441
	-0.71143	-0.0658344
	-0.71143	-0.145921
	-0.338119	-0.0597922
	1.50177	0.102424
	0.488498	0.0177393
	-0.418114	-0.0273869
	-0.71143	-0.0171687
	-0.71143	-0.116369
	2.0884	0.0844499
	-0.311454	-0.0583172
	-0.71143	-0.0867127
	-0.71143	-0.169145
	-0.471444	-0.102372
	-0.71143	-0.0908927
	-0.498109	0.0120415
	-0.71143	-0.139794
	-0.364784	-0.0817056
	-0.311454	-0.0456768
	-0.71143	-0.0442005
	-0.204794	-0.043559
	-0.578105	-0.0268077
	-0.71143	-0.0836344
	-0.71143	-0.0971993
	-0.71143	-0.192834
	-0.71143	-0.0364965
	3.28833	0.0912091
	-0.71143	-0.0496661
	0.728484	0.0090141
	-0.578105	-0.0124275
	-0.71143	-0.0869617
	-0.578105	-0.118189
	0.061857	5.10437e-05
	-0.0714683	-0.00303187
	0.061857	-0.0048805
	-0.444779	-0.0418237
	1.36845	0.0573468
	0.515163	-0.00623628
	-0.71143	-0.139473
	-0.471444	-0.0798597
	-0.71143	-0.127116
	-0.71143	-0.140098
	-0.71143	-0.0059515
	0.0885221	-0.0273953
	-0.0981334	-0.0201511
	-0.0714683	-0.063009
	-0.71143	-0.0729589
	-0.71143	-0.0237651
	-0.311454	-0.0714189
	0.115187	-0.032123
	1.6351	0.174596
	0.0885221	-0.00797088
	1.74176	0.0872313
	3.47499	-0.147235
	0.408503	-0.00523277
	1.90175	0.0999176
	2.46171	0.046531
	-0.71143	-0.0731296
	-0.71143	-0.12274
	0.195182	-0.00843911
	-0.71143	-0.166333
	-0.311454	-0.0175019
	-0.124798	-0.0430438
	-0.55144	-0.051767
	0.141852	-0.0157259
	0.275178	-0.00443598
	0.0885221	-0.0362389
	0.195182	-0.0293425
	-0.391449	-0.0825544
	0.061857	-0.0696069
	-0.311454	-0.0673793
	-0.71143	-0.139044
	-0.71143	-0.118523
	-0.71143	-0.116958
	0.00852686	-0.0773699
	0.275178	-0.0147267
	3.12834	0.411273
	-0.578105	-0.0675284
	-0.71143	-0.146745
	0.275178	0.00290337
	-0.71143	-0.160514
	-0.71143	-0.052409
	-0.71143	-0.0641796
	-0.71143	-0.132104
	-0.178129	-0.0517911
	-0.151464	-0.0532461
	-0.71143	-0.179812
	-0.71143	-0.114356
	0.115187	-0.0149346
	-0.471444	-0.0787947
	-0.71143	-0.0980271
	-0.71143	-0.0855383
	-0.71143	-0.103401
	-0.55144	-0.104272
	2.7017	0.300509
	-0.71143	-0.0653747
	0.0885221	-0.0249395
	0.0351919	-0.0323707
	0.115187	-0.0282184
	-0.71143	-0.163987
	2.14173	0.186958
	0.461833	0.00908381
	0.168517	-0.0167403
	-0.71143	-0.109401
	-0.231459	-0.0201566
	-0.71143	-0.115028
	-0.71143	-0.121893
	1.71509	0.0977969
	-0.231459	-0.0596307
	-0.71143	-0.0226068
	-0.71143	-0.174128
	-0.444779	-0.0619655
	0.488498	0.00105272
	-0.71143	-0.1307
	-0.498109	-0.107427
	-0.71143	-0.0396505
	-0.71143	-0.084278
	-0.71143	-0.128502
	0.755149	0.0573579
	-0.71143	-0.0328282
	0.808479	0.0377015
	-0.364784	-0.0521042
	-0.71143	-0.086252
	-0.71143	-0.127192
	-0.418114	-0.0666702
	-0.71143	-0.10965
	-0.284789	-0.0407775
	0.0351919	-0.0352385
	-0.391449	-0.087376
	-0.71143	-0.131218
	1.52844	0.0610741
	-0.71143	-0.120948
	2.48838	0.115534
	-0.55144	-0.048538
	-0.338119	-0.0376039
	0.141852	0.00317374
	-0.71143	-0.112173
	1.98174	0.106646
	-0.71143	-0.0692543
	0.675154	0.0440149
	-0.471444	-0.0876544
	0.675154	0.00948814
	-0.71143	-0.138178
	-0.391449	-0.050511
	-0.71143	-0.12315
	-0.471444	-0.0610007
	-0.71143	-0.1759
	-0.71143	-0.00493393
	-0.71143	-0.110412
	-0.471444	-0.0672668
	-0.71143	-0.0393
	-0.498109	-0.0606286
	-0.71143	-0.117202
	-0.71143	-0.128923
	0.968469	0.083132
	-0.204794	-0.0422443
	0.061857	-0.0165268
	-0.231459	-0.044693
[truncated: 20,440 more rows]
