# Supplementary material for: Decoding pan-cancer treatment outcomes using multimodal real-world data and explainable artificial intelligence
Source: Nat Cancer. 2025 Jan 30;6(2):307–22. doi: 10.1038/s43018-024-00891-1 (PMC11864985; doi:10.1038/s43018-024-00891-1)
Supplement: Supplementary file 6 — Statistical Source Data. [file 43018_2024_891_MOESM6_ESM.xlsx]

## Sheet: Fig5_individual
feature_names	RC	value	patient_number
Liver	0	0	2
Liver	-0.0127106	1	4
Lung	0.0130921	1	2
Lung	0	0	4
Liver	0	0	3
Liver	0	0	1
Lung	0.0383337	1	3
Lung	-0.00298428	1	1
Albumin	0.0020422	0.311994	2
Basophil granulocytes (%)	0.00643783	-0.253337	2
Basophil granulocytes (%)	0.0258639	1.35229	4
Basophil granulocytes (#)	-0.000654403	0.504164	2
Basophil granulocytes (#)	0.0605581	2.49541	4
Bilirubin (total)	-0.0221054	-0.556227	2
Bilirubin (total)	-0.0175353	-0.300307	4
CA125	-0.0358646	-0.404191	2
CA125	-0.00685191	-0.0321772	4
CA15-3	-0.00625454	-0.306649	2
CA19-9	0.00179044	-0.190469	2
CA19-9	-0.0293565	-0.19112	4
CA72-4	-0.0329422	-0.235435	2
CEA	0.0141158	-0.213643	2
CEA	-0.0201115	-0.211691	4
CRP	-0.0333157	-0.0181382	2
CRP	-0.0674442	2.86169	4
CYFRA 21-1	0.0370758	0.874321	2
Calcium	0.0155435	0.133778	2
Calcium	0.014563	-0.132353	4
Chloride	-0.0687375	1.35191	2
Eosinophil granulocytes (%)	0.0134955	-0.000916148	2
Eosinophil granulocytes (%)	-0.00169317	0.626191	4
Eosinophil granulocytes (#)	-0.000822471	0.355225	2
Eosinophil granulocytes (#)	-0.00529086	0.868722	4
Red blood cell distrib. width (abs)	-0.0160004	-0.698421	2
Red blood cell distrib. width (abs)	-0.0420955	-0.595433	4
Red blood cell distrib. width (%)	-0.0399684	-0.842795	2
Red blood cell distrib. width (%)	-0.0238897	0.135146	4
Erythrocytes (#)	0.00693126	0.277644	2
Erythrocytes (#)	0.0811812	-0.78244	4
GGT	-0.0479664	-0.314576	2
GGT	0.000122014	0.328822	4
AST	-0.0845729	-0.847357	2
AST	-0.0250806	-0.0413607	4
ALT	-0.0533026	-0.914436	2
ALT	-0.00245506	0.255613	4
Protein (total)	0.0175386	0.237779	2
Protein (total)	-0.0277031	1.16667	4
Blood Glucose	0.0173654	-0.125374	2
Blood Glucose	0.07893	3.13313	4
Urea	0.0561883	1.8253	2
Urea	-0.0338936	-0.286865	4
Urea Nitrogen	0.0349778	1.86049	2
Urea Nitrogen	0.0172399	-0.273902	4
Uric Acid	0.0549817	-1.50598	2
Uric Acid	-0.0120432	0.525394	4
Hematocrit	0.00292382	0.340835	2
Hematocrit	0.0679616	-1.28576	4
Hemoglobin	0.0220871	0.0271008	2
Hemoglobin	0.103292	-1.32807	4
INR	-0.0133017	-0.856783	2
INR	0.00795736	0.449147	4
Potassium	0.0424918	-0.418365	2
Potassium	0.0455562	-0.418365	4
Creatinine	0.0265527	-0.498204	2
Creatinine	0.00370965	-0.611292	4
LDH	-0.0398931	-0.179385	2
LDH	-0.104679	-0.671082	4
Leukocytes (#)	0.0174812	1.11333	2
Leukocytes (#)	-0.00635891	0.788271	4
Lymphocytes (#)	-0.00481303	0.478076	2
Lymphocytes (#)	0.0329972	0.0673918	4
Lymphocytes (%)	0.0594901	-0.457358	2
Lymphocytes (%)	0.0483021	-0.578724	4
MCH	0.00752099	-0.499304	2
MCH	-0.0423618	-1.35388	4
MCHC	0.00245319	-1.15942	2
MCHC	-0.0166387	-0.913181	4
MCV	-0.00181946	0.0563564	2
MCV	-0.0677959	-1.22386	4
MPV	0.007572	0.524641	2
MPV	0.00843156	-0.482039	4
Monocytes (#)	-0.00378886	0.391382	2
Monocytes (#)	0.0528947	1.36454	4
Monocytes (%)	-0.017521	-0.63934	2
Monocytes (%)	-0.0115691	0.498031	4
NSE	0.0146112	-0.191433	2
Sodium	0.0319419	-0.154364	2
Sodium	0.00211616	-0.486379	4
Neutrophil granulocytes (%)	0.00209482	0.585539	2
Neutrophil granulocytes (%)	-0.0197564	0.206934	4
Neutrophil granulocytes (#)	0.0184863	1.11004	2
Neutrophil granulocytes (#)	0.00101621	0.669252	4
Normoblasts (#)	-0.0103073	-0.12109	2
Normoblasts (#)	-0.00668115	-0.12109	4
Normoblasts (%)	-0.0133566	-0.119907	2
Normoblasts (%)	0.0140713	-0.119907	4
Phosphate (inorganic)	0.00883197	0.312655	2
SCC	0.0172318	0.0687809	2
Prothrombin time	-0.036336	1.14502	2
Prothrombin time	0.0616568	-0.662173	4
TSH	0.0220341	1.02586	2
TSH	-0.0480586	-0.737619	4
Platelet distribution width (abs)	-0.00424667	0.463088	2
Platelet distribution width (abs)	-0.033028	-0.570879	4
Platelet distribution width (%)	-0.0124486	0.619916	2
Platelet distribution width (%)	-0.0510004	-0.448043	4
Plateletcrit (%)	-0.0202472	1.0061	2
Plateletcrit (%)	-0.0260656	2.29831	4
Platelets (#)	-0.0035983	0.743651	2
Platelets (#)	0.00380235	2.3425	4
PTT	0.0102612	0.407317	2
PTT	-0.00420431	0.739762	4
Alkaline phosphatase	-0.00238948	0.073001	2
Alkaline phosphatase	0.0154927	0.787238	4
FT3	-0.00703444	0.472542	2
FT3	0.127562	-1.02259	4
FT4	-0.00353388	0.252084	2
FT4	-0.0687852	-0.911795	4
AFP	-0.00825667	-0.155255	3
AFP	-0.0259663	-0.155255	1
Albumin	0.00633599	0.0985898	1
Basophil granulocytes (%)	0.0861588	-1.21671	3
Basophil granulocytes (%)	-0.00307941	0.0677878	1
Basophil granulocytes (#)	0.0464758	-1.08883	3
Basophil granulocytes (#)	-0.00317915	0.504164	1
Bilirubin (total)	-0.0571057	-0.556227	3
Bilirubin (total)	-0.00959708	-0.0443862	1
CA125	-0.0379148	-0.0142919	3
CA125	-0.0372401	-0.278994	1
CA15-3	0.0106947	-0.282366	3
CA15-3	0.0247164	-0.264153	1
CA19-9	-0.0255193	-0.189667	3
CA19-9	-0.0239437	-0.191469	1
CA72-4	-0.0146121	-0.248058	3
CA72-4	-0.0386193	-0.239643	1
CEA	-0.0246665	-0.207462	3
CEA	0.000217765	-0.13557	1
CRP	0.0598613	1.50177	3
CRP	0.0305814	0.941804	1
CYFRA 21-1	0.221711	5.75457	3
CYFRA 21-1	0.0341386	0.655257	1
Calcium	-0.0203378	0.932171	3
Calcium	-0.0089601	1.5975	1
Chloride	0.0245141	-0.254458	1
Eosinophil granulocytes (%)	-0.0176617	-1.04609	3
Eosinophil granulocytes (%)	0.0237104	-0.680282	1
Eosinophil granulocytes (#)	-0.0356869	-0.765133	3
Eosinophil granulocytes (#)	0.0136795	-0.438362	1
Red blood cell distrib. width (abs)	0.025314	-0.0804963	1
Red blood cell distrib. width (%)	-0.0620037	-0.679805	1
Erythrocytes (#)	0.0422654	-1.46742	3
Erythrocytes (#)	0.0289732	-0.342098	1
GGT	0.0114466	0.848192	3
GGT	-0.00374847	-0.11303	1
AST	-0.0479452	-0.253465	3
AST	-0.0205121	0.128323	1
ALT	-0.00044045	0.0306034	3
ALT	0.00948791	-0.509419	1
Protein (total)	-0.0421188	1.59304	1
Urea	-0.013061	0.338962	3
Urea	-0.0180286	-0.0521799	1
Uric Acid	-0.0121929	-0.151732	3
Uric Acid	-0.0166074	-0.397959	1
Hematocrit	0.032716	-1.24703	3
Hematocrit	0.000610288	0.108465	1
Hemoglobin	0.0903743	-1.22382	3
Hemoglobin	0.00703882	-0.025021	1
INR	-0.0312156	-0.670222	1
Potassium	-0.0117313	0.456704	3
Potassium	-0.0520452	1.55054	1
Creatinine	0.0121803	0.218022	3
Creatinine	-0.0147856	-0.158939	1
LDH	-0.0357961	0.149916	3
LDH	-0.00258479	0.181493	1
Leukocytes (#)	0.00770465	1.16149	3
Leukocytes (#)	-0.00206251	0.6438	1
Lymphocytes (#)	-0.0752993	1.73946	3
Lymphocytes (#)	0.128223	-0.988652	1
Lymphocytes (%)	-0.00907332	0.31497	3
Lymphocytes (%)	0.107775	-1.27382	1
MCH	0.00357046	0.269813	3
MCH	0.00549194	0.526186	1
MCHC	0.0323648	-0.502783	3
MCHC	0.0318591	-0.502783	1
MCV	0.0105903	0.678685	3
MCV	0.00699906	0.99874	1
MPV	0.0313699	-0.258332	1
Monocytes (#)	-0.0043655	0.592726	3
Monocytes (#)	0.0775431	2.53905	1
Monocytes (%)	-0.0605472	-0.505532	3
Monocytes (%)	0.0344917	1.76921	1
NSE	0.0143557	0.214286	3
Sodium	7.9059e-05	-0.486379	3
Sodium	0.0442876	-0.818395	1
Neutrophil granulocytes (%)	-0.059541	0.11679	3
Neutrophil granulocytes (%)	0.0147039	0.711741	1
Neutrophil granulocytes (#)	0.00285834	0.939971	3
Neutrophil granulocytes (#)	-4.64423e-05	0.756021	1
Normoblasts (#)	0.0196307	-0.12109	1
Normoblasts (%)	-0.00379696	-0.119907	1
PSA	-0.056464	-0.172972	3
PSA	-0.0237051	-0.203264	1
SCC	-0.0354154	1.99461	3
SCC	0.0131236	-0.184617	1
Prothrombin time	-0.0243017	0.795229	1
TSH	-0.0529657	-0.652778	1
Platelet distribution width (abs)	-0.0246566	-0.353202	1
Platelet distribution width (%)	-0.00867072	-0.239999	1
Plateletcrit (%)	-0.0222831	0.608491	1
Platelets (#)	-0.106127	2.7701	3
Platelets (#)	-0.0258223	1.73828	1
PTT	0.0573627	-0.534612	1
FT3	0.143743	-2.19734	3
FT3	0.0134602	0.258952	1
FT4	0.0296325	-2.25202	3
FT4	0.00470721	-0.559104	1
BMI	0.054847	-1.94197	2
BMI	-0.0147039	-0.0607811	4
Body temperature	-0.0307285	-0.432633	2
Body temperature	-0.037599	-1.1215	4
Diastolic blood pressure	-0.0113616	0.868572	2
Diastolic blood pressure	-0.0162819	0.594135	4
ECOG	-0.0213585	1	2
Heart rate	0.0210752	0.350618	2
Heart rate	0.0544513	1.09742	4
Art. oxygen sat.	0.0104995	0.215425	2
Art. oxygen sat.	0.0172824	0.215425	4
Systolic blood pressure	-0.0177264	-0.154109	2
Systolic blood pressure	-0.00840943	0.866258	4
Body height	0.0037061	0.300077	2
Body height	-0.0247501	1.63941	4
Body weight	0.00308328	-1.62495	2
Body weight	0.00381744	0.749041	4
Age	0.0184508	0.30081	2
Age	0.0234677	0.524694	4
Sex	0	0	2
Sex	0	0	4
BMI	0.0724026	-1.81624	3
BMI	-0.0239556	-0.194873	1
Body temperature	-0.0152161	0.42845	3
Body temperature	-0.00751944	0.42845	1
Diastolic blood pressure	-0.10816	-1.32692	3
Diastolic blood pressure	-0.0167561	-0.412132	1
ECOG	0.37388	3	3
ECOG	0.03113	2	1
Heart rate	-0.232688	-1.14299	3
Heart rate	-0.0162631	-0.0567288	1
Art. oxygen sat.	0.251093	-3.08196	3
Art. oxygen sat.	0.0122057	0.215425	1
Systolic blood pressure	-0.0808047	-1.38929	3
Systolic blood pressure	-0.0113183	-0.31522	1
Body height	8.89739e-05	0.523299	3
Body height	0.00378982	0.411688	1
Body weight	0.0617998	-1.43753	3
Body weight	0.00385836	-0.000638676	1
Age	0.0522314	0.780027	3
Age	0.0836527	1.66283	1
Sex	0	0	3
Sex	0	0	1
Sec. malignancies (lymph nodes, C77)	0	0	2
Sec. malignancies (lymph nodes, C77)	0	0	4
Sec. malignancies (respiratory/digestive, C78)	0	0	2
Sec. malignancies (respiratory/digestive, C78)	0	0	4
Sec. malignancies (other sites, C79)	0	0	2
Sec. malignancies (other sites, C79)	0	0	4
Disorders of lipoprotein metabolism (E78)	0	0	2
Disorders of lipoprotein metabolism (E78)	0	0	4
Volume depletion	0	0	2
Volume depletion	0	0	4
Other disorders of fluid, electrolyte and acid-base balance	0	0	2
Other disorders of fluid, electrolyte and acid-base balance	0	0	4
Nicotine dependence	-0.0297463	1	2
Nicotine dependence	0	0	4
Other chronic obstructive pulmonary disease	0.0447814	1	2
Other chronic obstructive pulmonary disease	0	0	4
Pleural effusion	0	0	2
Pleural effusion	0	0	4
Other disorders of urinary system	0	0	2
Other disorders of urinary system	0	0	4
Benign prostatic hyperplasia	0	0	2
Benign prostatic hyperplasia	0	0	4
Abnormalities of breathing	0	0	2
Abnormalities of breathing	0	0	4
Aphagia and dysphagia	0	0	2
Aphagia and dysphagia	0	0	4
Abnormalities of gait and mobility	0	0	2
Abnormalities of gait and mobility	0	0	4
Pain	0	0	2
Pain	0	0	4
Malaise and fatigue	0	0	2
Malaise and fatigue	0	0	4
Symptoms and signs concerning food and fluid intake	0	0	2
Symptoms and signs concerning food and fluid intake	0	0	4
Sec. malignancies (lymph nodes, C77)	-0.00303891	1	3
Sec. malignancies (lymph nodes, C77)	-0.0102776	1	1
Sec. malignancies (respiratory/digestive, C78)	0.0531076	1	3
Sec. malignancies (respiratory/digestive, C78)	0.0341832	1	1
Sec. malignancies (other sites, C79)	0.0323261	1	3
Sec. malignancies (other sites, C79)	0	0	1
Disorders of lipoprotein metabolism (E78)	0	0	3
Disorders of lipoprotein metabolism (E78)	-0.0240326	1	1
Volume depletion	-0.0187821	1	3
Volume depletion	0	0	1
Other disorders of fluid, electrolyte and acid-base balance	-0.0127899	1	3
Other disorders of fluid, electrolyte and acid-base balance	0	0	1
Nicotine dependence	0.00104326	1	3
Nicotine dependence	0	0	1
Other chronic obstructive pulmonary disease	0	0	3
Other chronic obstructive pulmonary disease	0	0	1
Pleural effusion	0	0	3
Pleural effusion	0.0540869	1	1
Other disorders of urinary system	0.0410323	1	3
Other disorders of urinary system	0	0	1
Benign prostatic hyperplasia	0	0	3
Benign prostatic hyperplasia	-0.00355045	1	1
Abnormalities of breathing	0.12324	1	3
Abnormalities of breathing	0	0	1
Aphagia and dysphagia	0.0661176	1	3
Aphagia and dysphagia	0	0	1
Abnormalities of gait and mobility	-0.0220281	1	3
Abnormalities of gait and mobility	0	0	1
Pain	0.0861123	1	3
Pain	0	0	1
Malaise and fatigue	0.0471845	1	3
Malaise and fatigue	0	0	1
Symptoms and signs concerning food and fluid intake	-0.0155072	1	3
Symptoms and signs concerning food and fluid intake	0	0	1
Bone metastasis	-0.0229799	0	2
Bone metastasis	0.00277335	0	4
Liver metastasis	-0.00480893	0	2
Liver metastasis	-0.0118835	0	4
Lung metastasis	-0.00832359	0	2
Lung metastasis	-0.0107691	0	4
Pleural metastasis	-0.0101692	0	2
Pleural metastasis	0.0127078	0	4
Bone metastasis	0.0575586	1	3
Bone metastasis	0.00852765	0	1
Liver metastasis	0.0939647	1	3
Liver metastasis	-0.0363724	0	1
Lung metastasis	0.0252562	1	3
Lung metastasis	0.00641998	0	1
Pleural metastasis	-0.00931101	0	3
Pleural metastasis	0.0852497	1	1
EGFR mutation	0.010311	0	2
KRAS mutation	-0.0233097	0	2
TP53 mutation	-0.0483816	1	2
EGFR mutation	0.0403362	0	3
EGFR mutation	0.0012513	0	1
KRAS mutation	-0.0484304	0	3
KRAS mutation	-0.0431049	0	1
TP53 mutation	0.00255818	1	3
TP53 mutation	-0.0240089	0	1
Carboplatin	0	0	2
Carboplatin	0	0	4
Cisplatin	0.0111274	1	2
Cisplatin	-0.0175737	1	4
Gemcitabine	0	0	2
Gemcitabine	0.0727677	1	4
Paclitaxel	0.0239471	1	2
Paclitaxel	0	0	4
Pembrolizumab	0	0	2
Pembrolizumab	0	0	4
Pemetrexed	0	0	2
Pemetrexed	0	0	4
Carboplatin	0.0976376	1	3
Carboplatin	0	0	1
Cisplatin	0	0	3
Cisplatin	0.00409729	1	1
Gemcitabine	0	0	3
Gemcitabine	0	0	1
Paclitaxel	-0.0182317	1	3
Paclitaxel	0	0	1
Pembrolizumab	0.0258166	1	3
Pembrolizumab	-0.0436051	1	1
Pemetrexed	0	0	3
Pemetrexed	0.0201616	1	1
Bone (abdominal)	-0.00454211	0.349303	2
IMAT (abdominal)	-0.0207649	-1.04593	2
Muscle (abdominal)	0.00511604	-0.85213	2
SAT (abdominal)	0.0435235	-1.58305	2
TAT (abdominal)	-0.00609567	-1.4998	2
VAT (abdominal)	-0.0348447	-0.941836	2
M stage	-0.116962	0	2
M stage	-0.0845325	0	4
N stage	-0.0244477	0	2
N stage	-0.0239228	0	4
T stage	-0.0526151	3	2
T stage	-0.0228499	2	4
M stage	0.0515486	1	3
M stage	0.0379513	1	1
N stage	-0.0291533	0	3
N stage	-0.00494555	2	1
T stage	0.142365	3	3
T stage	0.0236115	3	1
PD-L1 (TPS)	-0.0769293	1.07983	2
PD-L1 (TPS)	0.0114168	0.174028	3
PD-L1 (TPS)	-0.0258662	0.475963	1
EGFR mutation	0.010311	0	2
KRAS mutation	-0.0233097	0	2
TP53 mutation	-0.0483816	1	2
EGFR mutation	0.0403362	0	3
EGFR mutation	0.0012513	0	1
KRAS mutation	-0.0484304	0	3
KRAS mutation	-0.0431049	0	1
TP53 mutation	0.00255818	1	3
TP53 mutation	-0.0240089	0	1

## Sheet: Fig5_overall
patient_number	RC	median_time
2	-0.548328	1.75
4	0.0879519	0.93
3	1.70653	0.16
1	0.173492	0.96
