# Supplementary material for: Decoding pan-cancer treatment outcomes using multimodal real-world data and explainable artificial intelligence
Source: Nat Cancer. 2025 Jan 30;6(2):307–22. doi: 10.1038/s43018-024-00891-1 (PMC11864985; doi:10.1038/s43018-024-00891-1)
Supplement: Supplementary file 7 — Statistical Source Data. [file 43018_2024_891_MOESM7_ESM.xlsx]

## Sheet: Sheet1
feature_names	cancer_type	meanabsLRP
Bone (abdominal)	Biliary tract	0.0329637
Bone (abdominal)	Bladder	0.02017
Bone (abdominal)	Breast	0.0287053
Bone (abdominal)	Colon	0.0259696
Bone (abdominal)	Esophagus	0.023176
Bone (abdominal)	Eye	0.0244747
Bone (abdominal)	Gallbladder	0.0260697
Bone (abdominal)	Head and Neck	0.0261452
Bone (abdominal)	Heart	0.0171376
Bone (abdominal)	Kidney	0.0253708
Bone (abdominal)	Liver	0.0243795
Bone (abdominal)	Lung	0.0275346
Bone (abdominal)	Melanoma	0.0260176
Bone (abdominal)	Mesothelioma	0.0261118
Bone (abdominal)	Ovary	0.0290777
Bone (abdominal)	Pancreas	0.0294656
Bone (abdominal)	Prostate	0.0243062
Bone (abdominal)	Rectosigmoid junction	0.019357
Bone (abdominal)	Rectum	0.0239747
Bone (abdominal)	Sarcoma	0.0312669
Bone (abdominal)	Skin (C44)	0.0264665
Bone (abdominal)	Stomach	0.0234954
Bone (abdominal)	Testis	0.0185981
Bone (abdominal)	Uterus	0.0357852
IMAT (abdominal)	Biliary tract	0.0225347
IMAT (abdominal)	Bladder	0.0213228
IMAT (abdominal)	Breast	0.0202868
IMAT (abdominal)	Colon	0.0202576
IMAT (abdominal)	Esophagus	0.0236072
IMAT (abdominal)	Eye	0.0202481
IMAT (abdominal)	Gallbladder	0.0203917
IMAT (abdominal)	Head and Neck	0.0279747
IMAT (abdominal)	Heart	0.0239527
IMAT (abdominal)	Kidney	0.0237432
IMAT (abdominal)	Liver	0.0244823
IMAT (abdominal)	Lung	0.0214853
IMAT (abdominal)	Melanoma	0.0181033
IMAT (abdominal)	Mesothelioma	0.0179884
IMAT (abdominal)	Ovary	0.0259847
IMAT (abdominal)	Pancreas	0.0231213
IMAT (abdominal)	Prostate	0.0181038
IMAT (abdominal)	Rectosigmoid junction	0.0179258
IMAT (abdominal)	Rectum	0.0213861
IMAT (abdominal)	Sarcoma	0.0286903
IMAT (abdominal)	Skin (C44)	0.021012
IMAT (abdominal)	Stomach	0.0218061
IMAT (abdominal)	Testis	0.0332712
IMAT (abdominal)	Uterus	0.0201071
Muscle (abdominal)	Biliary tract	0.0257308
Muscle (abdominal)	Bladder	0.029624
Muscle (abdominal)	Breast	0.0360777
Muscle (abdominal)	Colon	0.0250046
Muscle (abdominal)	Esophagus	0.0202593
Muscle (abdominal)	Eye	0.0239107
Muscle (abdominal)	Gallbladder	0.0294673
Muscle (abdominal)	Head and Neck	0.0291239
Muscle (abdominal)	Heart	0.0262527
Muscle (abdominal)	Kidney	0.0241174
Muscle (abdominal)	Liver	0.0245856
Muscle (abdominal)	Lung	0.0232945
Muscle (abdominal)	Melanoma	0.0250251
Muscle (abdominal)	Mesothelioma	0.0199955
Muscle (abdominal)	Ovary	0.0333989
Muscle (abdominal)	Pancreas	0.0258158
Muscle (abdominal)	Prostate	0.0281719
Muscle (abdominal)	Rectosigmoid junction	0.0197006
Muscle (abdominal)	Rectum	0.0241129
Muscle (abdominal)	Sarcoma	0.025684
Muscle (abdominal)	Skin (C44)	0.0236475
Muscle (abdominal)	Stomach	0.0208782
Muscle (abdominal)	Testis	0.0558361
Muscle (abdominal)	Uterus	0.0370956
SAT (abdominal)	Biliary tract	0.0298341
SAT (abdominal)	Bladder	0.0249439
SAT (abdominal)	Breast	0.0239979
SAT (abdominal)	Colon	0.0218457
SAT (abdominal)	Esophagus	0.0293239
SAT (abdominal)	Eye	0.030426
SAT (abdominal)	Gallbladder	0.0142779
SAT (abdominal)	Head and Neck	0.0317236
SAT (abdominal)	Heart	0.0264972
SAT (abdominal)	Kidney	0.0268126
SAT (abdominal)	Liver	0.0285872
SAT (abdominal)	Lung	0.0246184
SAT (abdominal)	Melanoma	0.0244424
SAT (abdominal)	Mesothelioma	0.0234181
SAT (abdominal)	Ovary	0.029344
SAT (abdominal)	Pancreas	0.0261035
SAT (abdominal)	Prostate	0.0239338
SAT (abdominal)	Rectosigmoid junction	0.0216131
SAT (abdominal)	Rectum	0.0236329
SAT (abdominal)	Sarcoma	0.0231104
SAT (abdominal)	Skin (C44)	0.0247632
SAT (abdominal)	Stomach	0.0277515
SAT (abdominal)	Testis	0.0284464
SAT (abdominal)	Uterus	0.0253333
TAT (abdominal)	Biliary tract	0.0252523
TAT (abdominal)	Bladder	0.0274127
TAT (abdominal)	Breast	0.0239258
TAT (abdominal)	Colon	0.0227511
TAT (abdominal)	Esophagus	0.0228181
TAT (abdominal)	Eye	0.0275772
TAT (abdominal)	Gallbladder	0.0213425
TAT (abdominal)	Head and Neck	0.027641
TAT (abdominal)	Heart	0.0199104
TAT (abdominal)	Kidney	0.0238226
TAT (abdominal)	Liver	0.0256022
TAT (abdominal)	Lung	0.0198098
TAT (abdominal)	Melanoma	0.0180114
TAT (abdominal)	Mesothelioma	0.017448
TAT (abdominal)	Ovary	0.0269854
TAT (abdominal)	Pancreas	0.0222108
TAT (abdominal)	Prostate	0.0244519
TAT (abdominal)	Rectosigmoid junction	0.023303
TAT (abdominal)	Rectum	0.0190189
TAT (abdominal)	Sarcoma	0.0220976
TAT (abdominal)	Skin (C44)	0.019631
TAT (abdominal)	Stomach	0.0261991
TAT (abdominal)	Testis	0.0353632
TAT (abdominal)	Uterus	0.0244467
VAT (abdominal)	Biliary tract	0.0228662
VAT (abdominal)	Bladder	0.0209094
VAT (abdominal)	Breast	0.0274215
VAT (abdominal)	Colon	0.0244247
VAT (abdominal)	Esophagus	0.026397
VAT (abdominal)	Eye	0.023988
VAT (abdominal)	Gallbladder	0.0204439
VAT (abdominal)	Head and Neck	0.0265311
VAT (abdominal)	Heart	0.0217362
VAT (abdominal)	Kidney	0.0254495
VAT (abdominal)	Liver	0.0220265
VAT (abdominal)	Lung	0.0232993
VAT (abdominal)	Melanoma	0.0235636
VAT (abdominal)	Mesothelioma	0.0221977
VAT (abdominal)	Ovary	0.0282764
VAT (abdominal)	Pancreas	0.022714
VAT (abdominal)	Prostate	0.0293448
VAT (abdominal)	Rectosigmoid junction	0.0228555
VAT (abdominal)	Rectum	0.022954
VAT (abdominal)	Sarcoma	0.0352593
VAT (abdominal)	Skin (C44)	0.0253925
VAT (abdominal)	Stomach	0.0269237
VAT (abdominal)	Testis	0.0268353
VAT (abdominal)	Uterus	0.0307476
Body temperature	Anus	0.0332449
Body temperature	Biliary tract	0.0589539
Body temperature	Bladder	0.0515497
Body temperature	Brain	0.0496193
Body temperature	Breast	0.0551426
Body temperature	Colon	0.0431438
Body temperature	Esophagus	0.0482425
Body temperature	Eye	0.0820437
Body temperature	Head and Neck	0.0604991
Body temperature	Kidney	0.0548663
Body temperature	Liver	0.0407848
Body temperature	Lung	0.0334169
Body temperature	Melanoma	0.03433
Body temperature	Mesothelioma	0.0417325
Body temperature	Pancreas	0.0362572
Body temperature	Prostate	0.0685669
Body temperature	Rectosigmoid junction	0.0470885
Body temperature	Rectum	0.0331105
Body temperature	Sarcoma	0.0556232
Body temperature	Skin (C44)	0.0757252
Body temperature	Small intestine	0.0531441
Body temperature	Stomach	0.0531247
Body temperature	Testis	0.069058
Body temperature	Uterus	0.0483002
ECOG	Brain	0.0663787
ECOG	Breast	0.070451
ECOG	Colon	0.0780142
ECOG	Esophagus	0.0490665
ECOG	Head and Neck	0.0645142
ECOG	Kidney	0.0735995
ECOG	Liver	0.108199
ECOG	Lung	0.0495379
ECOG	Melanoma	0.035713
ECOG	Mesothelioma	0.0440595
ECOG	Pancreas	0.12147
ECOG	Prostate	0.119154
ECOG	Rectum	0.0764118
ECOG	Sarcoma	0.0750036
ECOG	Skin (C44)	0.0730053
ECOG	Stomach	0.0479858
Art. oxygen sat.	Bladder	0.0390664
Art. oxygen sat.	Brain	0.0442475
Art. oxygen sat.	Breast	0.0578298
Art. oxygen sat.	Colon	0.056338
Art. oxygen sat.	Esophagus	0.0486192
Art. oxygen sat.	Eye	0.0537379
Art. oxygen sat.	Head and Neck	0.0475444
Art. oxygen sat.	Kidney	0.0602071
Art. oxygen sat.	Liver	0.0476097
Art. oxygen sat.	Lung	0.0551386
Art. oxygen sat.	Melanoma	0.0514308
Art. oxygen sat.	Mesothelioma	0.0635471
Art. oxygen sat.	Pancreas	0.0526272
Art. oxygen sat.	Prostate	0.0436742
Art. oxygen sat.	Rectum	0.0579448
Art. oxygen sat.	Sarcoma	0.0520792
Art. oxygen sat.	Skin (C44)	0.0460814
Art. oxygen sat.	Stomach	0.0432134
Art. oxygen sat.	Testis	0.0479032
Art. oxygen sat.	Uterus	0.0588913
AFP	Colon	0.0188248
AFP	Esophagus	0.0212617
AFP	Head and Neck	0.0236331
AFP	Liver	0.0342103
AFP	Lung	0.0164044
AFP	Mesothelioma	0.00875934
AFP	Pancreas	0.0208156
AFP	Sarcoma	0.0229903
AFP	Stomach	0.0222591
AFP	Testis	0.0291058
Albumin	Biliary tract	0.0446705
Albumin	Bladder	0.0533948
Albumin	Brain	0.0357011
Albumin	Breast	0.0465848
Albumin	Colon	0.0381599
Albumin	Esophagus	0.036486
Albumin	Eye	0.0273366
Albumin	Gallbladder	0.032656
Albumin	Head and Neck	0.0416698
Albumin	Heart	0.032425
Albumin	Kidney	0.0410831
Albumin	Liver	0.0676278
Albumin	Lung	0.0386843
Albumin	Melanoma	0.0517219
Albumin	Mesothelioma	0.0358102
Albumin	Ovary	0.0707747
Albumin	Pancreas	0.0492337
Albumin	Prostate	0.0488231
Albumin	Rectosigmoid junction	0.0645957
Albumin	Rectum	0.0327042
Albumin	Sarcoma	0.0434607
Albumin	Skin (C44)	0.0406104
Albumin	Small intestine	0.0401728
Albumin	Stomach	0.0347161
Albumin	Testis	0.0499631
Albumin	Thyroid gland	0.0372179
Albumin	Uterus	0.0399891
Bilirubin (total)	Anus	0.0149123
Bilirubin (total)	Biliary tract	0.0340025
Bilirubin (total)	Bladder	0.0199981
Bilirubin (total)	Brain	0.0206035
Bilirubin (total)	Breast	0.0209531
Bilirubin (total)	Colon	0.0199932
Bilirubin (total)	Esophagus	0.0171816
Bilirubin (total)	Eye	0.0197329
Bilirubin (total)	Gallbladder	0.0296881
Bilirubin (total)	Head and Neck	0.0167828
Bilirubin (total)	Heart	0.0155426
Bilirubin (total)	Kidney	0.0186997
Bilirubin (total)	Liver	0.0478496
Bilirubin (total)	Lung	0.0170335
Bilirubin (total)	Melanoma	0.0150509
Bilirubin (total)	Mesothelioma	0.0186501
Bilirubin (total)	Other digestive organs	0.0158734
Bilirubin (total)	Other endocrine gland	0.0170844
Bilirubin (total)	Ovary	0.0221808
Bilirubin (total)	Pancreas	0.0345405
Bilirubin (total)	Prostate	0.0203491
Bilirubin (total)	Rectosigmoid junction	0.0221172
Bilirubin (total)	Rectum	0.0175752
Bilirubin (total)	Sarcoma	0.0171163
Bilirubin (total)	Skin (C44)	0.0166274
Bilirubin (total)	Small intestine	0.0133814
Bilirubin (total)	Stomach	0.0205595
Bilirubin (total)	Testis	0.0209921
Bilirubin (total)	Thyroid gland	0.0188199
Bilirubin (total)	Urethra	0.0144135
Bilirubin (total)	Uterus	0.0158903
Bilirubin (total)	Vulva	0.0184007
CA125	Breast	0.0356123
CA125	Colon	0.0254709
CA125	Esophagus	0.0345703
CA125	Head and Neck	0.0214221
CA125	Liver	0.0280826
CA125	Lung	0.0312982
CA125	Mesothelioma	0.0264345
CA125	Ovary	0.0665619
CA125	Pancreas	0.068682
CA125	Rectum	0.0277608
CA125	Sarcoma	0.0176673
CA125	Stomach	0.0237752
CA125	Uterus	0.0294349
CA15-3	Breast	0.0444337
CA15-3	Colon	0.023003
CA15-3	Esophagus	0.0423223
CA15-3	Head and Neck	0.0195519
CA15-3	Liver	0.0280119
CA15-3	Lung	0.0238991
CA15-3	Mesothelioma	0.0200616
CA15-3	Ovary	0.0235509
CA15-3	Pancreas	0.0431221
CA15-3	Sarcoma	0.0196742
CA15-3	Stomach	0.0235171
CA15-3	Uterus	0.0204565
CA19-9	Biliary tract	0.040626
CA19-9	Breast	0.0223336
CA19-9	Colon	0.0229764
CA19-9	Esophagus	0.0246538
CA19-9	Gallbladder	0.0300716
CA19-9	Head and Neck	0.0155978
CA19-9	Heart	0.0173366
CA19-9	Kidney	0.0160087
CA19-9	Liver	0.033665
CA19-9	Lung	0.0165044
CA19-9	Mesothelioma	0.0153335
CA19-9	Ovary	0.033999
CA19-9	Pancreas	0.0292602
CA19-9	Rectosigmoid junction	0.0261688
CA19-9	Rectum	0.0178383
CA19-9	Sarcoma	0.0161278
CA19-9	Skin (C44)	0.0178214
CA19-9	Small intestine	0.0626058
CA19-9	Stomach	0.0200294
CA19-9	Uterus	0.0235884
CEA	Anus	0.0184006
CEA	Biliary tract	0.0209793
CEA	Bladder	0.0219002
CEA	Breast	0.0201077
CEA	Colon	0.0336067
CEA	Esophagus	0.0269041
CEA	Gallbladder	0.0248464
CEA	Head and Neck	0.022188
CEA	Heart	0.0157458
CEA	Kidney	0.0155421
CEA	Liver	0.0187676
CEA	Lung	0.0215787
CEA	Mesothelioma	0.0200044
CEA	Ovary	0.0206608
CEA	Pancreas	0.0192018
CEA	Prostate	0.0188493
CEA	Rectosigmoid junction	0.0601907
CEA	Rectum	0.0281774
CEA	Sarcoma	0.0200604
CEA	Skin (C44)	0.0188025
CEA	Small intestine	0.0176915
CEA	Stomach	0.0233948
CEA	Thyroid gland	0.0297474
CEA	Uterus	0.0231816
CRP	Anus	0.0696216
CRP	Biliary tract	0.0528411
CRP	Bladder	0.0693456
CRP	Brain	0.0350599
CRP	Breast	0.0572523
CRP	Colon	0.0562459
CRP	Esophagus	0.0577435
CRP	Eye	0.0483715
CRP	Gallbladder	0.0642767
CRP	Head and Neck	0.0558899
CRP	Heart	0.061349
CRP	Kidney	0.0702758
CRP	Liver	0.0529671
CRP	Lung	0.0518602
CRP	Melanoma	0.0473901
CRP	Mesothelioma	0.0526137
CRP	Other endocrine gland	0.0395108
CRP	Ovary	0.057762
CRP	Pancreas	0.0606432
CRP	Prostate	0.073369
CRP	Rectosigmoid junction	0.0724247
CRP	Rectum	0.0559846
CRP	Sarcoma	0.0594339
CRP	Skin (C44)	0.0608321
CRP	Small intestine	0.0470585
CRP	Stomach	0.0546953
CRP	Testis	0.0645499
CRP	Thyroid gland	0.0751397
CRP	Urethra	0.0893124
CRP	Uterus	0.0651598
CRP	Vulva	0.047266
AST	Anus	0.0324064
AST	Biliary tract	0.0475876
AST	Bladder	0.0354503
AST	Brain	0.0253423
AST	Breast	0.049144
AST	Colon	0.0395567
AST	Esophagus	0.0354887
AST	Eye	0.0540427
AST	Gallbladder	0.0392743
AST	Head and Neck	0.0259648
AST	Heart	0.0234361
AST	Kidney	0.0310343
AST	Liver	0.0775813
AST	Lung	0.026433
AST	Melanoma	0.0351069
AST	Mesothelioma	0.0222779
AST	Other digestive organs	0.0405755
AST	Other endocrine gland	0.0469629
AST	Ovary	0.0335775
AST	Pancreas	0.041134
AST	Prostate	0.0365658
AST	Rectosigmoid junction	0.0381589
AST	Rectum	0.032752
AST	Sarcoma	0.0299563
AST	Skin (C44)	0.0292301
AST	Small intestine	0.0396516
AST	Stomach	0.0364636
AST	Testis	0.0356738
AST	Thyroid gland	0.0292653
AST	Urethra	0.120267
AST	Uterus	0.0302281
AST	Vulva	0.0377979
ALT	Anus	0.0234267
ALT	Biliary tract	0.023543
ALT	Bladder	0.0248799
ALT	Brain	0.0266062
ALT	Breast	0.025751
ALT	Colon	0.0244717
ALT	Esophagus	0.0225129
ALT	Eye	0.0230849
ALT	Gallbladder	0.0254634
ALT	Head and Neck	0.0217341
ALT	Heart	0.0205836
ALT	Kidney	0.0214962
ALT	Liver	0.0262737
ALT	Lung	0.0223189
ALT	Melanoma	0.0208896
ALT	Mesothelioma	0.023068
ALT	Other digestive organs	0.0226633
ALT	Other endocrine gland	0.0210493
ALT	Ovary	0.027635
ALT	Pancreas	0.0257778
ALT	Prostate	0.0265222
ALT	Rectosigmoid junction	0.0219181
ALT	Rectum	0.0262187
ALT	Sarcoma	0.021141
ALT	Skin (C44)	0.022143
ALT	Small intestine	0.0195488
ALT	Stomach	0.0217024
ALT	Testis	0.0232437
ALT	Thyroid gland	0.0222277
ALT	Urethra	0.0230981
ALT	Uterus	0.0237751
ALT	Vulva	0.0287599
Blood Glucose	Anus	0.0300813
Blood Glucose	Biliary tract	0.0312743
Blood Glucose	Bladder	0.0234698
Blood Glucose	Brain	0.0355488
Blood Glucose	Breast	0.0269367
Blood Glucose	Colon	0.0215914
Blood Glucose	Esophagus	0.0229702
Blood Glucose	Eye	0.0241456
Blood Glucose	Gallbladder	0.0260971
Blood Glucose	Head and Neck	0.0261336
Blood Glucose	Heart	0.0208733
Blood Glucose	Kidney	0.021189
Blood Glucose	Liver	0.0296102
Blood Glucose	Lung	0.0216484
Blood Glucose	Melanoma	0.0334379
Blood Glucose	Mesothelioma	0.0239003
Blood Glucose	Other endocrine gland	0.0275899
Blood Glucose	Ovary	0.0269064
Blood Glucose	Pancreas	0.0378464
Blood Glucose	Prostate	0.0245558
Blood Glucose	Rectosigmoid junction	0.0203968
Blood Glucose	Rectum	0.0245447
Blood Glucose	Sarcoma	0.0224952
Blood Glucose	Skin (C44)	0.0232853
Blood Glucose	Small intestine	0.0267064
Blood Glucose	Stomach	0.0257395
Blood Glucose	Testis	0.0295647
Blood Glucose	Thyroid gland	0.0295901
Blood Glucose	Urethra	0.0261816
Blood Glucose	Uterus	0.0244705
Blood Glucose	Vulva	0.0344917
HbA1c	Brain	0.0487531
HbA1c	Breast	0.0416836
HbA1c	Liver	0.0606375
HbA1c	Lung	0.051012
HbA1c	Melanoma	0.0608949
HbA1c	Pancreas	0.0592884
HbA1c	Sarcoma	0.0365372
HbA1c	Skin (C44)	0.0484497
INR	Anus	0.030259
INR	Biliary tract	0.0223239
INR	Bladder	0.0373974
INR	Brain	0.0344048
INR	Breast	0.0269217
INR	Colon	0.0303051
INR	Esophagus	0.0216101
INR	Eye	0.0250944
INR	Gallbladder	0.0257727
INR	Head and Neck	0.0215994
INR	Heart	0.0242345
INR	Kidney	0.0280065
INR	Liver	0.0338767
INR	Lung	0.0252226
INR	Melanoma	0.0238338
INR	Mesothelioma	0.0251773
INR	Other endocrine gland	0.0175804
INR	Ovary	0.0208111
INR	Pancreas	0.0338665
INR	Prostate	0.0241019
INR	Rectosigmoid junction	0.0291735
INR	Rectum	0.0268961
INR	Sarcoma	0.0239116
INR	Skin (C44)	0.0262975
INR	Small intestine	0.0251715
INR	Stomach	0.0228505
INR	Testis	0.0288942
INR	Thyroid gland	0.0321738
INR	Urethra	0.0337967
INR	Uterus	0.0288271
Potassium	Anus	0.0266506
Potassium	Biliary tract	0.0254461
Potassium	Bladder	0.023626
Potassium	Brain	0.0327843
Potassium	Breast	0.0221812
Potassium	Colon	0.0216081
Potassium	Esophagus	0.0312706
Potassium	Eye	0.0222542
Potassium	Gallbladder	0.0191938
Potassium	Head and Neck	0.0300042
Potassium	Heart	0.0271867
Potassium	Kidney	0.0272211
Potassium	Liver	0.0282197
Potassium	Lung	0.0306274
Potassium	Melanoma	0.0263901
Potassium	Mesothelioma	0.025727
Potassium	Other digestive organs	0.0295057
Potassium	Other endocrine gland	0.0282532
Potassium	Ovary	0.0230224
Potassium	Pancreas	0.0288644
Potassium	Prostate	0.0305825
Potassium	Rectosigmoid junction	0.025161
Potassium	Rectum	0.0236725
Potassium	Sarcoma	0.024408
Potassium	Skin (C44)	0.0246501
Potassium	Small intestine	0.0212079
Potassium	Stomach	0.0225519
Potassium	Testis	0.0283285
Potassium	Thymus	0.0191596
Potassium	Thyroid gland	0.0382228
Potassium	Urethra	0.0155635
Potassium	Uterus	0.0243711
Potassium	Vulva	0.0201599
MCH	Anus	0.0183724
MCH	Biliary tract	0.0192722
MCH	Bladder	0.0225639
MCH	Brain	0.0166767
MCH	Breast	0.0171582
MCH	Colon	0.0227509
MCH	Esophagus	0.0171993
MCH	Eye	0.0144983
MCH	Gallbladder	0.0150953
MCH	Head and Neck	0.015006
MCH	Heart	0.0185837
MCH	Kidney	0.0287462
MCH	Liver	0.0236621
MCH	Lung	0.0167042
MCH	Melanoma	0.0155201
MCH	Mesothelioma	0.020891
MCH	Other digestive organs	0.0242237
MCH	Other endocrine gland	0.0150768
MCH	Ovary	0.0180194
MCH	Pancreas	0.0154456
MCH	Prostate	0.0176888
MCH	Rectosigmoid junction	0.0221816
MCH	Rectum	0.0186205
MCH	Sarcoma	0.0165702
MCH	Skin (C44)	0.0170618
MCH	Small intestine	0.0216451
MCH	Stomach	0.0193573
MCH	Testis	0.0198975
MCH	Thymus	0.0236024
MCH	Thyroid gland	0.0190688
MCH	Urethra	0.0193903
MCH	Uterus	0.02057
MCH	Vulva	0.0191445
NSE	Breast	0.0181707
NSE	Colon	0.0165539
NSE	Esophagus	0.0162338
NSE	Eye	0.0147764
NSE	Head and Neck	0.0160521
NSE	Heart	0.0305206
NSE	Liver	0.0610664
NSE	Lung	0.0200364
NSE	Mesothelioma	0.0185628
NSE	Pancreas	0.016672
NSE	Prostate	0.026914
NSE	Rectum	0.0110192
NSE	Sarcoma	0.0169355
NSE	Stomach	0.0185479
NSE	Uterus	0.020442
PSA	Bladder	0.0293042
PSA	Esophagus	0.0174316
PSA	Head and Neck	0.0206134
PSA	Lung	0.017558
PSA	Prostate	0.0501498
PSA	Rectum	0.015612
PSA	Sarcoma	0.0189997
PSA	Stomach	0.0176883
PSA	Testis	0.0267241
SCC	Breast	0.0221213
SCC	Colon	0.0165808
SCC	Esophagus	0.0179286
SCC	Head and Neck	0.0311075
SCC	Liver	0.0186075
SCC	Lung	0.0207014
SCC	Mesothelioma	0.0173465
SCC	Pancreas	0.0176799
SCC	Sarcoma	0.0261587
SCC	Stomach	0.0299076
SCC	Uterus	0.085162
Prothrombin time	Anus	0.0431103
Prothrombin time	Biliary tract	0.0349812
Prothrombin time	Bladder	0.0481485
Prothrombin time	Brain	0.0344979
Prothrombin time	Breast	0.0408102
Prothrombin time	Colon	0.0379272
Prothrombin time	Esophagus	0.0347852
Prothrombin time	Eye	0.0328713
Prothrombin time	Gallbladder	0.0322263
Prothrombin time	Head and Neck	0.0367016
Prothrombin time	Heart	0.049861
Prothrombin time	Kidney	0.036591
Prothrombin time	Liver	0.0384384
Prothrombin time	Lung	0.0379162
Prothrombin time	Melanoma	0.038939
Prothrombin time	Mesothelioma	0.0311824
Prothrombin time	Other endocrine gland	0.0330193
Prothrombin time	Ovary	0.030844
Prothrombin time	Pancreas	0.0388925
Prothrombin time	Prostate	0.0408827
Prothrombin time	Rectosigmoid junction	0.0482363
Prothrombin time	Rectum	0.038659
Prothrombin time	Sarcoma	0.0409665
Prothrombin time	Skin (C44)	0.036557
Prothrombin time	Small intestine	0.0408728
Prothrombin time	Stomach	0.0388406
Prothrombin time	Testis	0.0451301
Prothrombin time	Thyroid gland	0.039035
Prothrombin time	Urethra	0.054345
Prothrombin time	Uterus	0.0366612
Alkaline phosphatase	Anus	0.0346214
Alkaline phosphatase	Biliary tract	0.0464382
Alkaline phosphatase	Bladder	0.0354488
Alkaline phosphatase	Brain	0.0295654
Alkaline phosphatase	Breast	0.0432929
Alkaline phosphatase	Colon	0.0385228
Alkaline phosphatase	Esophagus	0.0308037
Alkaline phosphatase	Eye	0.0328287
Alkaline phosphatase	Gallbladder	0.0399867
Alkaline phosphatase	Head and Neck	0.0268714
Alkaline phosphatase	Heart	0.0279021
Alkaline phosphatase	Kidney	0.0335595
Alkaline phosphatase	Liver	0.0485354
Alkaline phosphatase	Lung	0.0276589
Alkaline phosphatase	Melanoma	0.0349287
Alkaline phosphatase	Mesothelioma	0.0257917
Alkaline phosphatase	Other digestive organs	0.0509631
Alkaline phosphatase	Other endocrine gland	0.0522171
Alkaline phosphatase	Ovary	0.0351893
Alkaline phosphatase	Pancreas	0.0413739
Alkaline phosphatase	Prostate	0.0550904
Alkaline phosphatase	Rectosigmoid junction	0.029943
Alkaline phosphatase	Rectum	0.0379625
Alkaline phosphatase	Sarcoma	0.033198
Alkaline phosphatase	Skin (C44)	0.033025
Alkaline phosphatase	Small intestine	0.0425466
Alkaline phosphatase	Stomach	0.0321291
Alkaline phosphatase	Testis	0.0352989
Alkaline phosphatase	Thyroid gland	0.029392
Alkaline phosphatase	Urethra	0.0535961
Alkaline phosphatase	Uterus	0.0280763
Alkaline phosphatase	Vulva	0.0330264
FT3	Bladder	0.047719
FT3	Brain	0.0810382
FT3	Breast	0.0572504
FT3	Colon	0.0620003
FT3	Esophagus	0.0581366
FT3	Eye	0.0614948
FT3	Head and Neck	0.0697388
FT3	Kidney	0.0598816
FT3	Liver	0.0605902
FT3	Lung	0.0623787
FT3	Melanoma	0.065996
FT3	Mesothelioma	0.0532626
FT3	Pancreas	0.0525642
FT3	Prostate	0.0683192
FT3	Rectum	0.0469583
FT3	Sarcoma	0.0805499
FT3	Skin (C44)	0.0800975
FT3	Stomach	0.0538974
FT3	Testis	0.0956073
FT3	Thyroid gland	0.10579
FT3	Uterus	0.0622094
FT4	Biliary tract	0.0376469
FT4	Bladder	0.0302524
FT4	Brain	0.0440182
FT4	Breast	0.0286523
FT4	Colon	0.0296513
FT4	Esophagus	0.0340619
FT4	Eye	0.0292285
FT4	Head and Neck	0.0330138
FT4	Heart	0.0263235
FT4	Kidney	0.0323242
FT4	Liver	0.0371643
FT4	Lung	0.0310769
FT4	Melanoma	0.0325575
FT4	Mesothelioma	0.026406
FT4	Pancreas	0.0362592
FT4	Prostate	0.0218704
FT4	Rectum	0.0302986
FT4	Sarcoma	0.0301842
FT4	Skin (C44)	0.0334907
FT4	Stomach	0.031951
FT4	Testis	0.0332661
FT4	Thyroid gland	0.0412866
FT4	Uterus	0.0272028
pCO2	Biliary tract	0.0314497
pCO2	Bladder	0.0268468
pCO2	Brain	0.034228
pCO2	Breast	0.0408294
pCO2	Colon	0.03489
pCO2	Esophagus	0.03604
pCO2	Head and Neck	0.025126
pCO2	Heart	0.0443153
pCO2	Kidney	0.056282
pCO2	Liver	0.0400914
pCO2	Lung	0.0356573
pCO2	Mesothelioma	0.0272042
pCO2	Pancreas	0.0346474
pCO2	Rectum	0.0332157
pCO2	Sarcoma	0.0352695
pCO2	Skin (C44)	0.0509723
pCO2	Small intestine	0.0579689
pCO2	Stomach	0.0358159
pCO2	Testis	0.0330215
pCO2	Uterus	0.0262936
Other metastasis	Biliary tract	0.0174517
Other metastasis	Bladder	0.0171408
Other metastasis	Breast	0.0179773
Other metastasis	Colon	0.0170481
Other metastasis	Esophagus	0.0139088
Other metastasis	Eye	0.0205749
Other metastasis	Gallbladder	0.0190928
Other metastasis	Head and Neck	0.0139687
Other metastasis	Heart	0.0170759
Other metastasis	Kidney	0.0208401
Other metastasis	Liver	0.0186802
Other metastasis	Lung	0.0185745
Other metastasis	Melanoma	0.0225379
Other metastasis	Mesothelioma	0.0116413
Other metastasis	Pancreas	0.0143078
Other metastasis	Prostate	0.0155754
Other metastasis	Rectosigmoid junction	0.0161286
Other metastasis	Rectum	0.0142141
Other metastasis	Sarcoma	0.0208337
Other metastasis	Skin (C44)	0.02225
Other metastasis	Small intestine	0.0099208
Other metastasis	Stomach	0.0169157
Other metastasis	Testis	0.020246
Other metastasis	Thyroid gland	0.0239267
Other metastasis	Urethra	0.0165509
Other metastasis	Uterus	0.0159527
Lymph node metastasis	Biliary tract	0.0163629
Lymph node metastasis	Bladder	0.0130004
Lymph node metastasis	Breast	0.0147783
Lymph node metastasis	Colon	0.013508
Lymph node metastasis	Esophagus	0.0181236
Lymph node metastasis	Eye	0.0138048
Lymph node metastasis	Gallbladder	0.0149711
Lymph node metastasis	Head and Neck	0.0118571
Lymph node metastasis	Heart	0.0113063
Lymph node metastasis	Kidney	0.017291
Lymph node metastasis	Liver	0.0163621
Lymph node metastasis	Lung	0.0126136
Lymph node metastasis	Melanoma	0.0237037
Lymph node metastasis	Mesothelioma	0.0131021
Lymph node metastasis	Pancreas	0.0122282
Lymph node metastasis	Prostate	0.0203628
Lymph node metastasis	Rectosigmoid junction	0.0133596
Lymph node metastasis	Rectum	0.0118488
Lymph node metastasis	Sarcoma	0.014655
Lymph node metastasis	Skin (C44)	0.0188401
Lymph node metastasis	Small intestine	0.0178924
Lymph node metastasis	Stomach	0.014318
Lymph node metastasis	Testis	0.0214566
Lymph node metastasis	Thyroid gland	0.0242974
Lymph node metastasis	Urethra	0.0179913
Lymph node metastasis	Uterus	0.0157109
Brain metastasis	Biliary tract	0.00986522
Brain metastasis	Bladder	0.01197
Brain metastasis	Breast	0.0142667
Brain metastasis	Colon	0.0111161
Brain metastasis	Esophagus	0.0101063
Brain metastasis	Eye	0.0105331
Brain metastasis	Gallbladder	0.0105181
Brain metastasis	Head and Neck	0.0104034
Brain metastasis	Heart	0.00985553
Brain metastasis	Kidney	0.0113996
Brain metastasis	Liver	0.0115307
Brain metastasis	Lung	0.0133387
Brain metastasis	Melanoma	0.0167089
Brain metastasis	Mesothelioma	0.012865
Brain metastasis	Pancreas	0.0102994
Brain metastasis	Prostate	0.01191
Brain metastasis	Rectosigmoid junction	0.00867878
Brain metastasis	Rectum	0.0104423
Brain metastasis	Sarcoma	0.0106826
Brain metastasis	Skin (C44)	0.0111154
Brain metastasis	Small intestine	0.00991025
Brain metastasis	Stomach	0.0108436
Brain metastasis	Testis	0.0141914
Brain metastasis	Thyroid gland	0.017548
Brain metastasis	Urethra	0.0141123
Brain metastasis	Uterus	0.0103592
Bone metastasis	Biliary tract	0.0122978
Bone metastasis	Bladder	0.0200292
Bone metastasis	Breast	0.0169672
Bone metastasis	Colon	0.0126783
Bone metastasis	Esophagus	0.0137509
Bone metastasis	Eye	0.0175367
Bone metastasis	Gallbladder	0.0122036
Bone metastasis	Head and Neck	0.0139962
Bone metastasis	Heart	0.0144908
Bone metastasis	Kidney	0.0177009
Bone metastasis	Liver	0.01559
Bone metastasis	Lung	0.0199298
Bone metastasis	Melanoma	0.0168339
Bone metastasis	Mesothelioma	0.0137538
Bone metastasis	Pancreas	0.0122865
Bone metastasis	Prostate	0.020103
Bone metastasis	Rectosigmoid junction	0.0152837
Bone metastasis	Rectum	0.0135787
Bone metastasis	Sarcoma	0.0157468
Bone metastasis	Skin (C44)	0.0171178
Bone metastasis	Small intestine	0.0134986
Bone metastasis	Stomach	0.0135625
Bone metastasis	Testis	0.0183742
Bone metastasis	Thyroid gland	0.0194602
Bone metastasis	Urethra	0.0162499
Bone metastasis	Uterus	0.0173379
Liver metastasis	Biliary tract	0.0283991
Liver metastasis	Bladder	0.0215079
Liver metastasis	Breast	0.031816
Liver metastasis	Colon	0.0332724
Liver metastasis	Esophagus	0.0284304
Liver metastasis	Eye	0.0290184
Liver metastasis	Gallbladder	0.0343354
Liver metastasis	Head and Neck	0.0133017
Liver metastasis	Heart	0.0145873
Liver metastasis	Kidney	0.0309184
Liver metastasis	Liver	0.0327006
Liver metastasis	Lung	0.0232438
Liver metastasis	Melanoma	0.0309875
Liver metastasis	Mesothelioma	0.0138101
Liver metastasis	Pancreas	0.0344788
Liver metastasis	Prostate	0.0210318
Liver metastasis	Rectosigmoid junction	0.0309615
Liver metastasis	Rectum	0.036441
Liver metastasis	Sarcoma	0.0178074
Liver metastasis	Skin (C44)	0.0184261
Liver metastasis	Small intestine	0.0370768
Liver metastasis	Stomach	0.0307038
Liver metastasis	Testis	0.0202912
Liver metastasis	Thyroid gland	0.0414271
Liver metastasis	Urethra	0.0194455
Liver metastasis	Uterus	0.0221572
Lung metastasis	Biliary tract	0.0115212
Lung metastasis	Bladder	0.0121108
Lung metastasis	Breast	0.0170456
Lung metastasis	Colon	0.012783
Lung metastasis	Esophagus	0.0132296
Lung metastasis	Eye	0.0145886
Lung metastasis	Gallbladder	0.0120212
Lung metastasis	Head and Neck	0.0123264
Lung metastasis	Heart	0.0100719
Lung metastasis	Kidney	0.0189808
Lung metastasis	Liver	0.0160733
Lung metastasis	Lung	0.0111028
Lung metastasis	Melanoma	0.0184229
Lung metastasis	Mesothelioma	0.0109004
Lung metastasis	Pancreas	0.0125106
Lung metastasis	Prostate	0.0163939
Lung metastasis	Rectosigmoid junction	0.0186004
Lung metastasis	Rectum	0.0130586
Lung metastasis	Sarcoma	0.018209
Lung metastasis	Skin (C44)	0.0126243
Lung metastasis	Small intestine	0.0122642
Lung metastasis	Stomach	0.0112426
Lung metastasis	Testis	0.0183012
Lung metastasis	Thyroid gland	0.0182264
Lung metastasis	Urethra	0.0116622
Lung metastasis	Uterus	0.0141642
Adrenal metastasis	Biliary tract	0.0115018
Adrenal metastasis	Bladder	0.0139606
Adrenal metastasis	Breast	0.0128381
Adrenal metastasis	Colon	0.0110104
Adrenal metastasis	Esophagus	0.0128847
Adrenal metastasis	Eye	0.0126545
Adrenal metastasis	Gallbladder	0.011656
Adrenal metastasis	Head and Neck	0.0112807
Adrenal metastasis	Heart	0.0124652
Adrenal metastasis	Kidney	0.0135202
Adrenal metastasis	Liver	0.0115612
Adrenal metastasis	Lung	0.0149521
Adrenal metastasis	Melanoma	0.0140123
Adrenal metastasis	Mesothelioma	0.0129362
Adrenal metastasis	Pancreas	0.0105293
Adrenal metastasis	Prostate	0.0131773
Adrenal metastasis	Rectosigmoid junction	0.0104598
Adrenal metastasis	Rectum	0.010609
Adrenal metastasis	Sarcoma	0.0109348
Adrenal metastasis	Skin (C44)	0.0109095
Adrenal metastasis	Small intestine	0.0128949
Adrenal metastasis	Stomach	0.0104427
Adrenal metastasis	Testis	0.0129504
Adrenal metastasis	Thyroid gland	0.0171817
Adrenal metastasis	Urethra	0.0168766
Adrenal metastasis	Uterus	0.010094
Peritoneal metastasis	Biliary tract	0.0238956
Peritoneal metastasis	Bladder	0.0141684
Peritoneal metastasis	Breast	0.012743
Peritoneal metastasis	Colon	0.0200003
Peritoneal metastasis	Esophagus	0.0131683
Peritoneal metastasis	Eye	0.0122011
Peritoneal metastasis	Gallbladder	0.0298246
Peritoneal metastasis	Head and Neck	0.010877
Peritoneal metastasis	Heart	0.008707
Peritoneal metastasis	Kidney	0.0118937
Peritoneal metastasis	Liver	0.0201758
Peritoneal metastasis	Lung	0.0108953
Peritoneal metastasis	Melanoma	0.0127951
Peritoneal metastasis	Mesothelioma	0.0117563
Peritoneal metastasis	Pancreas	0.0188742
Peritoneal metastasis	Prostate	0.0128358
Peritoneal metastasis	Rectosigmoid junction	0.0204566
Peritoneal metastasis	Rectum	0.011751
Peritoneal metastasis	Sarcoma	0.0133878
Peritoneal metastasis	Skin (C44)	0.0114149
Peritoneal metastasis	Small intestine	0.0244465
Peritoneal metastasis	Stomach	0.0201988
Peritoneal metastasis	Testis	0.013216
Peritoneal metastasis	Thyroid gland	0.0161578
Peritoneal metastasis	Urethra	0.0148345
Peritoneal metastasis	Uterus	0.0174756
Pleural metastasis	Biliary tract	0.00942045
Pleural metastasis	Bladder	0.0139364
Pleural metastasis	Breast	0.0142523
Pleural metastasis	Colon	0.010551
Pleural metastasis	Esophagus	0.0107315
Pleural metastasis	Eye	0.0134743
Pleural metastasis	Gallbladder	0.0123371
Pleural metastasis	Head and Neck	0.0133942
Pleural metastasis	Heart	0.0182553
Pleural metastasis	Kidney	0.0131404
Pleural metastasis	Liver	0.0141053
Pleural metastasis	Lung	0.0157613
Pleural metastasis	Melanoma	0.0131034
Pleural metastasis	Mesothelioma	0.0115215
Pleural metastasis	Pancreas	0.010603
Pleural metastasis	Prostate	0.0137151
Pleural metastasis	Rectosigmoid junction	0.0105011
Pleural metastasis	Rectum	0.0101835
Pleural metastasis	Sarcoma	0.012486
Pleural metastasis	Skin (C44)	0.0139323
Pleural metastasis	Small intestine	0.0105257
Pleural metastasis	Stomach	0.0117392
Pleural metastasis	Testis	0.0135902
Pleural metastasis	Thyroid gland	0.0166152
Pleural metastasis	Urethra	0.0122343
Pleural metastasis	Uterus	0.0105243
TP53 mutation	Colon	0.0190607
TP53 mutation	Liver	0.0162338
TP53 mutation	Lung	0.0194762
TP53 mutation	Pancreas	0.0198222
Pack years	Head and Neck	0.0311236
Pack years	Lung	0.0245723
Pack years	Mesothelioma	0.0421238
M stage	Biliary tract	0.0405784
M stage	Bladder	0.0607187
M stage	Breast	0.0651596
M stage	Colon	0.0334147
M stage	Esophagus	0.0726814
M stage	Eye	0.0219265
M stage	Gallbladder	0.0273181
M stage	Head and Neck	0.0656712
M stage	Heart	0.077057
M stage	Kidney	0.0198124
M stage	Liver	0.04146
M stage	Lung	0.0603383
M stage	Melanoma	0.0616677
M stage	Mesothelioma	0.0483307
M stage	Ovary	0.0300783
M stage	Pancreas	0.0464511
M stage	Prostate	0.0465717
M stage	Rectosigmoid junction	0.0173482
M stage	Rectum	0.0602176
M stage	Sarcoma	0.0783343
M stage	Skin (C44)	0.0648956
M stage	Small intestine	0.0207844
M stage	Stomach	0.0723719
M stage	Testis	0.0640163
M stage	Thyroid gland	0.0243931
M stage	Urethra	0.0455838
M stage	Uterus	0.0558074
N stage	Biliary tract	0.0167226
N stage	Bladder	0.0277719
N stage	Breast	0.0527123
N stage	Colon	0.0313749
N stage	Esophagus	0.0305087
N stage	Eye	0.0536661
N stage	Head and Neck	0.03828
N stage	Heart	0.0390908
N stage	Kidney	0.0263037
N stage	Liver	0.0297858
N stage	Lung	0.048512
N stage	Melanoma	0.0405981
N stage	Mesothelioma	0.0423435
N stage	Pancreas	0.0210144
N stage	Prostate	0.026639
N stage	Rectum	0.0270448
N stage	Sarcoma	0.0301882
N stage	Skin (C44)	0.0369527
N stage	Stomach	0.033281
N stage	Testis	0.0457265
N stage	Uterus	0.0306118
T stage	Biliary tract	0.036636
T stage	Bladder	0.0348252
T stage	Breast	0.0367978
T stage	Colon	0.0460263
T stage	Esophagus	0.0420497
T stage	Head and Neck	0.0437871
T stage	Heart	0.0317444
T stage	Kidney	0.0415323
T stage	Liver	0.0498496
T stage	Lung	0.0489019
T stage	Melanoma	0.0452359
T stage	Mesothelioma	0.0332482
T stage	Pancreas	0.0435481
T stage	Prostate	0.0526908
T stage	Rectum	0.0415722
T stage	Sarcoma	0.0327956
T stage	Skin (C44)	0.0318784
T stage	Stomach	0.0446957
T stage	Testis	0.0308621
T stage	Uterus	0.0335269
