# Supplementary material for: Decoding pan-cancer treatment outcomes using multimodal real-world data and explainable artificial intelligence
Source: Nat Cancer. 2025 Jan 30;6(2):307–22. doi: 10.1038/s43018-024-00891-1 (PMC11864985; doi:10.1038/s43018-024-00891-1)
Supplement: Supplementary file 8 — Statistical Source Data. [file 43018_2024_891_MOESM8_ESM.xlsx]

## Sheet: RelevanceCurves
feature_names	time	y	cancer_type
CRP	1095	0.431437	All Cancers
GGT	1095	0.286126	All Cancers
AST	1095	0.254786	All Cancers
ALT	1095	0.185411	All Cancers
Protein (total)	1095	0.31042	All Cancers
Prothrombin time	1095	0.261578	All Cancers
Platelets (#)	1095	0.1925	All Cancers
Age	1095	0.227688	All Cancers
CRP	1095	0.431437	All Cancers
GGT	1095	0.286126	All Cancers
AST	1095	0.254786	All Cancers
ALT	1095	0.185411	All Cancers
Protein (total)	1095	0.31042	All Cancers
LDH	1095	0.326299	All Cancers
Prothrombin time	1095	0.261578	All Cancers
Platelets (#)	1095	0.1925	All Cancers
Pack years	1095	0.184659	All Cancers
Age	1095	0.227688	All Cancers
ECOG	1094	0.425632	All Cancers
CRP	1094	0.4314	All Cancers
GGT	1094	0.286107	All Cancers
AST	1094	0.254788	All Cancers
ALT	1094	0.185413	All Cancers
Protein (total)	1094	0.310413	All Cancers
LDH	1094	0.326289	All Cancers
Platelets (#)	1094	0.192507	All Cancers
M stage	1094	0.437703	All Cancers
N stage	1094	0.396255	All Cancers
T stage	1094	0.40504	All Cancers
Age	1094	0.227682	All Cancers
CRP	1093	0.431363	All Cancers
GGT	1093	0.286089	All Cancers
AST	1093	0.25479	All Cancers
ALT	1093	0.185416	All Cancers
Protein (total)	1093	0.310405	All Cancers
LDH	1093	0.326279	All Cancers
Prothrombin time	1093	0.261577	All Cancers
Platelets (#)	1093	0.192515	All Cancers
Age	1093	0.227677	All Cancers
CRP	1092	0.431326	All Cancers
GGT	1092	0.28607	All Cancers
AST	1092	0.254791	All Cancers
ALT	1092	0.185419	All Cancers
Protein (total)	1092	0.310397	All Cancers
LDH	1092	0.326268	All Cancers
Prothrombin time	1092	0.261577	All Cancers
Platelets (#)	1092	0.192522	All Cancers
Age	1092	0.227671	All Cancers
CRP	1092	0.431326	All Cancers
GGT	1092	0.28607	All Cancers
AST	1092	0.254791	All Cancers
ALT	1092	0.185419	All Cancers
Protein (total)	1092	0.310397	All Cancers
LDH	1092	0.326268	All Cancers
Prothrombin time	1092	0.261577	All Cancers
Platelets (#)	1092	0.192522	All Cancers
Age	1092	0.227671	All Cancers
CRP	1091	0.431289	All Cancers
GGT	1091	0.286051	All Cancers
AST	1091	0.254793	All Cancers
ALT	1091	0.185421	All Cancers
Protein (total)	1091	0.31039	All Cancers
LDH	1091	0.326258	All Cancers
Prothrombin time	1091	0.261577	All Cancers
Platelets (#)	1091	0.192529	All Cancers
M stage	1091	0.437461	All Cancers
Age	1091	0.227665	All Cancers
CRP	1091	0.431289	All Cancers
GGT	1091	0.286051	All Cancers
AST	1091	0.254793	All Cancers
ALT	1091	0.185421	All Cancers
Protein (total)	1091	0.31039	All Cancers
LDH	1091	0.326258	All Cancers
Platelets (#)	1091	0.192529	All Cancers
M stage	1091	0.437461	All Cancers
Age	1091	0.227665	All Cancers
CRP	1089	0.431216	All Cancers
GGT	1089	0.286013	All Cancers
AST	1089	0.254797	All Cancers
ALT	1089	0.185426	All Cancers
Protein (total)	1089	0.310375	All Cancers
LDH	1089	0.326238	All Cancers
Prothrombin time	1089	0.261577	All Cancers
Platelets (#)	1089	0.192543	All Cancers
Age	1089	0.227654	All Cancers
CRP	1088	0.431179	All Cancers
GGT	1088	0.285995	All Cancers
AST	1088	0.254799	All Cancers
ALT	1088	0.185429	All Cancers
Protein (total)	1088	0.310367	All Cancers
LDH	1088	0.326227	All Cancers
Prothrombin time	1088	0.261577	All Cancers
Platelets (#)	1088	0.192551	All Cancers
Age	1088	0.227649	All Cancers
CRP	1088	0.431179	All Cancers
GGT	1088	0.285995	All Cancers
AST	1088	0.254799	All Cancers
ALT	1088	0.185429	All Cancers
Protein (total)	1088	0.310367	All Cancers
LDH	1088	0.326227	All Cancers
Prothrombin time	1088	0.261577	All Cancers
Platelets (#)	1088	0.192551	All Cancers
Age	1088	0.227649	All Cancers
CRP	1087	0.431142	All Cancers
GGT	1087	0.285976	All Cancers
AST	1087	0.2548	All Cancers
ALT	1087	0.185431	All Cancers
Protein (total)	1087	0.310359	All Cancers
LDH	1087	0.326217	All Cancers
Platelets (#)	1087	0.192558	All Cancers
Age	1087	0.227643	All Cancers
Grading	1087	0.287458	All Cancers
CRP	1087	0.431142	All Cancers
CRP	1087	0.431142	All Cancers
GGT	1087	0.285976	All Cancers
GGT	1087	0.285976	All Cancers
AST	1087	0.2548	All Cancers
AST	1087	0.2548	All Cancers
ALT	1087	0.185431	All Cancers
ALT	1087	0.185431	All Cancers
Protein (total)	1087	0.310359	All Cancers
Protein (total)	1087	0.310359	All Cancers
LDH	1087	0.326217	All Cancers
LDH	1087	0.326217	All Cancers
Prothrombin time	1087	0.261578	All Cancers
Platelets (#)	1087	0.192558	All Cancers
Platelets (#)	1087	0.192558	All Cancers
M stage	1087	0.437137	All Cancers
Age	1087	0.227643	All Cancers
Age	1087	0.227643	All Cancers
GGT	1084	0.285919	All Cancers
AST	1084	0.254806	All Cancers
ALT	1084	0.185439	All Cancers
Protein (total)	1084	0.310336	All Cancers
LDH	1084	0.326186	All Cancers
Prothrombin time	1084	0.261578	All Cancers
Platelets (#)	1084	0.19258	All Cancers
M stage	1084	0.436895	All Cancers
Age	1084	0.227627	All Cancers
CRP	1084	0.431031	All Cancers
GGT	1084	0.285919	All Cancers
AST	1084	0.254806	All Cancers
ALT	1084	0.185439	All Cancers
Protein (total)	1084	0.310336	All Cancers
LDH	1084	0.326186	All Cancers
Platelets (#)	1084	0.19258	All Cancers
M stage	1084	0.436895	All Cancers
N stage	1084	0.396561	All Cancers
Age	1084	0.227627	All Cancers
CRP	1084	0.431031	All Cancers
GGT	1084	0.285919	All Cancers
AST	1084	0.254806	All Cancers
ALT	1084	0.185439	All Cancers
Protein (total)	1084	0.310336	All Cancers
HbA1c	1084	0.710615	All Cancers
LDH	1084	0.326186	All Cancers
Prothrombin time	1084	0.261578	All Cancers
Platelets (#)	1084	0.19258	All Cancers
Age	1084	0.227627	All Cancers
CRP	1083	0.430994	All Cancers
GGT	1083	0.285901	All Cancers
AST	1083	0.254808	All Cancers
ALT	1083	0.185442	All Cancers
LDH	1083	0.326176	All Cancers
Prothrombin time	1083	0.261579	All Cancers
Platelets (#)	1083	0.192587	All Cancers
Age	1083	0.227622	All Cancers
Grading	1083	0.28771	All Cancers
CRP	1083	0.430994	All Cancers
GGT	1083	0.285901	All Cancers
AST	1083	0.254808	All Cancers
ALT	1083	0.185442	All Cancers
Protein (total)	1083	0.310329	All Cancers
LDH	1083	0.326176	All Cancers
Prothrombin time	1083	0.261579	All Cancers
Platelets (#)	1083	0.192587	All Cancers
Age	1083	0.227622	All Cancers
GGT	1080	0.285845	All Cancers
AST	1080	0.254814	All Cancers
ALT	1080	0.185449	All Cancers
Protein (total)	1080	0.310305	All Cancers
LDH	1080	0.326146	All Cancers
Age	1080	0.227605	All Cancers
CRP	1080	0.430883	All Cancers
GGT	1080	0.285845	All Cancers
AST	1080	0.254814	All Cancers
ALT	1080	0.185449	All Cancers
Protein (total)	1080	0.310305	All Cancers
Prothrombin time	1080	0.26158	All Cancers
Platelets (#)	1080	0.192609	All Cancers
Age	1080	0.227605	All Cancers
ECOG	1080	0.426876	All Cancers
CRP	1080	0.430883	All Cancers
CRP	1080	0.430883	All Cancers
GGT	1080	0.285845	All Cancers
GGT	1080	0.285845	All Cancers
AST	1080	0.254814	All Cancers
AST	1080	0.254814	All Cancers
ALT	1080	0.185449	All Cancers
ALT	1080	0.185449	All Cancers
Protein (total)	1080	0.310305	All Cancers
Protein (total)	1080	0.310305	All Cancers
LDH	1080	0.326146	All Cancers
LDH	1080	0.326146	All Cancers
Prothrombin time	1080	0.26158	All Cancers
Platelets (#)	1080	0.192609	All Cancers
Platelets (#)	1080	0.192609	All Cancers
M stage	1080	0.436571	All Cancers
N stage	1080	0.396685	All Cancers
Age	1080	0.227605	All Cancers
Age	1080	0.227605	All Cancers
CRP	1079	0.430846	All Cancers
GGT	1079	0.285826	All Cancers
AST	1079	0.254816	All Cancers
ALT	1079	0.185452	All Cancers
Protein (total)	1079	0.310298	All Cancers
LDH	1079	0.326136	All Cancers
Platelets (#)	1079	0.192616	All Cancers
M stage	1079	0.43649	All Cancers
Age	1079	0.2276	All Cancers
CRP	1079	0.430846	All Cancers
GGT	1079	0.285826	All Cancers
AST	1079	0.254816	All Cancers
ALT	1079	0.185452	All Cancers
Protein (total)	1079	0.310298	All Cancers
Prothrombin time	1079	0.26158	All Cancers
Platelets (#)	1079	0.192616	All Cancers
Age	1079	0.2276	All Cancers
CRP	1079	0.430846	All Cancers
GGT	1079	0.285826	All Cancers
AST	1079	0.254816	All Cancers
ALT	1079	0.185452	All Cancers
LDH	1079	0.326136	All Cancers
Prothrombin time	1079	0.26158	All Cancers
Platelets (#)	1079	0.192616	All Cancers
Age	1079	0.2276	All Cancers
CRP	1079	0.430846	All Cancers
GGT	1079	0.285826	All Cancers
AST	1079	0.254816	All Cancers
ALT	1079	0.185452	All Cancers
Protein (total)	1079	0.310298	All Cancers
LDH	1079	0.326136	All Cancers
Prothrombin time	1079	0.26158	All Cancers
Platelets (#)	1079	0.192616	All Cancers
Age	1079	0.2276	All Cancers
CRP	1078	0.430809	All Cancers
GGT	1078	0.285807	All Cancers
AST	1078	0.254818	All Cancers
ALT	1078	0.185454	All Cancers
Protein (total)	1078	0.31029	All Cancers
LDH	1078	0.326126	All Cancers
Prothrombin time	1078	0.261581	All Cancers
M stage	1078	0.436409	All Cancers
Age	1078	0.227594	All Cancers
CRP	1077	0.430772	All Cancers
CRP	1077	0.430772	All Cancers
GGT	1077	0.285788	All Cancers
GGT	1077	0.285788	All Cancers
AST	1077	0.25482	All Cancers
AST	1077	0.25482	All Cancers
ALT	1077	0.185457	All Cancers
ALT	1077	0.185457	All Cancers
Protein (total)	1077	0.310282	All Cancers
Protein (total)	1077	0.310282	All Cancers
LDH	1077	0.326115	All Cancers
LDH	1077	0.326115	All Cancers
Prothrombin time	1077	0.261581	All Cancers
Platelets (#)	1077	0.19263	All Cancers
Platelets (#)	1077	0.19263	All Cancers
Age	1077	0.227589	All Cancers
Age	1077	0.227589	All Cancers
Protein (total)	1076	0.310274	All Cancers
Prothrombin time	1076	0.261582	All Cancers
Age	1076	0.227583	All Cancers
GGT	1076	0.28577	All Cancers
AST	1076	0.254822	All Cancers
ALT	1076	0.18546	All Cancers
Protein (total)	1076	0.310274	All Cancers
Platelets (#)	1076	0.192638	All Cancers
M stage	1076	0.436246	All Cancers
N stage	1076	0.396809	All Cancers
T stage	1076	0.404403	All Cancers
Age	1076	0.227583	All Cancers
CRP	1075	0.430698	All Cancers
GGT	1075	0.285751	All Cancers
AST	1075	0.254824	All Cancers
ALT	1075	0.185462	All Cancers
Protein (total)	1075	0.310266	All Cancers
LDH	1075	0.326095	All Cancers
Prothrombin time	1075	0.261583	All Cancers
Platelets (#)	1075	0.192645	All Cancers
Age	1075	0.227578	All Cancers
CRP	1075	0.430698	All Cancers
CRP	1075	0.430698	All Cancers
GGT	1075	0.285751	All Cancers
GGT	1075	0.285751	All Cancers
AST	1075	0.254824	All Cancers
AST	1075	0.254824	All Cancers
ALT	1075	0.185462	All Cancers
ALT	1075	0.185462	All Cancers
Protein (total)	1075	0.310266	All Cancers
Protein (total)	1075	0.310266	All Cancers
LDH	1075	0.326095	All Cancers
LDH	1075	0.326095	All Cancers
Prothrombin time	1075	0.261583	All Cancers
Prothrombin time	1075	0.261583	All Cancers
Platelets (#)	1075	0.192645	All Cancers
Platelets (#)	1075	0.192645	All Cancers
M stage	1075	0.436165	All Cancers
Age	1075	0.227578	All Cancers
Age	1075	0.227578	All Cancers
CRP	1074	0.43066	All Cancers
GGT	1074	0.285732	All Cancers
AST	1074	0.254827	All Cancers
ALT	1074	0.185465	All Cancers
Protein (total)	1074	0.310259	All Cancers
LDH	1074	0.326085	All Cancers
Prothrombin time	1074	0.261583	All Cancers
Platelets (#)	1074	0.192652	All Cancers
Age	1074	0.227572	All Cancers
CRP	1074	0.43066	All Cancers
GGT	1074	0.285732	All Cancers
AST	1074	0.254827	All Cancers
ALT	1074	0.185465	All Cancers
Protein (total)	1074	0.310259	All Cancers
LDH	1074	0.326085	All Cancers
Prothrombin time	1074	0.261583	All Cancers
Platelets (#)	1074	0.192652	All Cancers
Age	1074	0.227572	All Cancers
GGT	1073	0.285714	All Cancers
AST	1073	0.254829	All Cancers
ALT	1073	0.185467	All Cancers
Protein (total)	1073	0.310251	All Cancers
Age	1073	0.227567	All Cancers
CRP	1073	0.430623	All Cancers
CRP	1073	0.430623	All Cancers
GGT	1073	0.285714	All Cancers
GGT	1073	0.285714	All Cancers
AST	1073	0.254829	All Cancers
AST	1073	0.254829	All Cancers
ALT	1073	0.185467	All Cancers
ALT	1073	0.185467	All Cancers
Protein (total)	1073	0.310251	All Cancers
Protein (total)	1073	0.310251	All Cancers
LDH	1073	0.326075	All Cancers
LDH	1073	0.326075	All Cancers
Prothrombin time	1073	0.261584	All Cancers
Prothrombin time	1073	0.261584	All Cancers
Platelets (#)	1073	0.192659	All Cancers
Platelets (#)	1073	0.192659	All Cancers
Age	1073	0.227567	All Cancers
Age	1073	0.227567	All Cancers
CRP	1073	0.430623	All Cancers
GGT	1073	0.285714	All Cancers
AST	1073	0.254829	All Cancers
ALT	1073	0.185467	All Cancers
Protein (total)	1073	0.310251	All Cancers
LDH	1073	0.326075	All Cancers
Prothrombin time	1073	0.261584	All Cancers
Platelets (#)	1073	0.192659	All Cancers
Age	1073	0.227567	All Cancers
ECOG	1072	0.427597	All Cancers
CRP	1072	0.430586	All Cancers
GGT	1072	0.285695	All Cancers
AST	1072	0.254831	All Cancers
ALT	1072	0.18547	All Cancers
Protein (total)	1072	0.310243	All Cancers
LDH	1072	0.326065	All Cancers
Prothrombin time	1072	0.261585	All Cancers
Platelets (#)	1072	0.192667	All Cancers
Pack years	1072	0.185086	All Cancers
M stage	1072	0.435922	All Cancers
N stage	1072	0.396933	All Cancers
T stage	1072	0.404258	All Cancers
Age	1072	0.227562	All Cancers
Grading	1071	0.288473	All Cancers
CRP	1071	0.430549	All Cancers
GGT	1071	0.285676	All Cancers
AST	1071	0.254833	All Cancers
ALT	1071	0.185473	All Cancers
Protein (total)	1071	0.310235	All Cancers
LDH	1071	0.326055	All Cancers
Platelets (#)	1071	0.192674	All Cancers
Age	1071	0.227556	All Cancers
CRP	1071	0.430549	All Cancers
GGT	1071	0.285676	All Cancers
AST	1071	0.254833	All Cancers
ALT	1071	0.185473	All Cancers
Protein (total)	1071	0.310235	All Cancers
LDH	1071	0.326055	All Cancers
Prothrombin time	1071	0.261586	All Cancers
Platelets (#)	1071	0.192674	All Cancers
Age	1071	0.227556	All Cancers
CRP	1071	0.430549	All Cancers
GGT	1071	0.285676	All Cancers
AST	1071	0.254833	All Cancers
ALT	1071	0.185473	All Cancers
Protein (total)	1071	0.310235	All Cancers
LDH	1071	0.326055	All Cancers
Platelets (#)	1071	0.192674	All Cancers
M stage	1071	0.43584	All Cancers
N stage	1071	0.396965	All Cancers
T stage	1071	0.404222	All Cancers
Age	1071	0.227556	All Cancers
Art. oxygen sat.	1069	0.480735	All Cancers
Grading	1069	0.288602	All Cancers
CRP	1069	0.430474	All Cancers
CRP	1069	0.430474	All Cancers
CRP	1069	0.430474	All Cancers
GGT	1069	0.285639	All Cancers
GGT	1069	0.285639	All Cancers
GGT	1069	0.285639	All Cancers
AST	1069	0.254838	All Cancers
AST	1069	0.254838	All Cancers
ALT	1069	0.185478	All Cancers
ALT	1069	0.185478	All Cancers
Protein (total)	1069	0.310219	All Cancers
Protein (total)	1069	0.310219	All Cancers
Protein (total)	1069	0.310219	All Cancers
LDH	1069	0.326035	All Cancers
LDH	1069	0.326035	All Cancers
LDH	1069	0.326035	All Cancers
Prothrombin time	1069	0.261588	All Cancers
Prothrombin time	1069	0.261588	All Cancers
Platelets (#)	1069	0.192688	All Cancers
Platelets (#)	1069	0.192688	All Cancers
M stage	1069	0.435678	All Cancers
N stage	1069	0.397027	All Cancers
T stage	1069	0.404149	All Cancers
Age	1069	0.227545	All Cancers
Age	1069	0.227545	All Cancers
Age	1069	0.227545	All Cancers
Art. oxygen sat.	1069	0.480735	All Cancers
Grading	1069	0.288602	All Cancers
CRP	1069	0.430474	All Cancers
GGT	1069	0.285639	All Cancers
AST	1069	0.254838	All Cancers
ALT	1069	0.185478	All Cancers
Protein (total)	1069	0.310219	All Cancers
LDH	1069	0.326035	All Cancers
Prothrombin time	1069	0.261588	All Cancers
Platelets (#)	1069	0.192688	All Cancers
M stage	1069	0.435678	All Cancers
N stage	1069	0.397027	All Cancers
T stage	1069	0.404149	All Cancers
Age	1069	0.227545	All Cancers
CRP	1068	0.430437	All Cancers
GGT	1068	0.28562	All Cancers
AST	1068	0.25484	All Cancers
ALT	1068	0.185481	All Cancers
LDH	1068	0.326025	All Cancers
Prothrombin time	1068	0.261588	All Cancers
Platelets (#)	1068	0.192696	All Cancers
Age	1068	0.22754	All Cancers
Grading	1068	0.288666	All Cancers
CRP	1068	0.430437	All Cancers
GGT	1068	0.28562	All Cancers
AST	1068	0.25484	All Cancers
ALT	1068	0.185481	All Cancers
Protein (total)	1068	0.310211	All Cancers
LDH	1068	0.326025	All Cancers
Prothrombin time	1068	0.261588	All Cancers
Platelets (#)	1068	0.192696	All Cancers
Age	1068	0.22754	All Cancers
CRP	1068	0.430437	All Cancers
GGT	1068	0.28562	All Cancers
AST	1068	0.25484	All Cancers
ALT	1068	0.185481	All Cancers
Protein (total)	1068	0.310211	All Cancers
LDH	1068	0.326025	All Cancers
Prothrombin time	1068	0.261588	All Cancers
Platelets (#)	1068	0.192696	All Cancers
Age	1068	0.22754	All Cancers
CRP	1067	0.4304	All Cancers
GGT	1067	0.285602	All Cancers
AST	1067	0.254843	All Cancers
ALT	1067	0.185483	All Cancers
Protein (total)	1067	0.310203	All Cancers
LDH	1067	0.326015	All Cancers
Prothrombin time	1067	0.261589	All Cancers
Platelets (#)	1067	0.192703	All Cancers
Age	1067	0.227535	All Cancers
CRP	1067	0.4304	All Cancers
GGT	1067	0.285602	All Cancers
AST	1067	0.254843	All Cancers
ALT	1067	0.185483	All Cancers
HbA1c	1067	0.705279	All Cancers
LDH	1067	0.326015	All Cancers
Platelets (#)	1067	0.192703	All Cancers
M stage	1067	0.435515	All Cancers
N stage	1067	0.39709	All Cancers
T stage	1067	0.404075	All Cancers
Age	1067	0.227535	All Cancers
CRP	1066	0.430362	All Cancers
GGT	1066	0.285583	All Cancers
AST	1066	0.254845	All Cancers
ALT	1066	0.185486	All Cancers
Protein (total)	1066	0.310195	All Cancers
LDH	1066	0.326005	All Cancers
Prothrombin time	1066	0.261591	All Cancers
Platelets (#)	1066	0.19271	All Cancers
M stage	1066	0.435433	All Cancers
N stage	1066	0.397121	All Cancers
T stage	1066	0.404038	All Cancers
Age	1066	0.227529	All Cancers
CRP	1066	0.430362	All Cancers
CRP	1066	0.430362	All Cancers
GGT	1066	0.285583	All Cancers
GGT	1066	0.285583	All Cancers
AST	1066	0.254845	All Cancers
AST	1066	0.254845	All Cancers
ALT	1066	0.185486	All Cancers
ALT	1066	0.185486	All Cancers
Protein (total)	1066	0.310195	All Cancers
Protein (total)	1066	0.310195	All Cancers
LDH	1066	0.326005	All Cancers
LDH	1066	0.326005	All Cancers
Prothrombin time	1066	0.261591	All Cancers
Prothrombin time	1066	0.261591	All Cancers
Platelets (#)	1066	0.19271	All Cancers
Platelets (#)	1066	0.19271	All Cancers
Age	1066	0.227529	All Cancers
Age	1066	0.227529	All Cancers
CRP	1065	0.430325	All Cancers
GGT	1065	0.285565	All Cancers
AST	1065	0.254847	All Cancers
ALT	1065	0.185488	All Cancers
Protein (total)	1065	0.310187	All Cancers
LDH	1065	0.325995	All Cancers
Platelets (#)	1065	0.192718	All Cancers
Pack years	1065	0.18522	All Cancers
M stage	1065	0.435352	All Cancers
N stage	1065	0.397152	All Cancers
T stage	1065	0.404002	All Cancers
Age	1065	0.227524	All Cancers
Grading	1065	0.288859	All Cancers
CRP	1065	0.430325	All Cancers
GGT	1065	0.285565	All Cancers
AST	1065	0.254847	All Cancers
ALT	1065	0.185488	All Cancers
Protein (total)	1065	0.310187	All Cancers
LDH	1065	0.325995	All Cancers
Prothrombin time	1065	0.261592	All Cancers
Platelets (#)	1065	0.192718	All Cancers
M stage	1065	0.435352	All Cancers
N stage	1065	0.397152	All Cancers
T stage	1065	0.404002	All Cancers
Age	1065	0.227524	All Cancers
CRP	1065	0.430325	All Cancers
GGT	1065	0.285565	All Cancers
AST	1065	0.254847	All Cancers
ALT	1065	0.185488	All Cancers
Protein (total)	1065	0.310187	All Cancers
LDH	1065	0.325995	All Cancers
Prothrombin time	1065	0.261592	All Cancers
Platelets (#)	1065	0.192718	All Cancers
Age	1065	0.227524	All Cancers
CRP	1064	0.430288	All Cancers
GGT	1064	0.285546	All Cancers
AST	1064	0.25485	All Cancers
ALT	1064	0.185491	All Cancers
Protein (total)	1064	0.310179	All Cancers
LDH	1064	0.325985	All Cancers
Platelets (#)	1064	0.192725	All Cancers
Age	1064	0.227518	All Cancers
ECOG	1064	0.428328	All Cancers
CRP	1064	0.430288	All Cancers
GGT	1064	0.285546	All Cancers
AST	1064	0.25485	All Cancers
ALT	1064	0.185491	All Cancers
Protein (total)	1064	0.310179	All Cancers
LDH	1064	0.325985	All Cancers
Platelets (#)	1064	0.192725	All Cancers
Pack years	1064	0.185239	All Cancers
M stage	1064	0.435271	All Cancers
N stage	1064	0.397184	All Cancers
T stage	1064	0.403965	All Cancers
Age	1064	0.227518	All Cancers
CRP	1062	0.430213	All Cancers
GGT	1062	0.285509	All Cancers
AST	1062	0.254855	All Cancers
ALT	1062	0.185496	All Cancers
Protein (total)	1062	0.310163	All Cancers
LDH	1062	0.325965	All Cancers
Platelets (#)	1062	0.192739	All Cancers
M stage	1062	0.435108	All Cancers
Age	1062	0.227508	All Cancers
CRP	1061	0.430176	All Cancers
GGT	1061	0.28549	All Cancers
AST	1061	0.254857	All Cancers
ALT	1061	0.185499	All Cancers
Protein (total)	1061	0.310155	All Cancers
LDH	1061	0.325955	All Cancers
Prothrombin time	1061	0.261596	All Cancers
Platelets (#)	1061	0.192747	All Cancers
Age	1061	0.227502	All Cancers
CRP	1060	0.430138	All Cancers
GGT	1060	0.285472	All Cancers
AST	1060	0.25486	All Cancers
ALT	1060	0.185502	All Cancers
Protein (total)	1060	0.310147	All Cancers
LDH	1060	0.325946	All Cancers
Prothrombin time	1060	0.261598	All Cancers
Platelets (#)	1060	0.192754	All Cancers
Age	1060	0.227497	All Cancers
CRP	1058	0.430063	All Cancers
GGT	1058	0.285434	All Cancers
AST	1058	0.254865	All Cancers
ALT	1058	0.185507	All Cancers
Protein (total)	1058	0.310131	All Cancers
LDH	1058	0.325926	All Cancers
Prothrombin time	1058	0.2616	All Cancers
Platelets (#)	1058	0.192769	All Cancers
Age	1058	0.227486	All Cancers
Grading	1056	0.289444	All Cancers
CRP	1056	0.429988	All Cancers
GGT	1056	0.285397	All Cancers
AST	1056	0.25487	All Cancers
ALT	1056	0.185512	All Cancers
Protein (total)	1056	0.310115	All Cancers
LDH	1056	0.325906	All Cancers
Prothrombin time	1056	0.261603	All Cancers
Platelets (#)	1056	0.192783	All Cancers
M stage	1056	0.434618	All Cancers
N stage	1056	0.397436	All Cancers
T stage	1056	0.403666	All Cancers
Age	1056	0.227475	All Cancers
Grading	1056	0.289444	All Cancers
CRP	1056	0.429988	All Cancers
CRP	1056	0.429988	All Cancers
GGT	1056	0.285397	All Cancers
GGT	1056	0.285397	All Cancers
AST	1056	0.25487	All Cancers
AST	1056	0.25487	All Cancers
ALT	1056	0.185512	All Cancers
ALT	1056	0.185512	All Cancers
Protein (total)	1056	0.310115	All Cancers
Protein (total)	1056	0.310115	All Cancers
LDH	1056	0.325906	All Cancers
LDH	1056	0.325906	All Cancers
Prothrombin time	1056	0.261603	All Cancers
Prothrombin time	1056	0.261603	All Cancers
Platelets (#)	1056	0.192783	All Cancers
Platelets (#)	1056	0.192783	All Cancers
M stage	1056	0.434618	All Cancers
M stage	1056	0.434618	All Cancers
N stage	1056	0.397436	All Cancers
N stage	1056	0.397436	All Cancers
T stage	1056	0.403666	All Cancers
Age	1056	0.227475	All Cancers
Age	1056	0.227475	All Cancers
Grading	1056	0.289444	All Cancers
CRP	1056	0.429988	All Cancers
GGT	1056	0.285397	All Cancers
AST	1056	0.25487	All Cancers
ALT	1056	0.185512	All Cancers
Protein (total)	1056	0.310115	All Cancers
LDH	1056	0.325906	All Cancers
Platelets (#)	1056	0.192783	All Cancers
Age	1056	0.227475	All Cancers
CRP	1055	0.429951	All Cancers
AST	1055	0.254873	All Cancers
ALT	1055	0.185515	All Cancers
Protein (total)	1055	0.310106	All Cancers
LDH	1055	0.325896	All Cancers
Prothrombin time	1055	0.261605	All Cancers
Platelets (#)	1055	0.19279	All Cancers
M stage	1055	0.434536	All Cancers
N stage	1055	0.397468	All Cancers
T stage	1055	0.403629	All Cancers
Age	1055	0.22747	All Cancers
CRP	1055	0.429951	All Cancers
GGT	1055	0.285379	All Cancers
AST	1055	0.254873	All Cancers
ALT	1055	0.185515	All Cancers
Protein (total)	1055	0.310106	All Cancers
LDH	1055	0.325896	All Cancers
Platelets (#)	1055	0.19279	All Cancers
M stage	1055	0.434536	All Cancers
Age	1055	0.22747	All Cancers
Grading	1054	0.289575	All Cancers
CRP	1054	0.429913	All Cancers
GGT	1054	0.28536	All Cancers
AST	1054	0.254876	All Cancers
ALT	1054	0.185517	All Cancers
Protein (total)	1054	0.310098	All Cancers
LDH	1054	0.325887	All Cancers
Prothrombin time	1054	0.261606	All Cancers
Platelets (#)	1054	0.192798	All Cancers
M stage	1054	0.434454	All Cancers
Age	1054	0.227465	All Cancers
CRP	1054	0.429913	All Cancers
GGT	1054	0.28536	All Cancers
AST	1054	0.254876	All Cancers
ALT	1054	0.185517	All Cancers
Protein (total)	1054	0.310098	All Cancers
LDH	1054	0.325887	All Cancers
Platelets (#)	1054	0.192798	All Cancers
Age	1054	0.227465	All Cancers
GGT	1051	0.285305	All Cancers
AST	1051	0.254884	All Cancers
ALT	1051	0.185525	All Cancers
Protein (total)	1051	0.310074	All Cancers
LDH	1051	0.325857	All Cancers
Platelets (#)	1051	0.19282	All Cancers
Age	1051	0.227449	All Cancers
Grading	1051	0.289772	All Cancers
GGT	1051	0.285305	All Cancers
AST	1051	0.254884	All Cancers
ALT	1051	0.185525	All Cancers
Protein (total)	1051	0.310074	All Cancers
LDH	1051	0.325857	All Cancers
Prothrombin time	1051	0.261611	All Cancers
Platelets (#)	1051	0.19282	All Cancers
M stage	1051	0.434209	All Cancers
Age	1051	0.227449	All Cancers
CRP	1049	0.429725	All Cancers
GGT	1049	0.285268	All Cancers
AST	1049	0.254889	All Cancers
ALT	1049	0.185531	All Cancers
Protein (total)	1049	0.310057	All Cancers
LDH	1049	0.325838	All Cancers
Platelets (#)	1049	0.192834	All Cancers
Pack years	1049	0.185531	All Cancers
M stage	1049	0.434045	All Cancers
N stage	1049	0.397658	All Cancers
T stage	1049	0.403402	All Cancers
Age	1049	0.227438	All Cancers
GGT	1048	0.285249	All Cancers
AST	1048	0.254892	All Cancers
ALT	1048	0.185533	All Cancers
Protein (total)	1048	0.310049	All Cancers
Platelets (#)	1048	0.192842	All Cancers
Age	1048	0.227433	All Cancers
CRP	1048	0.429687	All Cancers
GGT	1048	0.285249	All Cancers
AST	1048	0.254892	All Cancers
ALT	1048	0.185533	All Cancers
Protein (total)	1048	0.310049	All Cancers
LDH	1048	0.325828	All Cancers
Prothrombin time	1048	0.261617	All Cancers
Platelets (#)	1048	0.192842	All Cancers
Age	1048	0.227433	All Cancers
CRP	1048	0.429687	All Cancers
GGT	1048	0.285249	All Cancers
AST	1048	0.254892	All Cancers
ALT	1048	0.185533	All Cancers
Protein (total)	1048	0.310049	All Cancers
LDH	1048	0.325828	All Cancers
Prothrombin time	1048	0.261617	All Cancers
Platelets (#)	1048	0.192842	All Cancers
Age	1048	0.227433	All Cancers
CRP	1046	0.429612	All Cancers
GGT	1046	0.285212	All Cancers
AST	1046	0.254898	All Cancers
ALT	1046	0.185539	All Cancers
Protein (total)	1046	0.310032	All Cancers
LDH	1046	0.325808	All Cancers
Platelets (#)	1046	0.192856	All Cancers
M stage	1046	0.4338	All Cancers
Age	1046	0.227422	All Cancers
Grading	1046	0.290102	All Cancers
CRP	1046	0.429612	All Cancers
GGT	1046	0.285212	All Cancers
AST	1046	0.254898	All Cancers
ALT	1046	0.185539	All Cancers
Protein (total)	1046	0.310032	All Cancers
HbA1c	1046	0.698453	All Cancers
LDH	1046	0.325808	All Cancers
Prothrombin time	1046	0.26162	All Cancers
Platelets (#)	1046	0.192856	All Cancers
M stage	1046	0.4338	All Cancers
Age	1046	0.227422	All Cancers
CRP	1046	0.429612	All Cancers
GGT	1046	0.285212	All Cancers
AST	1046	0.254898	All Cancers
ALT	1046	0.185539	All Cancers
Protein (total)	1046	0.310032	All Cancers
LDH	1046	0.325808	All Cancers
Prothrombin time	1046	0.26162	All Cancers
Platelets (#)	1046	0.192856	All Cancers
Age	1046	0.227422	All Cancers
ECOG	1046	0.430002	All Cancers
CRP	1046	0.429612	All Cancers
GGT	1046	0.285212	All Cancers
AST	1046	0.254898	All Cancers
ALT	1046	0.185539	All Cancers
Protein (total)	1046	0.310032	All Cancers
LDH	1046	0.325808	All Cancers
Prothrombin time	1046	0.26162	All Cancers
Platelets (#)	1046	0.192856	All Cancers
M stage	1046	0.4338	All Cancers
N stage	1046	0.397754	All Cancers
T stage	1046	0.403287	All Cancers
Age	1046	0.227422	All Cancers
Grading	1045	0.290168	All Cancers
CRP	1045	0.429574	All Cancers
GGT	1045	0.285194	All Cancers
AST	1045	0.254901	All Cancers
ALT	1045	0.185542	All Cancers
Protein (total)	1045	0.310024	All Cancers
LDH	1045	0.325799	All Cancers
Platelets (#)	1045	0.192864	All Cancers
M stage	1045	0.433718	All Cancers
Age	1045	0.227417	All Cancers
AST	1045	0.254901	All Cancers
ALT	1045	0.185542	All Cancers
Protein (total)	1045	0.310024	All Cancers
LDH	1045	0.325799	All Cancers
Prothrombin time	1045	0.261622	All Cancers
Platelets (#)	1045	0.192864	All Cancers
Age	1045	0.227417	All Cancers
CRP	1045	0.429574	All Cancers
AST	1045	0.254901	All Cancers
ALT	1045	0.185542	All Cancers
Protein (total)	1045	0.310024	All Cancers
LDH	1045	0.325799	All Cancers
Prothrombin time	1045	0.261622	All Cancers
Platelets (#)	1045	0.192864	All Cancers
Age	1045	0.227417	All Cancers
CRP	1045	0.429574	All Cancers
GGT	1045	0.285194	All Cancers
AST	1045	0.254901	All Cancers
ALT	1045	0.185542	All Cancers
Protein (total)	1045	0.310024	All Cancers
LDH	1045	0.325799	All Cancers
Prothrombin time	1045	0.261622	All Cancers
Platelets (#)	1045	0.192864	All Cancers
Age	1045	0.227417	All Cancers
CRP	1044	0.429536	All Cancers
CRP	1044	0.429536	All Cancers
GGT	1044	0.285175	All Cancers
GGT	1044	0.285175	All Cancers
AST	1044	0.254904	All Cancers
AST	1044	0.254904	All Cancers
ALT	1044	0.185544	All Cancers
ALT	1044	0.185544	All Cancers
Protein (total)	1044	0.310016	All Cancers
Protein (total)	1044	0.310016	All Cancers
LDH	1044	0.325789	All Cancers
LDH	1044	0.325789	All Cancers
Prothrombin time	1044	0.261624	All Cancers
Platelets (#)	1044	0.192871	All Cancers
Platelets (#)	1044	0.192871	All Cancers
Age	1044	0.227412	All Cancers
Age	1044	0.227412	All Cancers
CRP	1044	0.429536	All Cancers
GGT	1044	0.285175	All Cancers
AST	1044	0.254904	All Cancers
ALT	1044	0.185544	All Cancers
Protein (total)	1044	0.310016	All Cancers
LDH	1044	0.325789	All Cancers
Platelets (#)	1044	0.192871	All Cancers
M stage	1044	0.433636	All Cancers
N stage	1044	0.397818	All Cancers
T stage	1044	0.40321	All Cancers
Age	1044	0.227412	All Cancers
Grading	1042	0.290368	All Cancers
CRP	1042	0.429461	All Cancers
GGT	1042	0.285139	All Cancers
AST	1042	0.25491	All Cancers
ALT	1042	0.18555	All Cancers
LDH	1042	0.32577	All Cancers
Prothrombin time	1042	0.261628	All Cancers
Platelets (#)	1042	0.192885	All Cancers
M stage	1042	0.433471	All Cancers
N stage	1042	0.397882	All Cancers
T stage	1042	0.403133	All Cancers
Age	1042	0.227401	All Cancers
ECOG	1041	0.430475	All Cancers
Grading	1041	0.290434	All Cancers
CRP	1041	0.429423	All Cancers
GGT	1041	0.28512	All Cancers
AST	1041	0.254913	All Cancers
ALT	1041	0.185552	All Cancers
Protein (total)	1041	0.309989	All Cancers
LDH	1041	0.32576	All Cancers
Platelets (#)	1041	0.192893	All Cancers
Age	1041	0.227396	All Cancers
Grading	1041	0.290434	All Cancers
CRP	1041	0.429423	All Cancers
GGT	1041	0.28512	All Cancers
AST	1041	0.254913	All Cancers
ALT	1041	0.185552	All Cancers
Protein (total)	1041	0.309989	All Cancers
LDH	1041	0.32576	All Cancers
Prothrombin time	1041	0.26163	All Cancers
Platelets (#)	1041	0.192893	All Cancers
M stage	1041	0.433389	All Cancers
Age	1041	0.227396	All Cancers
CRP	1039	0.429347	All Cancers
GGT	1039	0.285083	All Cancers
AST	1039	0.254919	All Cancers
ALT	1039	0.185558	All Cancers
Protein (total)	1039	0.30997	All Cancers
LDH	1039	0.325741	All Cancers
Prothrombin time	1039	0.261635	All Cancers
Platelets (#)	1039	0.192907	All Cancers
Age	1039	0.227385	All Cancers
Grading	1039	0.290568	All Cancers
CRP	1039	0.429347	All Cancers
GGT	1039	0.285083	All Cancers
AST	1039	0.254919	All Cancers
ALT	1039	0.185558	All Cancers
Protein (total)	1039	0.30997	All Cancers
LDH	1039	0.325741	All Cancers
Platelets (#)	1039	0.192907	All Cancers
M stage	1039	0.433225	All Cancers
Age	1039	0.227385	All Cancers
CRP	1039	0.429347	All Cancers
GGT	1039	0.285083	All Cancers
AST	1039	0.254919	All Cancers
ALT	1039	0.185558	All Cancers
Protein (total)	1039	0.30997	All Cancers
LDH	1039	0.325741	All Cancers
Prothrombin time	1039	0.261635	All Cancers
Platelets (#)	1039	0.192907	All Cancers
Age	1039	0.227385	All Cancers
Grading	1038	0.290634	All Cancers
CRP	1038	0.42931	All Cancers
GGT	1038	0.285065	All Cancers
AST	1038	0.254922	All Cancers
ALT	1038	0.18556	All Cancers
Protein (total)	1038	0.309959	All Cancers
LDH	1038	0.325731	All Cancers
Prothrombin time	1038	0.261637	All Cancers
Platelets (#)	1038	0.192915	All Cancers
M stage	1038	0.433143	All Cancers
N stage	1038	0.39801	All Cancers
T stage	1038	0.402978	All Cancers
Age	1038	0.22738	All Cancers
CRP	1037	0.429272	All Cancers
GGT	1037	0.285047	All Cancers
AST	1037	0.254925	All Cancers
ALT	1037	0.185563	All Cancers
Protein (total)	1037	0.309949	All Cancers
LDH	1037	0.325722	All Cancers
Prothrombin time	1037	0.261639	All Cancers
Platelets (#)	1037	0.192922	All Cancers
M stage	1037	0.433061	All Cancers
T stage	1037	0.402939	All Cancers
Age	1037	0.227375	All Cancers
CRP	1036	0.429234	All Cancers
GGT	1036	0.285028	All Cancers
AST	1036	0.254929	All Cancers
ALT	1036	0.185566	All Cancers
Protein (total)	1036	0.309938	All Cancers
LDH	1036	0.325712	All Cancers
Prothrombin time	1036	0.261642	All Cancers
Platelets (#)	1036	0.192929	All Cancers
Age	1036	0.227369	All Cancers
Art. oxygen sat.	1036	0.478027	All Cancers
CRP	1036	0.429234	All Cancers
GGT	1036	0.285028	All Cancers
AST	1036	0.254929	All Cancers
ALT	1036	0.185566	All Cancers
Protein (total)	1036	0.309938	All Cancers
LDH	1036	0.325712	All Cancers
Prothrombin time	1036	0.261642	All Cancers
Platelets (#)	1036	0.192929	All Cancers
Age	1036	0.227369	All Cancers
CRP	1036	0.429234	All Cancers
GGT	1036	0.285028	All Cancers
AST	1036	0.254929	All Cancers
ALT	1036	0.185566	All Cancers
Protein (total)	1036	0.309938	All Cancers
LDH	1036	0.325712	All Cancers
Platelets (#)	1036	0.192929	All Cancers
M stage	1036	0.432978	All Cancers
N stage	1036	0.398075	All Cancers
T stage	1036	0.4029	All Cancers
Age	1036	0.227369	All Cancers
Art. oxygen sat.	1035	0.47795	All Cancers
CRP	1035	0.429196	All Cancers
GGT	1035	0.28501	All Cancers
AST	1035	0.254932	All Cancers
ALT	1035	0.185569	All Cancers
Protein (total)	1035	0.309927	All Cancers
LDH	1035	0.325702	All Cancers
Prothrombin time	1035	0.261644	All Cancers
Platelets (#)	1035	0.192937	All Cancers
Age	1035	0.227364	All Cancers
GGT	1034	0.284991	All Cancers
AST	1034	0.254935	All Cancers
ALT	1034	0.185571	All Cancers
Protein (total)	1034	0.309915	All Cancers
Platelets (#)	1034	0.192944	All Cancers
M stage	1034	0.432814	All Cancers
Age	1034	0.227359	All Cancers
CRP	1033	0.42912	All Cancers
GGT	1033	0.284973	All Cancers
AST	1033	0.254938	All Cancers
ALT	1033	0.185574	All Cancers
Protein (total)	1033	0.309904	All Cancers
LDH	1033	0.325683	All Cancers
Platelets (#)	1033	0.192951	All Cancers
Age	1033	0.227354	All Cancers
Grading	1032	0.291037	All Cancers
CRP	1032	0.429082	All Cancers
GGT	1032	0.284955	All Cancers
AST	1032	0.254941	All Cancers
ALT	1032	0.185577	All Cancers
Protein (total)	1032	0.309891	All Cancers
LDH	1032	0.325674	All Cancers
Platelets (#)	1032	0.192959	All Cancers
Age	1032	0.227348	All Cancers
CRP	1032	0.429082	All Cancers
GGT	1032	0.284955	All Cancers
AST	1032	0.254941	All Cancers
ALT	1032	0.185577	All Cancers
Protein (total)	1032	0.309891	All Cancers
LDH	1032	0.325674	All Cancers
Prothrombin time	1032	0.261651	All Cancers
Platelets (#)	1032	0.192959	All Cancers
Age	1032	0.227348	All Cancers
Art. oxygen sat.	1030	0.477567	All Cancers
Grading	1030	0.291172	All Cancers
CRP	1030	0.429006	All Cancers
GGT	1030	0.284918	All Cancers
AST	1030	0.254948	All Cancers
ALT	1030	0.185582	All Cancers
LDH	1030	0.325655	All Cancers
Prothrombin time	1030	0.261656	All Cancers
Platelets (#)	1030	0.192974	All Cancers
M stage	1030	0.432484	All Cancers
Age	1030	0.227338	All Cancers
GGT	1028	0.284881	All Cancers
AST	1028	0.254955	All Cancers
ALT	1028	0.185588	All Cancers
Protein (total)	1028	0.30984	All Cancers
Platelets (#)	1028	0.192988	All Cancers
Age	1028	0.227327	All Cancers
Grading	1027	0.291375	All Cancers
CRP	1027	0.428892	All Cancers
CRP	1027	0.428892	All Cancers
GGT	1027	0.284863	All Cancers
GGT	1027	0.284863	All Cancers
AST	1027	0.254958	All Cancers
AST	1027	0.254958	All Cancers
ALT	1027	0.18559	All Cancers
ALT	1027	0.18559	All Cancers
Protein (total)	1027	0.309826	All Cancers
Protein (total)	1027	0.309826	All Cancers
LDH	1027	0.325626	All Cancers
LDH	1027	0.325626	All Cancers
Prothrombin time	1027	0.261664	All Cancers
Prothrombin time	1027	0.261664	All Cancers
Platelets (#)	1027	0.192996	All Cancers
Platelets (#)	1027	0.192996	All Cancers
M stage	1027	0.432237	All Cancers
Age	1027	0.227322	All Cancers
Age	1027	0.227322	All Cancers
CRP	1027	0.428892	All Cancers
GGT	1027	0.284863	All Cancers
AST	1027	0.254958	All Cancers
ALT	1027	0.18559	All Cancers
Protein (total)	1027	0.309826	All Cancers
LDH	1027	0.325626	All Cancers
Prothrombin time	1027	0.261664	All Cancers
Age	1027	0.227322	All Cancers
CRP	1026	0.428853	All Cancers
GGT	1026	0.284845	All Cancers
AST	1026	0.254962	All Cancers
ALT	1026	0.185593	All Cancers
Protein (total)	1026	0.309812	All Cancers
LDH	1026	0.325617	All Cancers
Platelets (#)	1026	0.193003	All Cancers
Age	1026	0.227317	All Cancers
Grading	1025	0.291511	All Cancers
Platelets (#)	1025	0.19301	All Cancers
M stage	1025	0.432072	All Cancers
Age	1025	0.227312	All Cancers
CRP	1024	0.428777	All Cancers
AST	1024	0.254968	All Cancers
ALT	1024	0.185599	All Cancers
Protein (total)	1024	0.309783	All Cancers
LDH	1024	0.325598	All Cancers
Prothrombin time	1024	0.261673	All Cancers
Platelets (#)	1024	0.193018	All Cancers
Age	1024	0.227306	All Cancers
CRP	1024	0.428777	All Cancers
GGT	1024	0.284808	All Cancers
AST	1024	0.254968	All Cancers
ALT	1024	0.185599	All Cancers
Protein (total)	1024	0.309783	All Cancers
LDH	1024	0.325598	All Cancers
Prothrombin time	1024	0.261673	All Cancers
Platelets (#)	1024	0.193018	All Cancers
Age	1024	0.227306	All Cancers
ECOG	1024	0.432107	All Cancers
CRP	1024	0.428777	All Cancers
GGT	1024	0.284808	All Cancers
AST	1024	0.254968	All Cancers
ALT	1024	0.185599	All Cancers
Protein (total)	1024	0.309783	All Cancers
LDH	1024	0.325598	All Cancers
Prothrombin time	1024	0.261673	All Cancers
Platelets (#)	1024	0.193018	All Cancers
M stage	1024	0.431989	All Cancers
N stage	1024	0.398463	All Cancers
Age	1024	0.227306	All Cancers
CRP	1021	0.428663	All Cancers
GGT	1021	0.284753	All Cancers
AST	1021	0.254979	All Cancers
ALT	1021	0.185607	All Cancers
Protein (total)	1021	0.309738	All Cancers
LDH	1021	0.32557	All Cancers
Platelets (#)	1021	0.19304	All Cancers
M stage	1021	0.431742	All Cancers
N stage	1021	0.398561	All Cancers
T stage	1021	0.402305	All Cancers
Age	1021	0.227291	All Cancers
CRP	1020	0.428624	All Cancers
GGT	1020	0.284735	All Cancers
AST	1020	0.254983	All Cancers
ALT	1020	0.18561	All Cancers
Protein (total)	1020	0.309722	All Cancers
LDH	1020	0.32556	All Cancers
Prothrombin time	1020	0.261685	All Cancers
Platelets (#)	1020	0.193047	All Cancers
Age	1020	0.227286	All Cancers
GGT	1019	0.284717	All Cancers
AST	1019	0.254986	All Cancers
ALT	1019	0.185612	All Cancers
Age	1019	0.22728	All Cancers
GGT	1019	0.284717	All Cancers
AST	1019	0.254986	All Cancers
ALT	1019	0.185612	All Cancers
Protein (total)	1019	0.309706	All Cancers
LDH	1019	0.325551	All Cancers
Platelets (#)	1019	0.193054	All Cancers
Age	1019	0.22728	All Cancers
CRP	1018	0.428548	All Cancers
GGT	1018	0.284698	All Cancers
AST	1018	0.25499	All Cancers
ALT	1018	0.185615	All Cancers
Protein (total)	1018	0.30969	All Cancers
LDH	1018	0.325542	All Cancers
Platelets (#)	1018	0.193062	All Cancers
Pack years	1018	0.186158	All Cancers
M stage	1018	0.431493	All Cancers
N stage	1018	0.398659	All Cancers
T stage	1018	0.402184	All Cancers
Age	1018	0.227275	All Cancers
CRP	1018	0.428548	All Cancers
GGT	1018	0.284698	All Cancers
AST	1018	0.25499	All Cancers
ALT	1018	0.185615	All Cancers
Protein (total)	1018	0.30969	All Cancers
LDH	1018	0.325542	All Cancers
Platelets (#)	1018	0.193062	All Cancers
Age	1018	0.227275	All Cancers
ECOG	1017	0.43279	All Cancers
CRP	1017	0.42851	All Cancers
GGT	1017	0.28468	All Cancers
AST	1017	0.254994	All Cancers
ALT	1017	0.185618	All Cancers
Protein (total)	1017	0.309673	All Cancers
LDH	1017	0.325532	All Cancers
Prothrombin time	1017	0.261694	All Cancers
Platelets (#)	1017	0.193069	All Cancers
M stage	1017	0.431411	All Cancers
T stage	1017	0.402143	All Cancers
Age	1017	0.22727	All Cancers
CRP	1017	0.42851	All Cancers
GGT	1017	0.28468	All Cancers
AST	1017	0.254994	All Cancers
ALT	1017	0.185618	All Cancers
Protein (total)	1017	0.309673	All Cancers
LDH	1017	0.325532	All Cancers
Platelets (#)	1017	0.193069	All Cancers
Age	1017	0.22727	All Cancers
CRP	1015	0.428433	All Cancers
CRP	1015	0.428433	All Cancers
GGT	1015	0.284643	All Cancers
GGT	1015	0.284643	All Cancers
AST	1015	0.255001	All Cancers
AST	1015	0.255001	All Cancers
ALT	1015	0.185623	All Cancers
ALT	1015	0.185623	All Cancers
Protein (total)	1015	0.309639	All Cancers
LDH	1015	0.325514	All Cancers
LDH	1015	0.325514	All Cancers
Prothrombin time	1015	0.2617	All Cancers
Prothrombin time	1015	0.2617	All Cancers
Platelets (#)	1015	0.193084	All Cancers
Platelets (#)	1015	0.193084	All Cancers
Age	1015	0.22726	All Cancers
Age	1015	0.22726	All Cancers
CRP	1014	0.428395	All Cancers
CRP	1014	0.428395	All Cancers
GGT	1014	0.284624	All Cancers
GGT	1014	0.284624	All Cancers
AST	1014	0.255005	All Cancers
AST	1014	0.255005	All Cancers
ALT	1014	0.185626	All Cancers
ALT	1014	0.185626	All Cancers
Protein (total)	1014	0.309621	All Cancers
LDH	1014	0.325504	All Cancers
LDH	1014	0.325504	All Cancers
Prothrombin time	1014	0.261703	All Cancers
Prothrombin time	1014	0.261703	All Cancers
Platelets (#)	1014	0.193091	All Cancers
Platelets (#)	1014	0.193091	All Cancers
M stage	1014	0.431162	All Cancers
M stage	1014	0.431162	All Cancers
N stage	1014	0.398791	All Cancers
Age	1014	0.227255	All Cancers
Age	1014	0.227255	All Cancers
CRP	1014	0.428395	All Cancers
GGT	1014	0.284624	All Cancers
AST	1014	0.255005	All Cancers
ALT	1014	0.185626	All Cancers
Protein (total)	1014	0.309621	All Cancers
LDH	1014	0.325504	All Cancers
Prothrombin time	1014	0.261703	All Cancers
Platelets (#)	1014	0.193091	All Cancers
Age	1014	0.227255	All Cancers
CRP	1012	0.428318	All Cancers
GGT	1012	0.284585	All Cancers
AST	1012	0.255012	All Cancers
ALT	1012	0.185632	All Cancers
Protein (total)	1012	0.309585	All Cancers
LDH	1012	0.325486	All Cancers
Prothrombin time	1012	0.26171	All Cancers
Platelets (#)	1012	0.193106	All Cancers
M stage	1012	0.430996	All Cancers
Age	1012	0.227244	All Cancers
Grading	1011	0.292471	All Cancers
CRP	1011	0.428279	All Cancers
GGT	1011	0.284566	All Cancers
AST	1011	0.255016	All Cancers
ALT	1011	0.185635	All Cancers
Protein (total)	1011	0.309567	All Cancers
LDH	1011	0.325477	All Cancers
Prothrombin time	1011	0.261714	All Cancers
Platelets (#)	1011	0.193114	All Cancers
Age	1011	0.227239	All Cancers
Grading	1010	0.29254	All Cancers
CRP	1010	0.428241	All Cancers
GGT	1010	0.284546	All Cancers
AST	1010	0.25502	All Cancers
ALT	1010	0.185637	All Cancers
Protein (total)	1010	0.309548	All Cancers
LDH	1010	0.325467	All Cancers
Prothrombin time	1010	0.261717	All Cancers
Platelets (#)	1010	0.193121	All Cancers
M stage	1010	0.430831	All Cancers
N stage	1010	0.398922	All Cancers
T stage	1010	0.401857	All Cancers
Age	1010	0.227234	All Cancers
CRP	1010	0.428241	All Cancers
GGT	1010	0.284546	All Cancers
AST	1010	0.25502	All Cancers
ALT	1010	0.185637	All Cancers
Protein (total)	1010	0.309548	All Cancers
LDH	1010	0.325467	All Cancers
Prothrombin time	1010	0.261717	All Cancers
Platelets (#)	1010	0.193121	All Cancers
Age	1010	0.227234	All Cancers
Grading	1009	0.29261	All Cancers
M stage	1009	0.430748	All Cancers
Age	1009	0.227229	All Cancers
CRP	1009	0.428202	All Cancers
GGT	1009	0.284525	All Cancers
AST	1009	0.255024	All Cancers
ALT	1009	0.18564	All Cancers
Protein (total)	1009	0.30953	All Cancers
LDH	1009	0.325458	All Cancers
Prothrombin time	1009	0.26172	All Cancers
Platelets (#)	1009	0.193128	All Cancers
Age	1009	0.227229	All Cancers
CRP	1009	0.428202	All Cancers
GGT	1009	0.284525	All Cancers
AST	1009	0.255024	All Cancers
ALT	1009	0.18564	All Cancers
Platelets (#)	1009	0.193128	All Cancers
Age	1009	0.227229	All Cancers
CRP	1007	0.428125	All Cancers
GGT	1007	0.284484	All Cancers
AST	1007	0.255031	All Cancers
ALT	1007	0.185646	All Cancers
Protein (total)	1007	0.309491	All Cancers
LDH	1007	0.32544	All Cancers
Prothrombin time	1007	0.261727	All Cancers
Platelets (#)	1007	0.193143	All Cancers
Age	1007	0.227219	All Cancers
CRP	1005	0.428048	All Cancers
GGT	1005	0.284441	All Cancers
AST	1005	0.255039	All Cancers
ALT	1005	0.185651	All Cancers
Protein (total)	1005	0.309452	All Cancers
LDH	1005	0.325421	All Cancers
Prothrombin time	1005	0.261735	All Cancers
Platelets (#)	1005	0.193158	All Cancers
Age	1005	0.227208	All Cancers
Grading	1005	0.292888	All Cancers
CRP	1005	0.428048	All Cancers
GGT	1005	0.284441	All Cancers
AST	1005	0.255039	All Cancers
ALT	1005	0.185651	All Cancers
Protein (total)	1005	0.309452	All Cancers
LDH	1005	0.325421	All Cancers
Prothrombin time	1005	0.261735	All Cancers
Platelets (#)	1005	0.193158	All Cancers
M stage	1005	0.430415	All Cancers
N stage	1005	0.399087	All Cancers
T stage	1005	0.401651	All Cancers
Age	1005	0.227208	All Cancers
GGT	1003	0.284397	All Cancers
AST	1003	0.255046	All Cancers
ALT	1003	0.185657	All Cancers
Protein (total)	1003	0.309411	All Cancers
Platelets (#)	1003	0.193173	All Cancers
Age	1003	0.227198	All Cancers
ECOG	1002	0.434277	All Cancers
CRP	1002	0.427933	All Cancers
GGT	1002	0.284375	All Cancers
GGT	1002	0.284375	All Cancers
AST	1002	0.255049	All Cancers
AST	1002	0.255049	All Cancers
ALT	1002	0.18566	All Cancers
ALT	1002	0.18566	All Cancers
Protein (total)	1002	0.30939	All Cancers
LDH	1002	0.325394	All Cancers
LDH	1002	0.325394	All Cancers
Prothrombin time	1002	0.261746	All Cancers
Platelets (#)	1002	0.19318	All Cancers
Platelets (#)	1002	0.19318	All Cancers
Pack years	1002	0.186495	All Cancers
M stage	1002	0.430166	All Cancers
M stage	1002	0.430166	All Cancers
N stage	1002	0.399187	All Cancers
N stage	1002	0.399187	All Cancers
T stage	1002	0.401526	All Cancers
T stage	1002	0.401526	All Cancers
Age	1002	0.227193	All Cancers
Age	1002	0.227193	All Cancers
CRP	1002	0.427933	All Cancers
GGT	1002	0.284375	All Cancers
AST	1002	0.255049	All Cancers
ALT	1002	0.18566	All Cancers
Protein (total)	1002	0.30939	All Cancers
LDH	1002	0.325394	All Cancers
Platelets (#)	1002	0.19318	All Cancers
Age	1002	0.227193	All Cancers
CRP	1001	0.427894	All Cancers
GGT	1001	0.284353	All Cancers
AST	1001	0.255053	All Cancers
ALT	1001	0.185662	All Cancers
Protein (total)	1001	0.309369	All Cancers
LDH	1001	0.325385	All Cancers
Platelets (#)	1001	0.193188	All Cancers
Age	1001	0.227188	All Cancers
Grading	999	0.293307	All Cancers
CRP	999	0.427817	All Cancers
GGT	999	0.284307	All Cancers
AST	999	0.25506	All Cancers
ALT	999	0.185667	All Cancers
Protein (total)	999	0.309327	All Cancers
LDH	999	0.325366	All Cancers
Prothrombin time	999	0.261757	All Cancers
Platelets (#)	999	0.193202	All Cancers
M stage	999	0.429916	All Cancers
N stage	999	0.399287	All Cancers
T stage	999	0.401401	All Cancers
Age	999	0.227178	All Cancers
CRP	999	0.427817	All Cancers
GGT	999	0.284307	All Cancers
AST	999	0.25506	All Cancers
ALT	999	0.185667	All Cancers
Protein (total)	999	0.309327	All Cancers
LDH	999	0.325366	All Cancers
Prothrombin time	999	0.261757	All Cancers
Platelets (#)	999	0.193202	All Cancers
Age	999	0.227178	All Cancers
CRP	999	0.427817	All Cancers
GGT	999	0.284307	All Cancers
AST	999	0.25506	All Cancers
ALT	999	0.185667	All Cancers
Protein (total)	999	0.309327	All Cancers
LDH	999	0.325366	All Cancers
Prothrombin time	999	0.261757	All Cancers
Platelets (#)	999	0.193202	All Cancers
Age	999	0.227178	All Cancers
Grading	999	0.293307	All Cancers
CRP	999	0.427817	All Cancers
GGT	999	0.284307	All Cancers
AST	999	0.25506	All Cancers
ALT	999	0.185667	All Cancers
Prothrombin time	999	0.261757	All Cancers
Platelets (#)	999	0.193202	All Cancers
Age	999	0.227178	All Cancers
Art. oxygen sat.	998	0.475284	All Cancers
Grading	998	0.293378	All Cancers
CRP	998	0.427778	All Cancers
GGT	998	0.284283	All Cancers
AST	998	0.255063	All Cancers
ALT	998	0.18567	All Cancers
Protein (total)	998	0.309305	All Cancers
LDH	998	0.325357	All Cancers
Prothrombin time	998	0.261761	All Cancers
Platelets (#)	998	0.19321	All Cancers
M stage	998	0.429833	All Cancers
N stage	998	0.39932	All Cancers
T stage	998	0.401359	All Cancers
Age	998	0.227172	All Cancers
Grading	997	0.293448	All Cancers
GGT	997	0.28426	All Cancers
AST	997	0.255066	All Cancers
ALT	997	0.185672	All Cancers
LDH	997	0.325348	All Cancers
M stage	997	0.42975	All Cancers
N stage	997	0.399353	All Cancers
T stage	997	0.401317	All Cancers
Age	997	0.227167	All Cancers
CRP	996	0.427701	All Cancers
GGT	996	0.284236	All Cancers
AST	996	0.255069	All Cancers
ALT	996	0.185674	All Cancers
Protein (total)	996	0.309261	All Cancers
LDH	996	0.325339	All Cancers
Prothrombin time	996	0.261769	All Cancers
Platelets (#)	996	0.193225	All Cancers
Pack years	996	0.186623	All Cancers
M stage	996	0.429666	All Cancers
N stage	996	0.399387	All Cancers
T stage	996	0.401275	All Cancers
Age	996	0.227162	All Cancers
CRP	996	0.427701	All Cancers
AST	996	0.255069	All Cancers
ALT	996	0.185674	All Cancers
Protein (total)	996	0.309261	All Cancers
LDH	996	0.325339	All Cancers
Prothrombin time	996	0.261769	All Cancers
Platelets (#)	996	0.193225	All Cancers
Age	996	0.227162	All Cancers
CRP	995	0.427662	All Cancers
GGT	995	0.284212	All Cancers
AST	995	0.255072	All Cancers
ALT	995	0.185677	All Cancers
Protein (total)	995	0.309238	All Cancers
Prothrombin time	995	0.261773	All Cancers
Platelets (#)	995	0.193232	All Cancers
Age	995	0.227157	All Cancers
CRP	994	0.427623	All Cancers
CRP	994	0.427623	All Cancers
GGT	994	0.284188	All Cancers
AST	994	0.255075	All Cancers
AST	994	0.255075	All Cancers
ALT	994	0.185679	All Cancers
ALT	994	0.185679	All Cancers
Protein (total)	994	0.309216	All Cancers
Protein (total)	994	0.309216	All Cancers
LDH	994	0.325321	All Cancers
LDH	994	0.325321	All Cancers
Prothrombin time	994	0.261777	All Cancers
Platelets (#)	994	0.193239	All Cancers
Platelets (#)	994	0.193239	All Cancers
Age	994	0.227152	All Cancers
Age	994	0.227152	All Cancers
CRP	993	0.427584	All Cancers
GGT	993	0.284163	All Cancers
AST	993	0.255078	All Cancers
ALT	993	0.185681	All Cancers
Protein (total)	993	0.309193	All Cancers
LDH	993	0.325312	All Cancers
Prothrombin time	993	0.261782	All Cancers
Platelets (#)	993	0.193247	All Cancers
Age	993	0.227146	All Cancers
ECOG	992	0.435285	All Cancers
CRP	992	0.427545	All Cancers
GGT	992	0.284138	All Cancers
AST	992	0.255081	All Cancers
ALT	992	0.185683	All Cancers
Protein (total)	992	0.30917	All Cancers
LDH	992	0.325303	All Cancers
Prothrombin time	992	0.261786	All Cancers
Platelets (#)	992	0.193254	All Cancers
M stage	992	0.429333	All Cancers
Age	992	0.227141	All Cancers
CRP	992	0.427545	All Cancers
GGT	992	0.284138	All Cancers
AST	992	0.255081	All Cancers
ALT	992	0.185683	All Cancers
Protein (total)	992	0.30917	All Cancers
LDH	992	0.325303	All Cancers
Prothrombin time	992	0.261786	All Cancers
Platelets (#)	992	0.193254	All Cancers
Age	992	0.227141	All Cancers
CRP	992	0.427545	All Cancers
CRP	992	0.427545	All Cancers
GGT	992	0.284138	All Cancers
GGT	992	0.284138	All Cancers
AST	992	0.255081	All Cancers
AST	992	0.255081	All Cancers
ALT	992	0.185683	All Cancers
ALT	992	0.185683	All Cancers
Protein (total)	992	0.30917	All Cancers
Protein (total)	992	0.30917	All Cancers
LDH	992	0.325303	All Cancers
LDH	992	0.325303	All Cancers
Prothrombin time	992	0.261786	All Cancers
Prothrombin time	992	0.261786	All Cancers
Platelets (#)	992	0.193254	All Cancers
Platelets (#)	992	0.193254	All Cancers
Age	992	0.227141	All Cancers
Age	992	0.227141	All Cancers
CRP	991	0.427507	All Cancers
ALT	991	0.185685	All Cancers
Protein (total)	991	0.309146	All Cancers
LDH	991	0.325294	All Cancers
Prothrombin time	991	0.26179	All Cancers
Platelets (#)	991	0.193262	All Cancers
Age	991	0.227136	All Cancers
CRP	990	0.427468	All Cancers
GGT	990	0.284088	All Cancers
AST	990	0.255087	All Cancers
ALT	990	0.185687	All Cancers
Protein (total)	990	0.309123	All Cancers
LDH	990	0.325285	All Cancers
Prothrombin time	990	0.261794	All Cancers
Platelets (#)	990	0.193269	All Cancers
Age	990	0.22713	All Cancers
CRP	990	0.427468	All Cancers
GGT	990	0.284088	All Cancers
AST	990	0.255087	All Cancers
ALT	990	0.185687	All Cancers
Protein (total)	990	0.309123	All Cancers
LDH	990	0.325285	All Cancers
Platelets (#)	990	0.193269	All Cancers
Age	990	0.22713	All Cancers
Grading	989	0.294017	All Cancers
CRP	989	0.427429	All Cancers
GGT	989	0.284062	All Cancers
AST	989	0.25509	All Cancers
ALT	989	0.185689	All Cancers
Protein (total)	989	0.309099	All Cancers
LDH	989	0.325276	All Cancers
Platelets (#)	989	0.193277	All Cancers
Pack years	989	0.186774	All Cancers
M stage	989	0.429082	All Cancers
Age	989	0.227125	All Cancers
CRP	988	0.42739	All Cancers
GGT	988	0.284036	All Cancers
AST	988	0.255092	All Cancers
ALT	988	0.185691	All Cancers
Protein (total)	988	0.309075	All Cancers
LDH	988	0.325267	All Cancers
Platelets (#)	988	0.193284	All Cancers
Age	988	0.22712	All Cancers
CRP	987	0.427351	All Cancers
GGT	987	0.28401	All Cancers
AST	987	0.255095	All Cancers
ALT	987	0.185693	All Cancers
Protein (total)	987	0.309051	All Cancers
LDH	987	0.325258	All Cancers
Prothrombin time	987	0.261807	All Cancers
Platelets (#)	987	0.193291	All Cancers
Age	987	0.227114	All Cancers
Grading	986	0.294232	All Cancers
CRP	986	0.427312	All Cancers
GGT	986	0.283984	All Cancers
AST	986	0.255098	All Cancers
ALT	986	0.185695	All Cancers
LDH	986	0.325249	All Cancers
Prothrombin time	986	0.261812	All Cancers
Platelets (#)	986	0.193299	All Cancers
M stage	986	0.428831	All Cancers
N stage	986	0.399722	All Cancers
T stage	986	0.400849	All Cancers
Age	986	0.227109	All Cancers
CRP	986	0.427312	All Cancers
GGT	986	0.283984	All Cancers
AST	986	0.255098	All Cancers
ALT	986	0.185695	All Cancers
Protein (total)	986	0.309026	All Cancers
LDH	986	0.325249	All Cancers
Prothrombin time	986	0.261812	All Cancers
Platelets (#)	986	0.193299	All Cancers
Age	986	0.227109	All Cancers
CRP	986	0.427312	All Cancers
CRP	986	0.427312	All Cancers
GGT	986	0.283984	All Cancers
GGT	986	0.283984	All Cancers
AST	986	0.255098	All Cancers
AST	986	0.255098	All Cancers
ALT	986	0.185695	All Cancers
ALT	986	0.185695	All Cancers
Protein (total)	986	0.309026	All Cancers
LDH	986	0.325249	All Cancers
LDH	986	0.325249	All Cancers
Platelets (#)	986	0.193299	All Cancers
Platelets (#)	986	0.193299	All Cancers
M stage	986	0.428831	All Cancers
M stage	986	0.428831	All Cancers
N stage	986	0.399722	All Cancers
N stage	986	0.399722	All Cancers
T stage	986	0.400849	All Cancers
T stage	986	0.400849	All Cancers
Age	986	0.227109	All Cancers
Age	986	0.227109	All Cancers
CRP	985	0.427273	All Cancers
GGT	985	0.283957	All Cancers
AST	985	0.2551	All Cancers
ALT	985	0.185697	All Cancers
LDH	985	0.32524	All Cancers
Prothrombin time	985	0.261816	All Cancers
Platelets (#)	985	0.193306	All Cancers
Age	985	0.227103	All Cancers
CRP	984	0.427234	All Cancers
GGT	984	0.283931	All Cancers
AST	984	0.255103	All Cancers
ALT	984	0.185699	All Cancers
Protein (total)	984	0.308976	All Cancers
LDH	984	0.325231	All Cancers
Platelets (#)	984	0.193314	All Cancers
Pack years	984	0.186883	All Cancers
M stage	984	0.428664	All Cancers
N stage	984	0.399789	All Cancers
Age	984	0.227098	All Cancers
CRP	983	0.427195	All Cancers
GGT	983	0.283904	All Cancers
AST	983	0.255105	All Cancers
ALT	983	0.1857	All Cancers
Protein (total)	983	0.308951	All Cancers
LDH	983	0.325223	All Cancers
Platelets (#)	983	0.193321	All Cancers
Age	983	0.227092	All Cancers
CRP	983	0.427195	All Cancers
GGT	983	0.283904	All Cancers
AST	983	0.255105	All Cancers
ALT	983	0.1857	All Cancers
Protein (total)	983	0.308951	All Cancers
LDH	983	0.325223	All Cancers
Prothrombin time	983	0.261825	All Cancers
Platelets (#)	983	0.193321	All Cancers
Age	983	0.227092	All Cancers
CRP	982	0.427156	All Cancers
GGT	982	0.283876	All Cancers
AST	982	0.255108	All Cancers
ALT	982	0.185702	All Cancers
Protein (total)	982	0.308926	All Cancers
LDH	982	0.325214	All Cancers
Prothrombin time	982	0.26183	All Cancers
Platelets (#)	982	0.193328	All Cancers
Age	982	0.227087	All Cancers
Grading	982	0.294522	All Cancers
CRP	982	0.427156	All Cancers
CRP	982	0.427156	All Cancers
GGT	982	0.283876	All Cancers
AST	982	0.255108	All Cancers
AST	982	0.255108	All Cancers
ALT	982	0.185702	All Cancers
ALT	982	0.185702	All Cancers
Protein (total)	982	0.308926	All Cancers
Protein (total)	982	0.308926	All Cancers
LDH	982	0.325214	All Cancers
LDH	982	0.325214	All Cancers
Prothrombin time	982	0.26183	All Cancers
Prothrombin time	982	0.26183	All Cancers
Platelets (#)	982	0.193328	All Cancers
Platelets (#)	982	0.193328	All Cancers
M stage	982	0.428496	All Cancers
Age	982	0.227087	All Cancers
Age	982	0.227087	All Cancers
CRP	981	0.427117	All Cancers
GGT	981	0.283849	All Cancers
AST	981	0.25511	All Cancers
ALT	981	0.185704	All Cancers
Protein (total)	981	0.3089	All Cancers
LDH	981	0.325205	All Cancers
Prothrombin time	981	0.261835	All Cancers
Platelets (#)	981	0.193335	All Cancers
Age	981	0.227081	All Cancers
CRP	981	0.427117	All Cancers
GGT	981	0.283849	All Cancers
AST	981	0.25511	All Cancers
ALT	981	0.185704	All Cancers
Protein (total)	981	0.3089	All Cancers
LDH	981	0.325205	All Cancers
Prothrombin time	981	0.261835	All Cancers
Platelets (#)	981	0.193335	All Cancers
Age	981	0.227081	All Cancers
ECOG	980	0.436512	All Cancers
CRP	980	0.427078	All Cancers
GGT	980	0.283821	All Cancers
AST	980	0.255112	All Cancers
ALT	980	0.185705	All Cancers
Protein (total)	980	0.308875	All Cancers
LDH	980	0.325196	All Cancers
Platelets (#)	980	0.193341	All Cancers
M stage	980	0.428329	All Cancers
N stage	980	0.399924	All Cancers
T stage	980	0.40059	All Cancers
Age	980	0.227075	All Cancers
Grading	979	0.294741	All Cancers
CRP	979	0.427038	All Cancers
GGT	979	0.283793	All Cancers
AST	979	0.255114	All Cancers
ALT	979	0.185707	All Cancers
Protein (total)	979	0.308849	All Cancers
LDH	979	0.325187	All Cancers
Prothrombin time	979	0.261844	All Cancers
Platelets (#)	979	0.193348	All Cancers
M stage	979	0.428245	All Cancers
Age	979	0.22707	All Cancers
ECOG	977	0.436822	All Cancers
Grading	977	0.294887	All Cancers
CRP	977	0.426957	All Cancers
CRP	977	0.426957	All Cancers
GGT	977	0.283736	All Cancers
GGT	977	0.283736	All Cancers
AST	977	0.255119	All Cancers
AST	977	0.255119	All Cancers
ALT	977	0.18571	All Cancers
ALT	977	0.18571	All Cancers
Protein (total)	977	0.308796	All Cancers
Protein (total)	977	0.308796	All Cancers
LDH	977	0.32517	All Cancers
LDH	977	0.32517	All Cancers
Platelets (#)	977	0.193361	All Cancers
Platelets (#)	977	0.193361	All Cancers
Pack years	977	0.187038	All Cancers
M stage	977	0.428077	All Cancers
M stage	977	0.428077	All Cancers
N stage	977	0.400025	All Cancers
N stage	977	0.400025	All Cancers
T stage	977	0.400459	All Cancers
T stage	977	0.400459	All Cancers
Age	977	0.227059	All Cancers
Age	977	0.227059	All Cancers
GGT	977	0.283736	All Cancers
AST	977	0.255119	All Cancers
ALT	977	0.18571	All Cancers
Protein (total)	977	0.308796	All Cancers
LDH	977	0.32517	All Cancers
Prothrombin time	977	0.261854	All Cancers
Platelets (#)	977	0.193361	All Cancers
M stage	977	0.428077	All Cancers
Age	977	0.227059	All Cancers
GGT	976	0.283708	All Cancers
AST	976	0.255121	All Cancers
ALT	976	0.185711	All Cancers
Protein (total)	976	0.308769	All Cancers
Platelets (#)	976	0.193367	All Cancers
Age	976	0.227053	All Cancers
CRP	976	0.426916	All Cancers
CRP	976	0.426916	All Cancers
GGT	976	0.283708	All Cancers
GGT	976	0.283708	All Cancers
AST	976	0.255121	All Cancers
AST	976	0.255121	All Cancers
ALT	976	0.185711	All Cancers
ALT	976	0.185711	All Cancers
Protein (total)	976	0.308769	All Cancers
Protein (total)	976	0.308769	All Cancers
LDH	976	0.325161	All Cancers
LDH	976	0.325161	All Cancers
Prothrombin time	976	0.261859	All Cancers
Prothrombin time	976	0.261859	All Cancers
Platelets (#)	976	0.193367	All Cancers
Platelets (#)	976	0.193367	All Cancers
M stage	976	0.427993	All Cancers
M stage	976	0.427993	All Cancers
N stage	976	0.400059	All Cancers
T stage	976	0.400416	All Cancers
Age	976	0.227053	All Cancers
Age	976	0.227053	All Cancers
Grading	976	0.294961	All Cancers
CRP	976	0.426916	All Cancers
CRP	976	0.426916	All Cancers
GGT	976	0.283708	All Cancers
GGT	976	0.283708	All Cancers
AST	976	0.255121	All Cancers
AST	976	0.255121	All Cancers
ALT	976	0.185711	All Cancers
ALT	976	0.185711	All Cancers
Protein (total)	976	0.308769	All Cancers
Protein (total)	976	0.308769	All Cancers
LDH	976	0.325161	All Cancers
LDH	976	0.325161	All Cancers
Prothrombin time	976	0.261859	All Cancers
Platelets (#)	976	0.193367	All Cancers
Platelets (#)	976	0.193367	All Cancers
Age	976	0.227053	All Cancers
Age	976	0.227053	All Cancers
CRP	975	0.426874	All Cancers
GGT	975	0.283679	All Cancers
AST	975	0.255123	All Cancers
ALT	975	0.185713	All Cancers
Protein (total)	975	0.308743	All Cancers
LDH	975	0.325152	All Cancers
Prothrombin time	975	0.261863	All Cancers
Platelets (#)	975	0.193373	All Cancers
Age	975	0.227047	All Cancers
Grading	975	0.295035	All Cancers
CRP	975	0.426874	All Cancers
CRP	975	0.426874	All Cancers
GGT	975	0.283679	All Cancers
GGT	975	0.283679	All Cancers
AST	975	0.255123	All Cancers
AST	975	0.255123	All Cancers
ALT	975	0.185713	All Cancers
ALT	975	0.185713	All Cancers
Protein (total)	975	0.308743	All Cancers
LDH	975	0.325152	All Cancers
LDH	975	0.325152	All Cancers
Prothrombin time	975	0.261863	All Cancers
Prothrombin time	975	0.261863	All Cancers
Platelets (#)	975	0.193373	All Cancers
Platelets (#)	975	0.193373	All Cancers
M stage	975	0.427909	All Cancers
Age	975	0.227047	All Cancers
Age	975	0.227047	All Cancers
CRP	975	0.426874	All Cancers
GGT	975	0.283679	All Cancers
AST	975	0.255123	All Cancers
ALT	975	0.185713	All Cancers
Protein (total)	975	0.308743	All Cancers
LDH	975	0.325152	All Cancers
Platelets (#)	975	0.193373	All Cancers
Age	975	0.227047	All Cancers
CRP	975	0.426874	All Cancers
GGT	975	0.283679	All Cancers
AST	975	0.255123	All Cancers
ALT	975	0.185713	All Cancers
Protein (total)	975	0.308743	All Cancers
LDH	975	0.325152	All Cancers
Prothrombin time	975	0.261863	All Cancers
Platelets (#)	975	0.193373	All Cancers
M stage	975	0.427909	All Cancers
Age	975	0.227047	All Cancers
M stage	974	0.427826	All Cancers
N stage	974	0.400127	All Cancers
T stage	974	0.400328	All Cancers
Age	974	0.227041	All Cancers
Art. oxygen sat.	974	0.473765	All Cancers
CRP	974	0.426831	All Cancers
GGT	974	0.283649	All Cancers
AST	974	0.255125	All Cancers
ALT	974	0.185714	All Cancers
Protein (total)	974	0.308716	All Cancers
LDH	974	0.325143	All Cancers
Prothrombin time	974	0.261868	All Cancers
Platelets (#)	974	0.193379	All Cancers
M stage	974	0.427826	All Cancers
Age	974	0.227041	All Cancers
Grading	974	0.295108	All Cancers
CRP	974	0.426831	All Cancers
GGT	974	0.283649	All Cancers
AST	974	0.255125	All Cancers
ALT	974	0.185714	All Cancers
Protein (total)	974	0.308716	All Cancers
LDH	974	0.325143	All Cancers
Prothrombin time	974	0.261868	All Cancers
Platelets (#)	974	0.193379	All Cancers
M stage	974	0.427826	All Cancers
N stage	974	0.400127	All Cancers
T stage	974	0.400328	All Cancers
Age	974	0.227041	All Cancers
Grading	972	0.295256	All Cancers
CRP	972	0.426745	All Cancers
GGT	972	0.28359	All Cancers
AST	972	0.255129	All Cancers
ALT	972	0.185716	All Cancers
LDH	972	0.325124	All Cancers
Prothrombin time	972	0.261879	All Cancers
Platelets (#)	972	0.193391	All Cancers
M stage	972	0.427657	All Cancers
N stage	972	0.400195	All Cancers
Age	972	0.22703	All Cancers
Grading	972	0.295256	All Cancers
CRP	972	0.426745	All Cancers
CRP	972	0.426745	All Cancers
GGT	972	0.28359	All Cancers
GGT	972	0.28359	All Cancers
AST	972	0.255129	All Cancers
AST	972	0.255129	All Cancers
ALT	972	0.185716	All Cancers
ALT	972	0.185716	All Cancers
Protein (total)	972	0.308661	All Cancers
Protein (total)	972	0.308661	All Cancers
LDH	972	0.325124	All Cancers
LDH	972	0.325124	All Cancers
Prothrombin time	972	0.261879	All Cancers
Prothrombin time	972	0.261879	All Cancers
Platelets (#)	972	0.193391	All Cancers
Platelets (#)	972	0.193391	All Cancers
M stage	972	0.427657	All Cancers
Age	972	0.22703	All Cancers
Age	972	0.22703	All Cancers
CRP	972	0.426745	All Cancers
GGT	972	0.28359	All Cancers
AST	972	0.255129	All Cancers
ALT	972	0.185716	All Cancers
Protein (total)	972	0.308661	All Cancers
LDH	972	0.325124	All Cancers
Prothrombin time	972	0.261879	All Cancers
Platelets (#)	972	0.193391	All Cancers
M stage	972	0.427657	All Cancers
N stage	972	0.400195	All Cancers
T stage	972	0.40024	All Cancers
Age	972	0.22703	All Cancers
CRP	970	0.426657	All Cancers
GGT	970	0.283531	All Cancers
AST	970	0.255133	All Cancers
ALT	970	0.185719	All Cancers
Protein (total)	970	0.308606	All Cancers
LDH	970	0.325104	All Cancers
Platelets (#)	970	0.193402	All Cancers
Age	970	0.227018	All Cancers
Grading	970	0.295405	All Cancers
CRP	970	0.426657	All Cancers
CRP	970	0.426657	All Cancers
GGT	970	0.283531	All Cancers
GGT	970	0.283531	All Cancers
AST	970	0.255133	All Cancers
AST	970	0.255133	All Cancers
ALT	970	0.185719	All Cancers
ALT	970	0.185719	All Cancers
LDH	970	0.325104	All Cancers
Prothrombin time	970	0.26189	All Cancers
Platelets (#)	970	0.193402	All Cancers
Platelets (#)	970	0.193402	All Cancers
Age	970	0.227018	All Cancers
Age	970	0.227018	All Cancers
CRP	969	0.426612	All Cancers
GGT	969	0.2835	All Cancers
AST	969	0.255135	All Cancers
ALT	969	0.18572	All Cancers
Protein (total)	969	0.308578	All Cancers
LDH	969	0.325093	All Cancers
Prothrombin time	969	0.261895	All Cancers
Platelets (#)	969	0.193408	All Cancers
Age	969	0.227012	All Cancers
CRP	969	0.426612	All Cancers
GGT	969	0.2835	All Cancers
AST	969	0.255135	All Cancers
ALT	969	0.18572	All Cancers
Protein (total)	969	0.308578	All Cancers
LDH	969	0.325093	All Cancers
Platelets (#)	969	0.193408	All Cancers
Age	969	0.227012	All Cancers
CRP	969	0.426612	All Cancers
CRP	969	0.426612	All Cancers
GGT	969	0.2835	All Cancers
GGT	969	0.2835	All Cancers
AST	969	0.255135	All Cancers
AST	969	0.255135	All Cancers
ALT	969	0.18572	All Cancers
ALT	969	0.18572	All Cancers
Protein (total)	969	0.308578	All Cancers
Protein (total)	969	0.308578	All Cancers
LDH	969	0.325093	All Cancers
LDH	969	0.325093	All Cancers
Prothrombin time	969	0.261895	All Cancers
Prothrombin time	969	0.261895	All Cancers
Platelets (#)	969	0.193408	All Cancers
Platelets (#)	969	0.193408	All Cancers
M stage	969	0.427405	All Cancers
N stage	969	0.400297	All Cancers
T stage	969	0.400108	All Cancers
Age	969	0.227012	All Cancers
Age	969	0.227012	All Cancers
ECOG	968	0.43776	All Cancers
Grading	968	0.295554	All Cancers
CRP	968	0.426567	All Cancers
CRP	968	0.426567	All Cancers
GGT	968	0.28347	All Cancers
GGT	968	0.28347	All Cancers
AST	968	0.255137	All Cancers
AST	968	0.255137	All Cancers
ALT	968	0.185721	All Cancers
ALT	968	0.185721	All Cancers
Protein (total)	968	0.30855	All Cancers
Protein (total)	968	0.30855	All Cancers
LDH	968	0.325082	All Cancers
LDH	968	0.325082	All Cancers
Prothrombin time	968	0.261901	All Cancers
Prothrombin time	968	0.261901	All Cancers
Platelets (#)	968	0.193413	All Cancers
Platelets (#)	968	0.193413	All Cancers
M stage	968	0.427321	All Cancers
N stage	968	0.400331	All Cancers
T stage	968	0.400064	All Cancers
Age	968	0.227006	All Cancers
Age	968	0.227006	All Cancers
CRP	967	0.426521	All Cancers
GGT	967	0.283439	All Cancers
AST	967	0.255138	All Cancers
ALT	967	0.185722	All Cancers
Protein (total)	967	0.308521	All Cancers
LDH	967	0.325071	All Cancers
Platelets (#)	967	0.193418	All Cancers
Age	967	0.227	All Cancers
CRP	967	0.426521	All Cancers
GGT	967	0.283439	All Cancers
AST	967	0.255138	All Cancers
[truncated: 105,874 more rows]

## Sheet: KMCurves
time	y	cancer_type	type
1095	0.107795	All Cancers	surv
1094	0.108034	All Cancers	surv
1093	0.108153	All Cancers	surv
1092	0.108273	All Cancers	surv
1091	0.108511	All Cancers	surv
1089	0.10875	All Cancers	surv
1088	0.10887	All Cancers	surv
1087	0.109108	All Cancers	surv
1084	0.109466	All Cancers	surv
1083	0.109825	All Cancers	surv
1080	0.110063	All Cancers	surv
1079	0.110541	All Cancers	surv
1078	0.111018	All Cancers	surv
1077	0.111138	All Cancers	surv
1076	0.111376	All Cancers	surv
1075	0.111615	All Cancers	surv
1074	0.111973	All Cancers	surv
1073	0.112212	All Cancers	surv
1072	0.11269	All Cancers	surv
1071	0.112809	All Cancers	surv
1069	0.113167	All Cancers	surv
1068	0.113645	All Cancers	surv
1067	0.114003	All Cancers	surv
1066	0.114241	All Cancers	surv
1065	0.114599	All Cancers	surv
1064	0.114958	All Cancers	surv
1062	0.115196	All Cancers	surv
1061	0.115316	All Cancers	surv
1060	0.115435	All Cancers	surv
1058	0.115554	All Cancers	surv
1056	0.115674	All Cancers	surv
1055	0.116151	All Cancers	surv
1054	0.11639	All Cancers	surv
1051	0.116629	All Cancers	surv
1049	0.116868	All Cancers	surv
1048	0.116987	All Cancers	surv
1046	0.117345	All Cancers	surv
1045	0.117823	All Cancers	surv
1044	0.1183	All Cancers	surv
1042	0.118658	All Cancers	surv
1041	0.118778	All Cancers	surv
1039	0.119016	All Cancers	surv
1038	0.119374	All Cancers	surv
1037	0.119494	All Cancers	surv
1036	0.119613	All Cancers	surv
1035	0.119971	All Cancers	surv
1034	0.120091	All Cancers	surv
1033	0.12021	All Cancers	surv
1032	0.120329	All Cancers	surv
1030	0.120568	All Cancers	surv
1028	0.120688	All Cancers	surv
1027	0.120807	All Cancers	surv
1026	0.121165	All Cancers	surv
1025	0.121284	All Cancers	surv
1024	0.121404	All Cancers	surv
1021	0.121762	All Cancers	surv
1020	0.121881	All Cancers	surv
1019	0.122001	All Cancers	surv
1018	0.122239	All Cancers	surv
1017	0.122478	All Cancers	surv
1015	0.122717	All Cancers	surv
1014	0.122956	All Cancers	surv
1012	0.123314	All Cancers	surv
1011	0.123433	All Cancers	surv
1010	0.123553	All Cancers	surv
1009	0.123791	All Cancers	surv
1007	0.124149	All Cancers	surv
1005	0.124269	All Cancers	surv
1003	0.124508	All Cancers	surv
1002	0.124627	All Cancers	surv
1001	0.124985	All Cancers	surv
999	0.125104	All Cancers	surv
998	0.125582	All Cancers	surv
997	0.125701	All Cancers	surv
996	0.125821	All Cancers	surv
995	0.126059	All Cancers	surv
994	0.126179	All Cancers	surv
993	0.126418	All Cancers	surv
992	0.126537	All Cancers	surv
991	0.127014	All Cancers	surv
990	0.127134	All Cancers	surv
989	0.127373	All Cancers	surv
988	0.127492	All Cancers	surv
987	0.127611	All Cancers	surv
986	0.127731	All Cancers	surv
985	0.128208	All Cancers	surv
984	0.128328	All Cancers	surv
983	0.128447	All Cancers	surv
982	0.128686	All Cancers	surv
981	0.129044	All Cancers	surv
980	0.129283	All Cancers	surv
979	0.129402	All Cancers	surv
977	0.129521	All Cancers	surv
976	0.129879	All Cancers	surv
975	0.130476	All Cancers	surv
974	0.131073	All Cancers	surv
972	0.131431	All Cancers	surv
970	0.131909	All Cancers	surv
969	0.132267	All Cancers	surv
968	0.132744	All Cancers	surv
967	0.132983	All Cancers	surv
966	0.133341	All Cancers	surv
965	0.133699	All Cancers	surv
964	0.133938	All Cancers	surv
963	0.134296	All Cancers	surv
962	0.134535	All Cancers	surv
961	0.134654	All Cancers	surv
960	0.134893	All Cancers	surv
957	0.135132	All Cancers	surv
956	0.135371	All Cancers	surv
955	0.135729	All Cancers	surv
953	0.135848	All Cancers	surv
952	0.135968	All Cancers	surv
951	0.136326	All Cancers	surv
950	0.136684	All Cancers	surv
949	0.136803	All Cancers	surv
947	0.137042	All Cancers	surv
946	0.1374	All Cancers	surv
945	0.137639	All Cancers	surv
944	0.137758	All Cancers	surv
943	0.137878	All Cancers	surv
942	0.137997	All Cancers	surv
941	0.138116	All Cancers	surv
940	0.138236	All Cancers	surv
939	0.138594	All Cancers	surv
938	0.138833	All Cancers	surv
937	0.13931	All Cancers	surv
936	0.139788	All Cancers	surv
935	0.140026	All Cancers	surv
933	0.140265	All Cancers	surv
932	0.140504	All Cancers	surv
931	0.140623	All Cancers	surv
930	0.140743	All Cancers	surv
929	0.140981	All Cancers	surv
927	0.141101	All Cancers	surv
925	0.141339	All Cancers	surv
924	0.141459	All Cancers	surv
923	0.141578	All Cancers	surv
922	0.142175	All Cancers	surv
920	0.142533	All Cancers	surv
919	0.143011	All Cancers	surv
918	0.143369	All Cancers	surv
917	0.143727	All Cancers	surv
915	0.143966	All Cancers	surv
914	0.144324	All Cancers	surv
913	0.144682	All Cancers	surv
912	0.14504	All Cancers	surv
911	0.145159	All Cancers	surv
910	0.145279	All Cancers	surv
909	0.145398	All Cancers	surv
908	0.145756	All Cancers	surv
906	0.145876	All Cancers	surv
905	0.146472	All Cancers	surv
904	0.146592	All Cancers	surv
903	0.147189	All Cancers	surv
902	0.147308	All Cancers	surv
901	0.147547	All Cancers	surv
900	0.147786	All Cancers	surv
899	0.147905	All Cancers	surv
898	0.148382	All Cancers	surv
897	0.14886	All Cancers	surv
895	0.148979	All Cancers	surv
894	0.149099	All Cancers	surv
893	0.149696	All Cancers	surv
892	0.149815	All Cancers	surv
891	0.149934	All Cancers	surv
890	0.150292	All Cancers	surv
889	0.150531	All Cancers	surv
888	0.151009	All Cancers	surv
886	0.151247	All Cancers	surv
885	0.151606	All Cancers	surv
884	0.151725	All Cancers	surv
883	0.151964	All Cancers	surv
881	0.152322	All Cancers	surv
880	0.152561	All Cancers	surv
879	0.15268	All Cancers	surv
878	0.152919	All Cancers	surv
877	0.153038	All Cancers	surv
876	0.153157	All Cancers	surv
875	0.153277	All Cancers	surv
874	0.153516	All Cancers	surv
873	0.153874	All Cancers	surv
872	0.154232	All Cancers	surv
871	0.154351	All Cancers	surv
870	0.15459	All Cancers	surv
869	0.154709	All Cancers	surv
868	0.155187	All Cancers	surv
866	0.155784	All Cancers	surv
865	0.155903	All Cancers	surv
864	0.156142	All Cancers	surv
863	0.156381	All Cancers	surv
862	0.156619	All Cancers	surv
861	0.156977	All Cancers	surv
860	0.157574	All Cancers	surv
859	0.157932	All Cancers	surv
858	0.15841	All Cancers	surv
857	0.158529	All Cancers	surv
856	0.158649	All Cancers	surv
855	0.159007	All Cancers	surv
854	0.159246	All Cancers	surv
852	0.159962	All Cancers	surv
851	0.160201	All Cancers	surv
850	0.16032	All Cancers	surv
849	0.160678	All Cancers	surv
848	0.161036	All Cancers	surv
846	0.161156	All Cancers	surv
845	0.161872	All Cancers	surv
844	0.162349	All Cancers	surv
843	0.162827	All Cancers	surv
842	0.162946	All Cancers	surv
841	0.163185	All Cancers	surv
840	0.163662	All Cancers	surv
839	0.164021	All Cancers	surv
838	0.164379	All Cancers	surv
837	0.164617	All Cancers	surv
835	0.164976	All Cancers	surv
834	0.165334	All Cancers	surv
833	0.165572	All Cancers	surv
831	0.165811	All Cancers	surv
830	0.165931	All Cancers	surv
829	0.16605	All Cancers	surv
828	0.166169	All Cancers	surv
827	0.166289	All Cancers	surv
825	0.166766	All Cancers	surv
824	0.167124	All Cancers	surv
823	0.167244	All Cancers	surv
822	0.167602	All Cancers	surv
821	0.167841	All Cancers	surv
820	0.168079	All Cancers	surv
819	0.168437	All Cancers	surv
818	0.168557	All Cancers	surv
816	0.168915	All Cancers	surv
815	0.169273	All Cancers	surv
814	0.169512	All Cancers	surv
813	0.169751	All Cancers	surv
812	0.170109	All Cancers	surv
811	0.170467	All Cancers	surv
810	0.170944	All Cancers	surv
809	0.171541	All Cancers	surv
808	0.17166	All Cancers	surv
807	0.172019	All Cancers	surv
806	0.172257	All Cancers	surv
805	0.172377	All Cancers	surv
804	0.172735	All Cancers	surv
803	0.173212	All Cancers	surv
802	0.173332	All Cancers	surv
800	0.17369	All Cancers	surv
799	0.173929	All Cancers	surv
798	0.174048	All Cancers	surv
797	0.174406	All Cancers	surv
796	0.174525	All Cancers	surv
795	0.175003	All Cancers	surv
794	0.17548	All Cancers	surv
793	0.175958	All Cancers	surv
792	0.176674	All Cancers	surv
791	0.177271	All Cancers	surv
790	0.177749	All Cancers	surv
789	0.178107	All Cancers	surv
788	0.178345	All Cancers	surv
785	0.178465	All Cancers	surv
784	0.178942	All Cancers	surv
782	0.17942	All Cancers	surv
781	0.179539	All Cancers	surv
780	0.179778	All Cancers	surv
779	0.179897	All Cancers	surv
777	0.180255	All Cancers	surv
775	0.180614	All Cancers	surv
774	0.181091	All Cancers	surv
773	0.181449	All Cancers	surv
772	0.181688	All Cancers	surv
771	0.181927	All Cancers	surv
770	0.182285	All Cancers	surv
769	0.182762	All Cancers	surv
768	0.182882	All Cancers	surv
767	0.183479	All Cancers	surv
766	0.183717	All Cancers	surv
765	0.183956	All Cancers	surv
764	0.184314	All Cancers	surv
763	0.184553	All Cancers	surv
762	0.184792	All Cancers	surv
761	0.185627	All Cancers	surv
760	0.186463	All Cancers	surv
759	0.186702	All Cancers	surv
758	0.187179	All Cancers	surv
757	0.187299	All Cancers	surv
756	0.187418	All Cancers	surv
755	0.187657	All Cancers	surv
754	0.188134	All Cancers	surv
753	0.188492	All Cancers	surv
752	0.189089	All Cancers	surv
751	0.189328	All Cancers	surv
750	0.189447	All Cancers	surv
749	0.189925	All Cancers	surv
748	0.190522	All Cancers	surv
747	0.190641	All Cancers	surv
746	0.19088	All Cancers	surv
745	0.190999	All Cancers	surv
744	0.191835	All Cancers	surv
743	0.192312	All Cancers	surv
742	0.19279	All Cancers	surv
741	0.193387	All Cancers	surv
740	0.194222	All Cancers	surv
739	0.194939	All Cancers	surv
738	0.195416	All Cancers	surv
737	0.195535	All Cancers	surv
736	0.196013	All Cancers	surv
734	0.196371	All Cancers	surv
733	0.19649	All Cancers	surv
732	0.196849	All Cancers	surv
731	0.197207	All Cancers	surv
730	0.197445	All Cancers	surv
729	0.197923	All Cancers	surv
728	0.198759	All Cancers	surv
727	0.198997	All Cancers	surv
725	0.199117	All Cancers	surv
724	0.199236	All Cancers	surv
723	0.199714	All Cancers	surv
722	0.20031	All Cancers	surv
721	0.200668	All Cancers	surv
720	0.201862	All Cancers	surv
719	0.20222	All Cancers	surv
717	0.202578	All Cancers	surv
716	0.202937	All Cancers	surv
715	0.203533	All Cancers	surv
714	0.204011	All Cancers	surv
713	0.204727	All Cancers	surv
712	0.205324	All Cancers	surv
711	0.205682	All Cancers	surv
710	0.20604	All Cancers	surv
709	0.206757	All Cancers	surv
708	0.206995	All Cancers	surv
707	0.207831	All Cancers	surv
706	0.208189	All Cancers	surv
705	0.208667	All Cancers	surv
704	0.209144	All Cancers	surv
703	0.209622	All Cancers	surv
702	0.210099	All Cancers	surv
701	0.210338	All Cancers	surv
700	0.210815	All Cancers	surv
699	0.211412	All Cancers	surv
698	0.212009	All Cancers	surv
697	0.212606	All Cancers	surv
696	0.212725	All Cancers	surv
695	0.213203	All Cancers	surv
694	0.213919	All Cancers	surv
693	0.214158	All Cancers	surv
692	0.214516	All Cancers	surv
691	0.214755	All Cancers	surv
690	0.214993	All Cancers	surv
689	0.215113	All Cancers	surv
688	0.21571	All Cancers	surv
687	0.215829	All Cancers	surv
686	0.216187	All Cancers	surv
685	0.216665	All Cancers	surv
684	0.217381	All Cancers	surv
683	0.21762	All Cancers	surv
682	0.218455	All Cancers	surv
681	0.218575	All Cancers	surv
680	0.219052	All Cancers	surv
679	0.21941	All Cancers	surv
678	0.220246	All Cancers	surv
677	0.220843	All Cancers	surv
676	0.221201	All Cancers	surv
675	0.221798	All Cancers	surv
674	0.222514	All Cancers	surv
673	0.222633	All Cancers	surv
672	0.22335	All Cancers	surv
671	0.223708	All Cancers	surv
670	0.224066	All Cancers	surv
669	0.224782	All Cancers	surv
668	0.22526	All Cancers	surv
667	0.225498	All Cancers	surv
666	0.225857	All Cancers	surv
665	0.226215	All Cancers	surv
664	0.226692	All Cancers	surv
663	0.22705	All Cancers	surv
662	0.227647	All Cancers	surv
661	0.228483	All Cancers	surv
660	0.228721	All Cancers	surv
659	0.229199	All Cancers	surv
658	0.229915	All Cancers	surv
657	0.230154	All Cancers	surv
656	0.231228	All Cancers	surv
655	0.231706	All Cancers	surv
654	0.232183	All Cancers	surv
653	0.232422	All Cancers	surv
652	0.233019	All Cancers	surv
651	0.233377	All Cancers	surv
650	0.233616	All Cancers	surv
649	0.234571	All Cancers	surv
648	0.235048	All Cancers	surv
647	0.235765	All Cancers	surv
646	0.236003	All Cancers	surv
645	0.2366	All Cancers	surv
644	0.237316	All Cancers	surv
643	0.237555	All Cancers	surv
642	0.238152	All Cancers	surv
641	0.238749	All Cancers	surv
639	0.240062	All Cancers	surv
638	0.24054	All Cancers	surv
637	0.241256	All Cancers	surv
636	0.241614	All Cancers	surv
635	0.241972	All Cancers	surv
634	0.24245	All Cancers	surv
633	0.242688	All Cancers	surv
632	0.243285	All Cancers	surv
631	0.243405	All Cancers	surv
630	0.243763	All Cancers	surv
629	0.24436	All Cancers	surv
628	0.244479	All Cancers	surv
627	0.245434	All Cancers	surv
626	0.24615	All Cancers	surv
625	0.246628	All Cancers	surv
624	0.247225	All Cancers	surv
623	0.247463	All Cancers	surv
622	0.247702	All Cancers	surv
621	0.248299	All Cancers	surv
620	0.248657	All Cancers	surv
619	0.249373	All Cancers	surv
618	0.25009	All Cancers	surv
617	0.250328	All Cancers	surv
616	0.250925	All Cancers	surv
615	0.252	All Cancers	surv
614	0.252716	All Cancers	surv
613	0.253313	All Cancers	surv
612	0.254029	All Cancers	surv
611	0.254865	All Cancers	surv
610	0.255342	All Cancers	surv
609	0.256178	All Cancers	surv
608	0.256416	All Cancers	surv
607	0.257371	All Cancers	surv
606	0.257729	All Cancers	surv
605	0.258207	All Cancers	surv
604	0.258326	All Cancers	surv
603	0.258804	All Cancers	surv
602	0.25952	All Cancers	surv
601	0.260236	All Cancers	surv
600	0.260714	All Cancers	surv
599	0.261191	All Cancers	surv
598	0.261549	All Cancers	surv
597	0.262624	All Cancers	surv
596	0.262863	All Cancers	surv
595	0.263579	All Cancers	surv
594	0.264295	All Cancers	surv
593	0.264892	All Cancers	surv
592	0.265011	All Cancers	surv
591	0.265608	All Cancers	surv
590	0.265966	All Cancers	surv
589	0.266444	All Cancers	surv
588	0.266683	All Cancers	surv
587	0.267279	All Cancers	surv
586	0.267876	All Cancers	surv
585	0.268473	All Cancers	surv
584	0.26907	All Cancers	surv
583	0.269667	All Cancers	surv
582	0.270025	All Cancers	surv
581	0.270144	All Cancers	surv
580	0.270503	All Cancers	surv
579	0.271099	All Cancers	surv
578	0.271577	All Cancers	surv
577	0.272174	All Cancers	surv
576	0.272651	All Cancers	surv
575	0.273129	All Cancers	surv
574	0.273726	All Cancers	surv
573	0.274323	All Cancers	surv
572	0.2748	All Cancers	surv
571	0.275278	All Cancers	surv
570	0.275874	All Cancers	surv
569	0.276233	All Cancers	surv
568	0.277188	All Cancers	surv
567	0.277904	All Cancers	surv
566	0.278739	All Cancers	surv
565	0.279217	All Cancers	surv
564	0.279933	All Cancers	surv
563	0.280172	All Cancers	surv
562	0.280411	All Cancers	surv
561	0.281008	All Cancers	surv
560	0.281485	All Cancers	surv
559	0.281963	All Cancers	surv
558	0.282679	All Cancers	surv
557	0.283156	All Cancers	surv
556	0.283634	All Cancers	surv
555	0.284708	All Cancers	surv
554	0.285305	All Cancers	surv
553	0.285782	All Cancers	surv
552	0.286141	All Cancers	surv
551	0.286618	All Cancers	surv
550	0.286737	All Cancers	surv
549	0.287334	All Cancers	surv
548	0.288051	All Cancers	surv
547	0.28817	All Cancers	surv
546	0.288767	All Cancers	surv
545	0.289722	All Cancers	surv
544	0.290319	All Cancers	surv
543	0.290916	All Cancers	surv
542	0.291035	All Cancers	surv
541	0.291751	All Cancers	surv
540	0.292348	All Cancers	surv
539	0.293064	All Cancers	surv
538	0.2939	All Cancers	surv
537	0.294855	All Cancers	surv
536	0.295332	All Cancers	surv
535	0.295929	All Cancers	surv
534	0.296884	All Cancers	surv
533	0.297959	All Cancers	surv
532	0.298078	All Cancers	surv
531	0.298914	All Cancers	surv
530	0.299511	All Cancers	surv
529	0.300107	All Cancers	surv
528	0.300824	All Cancers	surv
527	0.301421	All Cancers	surv
526	0.302017	All Cancers	surv
525	0.302972	All Cancers	surv
524	0.303331	All Cancers	surv
523	0.304047	All Cancers	surv
522	0.304644	All Cancers	surv
521	0.305599	All Cancers	surv
520	0.306076	All Cancers	surv
519	0.306792	All Cancers	surv
518	0.307389	All Cancers	surv
517	0.307986	All Cancers	surv
516	0.308344	All Cancers	surv
515	0.309061	All Cancers	surv
514	0.309538	All Cancers	surv
513	0.310493	All Cancers	surv
512	0.311567	All Cancers	surv
511	0.312284	All Cancers	surv
510	0.313	All Cancers	surv
509	0.313716	All Cancers	surv
508	0.314074	All Cancers	surv
507	0.314552	All Cancers	surv
506	0.315507	All Cancers	surv
505	0.316342	All Cancers	surv
504	0.31682	All Cancers	surv
503	0.317059	All Cancers	surv
502	0.317655	All Cancers	surv
501	0.31861	All Cancers	surv
500	0.319446	All Cancers	surv
499	0.320879	All Cancers	surv
498	0.321356	All Cancers	surv
497	0.321953	All Cancers	surv
496	0.32243	All Cancers	surv
495	0.322669	All Cancers	surv
494	0.323266	All Cancers	surv
493	0.323744	All Cancers	surv
492	0.324579	All Cancers	surv
491	0.325176	All Cancers	surv
490	0.325773	All Cancers	surv
489	0.32637	All Cancers	surv
488	0.326967	All Cancers	surv
487	0.328041	All Cancers	surv
486	0.328877	All Cancers	surv
485	0.329354	All Cancers	surv
484	0.330309	All Cancers	surv
483	0.330667	All Cancers	surv
482	0.331503	All Cancers	surv
481	0.332458	All Cancers	surv
480	0.333174	All Cancers	surv
479	0.33389	All Cancers	surv
478	0.334249	All Cancers	surv
477	0.334965	All Cancers	surv
476	0.335681	All Cancers	surv
475	0.336278	All Cancers	surv
474	0.336875	All Cancers	surv
473	0.337352	All Cancers	surv
472	0.338069	All Cancers	surv
471	0.338427	All Cancers	surv
470	0.33962	All Cancers	surv
469	0.340217	All Cancers	surv
468	0.341172	All Cancers	surv
467	0.341889	All Cancers	surv
466	0.342485	All Cancers	surv
465	0.343082	All Cancers	surv
464	0.343798	All Cancers	surv
463	0.344276	All Cancers	surv
462	0.344992	All Cancers	surv
461	0.345828	All Cancers	surv
460	0.346425	All Cancers	surv
459	0.347141	All Cancers	surv
458	0.347618	All Cancers	surv
457	0.34929	All Cancers	surv
456	0.350006	All Cancers	surv
455	0.35108	All Cancers	surv
454	0.352035	All Cancers	surv
453	0.353229	All Cancers	surv
452	0.353587	All Cancers	surv
451	0.354184	All Cancers	surv
450	0.355736	All Cancers	surv
449	0.356213	All Cancers	surv
448	0.356691	All Cancers	surv
447	0.357765	All Cancers	surv
446	0.358362	All Cancers	surv
445	0.359078	All Cancers	surv
444	0.359675	All Cancers	surv
443	0.360511	All Cancers	surv
442	0.361347	All Cancers	surv
441	0.362063	All Cancers	surv
440	0.363018	All Cancers	surv
439	0.363615	All Cancers	surv
438	0.364092	All Cancers	surv
437	0.364689	All Cancers	surv
436	0.365644	All Cancers	surv
435	0.366122	All Cancers	surv
434	0.367196	All Cancers	surv
433	0.368032	All Cancers	surv
432	0.368987	All Cancers	surv
431	0.369703	All Cancers	surv
430	0.370419	All Cancers	surv
429	0.371255	All Cancers	surv
428	0.37209	All Cancers	surv
427	0.372926	All Cancers	surv
426	0.37412	All Cancers	surv
425	0.374358	All Cancers	surv
423	0.375194	All Cancers	surv
422	0.376149	All Cancers	surv
421	0.376626	All Cancers	surv
420	0.37782	All Cancers	surv
419	0.379014	All Cancers	surv
418	0.380566	All Cancers	surv
417	0.380924	All Cancers	surv
416	0.382595	All Cancers	surv
415	0.383431	All Cancers	surv
414	0.384147	All Cancers	surv
413	0.384863	All Cancers	surv
412	0.385341	All Cancers	surv
411	0.385818	All Cancers	surv
410	0.386535	All Cancers	surv
409	0.387131	All Cancers	surv
408	0.388564	All Cancers	surv
407	0.389161	All Cancers	surv
406	0.390355	All Cancers	surv
405	0.391787	All Cancers	surv
404	0.392265	All Cancers	surv
403	0.393578	All Cancers	surv
402	0.394175	All Cancers	surv
401	0.394891	All Cancers	surv
400	0.395607	All Cancers	surv
399	0.396443	All Cancers	surv
398	0.397159	All Cancers	surv
397	0.398472	All Cancers	surv
396	0.399308	All Cancers	surv
395	0.400143	All Cancers	surv
394	0.401337	All Cancers	surv
393	0.401814	All Cancers	surv
392	0.403366	All Cancers	surv
391	0.40456	All Cancers	surv
390	0.405515	All Cancers	surv
389	0.406351	All Cancers	surv
388	0.407067	All Cancers	surv
387	0.407425	All Cancers	surv
386	0.40838	All Cancers	surv
385	0.409574	All Cancers	surv
384	0.410648	All Cancers	surv
383	0.411723	All Cancers	surv
382	0.412439	All Cancers	surv
381	0.413155	All Cancers	surv
380	0.414588	All Cancers	surv
379	0.415901	All Cancers	surv
378	0.416736	All Cancers	surv
377	0.417453	All Cancers	surv
376	0.418169	All Cancers	surv
375	0.418885	All Cancers	surv
374	0.420437	All Cancers	surv
373	0.420914	All Cancers	surv
372	0.421511	All Cancers	surv
371	0.422586	All Cancers	surv
370	0.423421	All Cancers	surv
369	0.424018	All Cancers	surv
368	0.424973	All Cancers	surv
367	0.426048	All Cancers	surv
366	0.427003	All Cancers	surv
365	0.427719	All Cancers	surv
364	0.428554	All Cancers	surv
363	0.429509	All Cancers	surv
362	0.430703	All Cancers	surv
361	0.431777	All Cancers	surv
360	0.432852	All Cancers	surv
359	0.433926	All Cancers	surv
358	0.435239	All Cancers	surv
357	0.436552	All Cancers	surv
356	0.438462	All Cancers	surv
355	0.43894	All Cancers	surv
354	0.440372	All Cancers	surv
353	0.441089	All Cancers	surv
352	0.442044	All Cancers	surv
351	0.442879	All Cancers	surv
350	0.443357	All Cancers	surv
349	0.444312	All Cancers	surv
348	0.445267	All Cancers	surv
347	0.44658	All Cancers	surv
346	0.447177	All Cancers	surv
345	0.44849	All Cancers	surv
344	0.449803	All Cancers	surv
343	0.450877	All Cancers	surv
342	0.452549	All Cancers	surv
341	0.453862	All Cancers	surv
340	0.455056	All Cancers	surv
339	0.45613	All Cancers	surv
338	0.456966	All Cancers	surv
337	0.458517	All Cancers	surv
336	0.459472	All Cancers	surv
335	0.460308	All Cancers	surv
334	0.461382	All Cancers	surv
333	0.462099	All Cancers	surv
332	0.462576	All Cancers	surv
331	0.46365	All Cancers	surv
330	0.465083	All Cancers	surv
329	0.466635	All Cancers	surv
328	0.467829	All Cancers	surv
327	0.468903	All Cancers	surv
326	0.470813	All Cancers	surv
325	0.47129	All Cancers	surv
324	0.472126	All Cancers	surv
323	0.473081	All Cancers	surv
322	0.473917	All Cancers	surv
321	0.474991	All Cancers	surv
320	0.476424	All Cancers	surv
319	0.477856	All Cancers	surv
318	0.479169	All Cancers	surv
317	0.479647	All Cancers	surv
316	0.48084	All Cancers	surv
315	0.482034	All Cancers	surv
314	0.483109	All Cancers	surv
313	0.484064	All Cancers	surv
312	0.484899	All Cancers	surv
311	0.485496	All Cancers	surv
310	0.486451	All Cancers	surv
309	0.487406	All Cancers	surv
308	0.488361	All Cancers	surv
307	0.489555	All Cancers	surv
306	0.49051	All Cancers	surv
305	0.491226	All Cancers	surv
304	0.49242	All Cancers	surv
303	0.493613	All Cancers	surv
302	0.494807	All Cancers	surv
301	0.496001	All Cancers	surv
300	0.496717	All Cancers	surv
299	0.497911	All Cancers	surv
298	0.498508	All Cancers	surv
297	0.499821	All Cancers	surv
296	0.500418	All Cancers	surv
295	0.50185	All Cancers	surv
294	0.503999	All Cancers	surv
293	0.504954	All Cancers	surv
292	0.505312	All Cancers	surv
291	0.506506	All Cancers	surv
290	0.507461	All Cancers	surv
289	0.509132	All Cancers	surv
288	0.509848	All Cancers	surv
287	0.511042	All Cancers	surv
286	0.51152	All Cancers	surv
285	0.512952	All Cancers	surv
284	0.514027	All Cancers	surv
283	0.514981	All Cancers	surv
282	0.516414	All Cancers	surv
281	0.517369	All Cancers	surv
280	0.518324	All Cancers	surv
279	0.519518	All Cancers	surv
278	0.52107	All Cancers	surv
277	0.522621	All Cancers	surv
276	0.524412	All Cancers	surv
275	0.525964	All Cancers	surv
274	0.527396	All Cancers	surv
273	0.528471	All Cancers	surv
272	0.529903	All Cancers	surv
271	0.530858	All Cancers	surv
270	0.531933	All Cancers	surv
269	0.534559	All Cancers	surv
268	0.535514	All Cancers	surv
267	0.536588	All Cancers	surv
266	0.538021	All Cancers	surv
265	0.539453	All Cancers	surv
264	0.540528	All Cancers	surv
263	0.542438	All Cancers	surv
262	0.543393	All Cancers	surv
261	0.544706	All Cancers	surv
260	0.546019	All Cancers	surv
259	0.54769	All Cancers	surv
258	0.549361	All Cancers	surv
257	0.550436	All Cancers	surv
256	0.552107	All Cancers	surv
255	0.552943	All Cancers	surv
254	0.555211	All Cancers	surv
253	0.556524	All Cancers	surv
252	0.557837	All Cancers	surv
251	0.559031	All Cancers	surv
250	0.560224	All Cancers	surv
249	0.561657	All Cancers	surv
248	0.563089	All Cancers	surv
247	0.56488	All Cancers	surv
246	0.566193	All Cancers	surv
245	0.567387	All Cancers	surv
244	0.568461	All Cancers	surv
243	0.569416	All Cancers	surv
242	0.570133	All Cancers	surv
241	0.571207	All Cancers	surv
240	0.573356	All Cancers	surv
239	0.574072	All Cancers	surv
238	0.575266	All Cancers	surv
237	0.576221	All Cancers	surv
236	0.577892	All Cancers	surv
235	0.579444	All Cancers	surv
234	0.580518	All Cancers	surv
233	0.581951	All Cancers	surv
232	0.58398	All Cancers	surv
231	0.585412	All Cancers	surv
230	0.586964	All Cancers	surv
229	0.588158	All Cancers	surv
228	0.589113	All Cancers	surv
227	0.590546	All Cancers	surv
226	0.592694	All Cancers	surv
225	0.594366	All Cancers	surv
224	0.595917	All Cancers	surv
223	0.597589	All Cancers	surv
222	0.599499	All Cancers	surv
221	0.600334	All Cancers	surv
220	0.602005	All Cancers	surv
219	0.60308	All Cancers	surv
218	0.604632	All Cancers	surv
217	0.605945	All Cancers	surv
216	0.60678	All Cancers	surv
215	0.608213	All Cancers	surv
214	0.609168	All Cancers	surv
213	0.610362	All Cancers	surv
212	0.611914	All Cancers	surv
211	0.613585	All Cancers	surv
210	0.615256	All Cancers	surv
209	0.617166	All Cancers	surv
208	0.618718	All Cancers	surv
207	0.619912	All Cancers	surv
206	0.620986	All Cancers	surv
205	0.622657	All Cancers	surv
204	0.624567	All Cancers	surv
203	0.626358	All Cancers	surv
202	0.62791	All Cancers	surv
201	0.629581	All Cancers	surv
200	0.631133	All Cancers	surv
199	0.632804	All Cancers	surv
198	0.634714	All Cancers	surv
197	0.636147	All Cancers	surv
196	0.637818	All Cancers	surv
195	0.640086	All Cancers	surv
194	0.64116	All Cancers	surv
193	0.642832	All Cancers	surv
192	0.6451	All Cancers	surv
191	0.646055	All Cancers	surv
190	0.647607	All Cancers	surv
189	0.649278	All Cancers	surv
188	0.65071	All Cancers	surv
187	0.651427	All Cancers	surv
186	0.653217	All Cancers	surv
185	0.654769	All Cancers	surv
184	0.656082	All Cancers	surv
183	0.657395	All Cancers	surv
182	0.658947	All Cancers	surv
181	0.66038	All Cancers	surv
180	0.661693	All Cancers	surv
179	0.662886	All Cancers	surv
178	0.665632	All Cancers	surv
177	0.667303	All Cancers	surv
176	0.669571	All Cancers	surv
175	0.670646	All Cancers	surv
174	0.673272	All Cancers	surv
173	0.674585	All Cancers	surv
172	0.675898	All Cancers	surv
171	0.677092	All Cancers	surv
170	0.678525	All Cancers	surv
169	0.679838	All Cancers	surv
168	0.682106	All Cancers	surv
167	0.683061	All Cancers	surv
166	0.684851	All Cancers	surv
165	0.686523	All Cancers	surv
164	0.688074	All Cancers	surv
163	0.689388	All Cancers	surv
162	0.690701	All Cancers	surv
161	0.691417	All Cancers	surv
160	0.69273	All Cancers	surv
159	0.693804	All Cancers	surv
158	0.695714	All Cancers	surv
157	0.697505	All Cancers	surv
156	0.699893	All Cancers	surv
155	0.701564	All Cancers	surv
154	0.702638	All Cancers	surv
153	0.704906	All Cancers	surv
152	0.706936	All Cancers	surv
151	0.708726	All Cancers	surv
150	0.710517	All Cancers	surv
149	0.712188	All Cancers	surv
148	0.713859	All Cancers	surv
147	0.71565	All Cancers	surv
146	0.716844	All Cancers	surv
145	0.718396	All Cancers	surv
144	0.720306	All Cancers	surv
143	0.721619	All Cancers	surv
142	0.72329	All Cancers	surv
141	0.725319	All Cancers	surv
140	0.726752	All Cancers	surv
139	0.728423	All Cancers	surv
138	0.729856	All Cancers	surv
137	0.73093	All Cancers	surv
136	0.732004	All Cancers	surv
135	0.734153	All Cancers	surv
134	0.735824	All Cancers	surv
133	0.737615	All Cancers	surv
132	0.739406	All Cancers	surv
131	0.741316	All Cancers	surv
130	0.743225	All Cancers	surv
129	0.7443	All Cancers	surv
128	0.745732	All Cancers	surv
127	0.747523	All Cancers	surv
126	0.749672	All Cancers	surv
125	0.75194	All Cancers	surv
124	0.753372	All Cancers	surv
123	0.755163	All Cancers	surv
122	0.756476	All Cancers	surv
121	0.758505	All Cancers	surv
120	0.760296	All Cancers	surv
119	0.762445	All Cancers	surv
118	0.764474	All Cancers	surv
117	0.765787	All Cancers	surv
116	0.766862	All Cancers	surv
115	0.767936	All Cancers	surv
114	0.769369	All Cancers	surv
113	0.771517	All Cancers	surv
112	0.773427	All Cancers	surv
111	0.774979	All Cancers	surv
110	0.776053	All Cancers	surv
109	0.777128	All Cancers	surv
108	0.779157	All Cancers	surv
107	0.780948	All Cancers	surv
106	0.782738	All Cancers	surv
105	0.783932	All Cancers	surv
104	0.785603	All Cancers	surv
103	0.786917	All Cancers	surv
102	0.788349	All Cancers	surv
101	0.790259	All Cancers	surv
100	0.791333	All Cancers	surv
99	0.793243	All Cancers	surv
98	0.794318	All Cancers	surv
97	0.79575	All Cancers	surv
96	0.797063	All Cancers	surv
95	0.798973	All Cancers	surv
94	0.801003	All Cancers	surv
93	0.802435	All Cancers	surv
92	0.804345	All Cancers	surv
91	0.806136	All Cancers	surv
90	0.808165	All Cancers	surv
89	0.810433	All Cancers	surv
88	0.811746	All Cancers	surv
87	0.813895	All Cancers	surv
86	0.815328	All Cancers	surv
85	0.817357	All Cancers	surv
84	0.81879	All Cancers	surv
83	0.821296	All Cancers	surv
82	0.822848	All Cancers	surv
81	0.824042	All Cancers	surv
80	0.825116	All Cancers	surv
79	0.826549	All Cancers	surv
78	0.82834	All Cancers	surv
77	0.830727	All Cancers	surv
76	0.832279	All Cancers	surv
75	0.833711	All Cancers	surv
74	0.83586	All Cancers	surv
73	0.83777	All Cancers	surv
72	0.840158	All Cancers	surv
71	0.841471	All Cancers	surv
70	0.843619	All Cancers	surv
69	0.845888	All Cancers	surv
68	0.848514	All Cancers	surv
67	0.850901	All Cancers	surv
66	0.853647	All Cancers	surv
65	0.856154	All Cancers	surv
64	0.858302	All Cancers	surv
63	0.859496	All Cancers	surv
62	0.861645	All Cancers	surv
61	0.863077	All Cancers	surv
60	0.865107	All Cancers	surv
59	0.866897	All Cancers	surv
58	0.868927	All Cancers	surv
57	0.870479	All Cancers	surv
56	0.872508	All Cancers	surv
55	0.875015	All Cancers	surv
54	0.876925	All Cancers	surv
53	0.879671	All Cancers	surv
52	0.882297	All Cancers	surv
51	0.885401	All Cancers	surv
50	0.887191	All Cancers	surv
49	0.889101	All Cancers	surv
48	0.890653	All Cancers	surv
47	0.892921	All Cancers	surv
46	0.894831	All Cancers	surv
45	0.897099	All Cancers	surv
44	0.899009	All Cancers	surv
43	0.901397	All Cancers	surv
42	0.903187	All Cancers	surv
41	0.904859	All Cancers	surv
40	0.90653	All Cancers	surv
39	0.908679	All Cancers	surv
38	0.910589	All Cancers	surv
37	0.913573	All Cancers	surv
36	0.915602	All Cancers	surv
35	0.918587	All Cancers	surv
34	0.920258	All Cancers	surv
33	0.922765	All Cancers	surv
32	0.925391	All Cancers	surv
31	0.92742	All Cancers	surv
30	0.930166	All Cancers	surv
29	0.932195	All Cancers	surv
28	0.934344	All Cancers	surv
27	0.936732	All Cancers	surv
26	0.938642	All Cancers	surv
25	0.940671	All Cancers	surv
24	0.943178	All Cancers	surv
23	0.945207	All Cancers	surv
22	0.947714	All Cancers	surv
21	0.95034	All Cancers	surv
20	0.952966	All Cancers	surv
19	0.954638	All Cancers	surv
18	0.957145	All Cancers	surv
17	0.959174	All Cancers	surv
16	0.961442	All Cancers	surv
15	0.963471	All Cancers	surv
14	0.966217	All Cancers	surv
13	0.969798	All Cancers	surv
12	0.971947	All Cancers	surv
11	0.975289	All Cancers	surv
10	0.978154	All Cancers	surv
9	0.980303	All Cancers	surv
8	0.983646	All Cancers	surv
7	0.986749	All Cancers	surv
6	0.988421	All Cancers	surv
5	0.990331	All Cancers	surv
4	0.992479	All Cancers	surv
3	0.994748	All Cancers	surv
2	0.997374	All Cancers	surv
1	0.998568	All Cancers	surv
1094	0.0849982	Lung	surv
1091	0.0853614	Lung	surv
1089	0.0857247	Lung	surv
1088	0.0860879	Lung	surv
1087	0.0864511	Lung	surv
1084	0.0868144	Lung	surv
1080	0.0871776	Lung	surv
1079	0.0875409	Lung	surv
1077	0.0879041	Lung	surv
1075	0.0882673	Lung	surv
1072	0.0886306	Lung	surv
1069	0.0889938	Lung	surv
1065	0.0893571	Lung	surv
1064	0.0897203	Lung	surv
1060	0.0904468	Lung	surv
1058	0.09081	Lung	surv
1056	0.0911733	Lung	surv
1055	0.0915365	Lung	surv
1048	0.0918997	Lung	surv
1046	0.092263	Lung	surv
1044	0.0926262	Lung	surv
1039	0.0937159	Lung	surv
1036	0.0940792	Lung	surv
1027	0.0944424	Lung	surv
1026	0.0948057	Lung	surv
1024	0.0951689	Lung	surv
1021	0.0955321	Lung	surv
1018	0.0958954	Lung	surv
1014	0.0962586	Lung	surv
1002	0.0966219	Lung	surv
996	0.0969851	Lung	surv
992	0.0973483	Lung	surv
989	0.0980748	Lung	surv
986	0.0984381	Lung	surv
984	0.0988013	Lung	surv
983	0.0991645	Lung	surv
977	0.0995278	Lung	surv
975	0.099891	Lung	surv
972	0.100254	Lung	surv
970	0.100618	Lung	surv
969	0.100981	Lung	surv
968	0.101707	Lung	surv
967	0.10207	Lung	surv
965	0.102797	Lung	surv
962	0.10316	Lung	surv
961	0.103523	Lung	surv
957	0.103887	Lung	surv
956	0.10425	Lung	surv
955	0.104613	Lung	surv
953	0.104976	Lung	surv
952	0.10534	Lung	surv
951	0.105703	Lung	surv
950	0.106066	Lung	surv
947	0.106429	Lung	surv
946	0.106793	Lung	surv
944	0.107156	Lung	surv
940	0.107519	Lung	surv
939	0.107882	Lung	surv
938	0.108246	Lung	surv
937	0.108609	Lung	surv
936	0.108972	Lung	surv
931	0.109335	Lung	surv
923	0.109699	Lung	surv
920	0.110425	Lung	surv
915	0.110788	Lung	surv
913	0.111151	Lung	surv
911	0.111878	Lung	surv
908	0.112241	Lung	surv
906	0.112604	Lung	surv
901	0.113331	Lung	surv
892	0.113694	Lung	surv
890	0.114057	Lung	surv
889	0.114784	Lung	surv
888	0.115147	Lung	surv
885	0.11551	Lung	surv
883	0.115874	Lung	surv
881	0.116237	Lung	surv
880	0.1166	Lung	surv
876	0.116963	Lung	surv
875	0.117327	Lung	surv
874	0.11769	Lung	surv
872	0.118053	Lung	surv
870	0.118416	Lung	surv
868	0.11878	Lung	surv
866	0.119869	Lung	surv
865	0.120232	Lung	surv
864	0.120596	Lung	surv
863	0.121322	Lung	surv
862	0.121685	Lung	surv
861	0.122049	Lung	surv
859	0.122775	Lung	surv
856	0.123138	Lung	surv
855	0.123865	Lung	surv
849	0.124228	Lung	surv
846	0.124955	Lung	surv
845	0.125681	Lung	surv
844	0.126044	Lung	surv
843	0.126771	Lung	surv
842	0.127134	Lung	surv
841	0.127497	Lung	surv
840	0.127861	Lung	surv
835	0.128224	Lung	surv
827	0.12895	Lung	surv
824	0.13004	Lung	surv
822	0.130403	Lung	surv
820	0.130766	Lung	surv
814	0.13113	Lung	surv
813	0.131493	Lung	surv
812	0.132219	Lung	surv
811	0.132583	Lung	surv
810	0.133672	Lung	surv
809	0.134399	Lung	surv
808	0.134762	Lung	surv
807	0.135125	Lung	surv
805	0.135489	Lung	surv
804	0.135852	Lung	surv
803	0.136215	Lung	surv
802	0.136578	Lung	surv
798	0.136942	Lung	surv
796	0.137305	Lung	surv
795	0.137668	Lung	surv
793	0.138394	Lung	surv
792	0.139121	Lung	surv
791	0.139484	Lung	surv
788	0.140211	Lung	surv
785	0.140574	Lung	surv
784	0.140937	Lung	surv
781	0.142027	Lung	surv
780	0.14239	Lung	surv
779	0.142753	Lung	surv
775	0.14348	Lung	surv
774	0.144206	Lung	surv
772	0.144933	Lung	surv
771	0.145296	Lung	surv
770	0.146023	Lung	surv
769	0.146749	Lung	surv
768	0.147112	Lung	surv
767	0.147839	Lung	surv
765	0.148565	Lung	surv
763	0.148928	Lung	surv
762	0.149655	Lung	surv
760	0.150745	Lung	surv
757	0.151108	Lung	surv
755	0.151471	Lung	surv
754	0.152198	Lung	surv
753	0.152924	Lung	surv
751	0.153651	Lung	surv
749	0.154014	Lung	surv
745	0.154377	Lung	surv
744	0.155104	Lung	surv
743	0.15583	Lung	surv
742	0.156193	Lung	surv
740	0.158009	Lung	surv
739	0.159099	Lung	surv
736	0.159462	Lung	surv
734	0.159826	Lung	surv
731	0.160189	Lung	surv
730	0.160552	Lung	surv
729	0.161279	Lung	surv
723	0.161642	Lung	surv
722	0.162005	Lung	surv
721	0.163095	Lung	surv
719	0.163458	Lung	surv
717	0.163821	Lung	surv
715	0.164185	Lung	surv
714	0.164548	Lung	surv
713	0.165274	Lung	surv
712	0.165637	Lung	surv
711	0.166001	Lung	surv
710	0.166727	Lung	surv
709	0.167454	Lung	surv
708	0.167817	Lung	surv
707	0.16818	Lung	surv
706	0.168907	Lung	surv
704	0.16927	Lung	surv
702	0.169633	Lung	surv
701	0.17036	Lung	surv
698	0.170723	Lung	surv
696	0.171086	Lung	surv
695	0.171449	Lung	surv
693	0.171813	Lung	surv
692	0.172176	Lung	surv
691	0.172539	Lung	surv
690	0.172902	Lung	surv
689	0.173266	Lung	surv
687	0.173629	Lung	surv
686	0.173992	Lung	surv
679	0.174355	Lung	surv
677	0.175082	Lung	surv
676	0.175808	Lung	surv
675	0.176171	Lung	surv
674	0.176535	Lung	surv
673	0.176898	Lung	surv
672	0.177624	Lung	surv
670	0.177988	Lung	surv
668	0.178351	Lung	surv
665	0.179077	Lung	surv
664	0.179441	Lung	surv
663	0.179804	Lung	surv
662	0.180167	Lung	surv
660	0.181257	Lung	surv
659	0.182347	Lung	surv
658	0.183073	Lung	surv
657	0.183436	Lung	surv
655	0.183799	Lung	surv
654	0.184526	Lung	surv
653	0.184889	Lung	surv
652	0.185616	Lung	surv
650	0.186705	Lung	surv
648	0.187432	Lung	surv
647	0.188885	Lung	surv
646	0.189248	Lung	surv
645	0.189611	Lung	surv
643	0.189975	Lung	surv
642	0.191064	Lung	surv
641	0.191791	Lung	surv
639	0.19397	Lung	surv
635	0.194697	Lung	surv
634	0.19506	Lung	surv
633	0.195423	Lung	surv
631	0.19615	Lung	surv
630	0.196513	Lung	surv
628	0.196876	Lung	surv
626	0.198692	Lung	surv
625	0.199056	Lung	surv
622	0.199782	Lung	surv
621	0.200145	Lung	surv
620	0.200509	Lung	surv
619	0.201235	Lung	surv
617	0.201961	Lung	surv
616	0.202325	Lung	surv
614	0.202688	Lung	surv
613	0.203051	Lung	surv
612	0.203778	Lung	surv
611	0.205594	Lung	surv
610	0.205957	Lung	surv
608	0.206684	Lung	surv
607	0.207047	Lung	surv
606	0.20741	Lung	surv
605	0.207773	Lung	surv
604	0.208137	Lung	surv
603	0.208863	Lung	surv
602	0.209953	Lung	surv
601	0.210679	Lung	surv
600	0.211769	Lung	surv
599	0.213222	Lung	surv
598	0.214312	Lung	surv
597	0.215401	Lung	surv
596	0.216128	Lung	surv
595	0.216491	Lung	surv
594	0.217218	Lung	surv
592	0.218307	Lung	surv
591	0.219397	Lung	surv
590	0.220124	Lung	surv
588	0.22085	Lung	surv
587	0.22194	Lung	surv
586	0.222303	Lung	surv
584	0.223029	Lung	surv
583	0.223756	Lung	surv
580	0.224482	Lung	surv
578	0.224846	Lung	surv
577	0.225209	Lung	surv
576	0.225572	Lung	surv
575	0.225935	Lung	surv
574	0.227025	Lung	surv
573	0.228115	Lung	surv
572	0.228478	Lung	surv
571	0.229205	Lung	surv
570	0.229568	Lung	surv
569	0.229931	Lung	surv
568	0.230294	Lung	surv
567	0.231384	Lung	surv
566	0.232474	Lung	surv
565	0.232837	Lung	surv
562	0.233563	Lung	surv
561	0.23429	Lung	surv
560	0.235016	Lung	surv
559	0.23538	Lung	surv
558	0.235743	Lung	surv
557	0.236106	Lung	surv
556	0.236833	Lung	surv
555	0.238649	Lung	surv
554	0.239375	Lung	surv
552	0.239738	Lung	surv
551	0.240465	Lung	surv
550	0.240828	Lung	surv
549	0.241555	Lung	surv
546	0.242281	Lung	surv
544	0.243734	Lung	surv
543	0.244097	Lung	surv
542	0.244461	Lung	surv
541	0.244824	Lung	surv
540	0.24555	Lung	surv
539	0.247003	Lung	surv
538	0.247367	Lung	surv
537	0.249183	Lung	surv
536	0.249909	Lung	surv
534	0.250999	Lung	surv
532	0.252452	Lung	surv
531	0.252815	Lung	surv
530	0.253542	Lung	surv
528	0.254268	Lung	surv
527	0.255721	Lung	surv
526	0.256448	Lung	surv
525	0.256811	Lung	surv
524	0.257174	Lung	surv
523	0.2579	Lung	surv
522	0.258264	Lung	surv
521	0.259353	Lung	surv
520	0.26008	Lung	surv
519	0.260806	Lung	surv
518	0.26117	Lung	surv
516	0.261533	Lung	surv
514	0.262623	Lung	surv
513	0.263712	Lung	surv
512	0.264802	Lung	surv
511	0.265165	Lung	surv
510	0.265892	Lung	surv
509	0.266618	Lung	surv
508	0.266981	Lung	surv
507	0.268071	Lung	surv
506	0.269524	Lung	surv
505	0.269887	Lung	surv
504	0.270251	Lung	surv
503	0.270614	Lung	surv
502	0.271704	Lung	surv
501	0.272067	Lung	surv
500	0.27243	Lung	surv
498	0.27352	Lung	surv
497	0.273883	Lung	surv
496	0.27461	Lung	surv
495	0.274973	Lung	surv
494	0.275336	Lung	surv
493	0.275699	Lung	surv
492	0.276426	Lung	surv
491	0.276789	Lung	surv
490	0.277152	Lung	surv
488	0.278242	Lung	surv
486	0.280421	Lung	surv
485	0.280785	Lung	surv
484	0.281874	Lung	surv
483	0.282238	Lung	surv
482	0.283327	Lung	surv
481	0.284054	Lung	surv
479	0.285143	Lung	surv
478	0.285507	Lung	surv
477	0.28587	Lung	surv
475	0.286596	Lung	surv
473	0.287323	Lung	surv
471	0.288776	Lung	surv
470	0.289866	Lung	surv
469	0.290229	Lung	surv
467	0.292045	Lung	surv
466	0.292772	Lung	surv
465	0.293135	Lung	surv
464	0.293498	Lung	surv
463	0.293861	Lung	surv
462	0.294951	Lung	surv
461	0.295314	Lung	surv
460	0.296041	Lung	surv
459	0.297857	Lung	surv
458	0.298947	Lung	surv
457	0.301126	Lung	surv
456	0.301489	Lung	surv
455	0.302942	Lung	surv
454	0.303669	Lung	surv
453	0.305122	Lung	surv
452	0.305485	Lung	surv
451	0.306211	Lung	surv
450	0.307664	Lung	surv
449	0.308391	Lung	surv
448	0.309117	Lung	surv
447	0.309481	Lung	surv
446	0.31057	Lung	surv
444	0.31166	Lung	surv
443	0.312023	Lung	surv
442	0.312386	Lung	surv
441	0.313839	Lung	surv
440	0.314929	Lung	surv
439	0.316019	Lung	surv
438	0.316745	Lung	surv
437	0.317472	Lung	surv
436	0.318925	Lung	surv
435	0.319288	Lung	surv
434	0.320015	Lung	surv
433	0.321104	Lung	surv
432	0.322557	Lung	surv
431	0.323284	Lung	surv
430	0.324737	Lung	surv
429	0.325463	Lung	surv
428	0.326916	Lung	surv
427	0.327643	Lung	surv
426	0.328006	Lung	surv
425	0.328369	Lung	surv
423	0.329096	Lung	surv
422	0.329822	Lung	surv
421	0.330548	Lung	surv
420	0.330912	Lung	surv
419	0.332365	Lung	surv
418	0.333454	Lung	surv
417	0.333818	Lung	surv
416	0.334544	Lung	surv
415	0.334907	Lung	surv
414	0.335634	Lung	surv
413	0.335997	Lung	surv
412	0.33636	Lung	surv
411	0.33745	Lung	surv
410	0.338177	Lung	surv
409	0.33854	Lung	surv
408	0.339266	Lung	surv
407	0.339993	Lung	surv
406	0.342172	Lung	surv
405	0.343625	Lung	surv
404	0.344352	Lung	surv
403	0.345805	Lung	surv
402	0.347258	Lung	surv
401	0.347984	Lung	surv
400	0.349074	Lung	surv
399	0.349437	Lung	surv
398	0.350163	Lung	surv
397	0.351253	Lung	surv
396	0.35198	Lung	surv
395	0.352706	Lung	surv
393	0.353796	Lung	surv
392	0.354886	Lung	surv
391	0.355975	Lung	surv
390	0.356339	Lung	surv
389	0.356702	Lung	surv
388	0.357428	Lung	surv
387	0.357792	Lung	surv
386	0.358518	Lung	surv
385	0.358881	Lung	surv
384	0.359244	Lung	surv
383	0.360334	Lung	surv
382	0.360697	Lung	surv
381	0.36215	Lung	surv
380	0.362877	Lung	surv
379	0.364693	Lung	surv
378	0.366509	Lung	surv
377	0.367236	Lung	surv
376	0.367962	Lung	surv
375	0.368689	Lung	surv
374	0.369415	Lung	surv
373	0.369778	Lung	surv
372	0.370505	Lung	surv
371	0.371231	Lung	surv
370	0.371958	Lung	surv
369	0.372684	Lung	surv
368	0.373774	Lung	surv
366	0.374501	Lung	surv
365	0.37559	Lung	surv
364	0.376317	Lung	surv
363	0.377043	Lung	surv
362	0.378133	Lung	surv
361	0.379223	Lung	surv
360	0.379949	Lung	surv
359	0.381765	Lung	surv
358	0.383582	Lung	surv
357	0.384308	Lung	surv
356	0.386487	Lung	surv
355	0.386851	Lung	surv
354	0.388304	Lung	surv
353	0.388667	Lung	surv
352	0.389393	Lung	surv
350	0.390483	Lung	surv
349	0.391573	Lung	surv
348	0.393026	Lung	surv
347	0.394116	Lung	surv
346	0.394842	Lung	surv
345	0.396658	Lung	surv
344	0.398474	Lung	surv
343	0.399564	Lung	surv
342	0.401017	Lung	surv
341	0.40247	Lung	surv
340	0.40356	Lung	surv
339	0.405739	Lung	surv
338	0.406466	Lung	surv
337	0.407192	Lung	surv
336	0.408282	Lung	surv
335	0.409372	Lung	surv
334	0.410825	Lung	surv
333	0.411914	Lung	surv
332	0.412641	Lung	surv
331	0.413367	Lung	surv
330	0.415183	Lung	surv
329	0.417363	Lung	surv
328	0.418089	Lung	surv
327	0.419179	Lung	surv
326	0.422085	Lung	surv
325	0.422811	Lung	surv
324	0.423901	Lung	surv
323	0.424991	Lung	surv
322	0.426081	Lung	surv
321	0.42717	Lung	surv
320	0.430076	Lung	surv
319	0.430803	Lung	surv
318	0.431892	Lung	surv
317	0.432256	Lung	surv
316	0.433345	Lung	surv
315	0.435888	Lung	surv
314	0.437704	Lung	surv
313	0.438431	Lung	surv
312	0.439157	Lung	surv
311	0.439521	Lung	surv
310	0.44061	Lung	surv
309	0.4417	Lung	surv
308	0.442063	Lung	surv
307	0.443879	Lung	surv
306	0.444969	Lung	surv
305	0.446422	Lung	surv
304	0.447512	Lung	surv
303	0.448238	Lung	surv
302	0.449328	Lung	surv
301	0.450781	Lung	surv
300	0.452234	Lung	surv
299	0.454413	Lung	surv
298	0.455866	Lung	surv
297	0.456956	Lung	surv
296	0.457683	Lung	surv
295	0.458772	Lung	surv
294	0.460952	Lung	surv
292	0.461678	Lung	surv
291	0.462041	Lung	surv
290	0.463131	Lung	surv
289	0.464584	Lung	surv
288	0.465311	Lung	surv
285	0.467127	Lung	surv
284	0.467853	Lung	surv
283	0.46858	Lung	surv
282	0.470396	Lung	surv
280	0.471486	Lung	surv
279	0.472212	Lung	surv
278	0.473302	Lung	surv
277	0.475118	Lung	surv
276	0.476571	Lung	surv
275	0.477297	Lung	surv
274	0.478387	Lung	surv
273	0.479114	Lung	surv
272	0.480203	Lung	surv
271	0.48093	Lung	surv
270	0.481656	Lung	surv
269	0.483836	Lung	surv
268	0.484926	Lung	surv
267	0.486378	Lung	surv
266	0.487831	Lung	surv
265	0.490374	Lung	surv
264	0.491827	Lung	surv
263	0.492917	Lung	surv
262	0.494007	Lung	surv
261	0.495459	Lung	surv
260	0.497276	Lung	surv
259	0.499092	Lung	surv
258	0.499818	Lung	surv
257	0.500908	Lung	surv
256	0.501998	Lung	surv
255	0.502724	Lung	surv
254	0.506357	Lung	surv
253	0.508536	Lung	surv
252	0.509989	Lung	surv
251	0.512169	Lung	surv
250	0.513258	Lung	surv
249	0.513985	Lung	surv
248	0.515438	Lung	surv
247	0.51907	Lung	surv
246	0.520523	Lung	surv
245	0.521976	Lung	surv
244	0.522703	Lung	surv
242	0.523792	Lung	surv
241	0.524882	Lung	surv
240	0.527425	Lung	surv
239	0.528514	Lung	surv
238	0.529241	Lung	surv
237	0.530331	Lung	surv
236	0.53251	Lung	surv
235	0.534689	Lung	surv
234	0.536142	Lung	surv
233	0.536506	Lung	surv
232	0.538685	Lung	surv
231	0.539775	Lung	surv
230	0.541228	Lung	surv
229	0.543044	Lung	surv
228	0.544134	Lung	surv
227	0.54595	Lung	surv
226	0.548493	Lung	surv
225	0.549946	Lung	surv
224	0.550309	Lung	surv
223	0.553578	Lung	surv
222	0.555031	Lung	surv
221	0.555757	Lung	surv
220	0.556847	Lung	surv
219	0.558663	Lung	surv
218	0.560843	Lung	surv
217	0.562296	Lung	surv
216	0.563749	Lung	surv
215	0.564838	Lung	surv
214	0.566291	Lung	surv
213	0.567744	Lung	surv
212	0.568471	Lung	surv
211	0.570287	Lung	surv
210	0.571377	Lung	surv
209	0.573193	Lung	surv
208	0.575736	Lung	surv
207	0.576462	Lung	surv
206	0.577552	Lung	surv
205	0.579368	Lung	surv
204	0.581547	Lung	surv
203	0.582637	Lung	surv
202	0.584453	Lung	surv
201	0.586633	Lung	surv
200	0.588086	Lung	surv
199	0.589902	Lung	surv
198	0.592445	Lung	surv
197	0.594261	Lung	surv
196	0.597167	Lung	surv
195	0.598983	Lung	surv
194	0.599709	Lung	surv
193	0.600436	Lung	surv
192	0.604795	Lung	surv
191	0.605521	Lung	surv
190	0.607701	Lung	surv
189	0.610607	Lung	surv
188	0.611696	Lung	surv
187	0.612423	Lung	surv
186	0.613149	Lung	surv
185	0.614602	Lung	surv
184	0.615329	Lung	surv
183	0.617145	Lung	surv
182	0.618598	Lung	surv
181	0.620051	Lung	surv
180	0.62223	Lung	surv
179	0.622594	Lung	surv
178	0.625136	Lung	surv
177	0.626589	Lung	surv
176	0.629495	Lung	surv
175	0.631311	Lung	surv
174	0.633854	Lung	surv
173	0.63458	Lung	surv
172	0.63567	Lung	surv
171	0.63676	Lung	surv
170	0.63785	Lung	surv
169	0.638213	Lung	surv
168	0.641119	Lung	surv
167	0.642572	Lung	surv
166	0.645114	Lung	surv
165	0.647294	Lung	surv
164	0.648384	Lung	surv
163	0.649473	Lung	surv
162	0.6502	Lung	surv
161	0.650926	Lung	surv
160	0.65129	Lung	surv
159	0.652379	Lung	surv
158	0.653832	Lung	surv
157	0.656375	Lung	surv
156	0.659644	Lung	surv
155	0.660734	Lung	surv
154	0.66146	Lung	surv
153	0.663276	Lung	surv
152	0.664729	Lung	surv
151	0.666909	Lung	surv
150	0.668362	Lung	surv
149	0.670178	Lung	surv
148	0.671994	Lung	surv
147	0.674174	Lung	surv
146	0.675263	Lung	surv
145	0.677443	Lung	surv
144	0.679259	Lung	surv
143	0.680349	Lung	surv
142	0.682165	Lung	surv
141	0.684344	Lung	surv
140	0.686161	Lung	surv
139	0.68725	Lung	surv
138	0.68834	Lung	surv
137	0.690156	Lung	surv
136	0.691246	Lung	surv
135	0.693789	Lung	surv
134	0.695605	Lung	surv
133	0.697421	Lung	surv
132	0.699964	Lung	surv
131	0.701053	Lung	surv
130	0.70287	Lung	surv
129	0.703596	Lung	surv
128	0.705776	Lung	surv
127	0.707228	Lung	surv
126	0.709045	Lung	surv
125	0.711951	Lung	surv
124	0.71413	Lung	surv
123	0.715946	Lung	surv
122	0.717399	Lung	surv
121	0.721032	Lung	surv
120	0.723211	Lung	surv
119	0.726117	Lung	surv
118	0.730113	Lung	surv
117	0.731566	Lung	surv
116	0.731929	Lung	surv
115	0.733019	Lung	surv
114	0.735198	Lung	surv
113	0.737377	Lung	surv
112	0.739557	Lung	surv
111	0.741736	Lung	surv
110	0.743916	Lung	surv
109	0.745005	Lung	surv
108	0.746822	Lung	surv
107	0.748275	Lung	surv
106	0.748638	Lung	surv
105	0.749001	Lung	surv
104	0.750817	Lung	surv
103	0.75227	Lung	surv
102	0.75336	Lung	surv
100	0.755539	Lung	surv
99	0.757356	Lung	surv
98	0.759172	Lung	surv
97	0.760988	Lung	surv
96	0.763167	Lung	surv
95	0.764257	Lung	surv
94	0.766073	Lung	surv
93	0.766437	Lung	surv
92	0.768616	Lung	surv
91	0.770795	Lung	surv
90	0.772248	Lung	surv
89	0.774791	Lung	surv
88	0.776607	Lung	surv
87	0.779513	Lung	surv
86	0.78024	Lung	surv
85	0.781329	Lung	surv
84	0.783872	Lung	surv
83	0.786052	Lung	surv
82	0.786778	Lung	surv
81	0.787868	Lung	surv
80	0.789684	Lung	surv
79	0.7915	Lung	surv
78	0.792953	Lung	surv
77	0.797312	Lung	surv
76	0.798402	Lung	surv
75	0.800218	Lung	surv
74	0.802397	Lung	surv
73	0.80385	Lung	surv
72	0.80712	Lung	surv
71	0.808936	Lung	surv
70	0.811842	Lung	surv
69	0.814748	Lung	surv
68	0.81729	Lung	surv
67	0.820196	Lung	surv
66	0.823102	Lung	surv
65	0.825645	Lung	surv
64	0.828187	Lung	surv
63	0.830004	Lung	surv
62	0.83182	Lung	surv
61	0.832183	Lung	surv
60	0.833636	Lung	surv
59	0.837268	Lung	surv
58	0.839448	Lung	surv
57	0.840901	Lung	surv
56	0.842717	Lung	surv
55	0.844896	Lung	surv
54	0.847076	Lung	surv
53	0.851072	Lung	surv
52	0.854341	Lung	surv
51	0.858336	Lung	surv
50	0.860516	Lung	surv
49	0.862695	Lung	surv
48	0.864148	Lung	surv
47	0.867054	Lung	surv
46	0.868144	Lung	surv
45	0.872139	Lung	surv
44	0.873956	Lung	surv
43	0.876862	Lung	surv
42	0.878678	Lung	surv
41	0.880857	Lung	surv
40	0.88231	Lung	surv
39	0.884126	Lung	surv
38	0.886306	Lung	surv
37	0.889212	Lung	surv
36	0.892118	Lung	surv
35	0.893934	Lung	surv
34	0.896477	Lung	surv
33	0.900109	Lung	surv
32	0.903741	Lung	surv
31	0.905921	Lung	surv
30	0.909553	Lung	surv
29	0.912459	Lung	surv
28	0.916818	Lung	surv
27	0.920087	Lung	surv
26	0.922267	Lung	surv
25	0.924446	Lung	surv
24	0.927715	Lung	surv
23	0.930258	Lung	surv
22	0.933527	Lung	surv
21	0.935343	Lung	surv
20	0.938249	Lung	surv
19	0.940429	Lung	surv
18	0.942245	Lung	surv
17	0.945877	Lung	surv
16	0.948057	Lung	surv
15	0.950963	Lung	surv
14	0.955321	Lung	surv
13	0.960044	Lung	surv
12	0.962223	Lung	surv
11	0.967308	Lung	surv
10	0.971304	Lung	surv
9	0.973847	Lung	surv
8	0.979659	Lung	surv
7	0.982928	Lung	surv
6	0.984744	Lung	surv
5	0.98765	Lung	surv
4	0.989829	Lung	surv
3	0.992735	Lung	surv
2	0.996731	Lung	surv
1	0.998184	Lung	surv
1087	0.0532151	Liver	surv
1078	0.0554324	Liver	surv
1071	0.0576497	Liver	surv
1068	0.059867	Liver	surv
1065	0.0643016	Liver	surv
1061	0.0665188	Liver	surv
1056	0.0687361	Liver	surv
1055	0.0709534	Liver	surv
1045	0.0731707	Liver	surv
1039	0.075388	Liver	surv
996	0.0776053	Liver	surv
994	0.0798226	Liver	surv
976	0.0820399	Liver	surv
917	0.0842572	Liver	surv
904	0.0864745	Liver	surv
868	0.0886918	Liver	surv
860	0.0909091	Liver	surv
850	0.0931264	Liver	surv
825	0.0953437	Liver	surv
818	0.097561	Liver	surv
805	0.0997783	Liver	surv
802	0.101996	Liver	surv
793	0.104213	Liver	surv
773	0.10643	Liver	surv
772	0.108647	Liver	surv
768	0.110865	Liver	surv
762	0.113082	Liver	surv
750	0.115299	Liver	surv
745	0.117517	Liver	surv
741	0.119734	Liver	surv
730	0.121951	Liver	surv
728	0.124169	Liver	surv
720	0.126386	Liver	surv
716	0.13082	Liver	surv
710	0.135255	Liver	surv
701	0.137472	Liver	surv
699	0.141907	Liver	surv
694	0.144124	Liver	surv
688	0.146341	Liver	surv
683	0.148559	Liver	surv
680	0.152993	Liver	surv
678	0.155211	Liver	surv
664	0.157428	Liver	surv
662	0.159645	Liver	surv
661	0.161863	Liver	surv
659	0.166297	Liver	surv
657	0.170732	Liver	surv
656	0.172949	Liver	surv
650	0.175166	Liver	surv
644	0.177384	Liver	surv
639	0.179601	Liver	surv
634	0.181818	Liver	surv
628	0.184035	Liver	surv
624	0.186253	Liver	surv
622	0.18847	Liver	surv
620	0.190687	Liver	surv
618	0.192905	Liver	surv
616	0.195122	Liver	surv
611	0.199557	Liver	surv
610	0.203991	Liver	surv
588	0.206208	Liver	surv
585	0.208426	Liver	surv
567	0.210643	Liver	surv
558	0.21286	Liver	surv
553	0.215078	Liver	surv
541	0.217295	Liver	surv
536	0.219512	Liver	surv
535	0.221729	Liver	surv
531	0.223947	Liver	surv
525	0.226164	Liver	surv
523	0.228381	Liver	surv
519	0.232816	Liver	surv
516	0.235033	Liver	surv
506	0.237251	Liver	surv
502	0.239468	Liver	surv
495	0.243902	Liver	surv
492	0.24612	Liver	surv
477	0.248337	Liver	surv
476	0.252772	Liver	surv
474	0.254989	Liver	surv
468	0.257206	Liver	surv
465	0.259424	Liver	surv
458	0.263858	Liver	surv
457	0.266075	Liver	surv
456	0.27051	Liver	surv
455	0.272727	Liver	surv
451	0.274945	Liver	surv
444	0.277162	Liver	surv
441	0.279379	Liver	surv
440	0.281596	Liver	surv
433	0.283814	Liver	surv
430	0.286031	Liver	surv
429	0.288248	Liver	surv
425	0.290466	Liver	surv
420	0.292683	Liver	surv
416	0.2949	Liver	surv
415	0.297118	Liver	surv
413	0.299335	Liver	surv
412	0.301552	Liver	surv
409	0.303769	Liver	surv
404	0.305987	Liver	surv
401	0.308204	Liver	surv
400	0.310421	Liver	surv
396	0.314856	Liver	surv
393	0.317073	Liver	surv
392	0.31929	Liver	surv
390	0.321508	Liver	surv
385	0.325942	Liver	surv
383	0.32816	Liver	surv
382	0.330377	Liver	surv
375	0.332594	Liver	surv
374	0.334812	Liver	surv
372	0.337029	Liver	surv
371	0.341463	Liver	surv
366	0.343681	Liver	surv
365	0.345898	Liver	surv
361	0.348115	Liver	surv
359	0.350333	Liver	surv
358	0.35255	Liver	surv
357	0.354767	Liver	surv
355	0.356984	Liver	surv
344	0.359202	Liver	surv
339	0.361419	Liver	surv
331	0.363636	Liver	surv
329	0.365854	Liver	surv
328	0.372506	Liver	surv
325	0.374723	Liver	surv
320	0.37694	Liver	surv
315	0.379157	Liver	surv
312	0.383592	Liver	surv
310	0.385809	Liver	surv
308	0.390244	Liver	surv
298	0.392461	Liver	surv
296	0.396896	Liver	surv
295	0.40133	Liver	surv
289	0.405765	Liver	surv
288	0.407982	Liver	surv
283	0.4102	Liver	surv
282	0.412417	Liver	surv
280	0.416851	Liver	surv
277	0.419069	Liver	surv
276	0.421286	Liver	surv
275	0.423503	Liver	surv
273	0.425721	Liver	surv
271	0.427938	Liver	surv
270	0.432373	Liver	surv
269	0.436807	Liver	surv
268	0.439024	Liver	surv
265	0.441242	Liver	surv
264	0.443459	Liver	surv
262	0.450111	Liver	surv
261	0.454545	Liver	surv
259	0.456763	Liver	surv
258	0.45898	Liver	surv
257	0.461197	Liver	surv
[truncated: 667 more rows]
