# Supplementary material for: Decoding pan-cancer treatment outcomes using multimodal real-world data and explainable artificial intelligence
Source: Nat Cancer. 2025 Jan 30;6(2):307–22. doi: 10.1038/s43018-024-00891-1 (PMC11864985; doi:10.1038/s43018-024-00891-1)
Supplement: Supplementary file 9 — Statistical Source Data. [file 43018_2024_891_MOESM9_ESM.xlsx]

## Sheet: ExtFig2A
duration	observed	predicted	fold
1	0.99873	0.999225	0
2	0.997456	0.998676	0
3	0.995541	0.997261	0
4	0.994901	0.995914	0
5	0.994901	0.994636	0
6	0.994901	0.993418	0
7	0.99426	0.992515	0
8	0.992334	0.990952	0
9	0.990408	0.989134	0
10	0.988483	0.987886	0
11	0.985915	0.986298	0
12	0.983346	0.984464	0
13	0.980777	0.983368	0
14	0.980135	0.981174	0
15	0.979492	0.979471	0
16	0.978848	0.978272	0
17	0.976265	0.977153	0
18	0.974974	0.97586	0
19	0.974328	0.974391	0
20	0.973037	0.973436	0
21	0.970452	0.972047	0
22	0.969805	0.970567	0
23	0.96786	0.969256	0
24	0.966563	0.968117	0
25	0.965265	0.966714	0
26	0.962669	0.965569	0
27	0.961369	0.964422	0
28	0.960719	0.962917	0
29	0.960066	0.961672	0
30	0.960066	0.960602	0
31	0.95941	0.958994	0
32	0.95941	0.957559	0
33	0.95941	0.955674	0
34	0.958099	0.954053	0
35	0.958099	0.95297	0
36	0.95613	0.951074	0
37	0.955472	0.949806	0
38	0.953499	0.947989	0
39	0.951524	0.946893	0
40	0.950206	0.945432	0
41	0.950206	0.944241	0
42	0.949546	0.94314	0
43	0.94756	0.942311	0
44	0.946233	0.940925	0
45	0.944904	0.939813	0
46	0.944237	0.93842	0
47	0.942905	0.93721	0
48	0.94157	0.935626	0
49	0.940903	0.934689	0
50	0.939567	0.933375	0
51	0.938897	0.932527	0
52	0.938897	0.930363	0
53	0.936883	0.929042	0
54	0.934194	0.927434	0
55	0.9315	0.926581	0
56	0.929469	0.925067	0
57	0.928114	0.923834	0
58	0.927436	0.922692	0
59	0.926755	0.921168	0
60	0.926755	0.91983	0
61	0.926074	0.918395	0
62	0.924709	0.917723	0
63	0.924025	0.916378	0
64	0.92334	0.915704	0
65	0.921281	0.914546	0
66	0.918529	0.913196	0
67	0.915081	0.911553	0
68	0.91301	0.910003	0
69	0.91232	0.908256	0
70	0.911629	0.906697	0
71	0.910936	0.90513	0
72	0.910936	0.904149	0
73	0.910244	0.902285	0
74	0.908165	0.901203	0
75	0.906086	0.900022	0
76	0.90331	0.899332	0
77	0.90331	0.898345	0
78	0.901916	0.896766	0
79	0.901218	0.895581	0
80	0.90052	0.894789	0
81	0.899822	0.894096	0
82	0.899822	0.893204	0
83	0.898425	0.892308	0
84	0.898425	0.890617	0
85	0.897022	0.889718	0
86	0.896321	0.888419	0
87	0.894215	0.887719	0
88	0.893513	0.886219	0
89	0.892106	0.885318	0
90	0.890696	0.883817	0
91	0.887876	0.882713	0
92	0.885756	0.881607	0
93	0.88505	0.8804	0
94	0.88505	0.879492	0
95	0.883635	0.878081	0
96	0.882928	0.877071	0
97	0.881513	0.876263	0
98	0.880097	0.875253	0
99	0.880097	0.874444	0
100	0.880097	0.873129	0
101	0.880097	0.872419	0
102	0.879385	0.870998	0
103	0.877248	0.870082	0
104	0.877248	0.86896	0
105	0.877248	0.867735	0
106	0.876534	0.867019	0
107	0.876534	0.865995	0
108	0.875102	0.864869	0
109	0.87367	0.863537	0
110	0.872237	0.862818	0
111	0.870803	0.862304	0
112	0.870085	0.861174	0
113	0.869366	0.859836	0
114	0.867209	0.858499	0
115	0.865771	0.857469	0
116	0.865771	0.856644	0
117	0.865051	0.855922	0
118	0.86217	0.855199	0
119	0.859284	0.854166	0
120	0.858561	0.852408	0
121	0.857838	0.851164	0
122	0.857114	0.849815	0
123	0.857114	0.848674	0
124	0.855662	0.847324	0
125	0.85421	0.846284	0
126	0.852756	0.844621	0
127	0.852756	0.842853	0
128	0.852027	0.841395	0
129	0.851297	0.840354	0
130	0.851297	0.839518	0
131	0.851297	0.837951	0
132	0.849836	0.836798	0
133	0.849104	0.835433	0
134	0.847637	0.834486	0
135	0.847637	0.833222	0
136	0.846167	0.831747	0
137	0.845431	0.830902	0
138	0.845431	0.830057	0
139	0.844695	0.828894	0
140	0.843222	0.828047	0
141	0.843222	0.826988	0
142	0.842483	0.825503	0
143	0.841743	0.824125	0
144	0.841743	0.823169	0
145	0.840262	0.822	0
146	0.839522	0.820724	0
147	0.838781	0.819766	0
148	0.838039	0.818594	0
149	0.836552	0.817526	0
150	0.835065	0.816351	0
151	0.835065	0.814855	0
152	0.834319	0.813355	0
153	0.832828	0.811749	0
154	0.830591	0.810142	0
155	0.82835	0.809606	0
156	0.82835	0.808104	0
157	0.825349	0.806494	0
158	0.823848	0.805205	0
159	0.823097	0.803807	0
160	0.822346	0.803162	0
161	0.821595	0.802193	0
162	0.820091	0.801762	0
163	0.818584	0.801115	0
164	0.817831	0.800145	0
165	0.817075	0.799069	0
166	0.815565	0.797777	0
167	0.814055	0.796484	0
168	0.812542	0.795944	0
169	0.810272	0.794647	0
170	0.809514	0.793673	0
171	0.808756	0.792482	0
172	0.807998	0.791615	0
173	0.80724	0.790748	0
174	0.806481	0.790097	0
175	0.8042	0.788143	0
176	0.8042	0.787164	0
177	0.80116	0.785641	0
178	0.799638	0.784443	0
179	0.798878	0.782266	0
180	0.798117	0.781286	0
181	0.796592	0.780415	0
182	0.795065	0.779434	0
183	0.794299	0.778453	0
184	0.793534	0.77747	0
185	0.792767	0.776486	0
186	0.792	0.775174	0
187	0.791233	0.773971	0
188	0.791233	0.773424	0
189	0.788926	0.772439	0
190	0.788154	0.771234	0
191	0.787382	0.770139	0
192	0.787382	0.769481	0
193	0.786608	0.767838	0
194	0.785835	0.766412	0
195	0.785835	0.765533	0
196	0.78428	0.763665	0
197	0.783502	0.762455	0
198	0.781163	0.761465	0
199	0.781163	0.759813	0
200	0.781163	0.758599	0
201	0.781163	0.757166	0
202	0.780381	0.755953	0
203	0.778033	0.754958	0
204	0.77725	0.753521	0
205	0.776466	0.752084	0
206	0.774898	0.750978	0
207	0.774898	0.749983	0
208	0.774898	0.748987	0
209	0.774113	0.747881	0
210	0.770179	0.746885	0
211	0.767814	0.745778	0
212	0.767025	0.744338	0
213	0.766234	0.743229	0
214	0.765444	0.742563	0
215	0.765444	0.741785	0
216	0.764651	0.740785	0
217	0.763857	0.74034	0
218	0.763063	0.73945	0
219	0.762268	0.738224	0
220	0.762268	0.737221	0
221	0.761472	0.736107	0
222	0.760674	0.735439	0
223	0.760674	0.733659	0
224	0.759875	0.732212	0
225	0.759076	0.730873	0
226	0.756679	0.729644	0
227	0.754282	0.728079	0
228	0.753483	0.726848	0
229	0.753483	0.726064	0
230	0.752682	0.725392	0
231	0.752682	0.724273	0
232	0.751879	0.72304	0
233	0.750271	0.721474	0
234	0.750271	0.720132	0
235	0.749467	0.719236	0
236	0.749467	0.718003	0
237	0.748662	0.716771	0
238	0.746247	0.71621	0
239	0.74544	0.715311	0
240	0.74544	0.714636	0
241	0.743825	0.713059	0
242	0.743017	0.712155	0
243	0.741402	0.711703	0
244	0.741402	0.711025	0
245	0.741402	0.71012	0
246	0.741402	0.70899	0
247	0.739781	0.708085	0
248	0.738971	0.706615	0
249	0.737347	0.705484	0
250	0.736535	0.704351	0
251	0.736535	0.703332	0
252	0.73572	0.702312	0
253	0.734904	0.701517	0
254	0.734904	0.700494	0
255	0.734088	0.699244	0
256	0.733271	0.698789	0
257	0.731636	0.697425	0
258	0.731636	0.6964	0
259	0.731636	0.695261	0
260	0.728352	0.694348	0
261	0.727531	0.693549	0
262	0.726709	0.692521	0
263	0.726709	0.691608	0
264	0.725063	0.690236	0
265	0.725063	0.68932	0
266	0.724238	0.688062	0
267	0.723411	0.687031	0
268	0.722583	0.686229	0
269	0.720097	0.685655	0
270	0.717611	0.683709	0
271	0.715954	0.682906	0
272	0.715125	0.682103	0
273	0.712637	0.681184	0
274	0.712637	0.680379	0
275	0.711806	0.679115	0
276	0.710974	0.677849	0
277	0.708477	0.676814	0
278	0.707644	0.675778	0
279	0.705979	0.674513	0
280	0.705146	0.673478	0
281	0.704312	0.672788	0
282	0.703478	0.672096	0
283	0.702642	0.670944	0
284	0.701807	0.670252	0
285	0.700136	0.669443	0
286	0.6993	0.668286	0
287	0.6993	0.667823	0
288	0.697627	0.667011	0
289	0.69595	0.666545	0
290	0.69511	0.665033	0
291	0.69511	0.66445	0
292	0.694268	0.663401	0
293	0.693427	0.663168	0
294	0.693427	0.662584	0
295	0.69174	0.660949	0
296	0.69174	0.659896	0
297	0.690893	0.659545	0
298	0.690893	0.658491	0
299	0.690045	0.658023	0
300	0.68835	0.657203	0
301	0.68835	0.656501	0
302	0.687499	0.655446	0
303	0.686647	0.654508	0
304	0.686647	0.653453	0
305	0.686647	0.652398	0
306	0.686647	0.651694	0
307	0.686647	0.650755	0
308	0.686647	0.649699	0
309	0.686647	0.648876	0
310	0.685791	0.648288	0
311	0.684935	0.647699	0
312	0.684935	0.647228	0
313	0.684935	0.646404	0
314	0.684077	0.645579	0
315	0.684077	0.644872	0
316	0.684077	0.643692	0
317	0.684077	0.642747	0
318	0.684077	0.642273	0
319	0.683218	0.641209	0
320	0.681499	0.640026	0
321	0.681499	0.638726	0
322	0.680638	0.637778	0
323	0.680638	0.637067	0
324	0.679774	0.636237	0
325	0.679774	0.635405	0
326	0.678908	0.635168	0
327	0.677174	0.633625	0
328	0.676307	0.632793	0
329	0.67544	0.631842	0
330	0.674572	0.63065	0
331	0.674572	0.629815	0
332	0.673701	0.628861	0
333	0.672831	0.628503	0
334	0.67196	0.628145	0
335	0.671089	0.627428	0
336	0.670217	0.62683	0
337	0.669346	0.625993	0
338	0.666731	0.624916	0
339	0.666731	0.624197	0
340	0.664986	0.623358	0
341	0.66324	0.622399	0
342	0.662366	0.62132	0
343	0.660619	0.620119	0
344	0.660619	0.619037	0
345	0.660619	0.617835	0
346	0.65974	0.616753	0
347	0.65974	0.616151	0
348	0.65974	0.614948	0
349	0.658859	0.614105	0
350	0.658859	0.613263	0
351	0.658859	0.613022	0
352	0.658859	0.612178	0
353	0.657086	0.611454	0
354	0.657086	0.61073	0
355	0.657086	0.609524	0
356	0.657086	0.609162	0
357	0.656198	0.607714	0
358	0.655308	0.606628	0
359	0.654416	0.605541	0
360	0.654416	0.604453	0
361	0.654416	0.603363	0
362	0.653522	0.602515	0
363	0.653522	0.601425	0
364	0.652626	0.600575	0
365	0.651729	0.599968	0
366	0.651729	0.599239	0
367	0.650833	0.598509	0
368	0.649035	0.597901	0
369	0.649035	0.596929	0
370	0.649035	0.59632	0
371	0.648136	0.595711	0
372	0.647237	0.594736	0
373	0.646338	0.59437	0
374	0.646338	0.593882	0
375	0.644538	0.592661	0
376	0.643637	0.59205	0
377	0.643637	0.591561	0
378	0.643637	0.590827	0
379	0.642733	0.590215	0
380	0.642733	0.588869	0
381	0.641828	0.587769	0
382	0.640923	0.587401	0
383	0.640016	0.586911	0
384	0.640016	0.585809	0
385	0.63911	0.584828	0
386	0.638202	0.583845	0
387	0.636386	0.583108	0
388	0.635479	0.582985	0
389	0.63366	0.582739	0
390	0.631839	0.582247	0
391	0.630928	0.581631	0
392	0.630928	0.580522	0
393	0.628184	0.579536	0
394	0.628184	0.579289	0
395	0.62727	0.578302	0
396	0.62727	0.577437	0
397	0.626356	0.576694	0
398	0.625441	0.575703	0
399	0.624526	0.575083	0
400	0.624526	0.574338	0
401	0.624526	0.573717	0
402	0.624526	0.573096	0
403	0.624526	0.572475	0
404	0.622686	0.571605	0
405	0.622686	0.571232	0
406	0.621765	0.569865	0
407	0.620844	0.568994	0
408	0.620844	0.568496	0
409	0.619002	0.567251	0
410	0.619002	0.566628	0
411	0.619002	0.565881	0
412	0.619002	0.565632	0
413	0.618078	0.565382	0
414	0.617154	0.565008	0
415	0.617154	0.564259	0
416	0.617154	0.563635	0
417	0.61623	0.562138	0
418	0.61623	0.561762	0
419	0.615305	0.560637	0
420	0.615305	0.559511	0
421	0.613451	0.558633	0
422	0.613451	0.558257	0
423	0.613451	0.557253	0
424	0.613451	0.557253	0
425	0.611587	0.556625	0
426	0.611587	0.556374	0
427	0.611587	0.555243	0
428	0.609722	0.554615	0
429	0.607855	0.553986	0
430	0.607855	0.553106	0
431	0.607855	0.552476	0
432	0.607855	0.551719	0
433	0.606919	0.550963	0
434	0.605046	0.550332	0
435	0.60411	0.549448	0
436	0.60411	0.549068	0
437	0.60411	0.548056	0
438	0.60411	0.547424	0
439	0.60411	0.546918	0
440	0.60411	0.546286	0
441	0.602234	0.545526	0
442	0.601291	0.545019	0
443	0.601291	0.54413	0
444	0.600349	0.543367	0
445	0.600349	0.542731	0
446	0.599406	0.542095	0
447	0.599406	0.541586	0
448	0.597515	0.540822	0
449	0.596568	0.54044	0
450	0.596568	0.539931	0
451	0.595618	0.538658	0
452	0.595618	0.538021	0
453	0.594668	0.537766	0
454	0.593719	0.536875	0
455	0.592769	0.535983	0
456	0.591819	0.534963	0
457	0.591819	0.534325	0
458	0.590867	0.532793	0
459	0.590867	0.532281	0
460	0.590867	0.531769	0
461	0.590867	0.531258	0
462	0.589914	0.530491	0
463	0.588961	0.529852	0
464	0.588007	0.529596	0
465	0.587052	0.528957	0
466	0.587052	0.528445	0
467	0.587052	0.527806	0
468	0.58514	0.527294	0
469	0.584184	0.526526	0
470	0.584184	0.525886	0
471	0.583228	0.524862	0
472	0.582271	0.524606	0
473	0.582271	0.524094	0
474	0.582271	0.523709	0
475	0.581312	0.523196	0
476	0.581312	0.522554	0
477	0.580351	0.521912	0
478	0.57939	0.521398	0
479	0.57843	0.521141	0
480	0.57843	0.520498	0
481	0.577467	0.519983	0
482	0.577467	0.519082	0
483	0.576502	0.51831	0
484	0.576502	0.517924	0
485	0.576502	0.51715	0
486	0.576502	0.516763	0
487	0.576502	0.515861	0
488	0.575529	0.51483	0
489	0.575529	0.514185	0
490	0.575529	0.513669	0
491	0.574556	0.513281	0
492	0.572608	0.513023	0
493	0.572608	0.512248	0
494	0.572608	0.511731	0
495	0.571634	0.511214	0
496	0.571634	0.510955	0
497	0.571634	0.510437	0
498	0.571634	0.50979	0
499	0.571634	0.509272	0
500	0.569683	0.508495	0
501	0.568708	0.508106	0
502	0.567732	0.5072	0
503	0.566757	0.506682	0
504	0.566757	0.506423	0
505	0.565781	0.506033	0
506	0.564806	0.505385	0
507	0.564806	0.504606	0
508	0.564806	0.504086	0
509	0.564806	0.503825	0
510	0.564806	0.503044	0
511	0.563828	0.502393	0
512	0.561874	0.501871	0
513	0.561874	0.500829	0
514	0.560895	0.500046	0
515	0.559916	0.499655	0
516	0.557959	0.499132	0
517	0.557959	0.49874	0
518	0.55698	0.498348	0
519	0.556001	0.497956	0
520	0.556001	0.497302	0
521	0.556001	0.496778	0
522	0.55502	0.495993	0
523	0.55502	0.495338	0
524	0.55502	0.494683	0
525	0.55502	0.494289	0
526	0.55502	0.493241	0
527	0.55502	0.492585	0
528	0.55502	0.49206	0
529	0.55502	0.491273	0
530	0.554036	0.490879	0
531	0.55305	0.490484	0
532	0.551079	0.489826	0
533	0.551079	0.489695	0
534	0.549107	0.488903	0
535	0.549107	0.487979	0
536	0.548121	0.487583	0
537	0.547135	0.487319	0
538	0.54615	0.486395	0
539	0.544178	0.485734	0
540	0.543192	0.485073	0
541	0.542206	0.484544	0
542	0.542206	0.483883	0
543	0.542206	0.483751	0
544	0.541217	0.483353	0
545	0.541217	0.482691	0
546	0.538238	0.482028	0
547	0.537245	0.481497	0
548	0.537245	0.481364	0
549	0.535255	0.480965	0
550	0.535255	0.480433	0
551	0.535255	0.4803	0
552	0.535255	0.479901	0
553	0.535255	0.479501	0
554	0.535255	0.478968	0
555	0.534252	0.478435	0
556	0.530243	0.477901	0
557	0.529241	0.477634	0
558	0.529241	0.477234	0
559	0.529241	0.476434	0
560	0.526234	0.4763	0
561	0.525231	0.4759	0
562	0.525231	0.475232	0
563	0.524227	0.475232	0
564	0.524227	0.474964	0
565	0.523221	0.474429	0
566	0.523221	0.473894	0
567	0.523221	0.473091	0
568	0.522211	0.472421	0
569	0.521197	0.471618	0
570	0.521197	0.471216	0
571	0.520181	0.470681	0
572	0.520181	0.470279	0
573	0.519165	0.469876	0
574	0.519165	0.469206	0
575	0.518149	0.46867	0
576	0.517133	0.468268	0
577	0.517133	0.467865	0
578	0.516117	0.467329	0
579	0.515101	0.466926	0
580	0.515101	0.466256	0
581	0.513065	0.466121	0
582	0.513065	0.465987	0
583	0.512045	0.465718	0
584	0.512045	0.46518	0
585	0.512045	0.464508	0
586	0.512045	0.46397	0
587	0.510005	0.463566	0
588	0.510005	0.462893	0
589	0.510005	0.462624	0
590	0.508981	0.462219	0
591	0.507957	0.461948	0
592	0.507957	0.461273	0
593	0.507957	0.461138	0
594	0.506928	0.460597	0
595	0.506928	0.459921	0
596	0.505896	0.459245	0
597	0.505896	0.458974	0
598	0.504861	0.457891	0
599	0.504861	0.457484	0
600	0.502792	0.457349	0
601	0.502792	0.456806	0
602	0.500723	0.4564	0
603	0.49762	0.455992	0
604	0.49762	0.455584	0
605	0.49762	0.455448	0
606	0.49762	0.454904	0
607	0.49762	0.454495	0
608	0.496583	0.453951	0
609	0.496583	0.453679	0
610	0.496583	0.452998	0
611	0.496583	0.452453	0
612	0.495546	0.451636	0
613	0.495546	0.450818	0
614	0.495546	0.450136	0
615	0.494509	0.44959	0
616	0.493473	0.44877	0
617	0.493473	0.448085	0
618	0.493473	0.447948	0
619	0.492436	0.447263	0
620	0.491397	0.446579	0
621	0.490358	0.446304	0
622	0.48828	0.44603	0
623	0.48828	0.445755	0
624	0.48828	0.445481	0
625	0.487237	0.445069	0
626	0.487237	0.444656	0
627	0.487237	0.443832	0
628	0.487237	0.443007	0
629	0.487237	0.44287	0
630	0.486185	0.442319	0
631	0.48408	0.442182	0
632	0.48408	0.442044	0
633	0.48408	0.441493	0
634	0.48408	0.441217	0
635	0.481975	0.440941	0
636	0.481975	0.440527	0
637	0.480918	0.440389	0
638	0.480918	0.439698	0
639	0.478805	0.439422	0
640	0.478805	0.439422	0
641	0.475627	0.438591	0
642	0.475627	0.438037	0
643	0.474565	0.437483	0
644	0.474565	0.437206	0
645	0.474565	0.436374	0
646	0.474565	0.435958	0
647	0.474565	0.43568	0
648	0.472432	0.435263	0
649	0.472432	0.434707	0
650	0.472432	0.433735	0
651	0.472432	0.433457	0
652	0.472432	0.43304	0
653	0.472432	0.432345	0
654	0.472432	0.432205	0
655	0.471358	0.431788	0
656	0.471358	0.431231	0
657	0.470282	0.430257	0
658	0.469204	0.430117	0
659	0.469204	0.429422	0
660	0.468125	0.429004	0
661	0.468125	0.428726	0
662	0.468125	0.42789	0
663	0.468125	0.427334	0
664	0.468125	0.427055	0
665	0.468125	0.426498	0
666	0.468125	0.426219	0
667	0.467041	0.42594	0
668	0.467041	0.4258	0
669	0.465958	0.425381	0
670	0.464874	0.424683	0
671	0.464874	0.424263	0
672	0.464874	0.423844	0
673	0.464874	0.423006	0
674	0.464874	0.422867	0
675	0.463788	0.422167	0
676	0.463788	0.421607	0
677	0.462702	0.421327	0
678	0.462702	0.420627	0
679	0.461613	0.419925	0
680	0.461613	0.419503	0
681	0.461613	0.419081	0
682	0.461613	0.41894	0
683	0.460522	0.418095	0
685	0.459428	0.417391	0
686	0.459428	0.416828	0
687	0.459428	0.416404	0
688	0.459428	0.416263	0
689	0.458321	0.41584	0
690	0.458321	0.415698	0
691	0.458321	0.415416	0
692	0.458321	0.415133	0
693	0.458321	0.41485	0
694	0.458321	0.414709	0
695	0.458321	0.414001	0
696	0.456091	0.413859	0
697	0.456091	0.413718	0
698	0.454975	0.413293	0
699	0.45386	0.412868	0
700	0.45386	0.41216	0
701	0.45386	0.411877	0
702	0.45386	0.411593	0
703	0.45386	0.411167	0
704	0.45386	0.410741	0
705	0.45386	0.410315	0
706	0.45386	0.409747	0
707	0.45386	0.409463	0
708	0.452737	0.408612	0
709	0.451613	0.408612	0
710	0.451613	0.407902	0
711	0.451613	0.407475	0
712	0.451613	0.407049	0
713	0.451613	0.406339	0
714	0.451613	0.405771	0
715	0.449367	0.405487	0
716	0.449367	0.404775	0
717	0.449367	0.404348	0
718	0.449367	0.404348	0
719	0.449367	0.40392	0
720	0.44824	0.403635	0
721	0.445988	0.40278	0
722	0.445988	0.402353	0
723	0.445988	0.40164	0
724	0.445988	0.401212	0
725	0.445988	0.401069	0
726	0.445988	0.401069	0
727	0.445988	0.400927	0
728	0.445988	0.400641	0
729	0.442583	0.400212	0
730	0.441449	0.399926	0
731	0.441449	0.39964	0
732	0.440314	0.399354	0
733	0.440314	0.398925	0
734	0.440314	0.398782	0
735	0.440314	0.398782	0
736	0.440314	0.398352	0
737	0.440314	0.397779	0
738	0.440314	0.397636	0
739	0.439176	0.397349	0
740	0.438038	0.396775	0
741	0.436895	0.396201	0
742	0.436895	0.395484	0
743	0.435751	0.395197	0
744	0.435751	0.394622	0
745	0.435751	0.393617	0
746	0.435751	0.393473	0
747	0.435751	0.393184	0
748	0.435751	0.39304	0
749	0.435751	0.392608	0
750	0.435751	0.392032	0
751	0.435751	0.391888	0
752	0.435751	0.3916	0
753	0.435751	0.390879	0
754	0.435751	0.390447	0
755	0.434604	0.390302	0
756	0.434604	0.390014	0
757	0.434604	0.389869	0
758	0.434604	0.389725	0
759	0.434604	0.389146	0
760	0.434604	0.389002	0
761	0.433454	0.388134	0
762	0.433454	0.387123	0
763	0.433454	0.386833	0
764	0.432302	0.386688	0
765	0.431149	0.386398	0
766	0.431149	0.386109	0
767	0.431149	0.385964	0
768	0.429993	0.385384	0
769	0.429993	0.385239	0
770	0.428837	0.384804	0
771	0.428837	0.384514	0
772	0.428837	0.384224	0
773	0.428837	0.383934	0
774	0.428837	0.383643	0
775	0.428837	0.383062	0
777	0.428837	0.382627	0
778	0.428837	0.382627	0
779	0.428837	0.38219	0
780	0.428837	0.382045	0
781	0.428837	0.381899	0
782	0.428837	0.381754	0
783	0.428837	0.381754	0
784	0.428837	0.381172	0
785	0.428837	0.380589	0
788	0.428837	0.380443	0
789	0.428837	0.380151	0
790	0.428837	0.379859	0
791	0.427668	0.379422	0
792	0.426497	0.378984	0
793	0.422982	0.378692	0
794	0.422982	0.378108	0
795	0.422982	0.377524	0
796	0.422982	0.37694	0
797	0.421807	0.37694	0
798	0.421807	0.376502	0
799	0.421807	0.376355	0
800	0.421807	0.376063	0
801	0.421807	0.376063	0
802	0.421807	0.375624	0
803	0.420632	0.375624	0
804	0.420632	0.375039	0
805	0.420632	0.3746	0
806	0.420632	0.374453	0
807	0.420632	0.37416	0
808	0.420632	0.374013	0
809	0.420632	0.373866	0
810	0.420632	0.373133	0
811	0.420632	0.372693	0
812	0.420632	0.372252	0
813	0.41945	0.371958	0
814	0.41945	0.371664	0
815	0.41945	0.37137	0
816	0.41945	0.371076	0
817	0.41945	0.371076	0
818	0.415896	0.371076	0
819	0.415896	0.370929	0
820	0.415896	0.370487	0
821	0.415896	0.370192	0
822	0.415896	0.369897	0
823	0.415896	0.369454	0
824	0.415896	0.369307	0
825	0.415896	0.368864	0
826	0.415896	0.368864	0
827	0.415896	0.368273	0
828	0.415896	0.368125	0
829	0.415896	0.367977	0
830	0.415896	0.367828	0
832	0.415896	0.367828	0
833	0.415896	0.367531	0
834	0.415896	0.367234	0
835	0.414704	0.366937	0
836	0.414704	0.366937	0
837	0.414704	0.36664	0
838	0.414704	0.366342	0
839	0.414704	0.366193	0
840	0.414704	0.365747	0
841	0.414704	0.365151	0
843	0.413505	0.365151	0
844	0.413505	0.364555	0
845	0.413505	0.364107	0
846	0.413505	0.363212	0
847	0.413505	0.363212	0
848	0.413505	0.363062	0
849	0.413505	0.362614	0
850	0.413505	0.362315	0
852	0.412289	0.362015	0
853	0.412289	0.362015	0
854	0.412289	0.361266	0
855	0.412289	0.361116	0
856	0.411069	0.360966	0
857	0.411069	0.360815	0
858	0.411069	0.360665	0
859	0.40863	0.360364	0
860	0.40863	0.359913	0
861	0.40863	0.359161	0
862	0.407399	0.35886	0
863	0.407399	0.358558	0
864	0.407399	0.358408	0
865	0.407399	0.358257	0
866	0.407399	0.358106	0
867	0.407399	0.358106	0
868	0.407399	0.357353	0
869	0.407399	0.35675	0
870	0.407399	0.356599	0
871	0.407399	0.356298	0
872	0.406164	0.356298	0
873	0.406164	0.355845	0
874	0.406164	0.355693	0
875	0.406164	0.355391	0
876	0.406164	0.355239	0
877	0.406164	0.355088	0
878	0.406164	0.354936	0
879	0.406164	0.354633	0
880	0.406164	0.354482	0
881	0.406164	0.354179	0
882	0.406164	0.354179	0
883	0.404919	0.353875	0
884	0.404919	0.353571	0
885	0.404919	0.353419	0
886	0.404919	0.353116	0
887	0.404919	0.353116	0
888	0.404919	0.352812	0
889	0.404919	0.352204	0
890	0.403657	0.352051	0
891	0.403657	0.351595	0
893	0.403657	0.351443	0
894	0.403657	0.350835	0
896	0.403657	0.350835	0
897	0.403657	0.350683	0
898	0.403657	0.350073	0
899	0.401126	0.349768	0
901	0.399861	0.349463	0
902	0.399861	0.349158	0
903	0.399861	0.349005	0
904	0.39733	0.348547	0
905	0.39733	0.348394	0
906	0.39733	0.347632	0
907	0.39733	0.347632	0
908	0.39733	0.347479	0
909	0.39733	0.34702	0
910	0.39733	0.346867	0
911	0.39733	0.346867	0
913	0.396053	0.346408	0
914	0.396053	0.345949	0
915	0.394775	0.345643	0
916	0.394775	0.345643	0
917	0.39222	0.345643	0
918	0.39222	0.345336	0
919	0.39222	0.345029	0
920	0.390934	0.344568	0
921	0.390934	0.344568	0
922	0.389648	0.344415	0
923	0.387076	0.343954	0
924	0.387076	0.3438	0
925	0.387076	0.343647	0
927	0.387076	0.343339	0
928	0.387076	0.343339	0
929	0.387076	0.343185	0
930	0.387076	0.342877	0
931	0.387076	0.342723	0
932	0.387076	0.342569	0
933	0.387076	0.342414	0
934	0.387076	0.342414	0
935	0.385768	0.34226	0
936	0.385768	0.342106	0
937	0.385768	0.341643	0
938	0.385768	0.34118	0
939	0.385768	0.34087	0
940	0.384461	0.340561	0
942	0.383153	0.340406	0
943	0.383153	0.340251	0
944	0.383153	0.340096	0
945	0.381845	0.340096	0
946	0.381845	0.339786	0
947	0.381845	0.33932	0
948	0.381845	0.33932	0
949	0.381845	0.33901	0
950	0.381845	0.338854	0
951	0.380538	0.338699	0
952	0.380538	0.338234	0
953	0.380538	0.338078	0
954	0.380538	0.338078	0
955	0.380538	0.337922	0
956	0.380538	0.337611	0
957	0.379221	0.337455	0
958	0.379221	0.337455	0
959	0.379221	0.337455	0
960	0.379221	0.337144	0
961	0.379221	0.336832	0
962	0.379221	0.336676	0
963	0.377895	0.33652	0
964	0.377895	0.336053	0
965	0.377895	0.335741	0
966	0.377895	0.335273	0
967	0.376564	0.33496	0
968	0.376564	0.334648	0
969	0.375234	0.334179	0
970	0.373903	0.333866	0
971	0.373903	0.333866	0
972	0.373903	0.333397	0
973	0.373903	0.333397	0
974	0.372568	0.333083	0
975	0.372568	0.332301	0
976	0.372568	0.331519	0
977	0.371227	0.331363	0
978	0.371227	0.331363	0
979	0.371227	0.331206	0
980	0.371227	0.331049	0
981	0.371227	0.330735	0
982	0.369873	0.33042	0
983	0.369873	0.330106	0
984	0.369873	0.329949	0
985	0.369873	0.329792	0
986	0.369873	0.329163	0
987	0.369873	0.329006	0
988	0.369873	0.328848	0
990	0.368498	0.328691	0
991	0.367123	0.328691	0
992	0.367123	0.328218	0
994	0.365748	0.327903	0
995	0.365748	0.327745	0
996	0.365748	0.327587	0
997	0.365748	0.327429	0
998	0.365748	0.327271	0
999	0.365748	0.326639	0
1000	0.365748	0.326639	0
1001	0.365748	0.326481	0
1002	0.365748	0.326006	0
1003	0.365748	0.325847	0
1005	0.364357	0.325688	0
1006	0.364357	0.325688	0
1007	0.364357	0.325529	0
1008	0.364357	0.325529	0
1009	0.364357	0.325051	0
1010	0.362961	0.324891	0
1011	0.361565	0.324891	0
1012	0.361565	0.324731	0
1013	0.361565	0.324731	0
1014	0.361565	0.324251	0
1015	0.361565	0.32393	0
1016	0.361565	0.32393	0
1017	0.361565	0.323609	0
1018	0.361565	0.323288	0
1019	0.361565	0.322967	0
1020	0.361565	0.322806	0
1021	0.361565	0.322646	0
1022	0.361565	0.322646	0
1023	0.361565	0.322646	0
1024	0.361565	0.322323	0
1025	0.361565	0.322162	0
1026	0.361565	0.322001	0
1027	0.361565	0.321517	0
1028	0.361565	0.321355	0
1029	0.361565	0.321355	0
1030	0.361565	0.321193	0
1031	0.361565	0.321193	0
1032	0.361565	0.321031	0
1033	0.361565	0.321031	0
1034	0.361565	0.320869	0
1035	0.361565	0.320707	0
1036	0.36013	0.320383	0
1037	0.36013	0.320221	0
1038	0.36013	0.320058	0
1039	0.358684	0.319733	0
1040	0.358684	0.319733	0
1041	0.358684	0.31957	0
1042	0.358684	0.319408	0
1043	0.358684	0.319408	0
1044	0.355791	0.319245	0
1045	0.355791	0.318755	0
1046	0.355791	0.318265	0
1047	0.355791	0.318265	0
1048	0.355791	0.317774	0
1049	0.355791	0.31761	0
1051	0.355791	0.317282	0
1052	0.355791	0.317282	0
1053	0.355791	0.317282	0
1054	0.355791	0.316954	0
1055	0.354345	0.31679	0
1056	0.352899	0.316297	0
1057	0.352899	0.316297	0
1058	0.352899	0.316132	0
1059	0.352899	0.316132	0
1060	0.352899	0.315967	0
1061	0.352899	0.315802	0
1062	0.352899	0.315802	0
1063	0.352899	0.315802	0
1064	0.352899	0.31547	0
1065	0.35144	0.315139	0
1066	0.35144	0.314641	0
1067	0.35144	0.314475	0
1068	0.35144	0.313978	0
1069	0.348524	0.313812	0
1070	0.348524	0.313812	0
1071	0.348524	0.31348	0
1072	0.348524	0.313314	0
1073	0.348524	0.312816	0
1074	0.348524	0.312483	0
1075	0.348524	0.311985	0
1076	0.348524	0.311818	0
1077	0.347041	0.311818	0
1078	0.345551	0.311818	0
1079	0.345551	0.311153	0
1080	0.345551	0.310654	0
1081	0.345551	0.310654	0
1082	0.345551	0.310654	0
1083	0.345551	0.310319	0
1084	0.344062	0.309985	0
1085	0.344062	0.309985	0
1086	0.344062	0.309985	0
1087	0.344062	0.309483	0
1088	0.344062	0.309147	0
1089	0.344062	0.308979	0
1090	0.344062	0.308979	0
1091	0.344062	0.308643	0
1092	0.344062	0.308307	0
1094	0.344062	0.308139	0
1095	0.344062	0.307971	0
1096	0.344062	0.307466	0
1097	0.344062	0.306961	0
1098	0.344062	0.306793	0
1099	0.344062	0.306624	0
1100	0.341044	0.306455	0
1101	0.341044	0.305781	0
1103	0.341044	0.305612	0
1104	0.341044	0.305612	0
1105	0.341044	0.305443	0
1106	0.341044	0.305274	0
1107	0.341044	0.305274	0
1108	0.339521	0.305274	0
1109	0.337999	0.304767	0
1110	0.337999	0.304598	0
1111	0.337999	0.304429	0
1112	0.337999	0.30426	0
1113	0.337999	0.304091	0
1114	0.336476	0.304091	0
1115	0.336476	0.303583	0
1116	0.336476	0.303245	0
1118	0.336476	0.302907	0
1119	0.336476	0.302738	0
1120	0.336476	0.301893	0
1121	0.336476	0.301724	0
1122	0.336476	0.301386	0
1123	0.336476	0.301217	0
1124	0.336476	0.301047	0
1125	0.336476	0.301047	0
1126	0.336476	0.301047	0
1127	0.336476	0.300707	0
1128	0.336476	0.300536	0
1129	0.334933	0.300366	0
1132	0.334933	0.300366	0
1133	0.333389	0.299854	0
1134	0.331846	0.299513	0
1136	0.331846	0.299171	0
1137	0.331846	0.299	0
1138	0.331846	0.298829	0
1139	0.331846	0.298829	0
1140	0.331846	0.298829	0
1141	0.331846	0.298829	0
1142	0.331846	0.298829	0
1143	0.330295	0.298315	0
1144	0.330295	0.297629	0
1145	0.330295	0.297114	0
1146	0.330295	0.296942	0
1147	0.328744	0.296598	0
1148	0.328744	0.296426	0
1149	0.328744	0.296426	0
1152	0.328744	0.296254	0
1153	0.328744	0.296082	0
1154	0.327172	0.29591	0
1155	0.327172	0.29591	0
1156	0.327172	0.295737	0
1157	0.327172	0.295565	0
1158	0.327172	0.295392	0
1159	0.327172	0.295392	0
1160	0.327172	0.295219	0
1161	0.327172	0.295219	0
1162	0.327172	0.295046	0
1163	0.327172	0.2947	0
1164	0.327172	0.29418	0
1165	0.327172	0.294007	0
1166	0.327172	0.293834	0
1167	0.327172	0.293661	0
1168	0.327172	0.293487	0
1169	0.327172	0.293314	0
1170	0.327172	0.292619	0
1171	0.327172	0.292446	0
1172	0.327172	0.292446	0
1173	0.327172	0.292272	0
1174	0.327172	0.292272	0
1175	0.327172	0.292272	0
1176	0.327172	0.292272	0
1178	0.327172	0.291748	0
1181	0.325568	0.291399	0
1182	0.325568	0.291225	0
1183	0.325568	0.291225	0
1184	0.325568	0.290875	0
1185	0.325568	0.2907	0
1186	0.325568	0.29035	0
1187	0.325568	0.290175	0
1188	0.325568	0.289826	0
1189	0.325568	0.289651	0
1190	0.325568	0.289475	0
1191	0.323907	0.2893	0
1192	0.323907	0.289124	0
1193	0.323907	0.288949	0
1194	0.323907	0.288598	0
1196	0.323907	0.288422	0
1197	0.323907	0.288422	0
1198	0.323907	0.288422	0
1200	0.323907	0.288246	0
1201	0.323907	0.287718	0
1202	0.322228	0.287366	0
1203	0.322228	0.28719	0
1204	0.322228	0.287013	0
1205	0.322228	0.287013	0
1206	0.322228	0.286131	0
1207	0.322228	0.285601	0
1208	0.322228	0.285601	0
1209	0.322228	0.285601	0
1211	0.322228	0.285601	0
1213	0.32055	0.285424	0
1215	0.32055	0.285424	0
1216	0.32055	0.285246	0
1218	0.32055	0.284892	0
1219	0.32055	0.284715	0
1220	0.318872	0.284715	0
1221	0.318872	0.284715	0
1222	0.318872	0.284537	0
1223	0.317194	0.284182	0
1224	0.317194	0.284005	0
1225	0.317194	0.284005	0
1227	0.317194	0.284005	0
1228	0.317194	0.283826	0
1230	0.315515	0.283648	0
1232	0.315515	0.283648	0
1233	0.315515	0.283469	0
1234	0.313837	0.28329	0
1235	0.313837	0.28329	0
1236	0.313837	0.283111	0
1237	0.313837	0.282754	0
1238	0.31215	0.282396	0
1239	0.31215	0.282396	0
1240	0.31215	0.282217	0
1241	0.308775	0.28186	0
1242	0.308775	0.28186	0
1243	0.308775	0.281681	0
1245	0.308775	0.281322	0
1247	0.307088	0.280964	0
1248	0.307088	0.280606	0
1249	0.307088	0.280068	0
1250	0.305401	0.279709	0
1251	0.305401	0.27935	0
1253	0.305401	0.278454	0
1255	0.305401	0.278274	0
1257	0.305401	0.278274	0
1258	0.305401	0.278274	0
1259	0.305401	0.278094	0
1262	0.305401	0.277554	0
1263	0.305401	0.277194	0
1265	0.305401	0.277014	0
1266	0.303694	0.276653	0
1267	0.303694	0.276473	0
1268	0.303694	0.276473	0
1269	0.303694	0.276292	0
1270	0.303694	0.276111	0
1271	0.301969	0.275749	0
1272	0.301969	0.275568	0
1274	0.301969	0.275568	0
1275	0.301969	0.275568	0
1276	0.301969	0.275386	0
1277	0.301969	0.275386	0
1279	0.301969	0.275205	0
1280	0.300223	0.275205	0
1281	0.300223	0.274841	0
1282	0.300223	0.274659	0
1283	0.300223	0.274294	0
1284	0.298478	0.274112	0
1285	0.298478	0.27393	0
1286	0.298478	0.273384	0
1287	0.298478	0.273384	0
1288	0.298478	0.273384	0
1290	0.298478	0.273201	0
1291	0.298478	0.273018	0
1292	0.298478	0.272835	0
1293	0.298478	0.272653	0
1294	0.298478	0.272653	0
1295	0.298478	0.272653	0
1297	0.298478	0.272469	0
1298	0.298478	0.272285	0
1299	0.298478	0.271917	0
1302	0.298478	0.271917	0
1304	0.298478	0.271917	0
1305	0.298478	0.271917	0
1306	0.298478	0.271547	0
1307	0.298478	0.271547	0
1310	0.298478	0.271362	0
1311	0.298478	0.271177	0
1312	0.298478	0.271177	0
1313	0.298478	0.270992	0
1314	0.298478	0.270807	0
1316	0.298478	0.270623	0
1318	0.298478	0.270438	0
1319	0.298478	0.270067	0
1320	0.298478	0.269513	0
1321	0.298478	0.269144	0
1322	0.298478	0.269144	0
1324	0.296722	0.268958	0
1325	0.296722	0.268773	0
1326	0.296722	0.268773	0
1327	0.296722	0.268773	0
1328	0.296722	0.268773	0
1329	0.296722	0.268215	0
1330	0.296722	0.268029	0
1331	0.296722	0.268029	0
1332	0.296722	0.268029	0
1333	0.296722	0.267655	0
1334	0.296722	0.267469	0
1336	0.296722	0.267282	0
1337	0.296722	0.267282	0
1338	0.296722	0.266908	0
1342	0.296722	0.266535	0
1343	0.296722	0.266347	0
1344	0.296722	0.26616	0
1345	0.296722	0.265973	0
1346	0.296722	0.265973	0
1347	0.296722	0.265598	0
1348	0.294956	0.265411	0
1349	0.294956	0.265035	0
1350	0.294956	0.264848	0
1351	0.294956	0.264848	0
1352	0.294956	0.264284	0
1353	0.294956	0.264284	0
1354	0.294956	0.263908	0
1355	0.294956	0.263719	0
1356	0.29319	0.263531	0
1357	0.29319	0.263154	0
1359	0.29319	0.262965	0
1360	0.29319	0.262588	0
1361	0.29319	0.262211	0
1362	0.29319	0.262022	0
1363	0.29319	0.261457	0
1364	0.29319	0.261457	0
1365	0.29319	0.261268	0
1366	0.291424	0.261079	0
1367	0.291424	0.26089	0
1368	0.291424	0.2607	0
1369	0.291424	0.2607	0
1370	0.291424	0.260321	0
1371	0.291424	0.260131	0
1372	0.289647	0.260131	0
1374	0.289647	0.259751	0
1375	0.289647	0.259561	0
1377	0.28787	0.25937	0
1378	0.28787	0.258798	0
1379	0.28787	0.258607	0
1380	0.28787	0.258607	0
1382	0.28787	0.258607	0
1386	0.286093	0.258607	0
1388	0.286093	0.258607	0
1389	0.286093	0.258607	0
1390	0.286093	0.258607	0
1391	0.286093	0.258415	0
1392	0.286093	0.258415	0
1393	0.286093	0.258031	0
1394	0.286093	0.258031	0
1395	0.286093	0.257647	0
1396	0.286093	0.257647	0
1397	0.286093	0.257262	0
1398	0.286093	0.257262	0
1400	0.286093	0.257069	0
1403	0.286093	0.257069	0
1404	0.286093	0.25649	0
1405	0.286093	0.256104	0
1406	0.286093	0.255911	0
1407	0.286093	0.255911	0
1408	0.286093	0.255717	0
1409	0.286093	0.255523	0
1410	0.286093	0.255523	0
1412	0.286093	0.255523	0
1413	0.286093	0.255523	0
1414	0.286093	0.255328	0
1415	0.286093	0.254939	0
1416	0.284293	0.254745	0
1417	0.284293	0.254745	0
1418	0.284293	0.25455	0
1419	0.284293	0.254355	0
1420	0.284293	0.254355	0
1421	0.284293	0.254355	0
1422	0.284293	0.254355	0
1423	0.284293	0.25416	0
1427	0.284293	0.253965	0
1429	0.284293	0.253769	0
1430	0.284293	0.253574	0
1431	0.282494	0.253574	0
1432	0.282494	0.253182	0
1433	0.282494	0.252986	0
1434	0.282494	0.25279	0
1435	0.280695	0.25279	0
1436	0.280695	0.25279	0
1438	0.280695	0.25279	0
1439	0.280695	0.25279	0
1440	0.280695	0.25279	0
1441	0.280695	0.252396	0
1442	0.280695	0.252396	0
1444	0.280695	0.252198	0
1446	0.280695	0.252001	0
1447	0.280695	0.251803	0
1450	0.278884	0.251803	0
1451	0.278884	0.251209	0
1452	0.278884	0.251209	0
1453	0.278884	0.251209	0
1454	0.277073	0.251209	0
1455	0.277073	0.25101	0
1456	0.277073	0.250811	0
1457	0.277073	0.250215	0
1459	0.277073	0.250017	0
1460	0.277073	0.249818	0
1462	0.277073	0.249818	0
1463	0.275262	0.249619	0
1464	0.275262	0.249619	0
1465	0.275262	0.249419	0
1466	0.275262	0.24922	0
1467	0.275262	0.24922	0
1468	0.275262	0.24922	0
1469	0.273439	0.24902	0
1470	0.273439	0.248819	0
1472	0.273439	0.248417	0
1473	0.273439	0.248216	0
1474	0.271616	0.248015	0
1475	0.271616	0.247813	0
1476	0.271616	0.247813	0
1477	0.271616	0.247813	0
1479	0.271616	0.247611	0
1480	0.271616	0.247409	0
1481	0.271616	0.247207	0
1482	0.271616	0.246804	0
1483	0.271616	0.246602	0
1484	0.271616	0.2464	0
1485	0.271616	0.246198	0
1487	0.271616	0.246198	0
1488	0.269768	0.245996	0
1490	0.269768	0.245996	0
1492	0.269768	0.245996	0
1493	0.269768	0.245794	0
1494	0.269768	0.245794	0
1495	0.269768	0.245794	0
1496	0.269768	0.245388	0
1497	0.269768	0.245388	0
1498	0.269768	0.24478	0
1500	0.269768	0.244576	0
1503	0.269768	0.244576	0
1504	0.269768	0.244576	0
1505	0.266022	0.244373	0
1509	0.266022	0.243966	0
1510	0.266022	0.243966	0
1512	0.266022	0.243762	0
1513	0.266022	0.243559	0
1515	0.266022	0.243354	0
1516	0.266022	0.242947	0
1517	0.266022	0.242335	0
1518	0.266022	0.242335	0
1519	0.266022	0.242335	0
1520	0.266022	0.242335	0
1522	0.266022	0.242335	0
1524	0.266022	0.241721	0
1525	0.266022	0.241516	0
1526	0.266022	0.241516	0
1527	0.266022	0.241516	0
1528	0.266022	0.241311	0
1530	0.266022	0.241106	0
1531	0.266022	0.241106	0
1532	0.266022	0.2409	0
1533	0.264121	0.2409	0
1534	0.264121	0.240694	0
1536	0.264121	0.240488	0
1539	0.264121	0.240281	0
1540	0.264121	0.240281	0
1542	0.264121	0.240074	0
1547	0.264121	0.240074	0
1550	0.264121	0.240074	0
1551	0.264121	0.240074	0
1554	0.264121	0.239867	0
1556	0.264121	0.239039	0
1560	0.264121	0.239039	0
1562	0.264121	0.238624	0
1563	0.264121	0.238417	0
1566	0.264121	0.238417	0
1569	0.264121	0.238209	0
1570	0.264121	0.238209	0
1571	0.264121	0.238	0
1572	0.264121	0.237792	0
1574	0.264121	0.237374	0
1575	0.264121	0.237374	0
1576	0.264121	0.237374	0
1577	0.264121	0.237165	0
1578	0.264121	0.237165	0
1579	0.264121	0.237165	0
1581	0.262207	0.236955	0
1582	0.262207	0.236955	0
1585	0.262207	0.236745	0
1586	0.262207	0.236535	0
1588	0.260294	0.236325	0
1592	0.260294	0.236115	0
1593	0.260294	0.235486	0
1594	0.260294	0.235276	0
1596	0.260294	0.235276	0
1598	0.260294	0.235066	0
1599	0.260294	0.234856	0
1601	0.258351	0.234856	0
1604	0.258351	0.234435	0
1605	0.256394	0.234224	0
1606	0.256394	0.233802	0
1608	0.256394	0.233591	0
1609	0.256394	0.23338	0
1610	0.256394	0.233168	0
1611	0.256394	0.232956	0
1612	0.256394	0.232533	0
1613	0.256394	0.232533	0
1614	0.256394	0.232533	0
1615	0.256394	0.232321	0
1618	0.256394	0.232321	0
1619	0.256394	0.231684	0
1620	0.256394	0.231259	0
1621	0.256394	0.231259	0
1622	0.256394	0.231259	0
1623	0.256394	0.231259	0
1625	0.254437	0.231046	0
1626	0.254437	0.231046	0
1628	0.254437	0.231046	0
1631	0.254437	0.231046	0
1632	0.254437	0.231046	0
1634	0.254437	0.230831	0
1635	0.254437	0.230617	0
1636	0.254437	0.230402	0
1638	0.254437	0.229974	0
1639	0.254437	0.229759	0
1640	0.254437	0.229759	0
1641	0.254437	0.229544	0
1644	0.254437	0.229544	0
1645	0.254437	0.228899	0
1646	0.254437	0.228682	0
1648	0.252464	0.228249	0
1649	0.248519	0.227816	0
1652	0.248519	0.227816	0
1653	0.248519	0.227816	0
1654	0.248519	0.227816	0
1657	0.248519	0.227381	0
1658	0.248519	0.227163	0
1659	0.248519	0.226945	0
1660	0.248519	0.226945	0
1661	0.248519	0.226507	0
1662	0.248519	0.226507	0
1663	0.246547	0.226288	0
1664	0.246547	0.226288	0
1665	0.246547	0.226069	0
1666	0.246547	0.22585	0
1668	0.246547	0.22585	0
1670	0.246547	0.225631	0
1672	0.246547	0.225411	0
1673	0.246547	0.224973	0
1674	0.246547	0.224754	0
1675	0.246547	0.224315	0
1679	0.246547	0.224315	0
1680	0.246547	0.224315	0
1683	0.246547	0.224315	0
1684	0.246547	0.224093	0
1685	0.246547	0.223651	0
1686	0.246547	0.223651	0
1687	0.246547	0.223651	0
1689	0.246547	0.223651	0
1692	0.246547	0.223651	0
1697	0.246547	0.223427	0
1698	0.246547	0.223204	0
1700	0.246547	0.222981	0
1701	0.246547	0.222534	0
1703	0.246547	0.222087	0
1705	0.244543	0.222087	0
1706	0.244543	0.222087	0
1708	0.244543	0.222087	0
1712	0.244543	0.221862	0
1713	0.244543	0.221862	0
1715	0.244543	0.221636	0
1716	0.244543	0.221411	0
1717	0.244543	0.221411	0
1718	0.244543	0.221184	0
1719	0.244543	0.221184	0
1720	0.244543	0.221184	0
1721	0.244543	0.220958	0
1722	0.244543	0.220958	0
1723	0.244543	0.22073	0
1724	0.244543	0.220275	0
1725	0.244543	0.220275	0
1726	0.244543	0.220048	0
1728	0.244543	0.220048	0
1730	0.244543	0.220048	0
1731	0.244543	0.219819	0
1733	0.244543	0.219819	0
1738	0.244543	0.219819	0
1739	0.244543	0.219591	0
1741	0.244543	0.219362	0
1744	0.244543	0.218904	0
1745	0.244543	0.218676	0
1746	0.244543	0.218676	0
1747	0.242505	0.218447	0
1749	0.242505	0.218447	0
1751	0.242505	0.218447	0
1753	0.242505	0.218447	0
1757	0.242505	0.218447	0
1758	0.242505	0.218447	0
1759	0.242505	0.218447	0
1762	0.242505	0.218447	0
1765	0.242505	0.218447	0
1767	0.242505	0.218447	0
1768	0.242505	0.218447	0
1769	0.242505	0.218447	0
1770	0.242505	0.218215	0
1773	0.242505	0.218215	0
1774	0.242505	0.218215	0
1775	0.242505	0.217751	0
1776	0.242505	0.217751	0
1778	0.242505	0.217517	0
1779	0.242505	0.217517	0
1783	0.240467	0.217283	0
1787	0.240467	0.217049	0
1789	0.240467	0.217049	0
1790	0.240467	0.217049	0
1791	0.240467	0.216578	0
1792	0.240467	0.216578	0
1794	0.238376	0.216342	0
1795	0.238376	0.216342	0
1796	0.238376	0.216342	0
1797	0.238376	0.216106	0
1799	0.238376	0.216106	0
1801	0.238376	0.216106	0
1802	0.238376	0.215869	0
1805	0.238376	0.215869	0
1806	0.238376	0.215869	0
1813	0.238376	0.215869	0
1816	0.238376	0.215869	0
1817	0.236266	0.215869	0
1820	0.236266	0.21563	0
1821	0.236266	0.21563	0
1823	0.236266	0.215151	0
1826	0.236266	0.214911	0
1828	0.236266	0.214911	0
1830	0.236266	0.21467	0
1831	0.236266	0.21467	0
1832	0.236266	0.21467	0
1833	0.236266	0.21467	0
1834	0.236266	0.21467	0
1836	0.236266	0.214429	0
1837	0.236266	0.214429	0
1838	0.236266	0.214429	0
1839	0.236266	0.214429	0
1841	0.236266	0.214429	0
1843	0.236266	0.214429	0
1848	0.236266	0.213944	0
1850	0.236266	0.213944	0
1852	0.236266	0.2137	0
1853	0.236266	0.2137	0
1854	0.236266	0.2137	0
1855	0.236266	0.213213	0
1856	0.236266	0.213213	0
1858	0.236266	0.212969	0
1859	0.236266	0.212725	0
1861	0.236266	0.212237	0
1863	0.236266	0.212237	0
1864	0.236266	0.211993	0
1867	0.236266	0.211993	0
1868	0.236266	0.211993	0
1870	0.236266	0.211993	0
1871	0.236266	0.211747	0
1872	0.236266	0.211501	0
1873	0.236266	0.211254	0
1874	0.236266	0.211254	0
1876	0.236266	0.211008	0
1877	0.236266	0.210761	0
1880	0.236266	0.210514	0
1881	0.236266	0.210514	0
1885	0.236266	0.210266	0
1886	0.236266	0.209771	0
1890	0.236266	0.209771	0
1892	0.236266	0.209771	0
1896	0.236266	0.209771	0
1897	0.236266	0.209771	0
1898	0.236266	0.209522	0
1900	0.236266	0.209522	0
1902	0.236266	0.209522	0
1904	0.236266	0.209272	0
1905	0.236266	0.209022	0
1907	0.236266	0.208772	0
1908	0.236266	0.208772	0
1910	0.234037	0.208523	0
1911	0.234037	0.208523	0
1912	0.234037	0.208523	0
1914	0.234037	0.208523	0
1918	0.234037	0.208272	0
1920	0.234037	0.208272	0
1921	0.234037	0.208272	0
1923	0.234037	0.208272	0
1924	0.234037	0.208272	0
1925	0.234037	0.208272	0
1926	0.234037	0.208019	0
1927	0.234037	0.208019	0
1928	0.234037	0.207766	0
1932	0.234037	0.207512	0
1935	0.234037	0.207512	0
1936	0.234037	0.207258	0
1939	0.234037	0.207258	0
1942	0.234037	0.207258	0
1946	0.234037	0.207003	0
1947	0.234037	0.206748	0
1948	0.234037	0.206748	0
1949	0.234037	0.206748	0
1950	0.234037	0.206748	0
1951	0.234037	0.206748	0
1952	0.234037	0.206491	0
1953	0.234037	0.206491	0
1954	0.234037	0.206234	0
1959	0.234037	0.206234	0
1960	0.234037	0.205976	0
1961	0.234037	0.205976	0
1962	0.234037	0.205976	0
1966	0.234037	0.205976	0
1967	0.234037	0.205718	0
1968	0.234037	0.205718	0
1970	0.234037	0.205459	0
1972	0.234037	0.205199	0
1975	0.234037	0.205199	0
1977	0.229403	0.204939	0
1978	0.229403	0.204679	0
1980	0.229403	0.204419	0
1981	0.229403	0.204159	0
1982	0.229403	0.20364	0
1983	0.229403	0.20364	0
1984	0.229403	0.20338	0
1986	0.229403	0.20312	0
1988	0.229403	0.202859	0
1990	0.229403	0.202598	0
1991	0.229403	0.202598	0
1992	0.229403	0.202598	0
1993	0.229403	0.202598	0
1996	0.229403	0.202598	0
1998	0.229403	0.202336	0
2000	0.229403	0.202074	0
2002	0.229403	0.202074	0
2003	0.229403	0.201812	0
2004	0.229403	0.201549	0
2008	0.229403	0.201549	0
2009	0.229403	0.201549	0
2010	0.229403	0.201549	0
2011	0.229403	0.201549	0
2013	0.227013	0.201285	0
2015	0.227013	0.201285	0
2018	0.227013	0.201021	0
2023	0.227013	0.201021	0
2025	0.227013	0.200756	0
2030	0.227013	0.200756	0
2033	0.227013	0.200756	0
2036	0.227013	0.200756	0
2037	0.227013	0.200756	0
2038	0.227013	0.200756	0
2039	0.227013	0.200488	0
2042	0.227013	0.20022	0
2043	0.227013	0.199952	0
2044	0.227013	0.199952	0
2049	0.227013	0.199683	0
2051	0.227013	0.199413	0
2052	0.227013	0.199413	0
2054	0.227013	0.199413	0
2055	0.227013	0.199141	0
2060	0.227013	0.198869	0
2062	0.227013	0.198869	0
2063	0.227013	0.198869	0
2068	0.227013	0.198595	0
2070	0.227013	0.198595	0
2072	0.227013	0.198321	0
2075	0.227013	0.198321	0
2076	0.227013	0.198046	0
2078	0.227013	0.198046	0
2082	0.227013	0.198046	0
2086	0.227013	0.198046	0
2087	0.227013	0.198046	0
2093	0.227013	0.198046	0
2096	0.227013	0.197769	0
2099	0.227013	0.197491	0
2100	0.227013	0.197491	0
2102	0.227013	0.197491	0
2104	0.227013	0.197491	0
2107	0.227013	0.197491	0
2111	0.227013	0.197491	0
2113	0.227013	0.196933	0
2115	0.227013	0.196933	0
2116	0.227013	0.196933	0
2120	0.227013	0.196933	0
2121	0.224491	0.196933	0
2123	0.224491	0.196651	0
2125	0.224491	0.196369	0
2128	0.224491	0.196369	0
2137	0.224491	0.196088	0
2138	0.224491	0.195807	0
2139	0.224491	0.195807	0
2141	0.224491	0.195807	0
2145	0.22194	0.195525	0
2146	0.22194	0.195525	0
2149	0.22194	0.195525	0
2152	0.22194	0.195241	0
2153	0.22194	0.195241	0
2155	0.22194	0.194958	0
2160	0.22194	0.194958	0
2161	0.22194	0.194673	0
2162	0.22194	0.194389	0
2165	0.22194	0.194389	0
2169	0.22194	0.194105	0
2170	0.22194	0.194105	0
2171	0.22194	0.194105	0
2175	0.22194	0.194105	0
2176	0.22194	0.194105	0
2177	0.22194	0.194105	0
2179	0.22194	0.194105	0
2180	0.22194	0.194105	0
2182	0.22194	0.194105	0
2183	0.22194	0.194105	0
2184	0.22194	0.194105	0
2188	0.22194	0.193814	0
2190	0.22194	0.193522	0
2191	0.22194	0.193522	0
2192	0.22194	0.193522	0
2195	0.22194	0.193229	0
2197	0.22194	0.192936	0
2199	0.22194	0.192936	0
2200	0.22194	0.192348	0
2202	0.22194	0.192348	0
2207	0.22194	0.192052	0
2209	0.22194	0.191756	0
2210	0.22194	0.191756	0
2212	0.22194	0.191459	0
2213	0.22194	0.191163	0
2215	0.22194	0.191163	0
2219	0.22194	0.191163	0
2221	0.22194	0.191163	0
2224	0.22194	0.190864	0
2225	0.22194	0.190566	0
2226	0.22194	0.190566	0
2231	0.22194	0.190566	0
2232	0.22194	0.190266	0
2233	0.22194	0.190266	0
2238	0.22194	0.189965	0
2239	0.22194	0.189364	0
2240	0.22194	0.189062	0
2242	0.22194	0.188762	0
2246	0.22194	0.188762	0
2253	0.22194	0.188762	0
2254	0.22194	0.188762	0
2255	0.22194	0.188762	0
2257	0.22194	0.188762	0
2258	0.219233	0.188762	0
2261	0.219233	0.188762	0
2264	0.219233	0.188457	0
2266	0.219233	0.188151	0
2269	0.219233	0.188151	0
2273	0.219233	0.188151	0
2274	0.219233	0.187844	0
2277	0.219233	0.187844	0
2280	0.219233	0.187844	0
2283	0.219233	0.187844	0
2284	0.219233	0.187536	0
2285	0.219233	0.187227	0
2289	0.219233	0.187227	0
2290	0.219233	0.186918	0
2296	0.216458	0.186918	0
2299	0.216458	0.186606	0
2302	0.216458	0.186606	0
2303	0.216458	0.186606	0
2304	0.216458	0.185981	0
2305	0.216458	0.185981	0
2307	0.216458	0.185668	0
2309	0.216458	0.185668	0
2313	0.216458	0.185356	0
2314	0.216458	0.185043	0
2316	0.216458	0.18473	0
2324	0.216458	0.18473	0
2325	0.216458	0.18473	0
2329	0.216458	0.18473	0
2332	0.213647	0.184415	0
2333	0.213647	0.184415	0
2334	0.213647	0.184099	0
2336	0.213647	0.183783	0
2337	0.213647	0.183783	0
2338	0.213647	0.183151	0
2339	0.213647	0.183151	0
2340	0.213647	0.182516	0
2341	0.213647	0.182198	0
2343	0.213647	0.182198	0
2344	0.213647	0.182198	0
2345	0.213647	0.182198	0
2359	0.213647	0.182198	0
2362	0.213647	0.182198	0
2366	0.213647	0.182198	0
2367	0.213647	0.182198	0
2368	0.213647	0.182198	0
2370	0.213647	0.181875	0
2371	0.213647	0.181875	0
2374	0.213647	0.181875	0
2381	0.213647	0.181228	0
2384	0.213647	0.180904	0
2385	0.213647	0.180904	0
2399	0.213647	0.180904	0
2401	0.213647	0.180579	0
2402	0.213647	0.180579	0
2406	0.213647	0.180254	0
2407	0.213647	0.180254	0
2408	0.213647	0.180254	0
2409	0.213647	0.179927	0
2410	0.213647	0.179927	0
2413	0.213647	0.179601	0
2414	0.213647	0.179601	0
2415	0.213647	0.179273	0
2416	0.213647	0.179273	0
2417	0.213647	0.178945	0
2419	0.213647	0.178945	0
2424	0.213647	0.178945	0
2427	0.213647	0.178615	0
2430	0.213647	0.178615	0
2434	0.213647	0.178615	0
2436	0.213647	0.178615	0
2437	0.213647	0.178615	0
2440	0.210595	0.178615	0
2445	0.210595	0.178284	0
2463	0.207498	0.178284	0
2464	0.207498	0.177952	0
2467	0.207498	0.177952	0
2472	0.207498	0.177952	0
2473	0.207498	0.177952	0
2475	0.207498	0.177619	0
2478	0.207498	0.177619	0
2481	0.207498	0.177283	0
2482	0.207498	0.177283	0
2483	0.207498	0.177283	0
2488	0.207498	0.176946	0
2492	0.207498	0.176946	0
2494	0.207498	0.176946	0
2495	0.207498	0.176608	0
2496	0.207498	0.176608	0
2498	0.207498	0.176608	0
2499	0.207498	0.176269	0
2500	0.207498	0.176269	0
2502	0.207498	0.176269	0
2504	0.207498	0.175929	0
2506	0.207498	0.175929	0
2507	0.207498	0.175929	0
2509	0.207498	0.175585	0
2511	0.207498	0.175585	0
2517	0.207498	0.175585	0
2519	0.207498	0.17524	0
2520	0.207498	0.17524	0
2522	0.207498	0.174894	0
2528	0.207498	0.174894	0
2530	0.207498	0.174894	0
2535	0.207498	0.174547	0
2539	0.207498	0.174547	0
2542	0.207498	0.174547	0
2547	0.207498	0.174547	0
2548	0.207498	0.174547	0
2550	0.207498	0.174547	0
2552	0.207498	0.174547	0
2555	0.207498	0.174547	0
2567	0.207498	0.174194	0
2569	0.207498	0.174194	0
2570	0.207498	0.173838	0
2575	0.207498	0.173838	0
2576	0.207498	0.173838	0
2577	0.207498	0.173838	0
2583	0.207498	0.173838	0
2586	0.207498	0.173838	0
2587	0.207498	0.173838	0
2594	0.207498	0.173838	0
2597	0.207498	0.173476	0
2598	0.207498	0.173476	0
2599	0.207498	0.173476	0
2601	0.207498	0.173476	0
2602	0.207498	0.173476	0
2607	0.207498	0.173109	0
2609	0.207498	0.172744	0
2611	0.207498	0.172744	0
2615	0.207498	0.172744	0
2618	0.207498	0.172744	0
2620	0.207498	0.172371	0
2621	0.207498	0.172371	0
2622	0.207498	0.172371	0
2623	0.207498	0.172371	0
2624	0.207498	0.171996	0
2625	0.207498	0.171996	0
2631	0.207498	0.171621	0
2639	0.207498	0.171621	0
2642	0.207498	0.171246	0
2643	0.207498	0.170871	0
2644	0.207498	0.170871	0
2645	0.207498	0.170871	0
2647	0.207498	0.170871	0
2649	0.207498	0.170493	0
2653	0.207498	0.170115	0
2655	0.207498	0.169361	0
2656	0.207498	0.168983	0
2658	0.207498	0.168605	0
2661	0.207498	0.168605	0
2666	0.207498	0.168226	0
2672	0.207498	0.167846	0
2676	0.207498	0.167846	0
2678	0.207498	0.167465	0
2684	0.207498	0.167465	0
2686	0.207498	0.167465	0
2688	0.207498	0.167465	0
2689	0.207498	0.167465	0
2690	0.207498	0.167082	0
2702	0.207498	0.166698	0
2703	0.207498	0.166698	0
2706	0.207498	0.166698	0
2708	0.207498	0.166312	0
2711	0.207498	0.166312	0
2712	0.207498	0.166312	0
2717	0.207498	0.166312	0
2718	0.207498	0.166312	0
2721	0.207498	0.166312	0
2722	0.207498	0.166312	0
2724	0.207498	0.165922	0
2726	0.207498	0.165922	0
2729	0.20404	0.165531	0
2731	0.20404	0.164751	0
2734	0.20404	0.164359	0
2742	0.20404	0.164359	0
2744	0.20404	0.163576	0
2752	0.20404	0.163184	0
2753	0.20404	0.16279	0
2758	0.20404	0.16279	0
2765	0.200522	0.16279	0
2770	0.197004	0.16279	0
2771	0.197004	0.16279	0
2776	0.197004	0.162391	0
[truncated: 9,949 more rows]

## Sheet: ExtFig2B
duration	observed	predicted	fold
1	0.99746	0.998924	0
2	0.996186	0.998225	0
3	0.992994	0.996588	0
4	0.991714	0.995093	0
5	0.991714	0.99366	0
6	0.991714	0.99221	0
7	0.991073	0.991071	0
8	0.988505	0.988949	0
9	0.98658	0.986652	0
10	0.984654	0.985165	0
11	0.981445	0.983422	0
12	0.978875	0.981512	0
13	0.975664	0.979752	0
14	0.973737	0.976818	0
15	0.971807	0.974788	0
16	0.970519	0.973513	0
17	0.968582	0.972405	0
18	0.967936	0.971122	0
19	0.966645	0.969322	0
20	0.964708	0.967861	0
21	0.960185	0.964764	0
22	0.957595	0.961576	0
23	0.954353	0.959324	0
24	0.952408	0.957327	0
25	0.950461	0.954891	0
26	0.947214	0.953321	0
27	0.944614	0.951308	0
28	0.942014	0.948762	0
29	0.940708	0.947175	0
30	0.9394	0.94567	0
31	0.938089	0.943807	0
32	0.938089	0.942204	0
33	0.937434	0.939797	0
34	0.934812	0.937472	0
35	0.933501	0.934964	0
36	0.931533	0.932809	0
37	0.930875	0.931368	0
38	0.928903	0.929022	0
39	0.92627	0.927572	0
40	0.924293	0.925666	0
41	0.922315	0.923574	0
42	0.915058	0.918127	0
43	0.91043	0.91503	0
44	0.90778	0.912106	0
45	0.905789	0.909269	0
46	0.905123	0.906789	0
47	0.903792	0.904765	0
48	0.899793	0.902092	0
49	0.897127	0.898301	0
50	0.895126	0.896168	0
51	0.893788	0.894216	0
52	0.893118	0.89189	0
53	0.889092	0.890027	0
54	0.885063	0.887598	0
55	0.882371	0.884236	0
56	0.879666	0.880874	0
57	0.875606	0.878348	0
58	0.874928	0.876753	0
59	0.874249	0.874687	0
60	0.872891	0.872427	0
61	0.870851	0.870257	0
62	0.868807	0.867233	0
63	0.866079	0.861194	0
64	0.864712	0.859205	0
65	0.861971	0.85712	0
66	0.859224	0.854465	0
67	0.853028	0.851996	0
68	0.85096	0.849998	0
69	0.849581	0.847141	0
70	0.848201	0.842847	0
71	0.84751	0.840261	0
72	0.846818	0.839012	0
73	0.846126	0.836899	0
74	0.841283	0.835839	0
75	0.839206	0.834491	0
76	0.836434	0.83314	0
77	0.836434	0.831115	0
78	0.83365	0.828509	0
79	0.832953	0.826191	0
80	0.832256	0.825222	0
81	0.831559	0.823477	0
82	0.831559	0.82241	0
83	0.830164	0.820368	0
84	0.828066	0.815614	0
85	0.823162	0.813471	0
86	0.822461	0.81084	0
87	0.820358	0.809376	0
88	0.818253	0.80752	0
89	0.815441	0.806052	0
90	0.814032	0.804388	0
91	0.809804	0.801255	0
92	0.808392	0.799587	0
93	0.806274	0.797133	0
94	0.805566	0.795756	0
95	0.803445	0.793299	0
96	0.80203	0.791429	0
97	0.800615	0.790149	0
98	0.796368	0.788178	0
99	0.79566	0.786305	0
100	0.794951	0.784529	0
101	0.794239	0.782948	0
102	0.792814	0.78107	0
103	0.789965	0.779386	0
104	0.789965	0.777306	0
105	0.789251	0.774232	0
106	0.787821	0.772246	0
107	0.787105	0.770853	0
108	0.786388	0.768865	0
109	0.785671	0.76747	0
110	0.784954	0.766472	0
111	0.780645	0.765473	0
112	0.779207	0.762381	0
113	0.777768	0.760379	0
114	0.776328	0.758477	0
115	0.774888	0.756573	0
116	0.774888	0.754968	0
117	0.773445	0.753864	0
118	0.77128	0.752759	0
119	0.768389	0.751051	0
120	0.766942	0.748237	0
121	0.765493	0.747129	0
122	0.765493	0.745617	0
123	0.765493	0.743902	0
124	0.76404	0.741983	0
125	0.762584	0.740467	0
126	0.761857	0.737337	0
127	0.761127	0.735416	0
128	0.759667	0.733999	0
129	0.758206	0.733086	0
130	0.757475	0.731665	0
131	0.756013	0.729836	0
132	0.753086	0.727801	0
133	0.75162	0.724951	0
134	0.749418	0.723319	0
135	0.749418	0.721889	0
136	0.748683	0.719744	0
137	0.746474	0.718617	0
138	0.745002	0.716774	0
139	0.742791	0.714826	0
140	0.741318	0.711647	0
141	0.741318	0.709593	0
142	0.738358	0.707743	0
143	0.736876	0.706302	0
144	0.734652	0.704552	0
145	0.733169	0.703624	0
146	0.732428	0.701665	0
147	0.729459	0.698985	0
148	0.727974	0.697538	0
149	0.725741	0.695572	0
150	0.724252	0.694122	0
151	0.724252	0.692774	0
152	0.722759	0.691631	0
153	0.722012	0.689761	0
154	0.719772	0.686544	0
155	0.717527	0.685399	0
156	0.716778	0.683631	0
157	0.713017	0.682069	0
158	0.713017	0.680298	0
159	0.713017	0.678838	0
160	0.711511	0.677899	0
161	0.709252	0.675293	0
162	0.706989	0.67404	0
163	0.70548	0.672785	0
164	0.704725	0.67153	0
165	0.703969	0.670589	0
166	0.701701	0.669125	0
167	0.699432	0.66787	0
168	0.696404	0.666614	0
169	0.693377	0.664413	0
170	0.690342	0.662525	0
171	0.689584	0.661159	0
172	0.687308	0.659897	0
173	0.68579	0.658319	0
174	0.68503	0.657266	0
175	0.682747	0.654111	0
176	0.680463	0.65295	0
177	0.67818	0.651155	0
178	0.676658	0.649675	0
179	0.675896	0.647456	0
180	0.674374	0.646399	0
181	0.672086	0.644604	0
182	0.669797	0.64228	0
183	0.668268	0.64122	0
184	0.666738	0.640264	0
185	0.665972	0.638353	0
186	0.665972	0.636653	0
187	0.665972	0.635908	0
188	0.665205	0.634631	0
189	0.661364	0.632396	0
190	0.659049	0.630903	0
191	0.658277	0.629729	0
192	0.658277	0.628981	0
193	0.657505	0.627167	0
194	0.655959	0.625671	0
195	0.653633	0.624494	0
196	0.652081	0.622035	0
197	0.651304	0.620002	0
198	0.647418	0.618716	0
199	0.646639	0.616466	0
200	0.64586	0.61475	0
201	0.645081	0.613354	0
202	0.643521	0.611527	0
203	0.640397	0.6097	0
204	0.639616	0.607977	0
205	0.637273	0.606577	0
206	0.634146	0.6055	0
207	0.633363	0.604207	0
208	0.63258	0.602591	0
209	0.631014	0.601513	0
210	0.62709	0.599467	0
211	0.624735	0.597419	0
212	0.624735	0.596016	0
213	0.624735	0.594936	0
214	0.623948	0.594287	0
215	0.622373	0.593097	0
216	0.620795	0.591798	0
217	0.619214	0.59039	0
218	0.619214	0.589306	0
219	0.618422	0.587787	0
220	0.61763	0.58681	0
221	0.616837	0.585507	0
222	0.616044	0.584638	0
223	0.614456	0.582902	0
224	0.612867	0.580298	0
225	0.611277	0.57845	0
226	0.609687	0.577034	0
227	0.608892	0.575182	0
228	0.608097	0.57333	0
229	0.606507	0.572566	0
230	0.60571	0.571366	0
231	0.604114	0.569839	0
232	0.603316	0.567764	0
233	0.601716	0.566234	0
234	0.601716	0.564487	0
235	0.601716	0.563176	0
236	0.600916	0.562519	0
237	0.600115	0.560552	0
238	0.597711	0.558474	0
239	0.596104	0.557159	0
240	0.596104	0.5565	0
241	0.5953	0.55562	0
242	0.5953	0.55463	0
243	0.592886	0.553858	0
244	0.592081	0.552207	0
245	0.591275	0.550555	0
246	0.591275	0.548903	0
247	0.588855	0.54769	0
248	0.587242	0.546037	0
249	0.586434	0.545044	0
250	0.584819	0.54405	0
251	0.584819	0.542834	0
252	0.584819	0.540958	0
253	0.584007	0.539963	0
254	0.584007	0.539077	0
255	0.582382	0.53808	0
256	0.58157	0.537304	0
257	0.579133	0.535974	0
258	0.579133	0.534864	0
259	0.579133	0.532979	0
260	0.576686	0.531647	0
261	0.57587	0.530535	0
262	0.572603	0.529311	0
263	0.570967	0.528532	0
264	0.570967	0.52764	0
265	0.569329	0.526524	0
266	0.56769	0.524629	0
267	0.566047	0.523513	0
268	0.565224	0.522619	0
269	0.563577	0.521614	0
270	0.561105	0.519718	0
271	0.560281	0.518936	0
272	0.558633	0.518042	0
273	0.556157	0.517036	0
274	0.555332	0.516365	0
275	0.554506	0.514913	0
276	0.552023	0.514018	0
277	0.551194	0.513011	0
278	0.549536	0.512227	0
279	0.547879	0.510884	0
280	0.546218	0.508871	0
281	0.545388	0.50831	0
282	0.545388	0.507636	0
283	0.545388	0.506177	0
284	0.543728	0.505391	0
285	0.542898	0.504492	0
286	0.542068	0.503142	0
287	0.542068	0.501457	0
288	0.540405	0.501118	0
289	0.539572	0.500553	0
290	0.539572	0.499311	0
291	0.539572	0.498406	0
292	0.538736	0.497388	0
293	0.537063	0.496256	0
294	0.537063	0.495576	0
295	0.537063	0.493762	0
296	0.536222	0.4924	0
297	0.534541	0.491604	0
298	0.534541	0.490808	0
299	0.532858	0.490012	0
300	0.532016	0.48933	0
301	0.531174	0.488192	0
302	0.53033	0.487281	0
303	0.529484	0.486597	0
304	0.529484	0.485799	0
305	0.529484	0.484886	0
306	0.528638	0.484087	0
307	0.528638	0.482831	0
308	0.527789	0.481233	0
309	0.526941	0.480204	0
310	0.526091	0.479175	0
311	0.525241	0.478717	0
312	0.525241	0.478144	0
313	0.52439	0.477113	0
314	0.52439	0.475966	0
315	0.522687	0.474133	0
316	0.522687	0.473215	0
317	0.522687	0.472525	0
318	0.522687	0.471492	0
319	0.520133	0.470686	0
320	0.518431	0.469652	0
321	0.518431	0.468732	0
322	0.515873	0.467238	0
323	0.515019	0.466086	0
324	0.513308	0.465741	0
325	0.512452	0.464703	0
326	0.511595	0.464241	0
327	0.510737	0.463664	0
328	0.509878	0.462279	0
329	0.509878	0.46032	0
330	0.509019	0.459625	0
331	0.509019	0.458815	0
332	0.508156	0.458236	0
333	0.507293	0.457888	0
334	0.50643	0.457424	0
335	0.504702	0.456727	0
336	0.502109	0.455914	0
337	0.502109	0.454522	0
338	0.498652	0.453477	0
339	0.498652	0.453127	0
340	0.497787	0.452778	0
341	0.49519	0.451267	0
342	0.494324	0.450568	0
343	0.492592	0.449635	0
344	0.492592	0.448469	0
345	0.492592	0.447534	0
346	0.491724	0.44695	0
347	0.491724	0.446365	0
348	0.491724	0.445312	0
349	0.491724	0.444844	0
350	0.48998	0.443558	0
351	0.48998	0.442505	0
352	0.48998	0.441918	0
353	0.489105	0.441566	0
354	0.489105	0.440862	0
355	0.489105	0.440274	0
356	0.489105	0.439687	0
357	0.489105	0.43816	0
358	0.488225	0.437571	0
359	0.488225	0.436865	0
360	0.48646	0.436394	0
361	0.48646	0.435334	0
362	0.485577	0.434509	0
363	0.484692	0.434037	0
364	0.482923	0.432389	0
365	0.482923	0.4318	0
366	0.482923	0.43121	0
367	0.48027	0.430502	0
368	0.478494	0.429912	0
369	0.478494	0.429322	0
370	0.477607	0.428732	0
371	0.476719	0.428023	0
372	0.475831	0.427313	0
373	0.475831	0.426722	0
374	0.475831	0.426367	0
375	0.474052	0.425419	0
376	0.473163	0.424827	0
377	0.473163	0.424116	0
378	0.472272	0.423168	0
379	0.472272	0.422575	0
380	0.471377	0.421271	0
381	0.469585	0.420204	0
382	0.468689	0.419848	0
383	0.467793	0.419136	0
384	0.467793	0.418542	0
385	0.467793	0.417591	0
386	0.466895	0.416521	0
387	0.464201	0.415688	0
388	0.464201	0.41545	0
389	0.461502	0.414974	0
390	0.4597	0.414616	0
391	0.458797	0.41402	0
392	0.457892	0.412947	0
393	0.456987	0.411992	0
394	0.456987	0.411633	0
395	0.455177	0.410797	0
396	0.455177	0.40972	0
397	0.454272	0.409481	0
398	0.454272	0.408882	0
399	0.453365	0.408282	0
400	0.452457	0.407921	0
401	0.452457	0.407081	0
402	0.452457	0.406481	0
403	0.452457	0.40564	0
404	0.451546	0.40504	0
405	0.450636	0.40432	0
406	0.449726	0.402401	0
407	0.448815	0.40144	0
408	0.448815	0.400599	0
409	0.446994	0.399757	0
410	0.446994	0.398916	0
411	0.446994	0.398434	0
412	0.446994	0.397953	0
413	0.446994	0.397231	0
414	0.446994	0.396628	0
415	0.446994	0.396387	0
416	0.446994	0.395663	0
417	0.44608	0.394698	0
418	0.44608	0.394094	0
419	0.44608	0.393248	0
420	0.44608	0.391797	0
421	0.44608	0.390224	0
422	0.44608	0.38986	0
423	0.44608	0.389133	0
424	0.44608	0.389012	0
425	0.444233	0.38804	0
426	0.44331	0.387919	0
427	0.441463	0.387069	0
428	0.439615	0.386583	0
429	0.438692	0.385854	0
430	0.438692	0.385367	0
431	0.438692	0.38488	0
432	0.438692	0.384271	0
433	0.436841	0.383662	0
434	0.436841	0.382687	0
435	0.43499	0.381833	0
436	0.433139	0.381222	0
437	0.433139	0.380856	0
438	0.433139	0.380367	0
439	0.432211	0.380245	0
440	0.431284	0.379878	0
441	0.430356	0.379022	0
442	0.429425	0.378655	0
443	0.429425	0.378164	0
444	0.428493	0.377674	0
445	0.428493	0.377306	0
446	0.428493	0.376693	0
447	0.42663	0.375957	0
448	0.423836	0.374975	0
449	0.423836	0.374361	0
450	0.423836	0.373992	0
451	0.4229	0.373377	0
452	0.421965	0.373132	0
453	0.420093	0.372762	0
454	0.420093	0.371779	0
455	0.419158	0.37141	0
456	0.419158	0.370794	0
457	0.419158	0.369687	0
458	0.419158	0.368947	0
459	0.419158	0.368208	0
460	0.419158	0.368208	0
461	0.419158	0.367346	0
462	0.419158	0.366607	0
463	0.41822	0.365745	0
464	0.417282	0.365375	0
465	0.417282	0.364514	0
466	0.417282	0.364021	0
467	0.417282	0.363651	0
468	0.416345	0.363528	0
469	0.415407	0.362418	0
470	0.415407	0.361062	0
471	0.414469	0.360568	0
472	0.411656	0.360197	0
473	0.411656	0.359579	0
474	0.411656	0.359332	0
475	0.411656	0.358961	0
476	0.410718	0.357848	0
477	0.409781	0.357476	0
478	0.409781	0.357352	0
479	0.407905	0.35698	0
480	0.407905	0.35636	0
481	0.407905	0.355988	0
482	0.406025	0.35512	0
483	0.406025	0.354251	0
484	0.406025	0.353878	0
485	0.406025	0.353133	0
486	0.406025	0.352884	0
487	0.405081	0.352387	0
488	0.405081	0.351889	0
489	0.405081	0.350895	0
490	0.405081	0.350025	0
491	0.405081	0.349404	0
492	0.405081	0.348659	0
493	0.405081	0.348286	0
494	0.405081	0.347788	0
495	0.404137	0.347539	0
496	0.402248	0.346917	0
497	0.402248	0.346048	0
498	0.402248	0.345426	0
499	0.401304	0.345177	0
500	0.401304	0.344555	0
502	0.399416	0.343808	0
503	0.397527	0.34331	0
504	0.396583	0.342439	0
505	0.395639	0.342065	0
506	0.395639	0.341691	0
507	0.395639	0.341067	0
508	0.395639	0.340568	0
509	0.395639	0.340194	0
510	0.395639	0.339694	0
511	0.394694	0.33907	0
512	0.39375	0.33857	0
513	0.39375	0.338071	0
514	0.39375	0.337572	0
515	0.39375	0.337197	0
516	0.390911	0.336572	0
517	0.390911	0.336447	0
518	0.389964	0.336072	0
519	0.388071	0.335696	0
520	0.388071	0.335321	0
521	0.388071	0.33507	0
522	0.388071	0.334569	0
523	0.388071	0.333942	0
524	0.388071	0.33319	0
525	0.386173	0.332689	0
526	0.386173	0.332186	0
527	0.386173	0.331684	0
528	0.386173	0.331432	0
529	0.386173	0.331181	0
530	0.385222	0.330679	0
531	0.385222	0.330176	0
532	0.384271	0.329546	0
533	0.38332	0.328916	0
534	0.38332	0.328538	0
535	0.38332	0.328033	0
536	0.38332	0.327906	0
537	0.382369	0.32778	0
538	0.381418	0.327021	0
539	0.380466	0.326516	0
540	0.379515	0.325505	0
541	0.378564	0.325	0
542	0.377613	0.324494	0
543	0.377613	0.324114	0
544	0.377613	0.323734	0
545	0.377613	0.322596	0
546	0.375696	0.321962	0
547	0.375696	0.321456	0
548	0.374738	0.321329	0
549	0.372816	0.321074	0
550	0.372816	0.320566	0
551	0.371855	0.320312	0
552	0.371855	0.31955	0
553	0.371855	0.318534	0
554	0.370887	0.318025	0
555	0.369918	0.317516	0
556	0.367982	0.317261	0
557	0.367013	0.316497	0
558	0.367013	0.316242	0
559	0.367013	0.315732	0
560	0.367013	0.315349	0
561	0.367013	0.315094	0
562	0.367013	0.314838	0
563	0.366042	0.31471	0
564	0.365069	0.314327	0
565	0.365069	0.3142	0
566	0.365069	0.314072	0
567	0.364095	0.312923	0
568	0.363119	0.312667	0
569	0.36214	0.312027	0
570	0.36214	0.312027	0
571	0.36214	0.311643	0
572	0.36214	0.31113	0
573	0.361159	0.310362	0
574	0.361159	0.310105	0
575	0.360178	0.309593	0
576	0.360178	0.309208	0
577	0.360178	0.308951	0
578	0.360178	0.308695	0
579	0.360178	0.308438	0
580	0.360178	0.30831	0
581	0.358209	0.307668	0
582	0.358209	0.307283	0
583	0.357223	0.307155	0
584	0.357223	0.306898	0
585	0.357223	0.306256	0
586	0.357223	0.305871	0
587	0.356236	0.305485	0
588	0.356236	0.304586	0
589	0.355246	0.304458	0
590	0.354254	0.303814	0
591	0.353262	0.303299	0
592	0.353262	0.30317	0
593	0.353262	0.302912	0
594	0.353262	0.302525	0
595	0.353262	0.302008	0
596	0.353262	0.301749	0
597	0.353262	0.30149	0
598	0.352258	0.300713	0
599	0.352258	0.300325	0
600	0.350251	0.300066	0
601	0.350251	0.299677	0
602	0.348244	0.299677	0
603	0.34724	0.299288	0
604	0.34724	0.299158	0
605	0.34724	0.299028	0
606	0.34724	0.298638	0
607	0.34724	0.298378	0
608	0.34724	0.298119	0
609	0.34724	0.297729	0
610	0.34724	0.29747	0
611	0.34724	0.296821	0
612	0.346237	0.295784	0
613	0.346237	0.295524	0
614	0.346237	0.294876	0
615	0.345233	0.294616	0
616	0.344229	0.293967	0
617	0.344229	0.293707	0
618	0.344229	0.293577	0
619	0.344229	0.293057	0
620	0.343223	0.292797	0
621	0.342216	0.292667	0
622	0.34121	0.292016	0
623	0.34121	0.291755	0
624	0.34121	0.291365	0
625	0.34121	0.291234	0
626	0.34121	0.290843	0
627	0.34121	0.290191	0
628	0.34121	0.289669	0
629	0.34121	0.289408	0
630	0.34121	0.289017	0
631	0.340191	0.288886	0
632	0.339173	0.288494	0
633	0.339173	0.288102	0
634	0.339173	0.28771	0
635	0.338154	0.287579	0
636	0.338154	0.287317	0
637	0.337129	0.286793	0
638	0.337129	0.286399	0
639	0.337129	0.286136	0
640	0.337129	0.286005	0
641	0.336105	0.285742	0
642	0.336105	0.28548	0
643	0.335077	0.284692	0
644	0.335077	0.283904	0
645	0.335077	0.283641	0
646	0.335077	0.283246	0
647	0.335077	0.282983	0
648	0.333009	0.282851	0
649	0.331974	0.282456	0
650	0.331974	0.28193	0
651	0.330937	0.281667	0
652	0.330937	0.281403	0
653	0.330937	0.281008	0
654	0.330937	0.280876	0
655	0.330937	0.28035	0
656	0.330937	0.279823	0
657	0.32989	0.279297	0
658	0.32989	0.278902	0
659	0.32989	0.278638	0
660	0.32989	0.278375	0
661	0.32989	0.278375	0
662	0.32989	0.277716	0
663	0.32989	0.27732	0
664	0.32989	0.277057	0
665	0.32989	0.276661	0
666	0.32989	0.276397	0
667	0.328839	0.276265	0
668	0.328839	0.276001	0
669	0.327788	0.275869	0
670	0.326738	0.275342	0
671	0.326738	0.275342	0
672	0.326738	0.274814	0
673	0.326738	0.273891	0
674	0.326738	0.273627	0
675	0.326738	0.273363	0
676	0.326738	0.273231	0
677	0.326738	0.273099	0
678	0.326738	0.272702	0
679	0.324623	0.272172	0
680	0.324623	0.271642	0
681	0.324623	0.271244	0
682	0.324623	0.271111	0
683	0.322508	0.270315	0
685	0.321451	0.269387	0
686	0.320383	0.268988	0
687	0.320383	0.268855	0
688	0.319315	0.268722	0
689	0.31824	0.268191	0
690	0.317157	0.268191	0
691	0.317157	0.268058	0
692	0.317157	0.267658	0
693	0.316075	0.267392	0
694	0.316075	0.266992	0
695	0.316075	0.266458	0
696	0.314992	0.266325	0
697	0.314992	0.266191	0
698	0.31391	0.265791	0
699	0.31391	0.265524	0
700	0.31391	0.264857	0
701	0.31391	0.264457	0
702	0.31391	0.264323	0
703	0.31391	0.264055	0
704	0.31391	0.26352	0
705	0.31391	0.263119	0
706	0.31391	0.262851	0
707	0.31282	0.262449	0
708	0.311726	0.261779	0
709	0.310633	0.261779	0
710	0.310633	0.261109	0
711	0.310633	0.260975	0
712	0.310633	0.260573	0
713	0.310633	0.260037	0
714	0.310633	0.259769	0
715	0.310633	0.259634	0
716	0.310633	0.259231	0
717	0.310633	0.258828	0
718	0.310633	0.258694	0
719	0.310633	0.258291	0
720	0.310633	0.258156	0
721	0.308437	0.258022	0
722	0.308437	0.258022	0
723	0.308437	0.257752	0
724	0.308437	0.257483	0
725	0.308437	0.257483	0
726	0.308437	0.257348	0
727	0.307336	0.257079	0
728	0.307336	0.256809	0
729	0.307336	0.256405	0
730	0.307336	0.25627	0
731	0.307336	0.255865	0
732	0.30623	0.255595	0
733	0.30623	0.25546	0
734	0.30623	0.25546	0
735	0.30623	0.25546	0
736	0.30623	0.255324	0
737	0.30623	0.255189	0
738	0.30623	0.255054	0
739	0.30623	0.255054	0
740	0.305121	0.254647	0
741	0.305121	0.254376	0
742	0.305121	0.253833	0
743	0.302885	0.253561	0
744	0.302885	0.252882	0
745	0.302885	0.252067	0
746	0.302885	0.252067	0
747	0.302885	0.251659	0
748	0.302885	0.251522	0
749	0.302885	0.250978	0
750	0.302885	0.250569	0
751	0.302885	0.250161	0
752	0.302885	0.249888	0
753	0.302885	0.249479	0
754	0.302885	0.249343	0
756	0.301768	0.24907	0
757	0.301768	0.248661	0
758	0.301768	0.248252	0
759	0.301768	0.247571	0
760	0.301768	0.247571	0
761	0.301768	0.246755	0
762	0.301768	0.245938	0
763	0.301768	0.245665	0
764	0.300646	0.245529	0
765	0.299524	0.244984	0
766	0.299524	0.244847	0
767	0.299524	0.24471	0
769	0.298402	0.244573	0
770	0.296159	0.2443	0
771	0.296159	0.244163	0
772	0.296159	0.244027	0
773	0.296159	0.244027	0
774	0.296159	0.24389	0
775	0.295037	0.24389	0
777	0.295037	0.243205	0
778	0.295037	0.243068	0
779	0.295037	0.242931	0
780	0.295037	0.242931	0
781	0.295037	0.242657	0
782	0.293915	0.24252	0
783	0.293915	0.242382	0
784	0.293915	0.241698	0
785	0.293915	0.241424	0
788	0.293915	0.241286	0
789	0.293915	0.241012	0
790	0.293915	0.240874	0
791	0.292785	0.240737	0
792	0.292785	0.240599	0
793	0.290524	0.240461	0
794	0.290524	0.240324	0
795	0.289393	0.239636	0
796	0.289393	0.23936	0
797	0.288263	0.239085	0
798	0.288263	0.238809	0
799	0.288263	0.238671	0
800	0.288263	0.238533	0
801	0.288263	0.238533	0
802	0.288263	0.238119	0
803	0.287132	0.238119	0
804	0.287132	0.23729	0
805	0.287132	0.237014	0
806	0.287132	0.237014	0
807	0.287132	0.236599	0
808	0.287132	0.236461	0
809	0.287132	0.236461	0
810	0.287132	0.235907	0
811	0.287132	0.235769	0
812	0.287132	0.23563	0
813	0.285997	0.235492	0
814	0.285997	0.235492	0
815	0.285997	0.235214	0
816	0.285997	0.235075	0
817	0.285997	0.234937	0
818	0.284858	0.234659	0
819	0.284858	0.23452	0
820	0.284858	0.234381	0
821	0.284858	0.234242	0
822	0.284858	0.234103	0
823	0.284858	0.234103	0
824	0.284858	0.234103	0
825	0.284858	0.233964	0
826	0.284858	0.233685	0
827	0.284858	0.233127	0
828	0.284858	0.233127	0
829	0.284858	0.233127	0
830	0.284858	0.232847	0
832	0.283714	0.232428	0
833	0.283714	0.232148	0
834	0.283714	0.232008	0
835	0.283714	0.231589	0
836	0.283714	0.231589	0
837	0.283714	0.231449	0
838	0.283714	0.231308	0
839	0.283714	0.231168	0
840	0.283714	0.230887	0
841	0.282561	0.230325	0
843	0.281407	0.230044	0
844	0.281407	0.229762	0
845	0.281407	0.229481	0
846	0.281407	0.229058	0
847	0.281407	0.229058	0
848	0.281407	0.228916	0
849	0.281407	0.228916	0
850	0.281407	0.228634	0
851	0.281407	0.228493	0
852	0.281407	0.228493	0
853	0.281407	0.228351	0
854	0.281407	0.227786	0
855	0.281407	0.227503	0
856	0.280225	0.227503	0
857	0.280225	0.227361	0
858	0.280225	0.227219	0
859	0.280225	0.226652	0
860	0.279043	0.226369	0
861	0.279043	0.225944	0
862	0.279043	0.225802	0
863	0.279043	0.22566	0
864	0.279043	0.225518	0
865	0.279043	0.225376	0
866	0.279043	0.225234	0
867	0.279043	0.225234	0
868	0.279043	0.224666	0
869	0.279043	0.224382	0
870	0.279043	0.22424	0
871	0.279043	0.224097	0
872	0.279043	0.223955	0
873	0.279043	0.22367	0
874	0.279043	0.223385	0
875	0.277845	0.222959	0
876	0.277845	0.222674	0
877	0.277845	0.222247	0
878	0.277845	0.222247	0
879	0.277845	0.221962	0
880	0.277845	0.22182	0
881	0.277845	0.22182	0
882	0.277845	0.22182	0
883	0.277845	0.221677	0
884	0.277845	0.221392	0
885	0.277845	0.221392	0
886	0.277845	0.22125	0
887	0.277845	0.22125	0
888	0.277845	0.22125	0
889	0.277845	0.220678	0
890	0.277845	0.220392	0
891	0.277845	0.219822	0
892	0.277845	0.219679	0
893	0.277845	0.219536	0
894	0.277845	0.219394	0
896	0.277845	0.219108	0
897	0.277845	0.219108	0
898	0.277845	0.218964	0
899	0.276626	0.218821	0
900	0.275408	0.218534	0
901	0.275408	0.218391	0
902	0.275408	0.218247	0
903	0.275408	0.217961	0
904	0.27297	0.217389	0
905	0.27297	0.217245	0
906	0.271752	0.216959	0
907	0.271752	0.216959	0
908	0.271752	0.216815	0
909	0.271752	0.216671	0
910	0.271752	0.216528	0
911	0.271752	0.21624	0
913	0.270533	0.215809	0
914	0.270533	0.215235	0
915	0.269315	0.215092	0
916	0.269315	0.215092	0
917	0.268096	0.214948	0
918	0.268096	0.214804	0
919	0.268096	0.214659	0
920	0.266877	0.214515	0
921	0.266877	0.214515	0
923	0.266877	0.214371	0
924	0.266877	0.214082	0
925	0.266877	0.214082	0
926	0.266877	0.213938	0
927	0.266877	0.213506	0
928	0.266877	0.213361	0
929	0.266877	0.212929	0
930	0.266877	0.212929	0
931	0.266877	0.212929	0
932	0.266877	0.212929	0
933	0.266877	0.212784	0
934	0.266877	0.212639	0
935	0.265642	0.212349	0
936	0.265642	0.212204	0
937	0.265642	0.211769	0
938	0.265642	0.211044	0
939	0.265642	0.210754	0
940	0.265642	0.210608	0
942	0.264406	0.210463	0
943	0.264406	0.210173	0
944	0.264406	0.210173	0
945	0.264406	0.210173	0
946	0.264406	0.210027	0
947	0.264406	0.209882	0
948	0.264406	0.209882	0
949	0.264406	0.209736	0
950	0.264406	0.20959	0
951	0.263171	0.20959	0
952	0.263171	0.209299	0
953	0.263171	0.209154	0
954	0.263171	0.209154	0
955	0.263171	0.209008	0
956	0.263171	0.209008	0
957	0.261924	0.208862	0
959	0.261924	0.208716	0
961	0.261924	0.20857	0
965	0.259399	0.208424	0
966	0.259399	0.208132	0
967	0.259399	0.207986	0
968	0.259399	0.207839	0
969	0.258134	0.207693	0
970	0.258134	0.207546	0
971	0.258134	0.207546	0
972	0.258134	0.2074	0
973	0.258134	0.2074	0
974	0.256868	0.207253	0
975	0.256868	0.206666	0
976	0.255597	0.206226	0
977	0.254325	0.206079	0
978	0.254325	0.206079	0
979	0.254325	0.205932	0
980	0.254325	0.205638	0
981	0.254325	0.205491	0
982	0.253047	0.205049	0
983	0.251749	0.204755	0
984	0.251749	0.204755	0
985	0.250445	0.204608	0
986	0.250445	0.204166	0
987	0.250445	0.204018	0
988	0.250445	0.204018	0
990	0.250445	0.203871	0
991	0.24914	0.203723	0
992	0.24914	0.203427	0
993	0.24914	0.20328	0
994	0.24914	0.202836	0
996	0.24914	0.202688	0
997	0.24914	0.202688	0
998	0.24914	0.20254	0
999	0.24914	0.202243	0
1000	0.24914	0.202095	0
1001	0.24914	0.202095	0
1002	0.24914	0.201797	0
1004	0.24914	0.201648	0
1005	0.24914	0.201648	0
1006	0.24914	0.201648	0
1007	0.24914	0.201499	0
1008	0.24914	0.201349	0
1009	0.24914	0.2012	0
1010	0.24914	0.2012	0
1011	0.24914	0.20105	0
1012	0.24914	0.20105	0
1013	0.24914	0.20105	0
1014	0.24914	0.2006	0
1015	0.24914	0.20045	0
1016	0.24914	0.20045	0
1017	0.24914	0.200299	0
1018	0.24914	0.200149	0
1019	0.24914	0.199848	0
1020	0.24914	0.199697	0
1021	0.24914	0.199697	0
1023	0.24914	0.199546	0
1024	0.24914	0.199395	0
1026	0.24914	0.199245	0
1027	0.24914	0.199245	0
1028	0.24914	0.199094	0
1029	0.24914	0.199094	0
1030	0.24914	0.199094	0
1031	0.247794	0.199094	0
1032	0.247794	0.198942	0
1033	0.247794	0.198942	0
1035	0.247794	0.198639	0
1036	0.247794	0.198336	0
1037	0.247794	0.198184	0
1038	0.247794	0.198032	0
1039	0.24644	0.197729	0
1040	0.24644	0.197729	0
1041	0.24644	0.197577	0
1042	0.24644	0.197425	0
1043	0.24644	0.197425	0
1044	0.245086	0.197425	0
1045	0.245086	0.197272	0
1046	0.245086	0.196815	0
1047	0.245086	0.196815	0
1048	0.245086	0.19651	0
1049	0.245086	0.19651	0
1050	0.245086	0.196357	0
1051	0.245086	0.196052	0
1052	0.245086	0.196052	0
1053	0.245086	0.196052	0
1054	0.245086	0.195746	0
1055	0.245086	0.195746	0
1056	0.243732	0.195593	0
1057	0.243732	0.195593	0
1058	0.243732	0.195593	0
1059	0.243732	0.195593	0
1060	0.243732	0.195593	0
1061	0.243732	0.195593	0
1062	0.243732	0.195593	0
1063	0.243732	0.195593	0
1064	0.243732	0.195439	0
1066	0.243732	0.19513	0
1067	0.243732	0.19513	0
1068	0.243732	0.194821	0
1069	0.240993	0.194667	0
1071	0.240993	0.194667	0
1072	0.240993	0.194512	0
1073	0.240993	0.194048	0
1074	0.240993	0.193584	0
1075	0.240993	0.193275	0
1076	0.240993	0.192811	0
1077	0.240993	0.192811	0
1078	0.239584	0.192811	0
1080	0.239584	0.192501	0
1081	0.239584	0.192501	0
1082	0.239584	0.192346	0
1083	0.239584	0.192036	0
1084	0.238174	0.191571	0
1085	0.238174	0.191415	0
1086	0.238174	0.191415	0
1087	0.238174	0.191104	0
1088	0.238174	0.190637	0
1090	0.238174	0.190637	0
1091	0.238174	0.190481	0
1092	0.238174	0.19017	0
1094	0.238174	0.19017	0
1096	0.238174	0.190013	0
1097	0.238174	0.189546	0
1098	0.238174	0.189546	0
1099	0.238174	0.18939	0
1100	0.235339	0.189234	0
1103	0.235339	0.189078	0
1104	0.235339	0.189078	0
1106	0.235339	0.188922	0
1107	0.235339	0.188922	0
1108	0.233904	0.188922	0
1109	0.233904	0.188609	0
1110	0.233904	0.188452	0
1112	0.233904	0.188296	0
1113	0.233904	0.188139	0
1114	0.233904	0.187826	0
1115	0.233904	0.18767	0
1117	0.233904	0.187513	0
1118	0.233904	0.187357	0
1119	0.233904	0.187357	0
1120	0.233904	0.187044	0
1121	0.233904	0.186887	0
1122	0.233904	0.186887	0
1123	0.233904	0.18673	0
1124	0.233904	0.186572	0
1125	0.233904	0.186572	0
1126	0.233904	0.186414	0
1127	0.233904	0.186414	0
1128	0.233904	0.186414	0
1129	0.232442	0.186256	0
1132	0.232442	0.186097	0
1133	0.23098	0.185938	0
1134	0.23098	0.185621	0
1136	0.23098	0.185304	0
1138	0.23098	0.185304	0
1139	0.23098	0.185304	0
1140	0.23098	0.185145	0
1141	0.23098	0.185145	0
1142	0.23098	0.185145	0
1143	0.23098	0.185145	0
1144	0.23098	0.184985	0
1145	0.23098	0.184666	0
1146	0.23098	0.184666	0
1148	0.229509	0.184507	0
1149	0.229509	0.184347	0
1151	0.229509	0.184186	0
1153	0.229509	0.184026	0
1154	0.229509	0.183707	0
1155	0.229509	0.183547	0
1156	0.229509	0.183387	0
1157	0.229509	0.183227	0
1158	0.229509	0.183227	0
1159	0.229509	0.183066	0
1160	0.227999	0.182746	0
1161	0.227999	0.182585	0
1162	0.227999	0.182425	0
1163	0.227999	0.182264	0
1164	0.227999	0.182103	0
1166	0.227999	0.181943	0
1167	0.227999	0.181782	0
1168	0.227999	0.181782	0
1169	0.227999	0.181621	0
1170	0.227999	0.181299	0
1172	0.227999	0.181299	0
1175	0.227999	0.181137	0
1176	0.227999	0.181137	0
1177	0.227999	0.180975	0
1178	0.227999	0.180652	0
1180	0.226458	0.18049	0
1181	0.226458	0.180166	0
1182	0.226458	0.180166	0
1184	0.226458	0.179842	0
1185	0.226458	0.179679	0
1186	0.226458	0.179679	0
1189	0.226458	0.179679	0
1191	0.224875	0.179679	0
1192	0.224875	0.179516	0
1193	0.224875	0.179353	0
1194	0.224875	0.17919	0
1196	0.224875	0.17919	0
1198	0.224875	0.17919	0
1200	0.224875	0.179027	0
1201	0.224875	0.1787	0
1202	0.224875	0.178537	0
1203	0.224875	0.178374	0
1204	0.224875	0.178046	0
1205	0.224875	0.177882	0
1206	0.224875	0.177882	0
1207	0.224875	0.177718	0
1208	0.224875	0.177718	0
1209	0.224875	0.177718	0
1211	0.224875	0.177718	0
1213	0.22328	0.177554	0
1215	0.22328	0.177389	0
1216	0.22328	0.177224	0
1217	0.22328	0.17706	0
1218	0.22328	0.176731	0
1221	0.22328	0.176731	0
1222	0.22328	0.176566	0
1223	0.221685	0.176236	0
1225	0.221685	0.176236	0
1227	0.221685	0.176236	0
1228	0.221685	0.176236	0
1229	0.221685	0.176071	0
1232	0.221685	0.176071	0
1234	0.22009	0.175905	0
1235	0.22009	0.175905	0
1236	0.22009	0.175574	0
1237	0.22009	0.175243	0
1238	0.218484	0.175243	0
1239	0.218484	0.175243	0
1240	0.218484	0.174912	0
1241	0.218484	0.174746	0
1245	0.218484	0.17458	0
1247	0.216877	0.174415	0
1248	0.216877	0.174415	0
1249	0.216877	0.174249	0
1251	0.216877	0.174083	0
1253	0.216877	0.17375	0
1257	0.216877	0.17375	0
1261	0.216877	0.173417	0
1262	0.216877	0.173084	0
1263	0.216877	0.173084	0
1266	0.216877	0.172749	0
1267	0.216877	0.172582	0
1268	0.216877	0.172582	0
1269	0.216877	0.172414	0
1270	0.216877	0.172247	0
1272	0.215234	0.172079	0
1274	0.215234	0.172079	0
1275	0.215234	0.172079	0
1276	0.213566	0.172079	0
1277	0.213566	0.172079	0
1278	0.213566	0.171911	0
1279	0.213566	0.171911	0
1280	0.213566	0.171911	0
1281	0.213566	0.171574	0
1283	0.213566	0.171405	0
1284	0.211897	0.171237	0
1286	0.211897	0.170732	0
1288	0.211897	0.170563	0
1290	0.211897	0.170394	0
1291	0.211897	0.170394	0
1293	0.211897	0.170225	0
1294	0.211897	0.170056	0
1295	0.211897	0.169887	0
1297	0.211897	0.169717	0
1298	0.211897	0.169547	0
1299	0.211897	0.169378	0
1300	0.211897	0.169208	0
1302	0.211897	0.169038	0
1303	0.211897	0.168867	0
1304	0.211897	0.168697	0
1305	0.211897	0.168697	0
1306	0.211897	0.168526	0
1307	0.211897	0.168526	0
1310	0.211897	0.168355	0
1311	0.211897	0.168355	0
1312	0.211897	0.168184	0
1314	0.211897	0.168013	0
1315	0.211897	0.167842	0
1316	0.211897	0.167842	0
1318	0.211897	0.1675	0
1319	0.211897	0.167329	0
1320	0.211897	0.166987	0
1321	0.211897	0.166474	0
1322	0.211897	0.166303	0
1323	0.211897	0.166132	0
1326	0.211897	0.166132	0
1327	0.211897	0.166132	0
1328	0.211897	0.166132	0
1329	0.211897	0.165618	0
1331	0.211897	0.165618	0
1332	0.211897	0.165618	0
1334	0.211897	0.165445	0
1336	0.211897	0.165273	0
1337	0.211897	0.165273	0
1338	0.211897	0.165101	0
1342	0.211897	0.164413	0
1343	0.211897	0.164413	0
1344	0.211897	0.16424	0
1345	0.211897	0.164068	0
1346	0.211897	0.163895	0
1347	0.211897	0.163722	0
1348	0.210216	0.163549	0
1349	0.210216	0.163549	0
1350	0.210216	0.163549	0
1351	0.210216	0.163549	0
1352	0.210216	0.163202	0
1353	0.210216	0.163202	0
1354	0.210216	0.162855	0
1356	0.210216	0.162681	0
1357	0.210216	0.162508	0
1359	0.210216	0.162508	0
1361	0.210216	0.16216	0
1363	0.210216	0.161986	0
1364	0.210216	0.161986	0
1366	0.208534	0.161986	0
1367	0.208534	0.161812	0
1370	0.206852	0.161638	0
1371	0.206852	0.161464	0
1372	0.206852	0.161464	0
1374	0.206852	0.161464	0
1375	0.206852	0.161289	0
1377	0.206852	0.160939	0
1378	0.206852	0.160939	0
1379	0.206852	0.160763	0
1380	0.206852	0.160763	0
1382	0.206852	0.160763	0
1386	0.205157	0.160763	0
1387	0.205157	0.160587	0
1388	0.205157	0.160587	0
1390	0.205157	0.160587	0
1391	0.205157	0.16041	0
1393	0.205157	0.160234	0
1394	0.205157	0.160057	0
1395	0.205157	0.160057	0
1397	0.203461	0.159881	0
1398	0.203461	0.159881	0
1399	0.203461	0.159703	0
1403	0.201766	0.159703	0
1404	0.201766	0.159173	0
1405	0.201766	0.158996	0
1406	0.201766	0.158996	0
1407	0.201766	0.158996	0
1408	0.201766	0.158818	0
1409	0.201766	0.158641	0
1410	0.201766	0.158641	0
1412	0.201766	0.158641	0
1413	0.201766	0.158285	0
1414	0.201766	0.15793	0
1415	0.201766	0.157752	0
1416	0.200041	0.157752	0
1417	0.200041	0.157752	0
1419	0.200041	0.157574	0
1420	0.200041	0.157574	0
1421	0.200041	0.157395	0
1422	0.200041	0.157395	0
1423	0.200041	0.157217	0
1427	0.200041	0.157038	0
1429	0.200041	0.156859	0
1430	0.200041	0.156859	0
1431	0.198317	0.156859	0
1432	0.198317	0.156679	0
1433	0.198317	0.15632	0
1434	0.198317	0.156141	0
1435	0.196592	0.156141	0
1436	0.196592	0.155961	0
1438	0.196592	0.155961	0
1439	0.196592	0.155781	0
1440	0.196592	0.155781	0
1441	0.196592	0.1556	0
1442	0.196592	0.1556	0
1443	0.196592	0.155419	0
1444	0.196592	0.155239	0
1446	0.196592	0.155058	0
1450	0.196592	0.155058	0
1451	0.196592	0.154696	0
1453	0.196592	0.154696	0
1454	0.196592	0.154696	0
1455	0.196592	0.154696	0
1457	0.196592	0.154332	0
1459	0.196592	0.154151	0
1460	0.196592	0.153969	0
1462	0.196592	0.153969	0
1463	0.196592	0.153787	0
1464	0.196592	0.153787	0
1465	0.196592	0.153787	0
1468	0.196592	0.153787	0
1469	0.196592	0.153604	0
1470	0.196592	0.15342	0
1471	0.196592	0.153236	0
1472	0.196592	0.153051	0
1474	0.196592	0.153051	0
1475	0.196592	0.152866	0
1476	0.196592	0.152866	0
1477	0.196592	0.152681	0
1480	0.196592	0.152495	0
1481	0.196592	0.15231	0
1482	0.194821	0.15194	0
1484	0.194821	0.151754	0
1485	0.194821	0.151569	0
1487	0.194821	0.151569	0
1488	0.19305	0.151383	0
1492	0.19305	0.151383	0
1493	0.19305	0.151197	0
1494	0.19305	0.151197	0
1495	0.19305	0.151197	0
1496	0.19305	0.151011	0
1497	0.19305	0.151011	0
1498	0.19305	0.150451	0
1499	0.19305	0.150264	0
1500	0.19305	0.150077	0
1504	0.19305	0.150077	0
1506	0.19305	0.14989	0
1507	0.19305	0.149703	0
1508	0.19305	0.149516	0
1510	0.19305	0.149516	0
1513	0.19305	0.149329	0
1516	0.19305	0.149142	0
1517	0.19305	0.14858	0
1518	0.19305	0.148393	0
1519	0.19305	0.148393	0
1520	0.19305	0.148393	0
1521	0.19305	0.148204	0
1522	0.19305	0.148204	0
1524	0.19305	0.147828	0
1525	0.19305	0.147828	0
1526	0.19305	0.147639	0
1527	0.19305	0.147639	0
1528	0.19305	0.147639	0
1533	0.191229	0.147639	0
1539	0.191229	0.147639	0
1540	0.191229	0.147639	0
1542	0.191229	0.147449	0
1546	0.191229	0.14726	0
1550	0.191229	0.14726	0
1551	0.191229	0.14726	0
1554	0.191229	0.14726	0
1556	0.191229	0.14726	0
1560	0.191229	0.14726	0
1561	0.191229	0.147069	0
1562	0.191229	0.147069	0
1563	0.191229	0.146878	0
1569	0.191229	0.146497	0
1570	0.191229	0.146497	0
1571	0.191229	0.146306	0
1572	0.191229	0.146306	0
1574	0.191229	0.145924	0
1575	0.191229	0.145733	0
1578	0.191229	0.145733	0
1581	0.189407	0.145541	0
1582	0.189407	0.145541	0
1584	0.189407	0.145349	0
1585	0.189407	0.145158	0
1586	0.189407	0.144966	0
1593	0.189407	0.144584	0
1594	0.189407	0.144202	0
1596	0.189407	0.144202	0
1598	0.189407	0.143818	0
1599	0.189407	0.143818	0
1600	0.187551	0.143627	0
1601	0.187551	0.143627	0
1605	0.187551	0.143435	0
1606	0.187551	0.14305	0
1608	0.187551	0.142858	0
1609	0.187551	0.142665	0
1610	0.187551	0.142473	0
1612	0.187551	0.14228	0
1613	0.187551	0.142087	0
1614	0.187551	0.142087	0
1615	0.187551	0.141894	0
1619	0.187551	0.141508	0
1620	0.187551	0.141123	0
1621	0.187551	0.141123	0
1622	0.187551	0.141123	0
1626	0.187551	0.141123	0
1627	0.187551	0.140929	0
1628	0.187551	0.140929	0
1631	0.187551	0.140735	0
1636	0.185675	0.140541	0
1638	0.185675	0.140347	0
1639	0.185675	0.139959	0
1640	0.185675	0.139959	0
1641	0.185675	0.139959	0
1645	0.185675	0.139959	0
1648	0.18378	0.139569	0
1649	0.181886	0.139373	0
1651	0.181886	0.139177	0
1652	0.181886	0.138982	0
1653	0.181886	0.138982	0
1654	0.181886	0.138785	0
1657	0.181886	0.138394	0
1659	0.181886	0.138198	0
1661	0.181886	0.138001	0
1662	0.181886	0.138001	0
1663	0.179991	0.138001	0
1664	0.179991	0.137608	0
1665	0.179991	0.137411	0
1666	0.179991	0.137214	0
1668	0.179991	0.137214	0
1673	0.179991	0.137017	0
1674	0.179991	0.136623	0
1675	0.179991	0.136426	0
1678	0.179991	0.136228	0
1679	0.179991	0.136228	0
1680	0.179991	0.13603	0
1682	0.179991	0.135831	0
1683	0.179991	0.135831	0
1684	0.179991	0.135632	0
1685	0.179991	0.135433	0
1686	0.179991	0.135433	0
1687	0.179991	0.135234	0
1689	0.179991	0.135234	0
1697	0.179991	0.135234	0
1698	0.179991	0.135234	0
1700	0.179991	0.135033	0
1701	0.179991	0.134833	0
1703	0.179991	0.134433	0
1705	0.179991	0.134433	0
1706	0.179991	0.134433	0
1708	0.179991	0.134433	0
1713	0.179991	0.134232	0
1714	0.179991	0.13403	0
1716	0.179991	0.13403	0
1717	0.179991	0.13403	0
1719	0.179991	0.13403	0
1721	0.179991	0.133829	0
1722	0.179991	0.133829	0
1723	0.179991	0.133829	0
1724	0.179991	0.133424	0
1725	0.179991	0.133424	0
1726	0.179991	0.133221	0
1728	0.179991	0.133221	0
1730	0.179991	0.133019	0
1731	0.179991	0.132816	0
1733	0.179991	0.132816	0
1741	0.179991	0.132816	0
1742	0.179991	0.132613	0
1744	0.179991	0.132207	0
1745	0.179991	0.132004	0
1746	0.179991	0.132004	0
1749	0.178035	0.132004	0
1751	0.178035	0.132004	0
1753	0.178035	0.132004	0
1757	0.178035	0.132004	0
1758	0.178035	0.132004	0
1762	0.178035	0.132004	0
1765	0.178035	0.132004	0
1767	0.178035	0.132004	0
1768	0.178035	0.132004	0
1769	0.178035	0.132004	0
1773	0.178035	0.132004	0
1774	0.178035	0.132004	0
1775	0.178035	0.131386	0
1776	0.178035	0.131386	0
1778	0.178035	0.13118	0
1779	0.178035	0.13118	0
1782	0.178035	0.130972	0
1783	0.178035	0.130972	0
1786	0.178035	0.130764	0
1787	0.178035	0.130348	0
1790	0.178035	0.130348	0
1791	0.178035	0.13014	0
1792	0.178035	0.13014	0
1795	0.176034	0.13014	0
1796	0.176034	0.13014	0
1799	0.176034	0.13014	0
1801	0.176034	0.13014	0
1805	0.176034	0.13014	0
1813	0.176034	0.129929	0
1815	0.176034	0.129718	0
1816	0.176034	0.129718	0
1817	0.176034	0.129718	0
1820	0.176034	0.129505	0
1821	0.176034	0.129505	0
1828	0.176034	0.129292	0
1830	0.176034	0.129079	0
1832	0.176034	0.129079	0
1833	0.176034	0.129079	0
1834	0.176034	0.129079	0
1836	0.176034	0.128864	0
1837	0.176034	0.128864	0
1838	0.176034	0.128864	0
1839	0.176034	0.128864	0
1841	0.176034	0.128648	0
1848	0.176034	0.128648	0
1850	0.176034	0.128432	0
1853	0.176034	0.128432	0
1854	0.176034	0.128432	0
1855	0.176034	0.128215	0
1861	0.176034	0.128215	0
1863	0.176034	0.128215	0
1864	0.176034	0.127997	0
1865	0.176034	0.127779	0
1867	0.176034	0.127779	0
1868	0.176034	0.127779	0
1870	0.176034	0.127779	0
1871	0.176034	0.127342	0
1872	0.176034	0.127342	0
1873	0.176034	0.127123	0
1876	0.173913	0.126905	0
1877	0.173913	0.126686	0
1880	0.173913	0.126466	0
1885	0.173913	0.126247	0
1892	0.173913	0.126247	0
1896	0.173913	0.126027	0
1897	0.173913	0.126027	0
1898	0.173913	0.125586	0
1899	0.173913	0.125365	0
1900	0.173913	0.125365	0
1902	0.173913	0.125365	0
1908	0.173913	0.125365	0
1910	0.173913	0.125143	0
1911	0.173913	0.125143	0
1912	0.173913	0.125143	0
1914	0.171793	0.125143	0
1918	0.171793	0.125143	0
1920	0.171793	0.125143	0
1923	0.171793	0.125143	0
1924	0.171793	0.125143	0
1925	0.171793	0.125143	0
1926	0.171793	0.124919	0
1927	0.171793	0.124919	0
1932	0.169672	0.124694	0
1935	0.169672	0.124694	0
1939	0.169672	0.124469	0
1942	0.169672	0.124469	0
1946	0.169672	0.124242	0
1948	0.169672	0.124242	0
1949	0.169672	0.124242	0
1951	0.169672	0.124242	0
1952	0.169672	0.124015	0
1953	0.169672	0.124015	0
1954	0.169672	0.123787	0
1959	0.169672	0.123787	0
1962	0.169672	0.123787	0
1966	0.169672	0.123559	0
1967	0.169672	0.123331	0
1970	0.169672	0.123103	0
1972	0.169672	0.122875	0
1975	0.169672	0.122875	0
1977	0.167496	0.122646	0
1982	0.167496	0.122189	0
1983	0.167496	0.122189	0
1984	0.167496	0.12196	0
1986	0.167496	0.121731	0
1990	0.167496	0.121731	0
1991	0.165321	0.121731	0
1992	0.165321	0.121731	0
1993	0.165321	0.1215	0
1996	0.165321	0.1215	0
1997	0.165321	0.121268	0
2000	0.165321	0.121036	0
2002	0.165321	0.121036	0
2006	0.165321	0.120805	0
2008	0.165321	0.120805	0
2009	0.165321	0.120805	0
2010	0.165321	0.120572	0
2011	0.165321	0.120572	0
2015	0.165321	0.120572	0
2023	0.165321	0.12034	0
2025	0.165321	0.120107	0
2030	0.165321	0.120107	0
2035	0.165321	0.119873	0
2036	0.165321	0.119873	0
2037	0.165321	0.119873	0
2038	0.165321	0.119873	0
2042	0.165321	0.119873	0
2043	0.165321	0.119638	0
2044	0.165321	0.119638	0
2049	0.165321	0.119402	0
2051	0.165321	0.119166	0
2054	0.165321	0.119166	0
2055	0.165321	0.119166	0
2060	0.165321	0.119166	0
2062	0.165321	0.119166	0
2063	0.165321	0.119166	0
2067	0.165321	0.118928	0
2070	0.165321	0.118928	0
2072	0.165321	0.11869	0
2075	0.165321	0.11869	0
2076	0.165321	0.118451	0
2080	0.165321	0.118212	0
2081	0.165321	0.117973	0
2082	0.165321	0.117973	0
2086	0.165321	0.117973	0
2087	0.165321	0.117973	0
2093	0.165321	0.117973	0
2096	0.165321	0.117973	0
2098	0.165321	0.117731	0
2100	0.165321	0.117731	0
2102	0.165321	0.117731	0
2104	0.165321	0.117731	0
2107	0.165321	0.117731	0
2111	0.165321	0.117731	0
2113	0.165321	0.117487	0
2115	0.165321	0.117487	0
2116	0.165321	0.117487	0
2120	0.165321	0.117487	0
2121	0.162959	0.117487	0
2125	0.162959	0.117241	0
2128	0.162959	0.117241	0
2138	0.162959	0.116995	0
2139	0.162959	0.116995	0
2140	0.162959	0.116748	0
2143	0.160563	0.116501	0
2148	0.160563	0.116255	0
2149	0.160563	0.116255	0
2152	0.160563	0.116008	0
2153	0.160563	0.116008	0
2155	0.160563	0.11576	0
2161	0.160563	0.115513	0
2163	0.160563	0.115266	0
2165	0.160563	0.115266	0
2169	0.160563	0.115018	0
2170	0.160563	0.115018	0
2171	0.160563	0.115018	0
2176	0.160563	0.115018	0
2177	0.160563	0.115018	0
2179	0.160563	0.115018	0
2180	0.160563	0.115018	0
2182	0.160563	0.115018	0
2184	0.160563	0.115018	0
2188	0.160563	0.114765	0
2190	0.160563	0.114512	0
2191	0.160563	0.114512	0
2192	0.160563	0.114512	0
2195	0.160563	0.114258	0
2197	0.160563	0.114258	0
2199	0.160563	0.114258	0
2200	0.160563	0.113748	0
2202	0.160563	0.113748	0
2206	0.160563	0.113491	0
2207	0.160563	0.113235	0
2209	0.160563	0.113235	0
2210	0.160563	0.113235	0
2213	0.160563	0.112978	0
2215	0.160563	0.112978	0
2216	0.160563	0.11272	0
2219	0.160563	0.11272	0
2221	0.160563	0.11272	0
2224	0.160563	0.112461	0
2225	0.160563	0.112202	0
2226	0.160563	0.111943	0
2231	0.160563	0.111943	0
2232	0.160563	0.111684	0
2233	0.160563	0.111684	0
2239	0.158054	0.111163	0
2240	0.158054	0.110903	0
2242	0.158054	0.110643	0
2246	0.158054	0.110643	0
2253	0.158054	0.110643	0
2254	0.158054	0.110643	0
2255	0.158054	0.110643	0
2257	0.158054	0.110643	0
2258	0.155545	0.110643	0
2264	0.155545	0.110643	0
2266	0.155545	0.110378	0
2269	0.155545	0.110378	0
2271	0.155545	0.110112	0
2273	0.155545	0.110112	0
2280	0.155545	0.110112	0
2283	0.155545	0.110112	0
2284	0.155545	0.109844	0
2285	0.155545	0.109577	0
2289	0.155545	0.109577	0
2290	0.155545	0.109041	0
2292	0.155545	0.108773	0
2299	0.155545	0.108505	0
2302	0.155545	0.108505	0
2303	0.155545	0.108505	0
2307	0.155545	0.107967	0
2309	0.155545	0.107967	0
2324	0.155545	0.107967	0
2325	0.155545	0.107967	0
2329	0.155545	0.107696	0
2332	0.152953	0.107425	0
2333	0.152953	0.107425	0
2334	0.152953	0.107425	0
2337	0.152953	0.107425	0
2338	0.152953	0.107151	0
2339	0.152953	0.107151	0
2341	0.152953	0.107151	0
2344	0.152953	0.107151	0
2359	0.15036	0.107151	0
2362	0.15036	0.107151	0
2366	0.15036	0.107151	0
2367	0.15036	0.107151	0
2368	0.15036	0.107151	0
2371	0.15036	0.107151	0
2381	0.147723	0.106873	0
2385	0.147723	0.106596	0
2399	0.147723	0.106596	0
2401	0.147723	0.106596	0
2402	0.147723	0.106317	0
2407	0.147723	0.106317	0
2410	0.147723	0.106317	0
2413	0.147723	0.106037	0
2414	0.147723	0.105477	0
2417	0.147723	0.105477	0
2419	0.147723	0.105195	0
2423	0.147723	0.104913	0
2424	0.147723	0.104913	0
2430	0.147723	0.104913	0
2434	0.144935	0.104913	0
2436	0.144935	0.104913	0
2437	0.144935	0.104913	0
2440	0.144935	0.104913	0
2449	0.142093	0.104628	0
2452	0.142093	0.104343	0
2464	0.142093	0.104057	0
2465	0.142093	0.103771	0
2472	0.142093	0.103771	0
2473	0.142093	0.103771	0
2478	0.142093	0.103771	0
2482	0.142093	0.103771	0
2490	0.142093	0.103481	0
2492	0.142093	0.103192	0
2494	0.142093	0.103192	0
2495	0.142093	0.102902	0
2496	0.142093	0.102902	0
2498	0.142093	0.102902	0
2499	0.142093	0.102611	0
2502	0.142093	0.102611	0
2506	0.142093	0.102611	0
2509	0.142093	0.102318	0
2511	0.142093	0.102318	0
2517	0.142093	0.102318	0
2519	0.142093	0.102318	0
2520	0.142093	0.102318	0
2522	0.142093	0.102022	0
2528	0.142093	0.102022	0
2530	0.142093	0.102022	0
2539	0.142093	0.102022	0
2542	0.142093	0.102022	0
2547	0.142093	0.102022	0
2548	0.142093	0.102022	0
2549	0.142093	0.101721	0
2550	0.142093	0.101721	0
2552	0.142093	0.101721	0
2567	0.142093	0.101419	0
2569	0.142093	0.101419	0
2570	0.142093	0.101115	0
2575	0.142093	0.10081	0
2576	0.142093	0.10081	0
2577	0.142093	0.10081	0
2583	0.142093	0.10081	0
2586	0.142093	0.10081	0
2594	0.142093	0.10081	0
2597	0.142093	0.100501	0
2601	0.142093	0.100501	0
2602	0.142093	0.100501	0
2611	0.142093	0.100501	0
2615	0.142093	0.100501	0
2618	0.142093	0.100501	0
2620	0.142093	0.100183	0
2621	0.142093	0.100183	0
2625	0.142093	0.100183	0
2631	0.142093	0.0998637	0
2639	0.142093	0.0998637	0
2642	0.142093	0.0995439	0
2643	0.142093	0.0992241	0
2644	0.142093	0.0992241	0
2645	0.142093	0.0992241	0
2647	0.142093	0.0992241	0
2649	0.142093	0.0989025	0
2653	0.142093	0.0985807	0
2655	0.142093	0.0982592	0
2656	0.142093	0.0979377	0
2658	0.142093	0.0976166	0
2661	0.142093	0.0976166	0
2666	0.142093	0.0972945	0
2672	0.142093	0.0969721	0
2676	0.142093	0.0969721	0
2678	0.142093	0.0966494	0
2684	0.142093	0.0966494	0
2686	0.142093	0.0966494	0
2688	0.142093	0.0966494	0
2690	0.142093	0.0963238	0
2702	0.142093	0.0959979	0
2706	0.142093	0.0959979	0
2711	0.142093	0.0959979	0
2716	0.142093	0.0956709	0
2724	0.142093	0.0953446	0
2726	0.142093	0.0953446	0
2729	0.139004	0.0950177	0
2731	0.139004	0.0946911	0
2734	0.139004	0.0946911	0
2742	0.139004	0.0946911	0
2744	0.139004	0.0937087	0
2751	0.139004	0.0933815	0
2752	0.139004	0.0930542	0
2758	0.139004	0.0930542	0
2771	0.135845	0.0930542	0
2783	0.135845	0.0927227	0
2788	0.135845	0.0923923	0
2790	0.135845	0.0923923	0
2795	0.135845	0.0920606	0
2798	0.135845	0.0920606	0
2805	0.132532	0.0920606	0
2806	0.132532	0.0920606	0
2808	0.132532	0.0920606	0
2809	0.132532	0.0920606	0
2813	0.132532	0.0920606	0
2819	0.132532	0.0917222	0
2822	0.132532	0.0917222	0
2827	0.132532	0.0917222	0
2832	0.132532	0.0917222	0
2835	0.12895	0.0913816	0
2842	0.12895	0.0913816	0
2845	0.12895	0.0913816	0
2854	0.12895	0.0910398	0
2863	0.12895	0.0910398	0
2864	0.12895	0.0910398	0
2865	0.12895	0.0910398	0
2868	0.12895	0.0910398	0
2870	0.12895	0.0906949	0
2875	0.12895	0.0906949	0
2876	0.12895	0.0906949	0
2877	0.12895	0.0903483	0
2880	0.12895	0.0903483	0
2883	0.12895	0.0903483	0
2885	0.12895	0.0899987	0
2887	0.12895	0.0896494	0
2889	0.12895	0.0893	0
2897	0.12895	0.0893	0
2899	0.12895	0.0889506	0
2909	0.12895	0.0889506	0
2911	0.12895	0.0889506	0
2917	0.12895	0.0889506	0
2918	0.12895	0.0889506	0
2920	0.12895	0.0889506	0
2929	0.12895	0.0885951	0
2930	0.12895	0.0885951	0
2932	0.12895	0.0885951	0
2939	0.125157	0.0882376	0
2945	0.125157	0.0882376	0
2949	0.121365	0.0882376	0
2954	0.121365	0.0882376	0
2957	0.121365	0.0878756	0
2960	0.121365	0.0878756	0
2962	0.117572	0.0878756	0
2967	0.117572	0.087512	0
2972	0.117572	0.0871495	0
2974	0.117572	0.0867866	0
2979	0.117572	0.0867866	0
2981	0.117572	0.0867866	0
2982	0.117572	0.086418	0
2983	0.117572	0.086418	0
2990	0.117572	0.0860459	0
2996	0.117572	0.0860459	0
3002	0.117572	0.0860459	0
3009	0.117572	0.0860459	0
3011	0.117572	0.0856684	0
3014	0.117572	0.0856684	0
3016	0.117572	0.0852903	0
3018	0.117572	0.0852903	0
3025	0.113779	0.0852903	0
3037	0.113779	0.0852903	0
3040	0.113779	0.0852903	0
3042	0.113779	0.0849058	0
3044	0.113779	0.0849058	0
3045	0.113779	0.0849058	0
3054	0.113779	0.0849058	0
3064	0.113779	0.0845161	0
3065	0.113779	0.0841263	0
3067	0.113779	0.0837364	0
3083	0.113779	0.0837364	0
3090	0.113779	0.0837364	0
3092	0.113779	0.0833444	0
3093	0.113779	0.0833444	0
3099	0.113779	0.08295	0
3101	0.113779	0.0825556	0
3122	0.113779	0.0825556	0
3127	0.113779	0.0821611	0
3129	0.113779	0.0821611	0
3136	0.113779	0.0821611	0
3143	0.113779	0.0821611	0
3152	0.113779	0.0821611	0
3158	0.113779	0.0817552	0
3172	0.113779	0.0817552	0
3176	0.113779	0.0817552	0
3180	0.113779	0.0817552	0
3181	0.113779	0.0817552	0
3183	0.113779	0.0813372	0
3188	0.113779	0.0813372	0
3189	0.113779	0.0813372	0
3201	0.113779	0.0809142	0
3203	0.113779	0.0809142	0
3206	0.113779	0.0809142	0
3212	0.109228	0.0809142	0
3213	0.109228	0.0804796	0
3223	0.109228	0.0804796	0
3224	0.109228	0.0804796	0
3233	0.109228	0.0804796	0
3240	0.109228	0.0804796	0
3241	0.109228	0.0800361	0
3246	0.109228	0.0800361	0
3253	0.109228	0.0800361	0
3271	0.109228	0.0800361	0
3284	0.109228	0.0800361	0
3288	0.109228	0.0800361	0
3299	0.109228	0.0795818	0
3303	0.109228	0.0795818	0
3305	0.109228	0.0791261	0
3311	0.109228	0.0791261	0
3313	0.109228	0.0791261	0
3321	0.109228	0.0782077	0
3341	0.109228	0.0782077	0
3342	0.109228	0.0782077	0
3344	0.109228	0.0782077	0
3353	0.109228	0.0782077	0
3359	0.109228	0.0782077	0
3367	0.104263	0.0777313	0
3374	0.104263	0.0777313	0
3378	0.104263	0.0777313	0
3382	0.0992984	0.0772481	0
3398	0.0992984	0.0767636	0
3401	0.0992984	0.0767636	0
3402	0.0992984	0.0767636	0
3404	0.0992984	0.0767636	0
3409	0.0992984	0.0767636	0
3421	0.0992984	0.0767636	0
3426	0.0992984	0.0767636	0
3433	0.0992984	0.0767636	0
3440	0.0992984	0.0767636	0
3450	0.0992984	0.0762513	0
3454	0.0992984	0.0762513	0
3456	0.0992984	0.0757375	0
3458	0.0992984	0.0757375	0
3459	0.0992984	0.0757375	0
3460	0.0992984	0.0757375	0
3467	0.0992984	0.0757375	0
3474	0.0992984	0.0757375	0
3476	0.0992984	0.0752073	0
3477	0.0992984	0.0752073	0
3481	0.0992984	0.0746753	0
3485	0.0992984	0.0746753	0
3491	0.0992984	0.0741405	0
3495	0.0992984	0.0741405	0
3503	0.0992984	0.0741405	0
3504	0.0992984	0.0741405	0
3505	0.0992984	0.0741405	0
3513	0.0992984	0.0741405	0
3528	0.0992984	0.0741405	0
3531	0.0992984	0.0735925	0
3533	0.0992984	0.0735925	0
3543	0.0992984	0.0735925	0
3546	0.0992984	0.0730296	0
3547	0.0992984	0.0730296	0
3571	0.0992984	0.0730296	0
3578	0.0992984	0.0730296	0
3579	0.0992984	0.0724556	0
3591	0.0992984	0.0718807	0
[truncated: 8,691 more rows]

## Sheet: ExtFig2C
duration	observed	predicted	fold
0	1	1	0
1	1	1	0
2	1	1	0
3	1	1	0
4	1	1	0
7	1	0.999611	0
8	1	0.999611	0
9	1	0.999611	0
10	1	0.998831	0
11	1	0.998441	0
12	1	0.996879	0
13	1	0.996098	0
14	1	0.996098	0
15	1	0.994534	0
16	1	0.994143	0
17	0.996942	0.992578	0
18	0.996942	0.991404	0
19	0.996942	0.989837	0
20	0.993884	0.988661	0
21	0.993884	0.987092	0
22	0.993884	0.986306	0
23	0.990826	0.985126	0
24	0.990826	0.982375	0
25	0.987758	0.981587	0
26	0.984691	0.9808	0
27	0.984691	0.978832	0
28	0.981623	0.977256	0
29	0.975488	0.976465	0
30	0.975488	0.975674	0
31	0.975488	0.972908	0
32	0.969353	0.971325	0
33	0.969353	0.971325	0
34	0.969353	0.968946	0
35	0.966285	0.967359	0
36	0.966285	0.964581	0
37	0.966285	0.962592	0
38	0.966285	0.961	0
39	0.966285	0.959009	0
40	0.963208	0.957413	0
41	0.953976	0.956215	0
42	0.950898	0.952626	0
43	0.947811	0.950625	0
44	0.947811	0.949022	0
45	0.947811	0.945819	0
46	0.944724	0.943414	0
47	0.944724	0.941409	0
48	0.944724	0.939403	0
49	0.938549	0.937798	0
50	0.938549	0.935388	0
51	0.938549	0.933779	0
52	0.935462	0.93177	0
53	0.935462	0.930161	0
54	0.935462	0.929758	0
55	0.935462	0.928147	0
56	0.926169	0.926938	0
57	0.926169	0.925728	0
58	0.926169	0.92492	0
59	0.926169	0.922901	0
60	0.926169	0.922093	0
61	0.923072	0.920477	0
62	0.923072	0.919668	0
63	0.919974	0.918858	0
64	0.913779	0.915617	0
65	0.913779	0.91359	0
66	0.910681	0.911966	0
67	0.910681	0.909936	0
68	0.910681	0.908717	0
70	0.904486	0.907497	0
71	0.904486	0.906683	0
72	0.904486	0.904645	0
73	0.904486	0.901792	0
74	0.904486	0.899344	0
75	0.904486	0.898119	0
76	0.901378	0.894855	0
77	0.89827	0.893629	0
78	0.895162	0.891993	0
79	0.892053	0.890766	0
80	0.892053	0.88872	0
81	0.892053	0.88749	0
82	0.888945	0.883399	0
83	0.882729	0.88217	0
84	0.882729	0.881349	0
85	0.882729	0.8793	0
86	0.879621	0.877248	0
87	0.876512	0.873968	0
88	0.876512	0.872736	0
89	0.870296	0.871914	0
90	0.870296	0.87068	0
91	0.867177	0.869037	0
92	0.867177	0.867393	0
93	0.867177	0.864106	0
94	0.864057	0.862048	0
95	0.864057	0.861636	0
96	0.860938	0.861224	0
97	0.857819	0.859165	0
98	0.857819	0.858342	0
99	0.857819	0.855051	0
100	0.857819	0.854227	0
101	0.854699	0.85217	0
102	0.854699	0.851345	0
103	0.854699	0.849284	0
104	0.854699	0.846811	0
105	0.851569	0.843924	0
106	0.851569	0.842684	0
107	0.851569	0.841441	0
108	0.848438	0.841026	0
109	0.848438	0.840197	0
110	0.845307	0.83854	0
111	0.845307	0.835639	0
112	0.845307	0.833978	0
113	0.845307	0.833147	0
114	0.845307	0.831486	0
115	0.845307	0.828993	0
116	0.845307	0.828577	0
117	0.839045	0.827745	0
118	0.839045	0.825253	0
119	0.832784	0.824421	0
120	0.829653	0.823588	0
121	0.826522	0.822755	0
122	0.826522	0.821922	0
123	0.826522	0.821505	0
124	0.826522	0.819423	0
125	0.826522	0.817755	0
126	0.823392	0.816086	0
127	0.823392	0.814832	0
128	0.823392	0.812328	0
129	0.820261	0.808993	0
130	0.817118	0.807322	0
131	0.817118	0.806904	0
132	0.817118	0.806068	0
133	0.817118	0.803982	0
134	0.817118	0.802728	0
135	0.817118	0.799382	0
136	0.813963	0.798543	0
137	0.813963	0.797286	0
138	0.813963	0.79519	0
139	0.813963	0.793094	0
140	0.807653	0.790996	0
141	0.804499	0.789315	0
142	0.801344	0.787634	0
143	0.798189	0.785952	0
144	0.798189	0.784691	0
145	0.798189	0.783007	0
146	0.798189	0.782163	0
147	0.798189	0.779215	0
148	0.798189	0.779215	0
149	0.795009	0.778792	0
150	0.795009	0.777526	0
151	0.795009	0.773734	0
152	0.791829	0.772045	0
153	0.791829	0.770354	0
154	0.788649	0.768241	0
155	0.785469	0.767395	0
156	0.779109	0.767395	0
157	0.779109	0.766125	0
158	0.779109	0.764854	0
159	0.775928	0.764007	0
160	0.772748	0.762313	0
161	0.769568	0.761041	0
162	0.769568	0.760193	0
163	0.769568	0.758919	0
164	0.763182	0.75807	0
165	0.763182	0.756373	0
166	0.763182	0.755948	0
167	0.763182	0.75425	0
168	0.759989	0.751704	0
169	0.759989	0.750005	0
170	0.759989	0.746186	0
171	0.759989	0.745336	0
172	0.756768	0.74406	0
173	0.756768	0.743634	0
174	0.756768	0.742782	0
175	0.756768	0.74193	0
176	0.756768	0.740224	0
177	0.756768	0.739797	0
178	0.753534	0.738943	0
179	0.747066	0.73681	0
180	0.743832	0.734677	0
181	0.740598	0.732969	0
182	0.740598	0.732115	0
183	0.740598	0.730833	0
184	0.740598	0.729978	0
185	0.737364	0.72955	0
187	0.737364	0.728694	0
188	0.737364	0.727409	0
189	0.730896	0.726552	0
190	0.727662	0.725267	0
191	0.727662	0.724838	0
192	0.727662	0.723123	0
193	0.727662	0.722265	0
194	0.724428	0.72055	0
195	0.724428	0.719264	0
196	0.71796	0.716693	0
197	0.71796	0.715835	0
198	0.71796	0.715835	0
199	0.714726	0.715835	0
200	0.714726	0.714975	0
201	0.714726	0.712826	0
202	0.714726	0.711104	0
203	0.714726	0.710673	0
204	0.714726	0.709381	0
205	0.714726	0.708519	0
206	0.714726	0.706365	0
207	0.714726	0.705934	0
208	0.714726	0.705072	0
209	0.708228	0.703347	0
210	0.708228	0.701621	0
211	0.708228	0.699892	0
212	0.708228	0.699026	0
213	0.708228	0.696428	0
214	0.708228	0.695126	0
215	0.698482	0.695126	0
216	0.698482	0.694691	0
217	0.698482	0.692952	0
218	0.698482	0.691211	0
219	0.695218	0.69034	0
220	0.691954	0.689034	0
221	0.691954	0.687293	0
222	0.691954	0.686858	0
223	0.68869	0.685552	0
224	0.682162	0.684682	0
225	0.682162	0.683811	0
226	0.682162	0.683375	0
227	0.682162	0.682068	0
228	0.682162	0.68076	0
229	0.682162	0.679019	0
230	0.682162	0.676843	0
231	0.678898	0.674668	0
232	0.675634	0.674233	0
233	0.675634	0.674233	0
234	0.675634	0.672923	0
235	0.67237	0.671613	0
236	0.67237	0.670738	0
237	0.67237	0.668992	0
238	0.67237	0.667682	0
239	0.67237	0.666808	0
240	0.67237	0.666371	0
241	0.67237	0.665496	0
242	0.67237	0.664185	0
243	0.67237	0.662874	0
244	0.669091	0.662874	0
245	0.669091	0.662436	0
246	0.669091	0.662436	0
247	0.669091	0.661123	0
248	0.669091	0.660685	0
249	0.669091	0.658497	0
250	0.669091	0.658059	0
251	0.669091	0.657182	0
252	0.669091	0.655867	0
253	0.669091	0.655428	0
254	0.665811	0.65455	0
255	0.659251	0.652794	0
256	0.659251	0.651915	0
257	0.652691	0.650598	0
258	0.652691	0.650158	0
259	0.652691	0.649279	0
260	0.652691	0.648401	0
262	0.652691	0.646645	0
263	0.652691	0.64489	0
264	0.652691	0.643573	0
265	0.652691	0.643134	0
266	0.649395	0.641379	0
267	0.649395	0.640501	0
269	0.649395	0.640062	0
270	0.642768	0.638745	0
271	0.642768	0.638306	0
272	0.642768	0.636552	0
273	0.639438	0.635233	0
275	0.639438	0.634353	0
276	0.639438	0.633913	0
277	0.639438	0.633034	0
278	0.639438	0.631714	0
279	0.636108	0.631273	0
280	0.636108	0.629513	0
281	0.636108	0.629071	0
282	0.636108	0.628188	0
283	0.636108	0.626861	0
285	0.636108	0.625093	0
286	0.636108	0.62465	0
287	0.632777	0.623764	0
288	0.629447	0.622877	0
289	0.629447	0.621546	0
290	0.629447	0.621102	0
291	0.629447	0.620214	0
292	0.629447	0.619325	0
293	0.626116	0.619325	0
294	0.626116	0.618435	0
295	0.622786	0.617101	0
296	0.622786	0.616208	0
297	0.622786	0.614424	0
298	0.622786	0.614424	0
299	0.622786	0.613087	0
300	0.622786	0.612641	0
301	0.622786	0.611749	0
302	0.622786	0.610857	0
303	0.612795	0.609073	0
304	0.609464	0.607735	0
305	0.609464	0.606397	0
306	0.609464	0.605058	0
307	0.599473	0.604612	0
308	0.599473	0.604166	0
309	0.599473	0.603273	0
310	0.599473	0.60149	0
311	0.599473	0.600597	0
312	0.599473	0.599704	0
313	0.599473	0.599257	0
314	0.596124	0.598362	0
315	0.596124	0.597914	0
317	0.589426	0.597465	0
319	0.586058	0.595672	0
320	0.586058	0.594775	0
322	0.586058	0.594327	0
323	0.58269	0.59343	0
324	0.58269	0.592084	0
325	0.58269	0.592084	0
326	0.58269	0.591635	0
327	0.58269	0.589838	0
328	0.579302	0.588939	0
329	0.579302	0.588041	0
330	0.579302	0.587591	0
331	0.575914	0.586242	0
332	0.572527	0.585792	0
333	0.569139	0.584892	0
334	0.569139	0.584442	0
335	0.569139	0.583991	0
336	0.565751	0.583991	0
337	0.565751	0.583991	0
338	0.562343	0.582635	0
339	0.562343	0.581729	0
340	0.562343	0.581277	0
341	0.562343	0.580824	0
343	0.558935	0.577214	0
344	0.558935	0.57631	0
345	0.558935	0.575857	0
346	0.558935	0.574499	0
347	0.555506	0.573593	0
348	0.555506	0.571333	0
349	0.555506	0.569976	0
350	0.552056	0.569976	0
351	0.552056	0.569976	0
352	0.552056	0.567711	0
353	0.552056	0.566804	0
354	0.548605	0.566351	0
355	0.545155	0.565898	0
356	0.545155	0.564539	0
357	0.545155	0.562274	0
358	0.545155	0.560012	0
360	0.545155	0.559559	0
362	0.545155	0.559105	0
363	0.545155	0.557746	0
364	0.545155	0.556839	0
365	0.545155	0.556386	0
366	0.545155	0.556386	0
368	0.541704	0.555022	0
369	0.541704	0.554113	0
371	0.541704	0.553658	0
372	0.541704	0.552288	0
373	0.541704	0.550461	0
374	0.541704	0.550003	0
375	0.541704	0.548177	0
376	0.541704	0.54772	0
377	0.538254	0.547262	0
379	0.538254	0.544521	0
380	0.534804	0.544063	0
381	0.534804	0.541777	0
382	0.531353	0.539486	0
383	0.531353	0.538112	0
384	0.531353	0.537194	0
385	0.531353	0.535818	0
386	0.531353	0.535818	0
388	0.531353	0.533527	0
389	0.531353	0.53261	0
391	0.531353	0.531691	0
392	0.531353	0.530314	0
393	0.531353	0.529855	0
394	0.531353	0.529396	0
395	0.531353	0.528477	0
396	0.531353	0.527559	0
397	0.531353	0.527099	0
398	0.531353	0.526639	0
399	0.531353	0.525261	0
401	0.531353	0.524342	0
402	0.531353	0.523421	0
403	0.531353	0.522501	0
404	0.531353	0.522041	0
405	0.531353	0.521119	0
406	0.531353	0.520196	0
407	0.531353	0.518812	0
408	0.531353	0.51835	0
409	0.531353	0.517426	0
410	0.531353	0.516502	0
411	0.527811	0.516502	0
413	0.524269	0.51604	0
414	0.524269	0.515115	0
415	0.524269	0.514652	0
416	0.524269	0.514189	0
417	0.520702	0.513726	0
418	0.520702	0.513263	0
419	0.520702	0.512337	0
420	0.520702	0.511873	0
421	0.520702	0.51141	0
423	0.517136	0.510483	0
424	0.517136	0.510018	0
425	0.517136	0.50909	0
426	0.517136	0.508625	0
428	0.513545	0.50816	0
429	0.513545	0.507696	0
430	0.513545	0.506767	0
432	0.513545	0.506303	0
433	0.513545	0.505838	0
434	0.513545	0.50491	0
437	0.509953	0.503981	0
440	0.506362	0.50259	0
441	0.506362	0.502124	0
442	0.506362	0.501193	0
444	0.506362	0.500263	0
445	0.506362	0.499797	0
446	0.502771	0.499331	0
447	0.502771	0.498866	0
448	0.502771	0.4984	0
449	0.502771	0.497933	0
450	0.502771	0.496536	0
451	0.502771	0.496536	0
452	0.49918	0.495603	0
453	0.49918	0.495603	0
454	0.49918	0.495136	0
455	0.49918	0.494203	0
457	0.49918	0.493735	0
459	0.49918	0.493735	0
460	0.49918	0.493267	0
461	0.49918	0.4928	0
462	0.49918	0.492332	0
463	0.49918	0.491395	0
464	0.49918	0.490925	0
466	0.495536	0.490455	0
467	0.495536	0.489984	0
468	0.495536	0.489514	0
469	0.495536	0.488571	0
470	0.495536	0.488098	0
471	0.495536	0.487154	0
472	0.491892	0.486681	0
473	0.491892	0.484321	0
475	0.491892	0.482905	0
476	0.491892	0.482432	0
479	0.491892	0.481489	0
482	0.491892	0.481489	0
483	0.491892	0.481016	0
484	0.491892	0.48007	0
485	0.491892	0.479597	0
486	0.491892	0.478178	0
487	0.491892	0.477231	0
488	0.491892	0.477231	0
489	0.488222	0.476758	0
490	0.488222	0.475335	0
491	0.488222	0.474861	0
492	0.488222	0.473911	0
493	0.488222	0.473435	0
495	0.488222	0.472011	0
497	0.484551	0.471062	0
498	0.484551	0.470586	0
499	0.484551	0.469634	0
500	0.484551	0.469157	0
501	0.484551	0.46868	0
502	0.484551	0.467726	0
503	0.484551	0.467726	0
504	0.484551	0.466771	0
505	0.484551	0.465336	0
506	0.48088	0.464857	0
507	0.477209	0.464378	0
509	0.477209	0.463898	0
510	0.477209	0.462459	0
511	0.477209	0.46198	0
513	0.477209	0.4615	0
514	0.477209	0.460542	0
515	0.477209	0.459583	0
516	0.477209	0.458625	0
517	0.477209	0.457668	0
518	0.477209	0.456709	0
519	0.477209	0.45623	0
520	0.477209	0.45575	0
521	0.477209	0.45527	0
522	0.477209	0.454311	0
523	0.477209	0.45383	0
524	0.477209	0.453351	0
525	0.477209	0.452871	0
526	0.477209	0.452391	0
527	0.477209	0.451433	0
528	0.477209	0.451433	0
529	0.477209	0.449994	0
530	0.477209	0.449514	0
531	0.477209	0.448076	0
532	0.477209	0.448076	0
533	0.473481	0.447116	0
534	0.473481	0.446636	0
535	0.473481	0.446156	0
536	0.473481	0.445676	0
537	0.473481	0.444238	0
538	0.473481	0.443279	0
539	0.473481	0.442319	0
540	0.473481	0.441359	0
541	0.473481	0.440399	0
542	0.473481	0.438957	0
543	0.465905	0.438476	0
546	0.458329	0.437994	0
549	0.454542	0.437513	0
551	0.450754	0.436551	0
554	0.450754	0.435589	0
555	0.450754	0.434627	0
557	0.446966	0.433665	0
558	0.446966	0.433184	0
560	0.446966	0.433184	0
561	0.443178	0.433184	0
562	0.43939	0.431255	0
563	0.435602	0.430289	0
564	0.435602	0.429806	0
565	0.435602	0.429322	0
566	0.435602	0.428838	0
567	0.435602	0.428354	0
569	0.431815	0.42787	0
570	0.428027	0.426902	0
571	0.428027	0.425934	0
573	0.428027	0.42545	0
574	0.428027	0.424966	0
575	0.428027	0.423032	0
577	0.428027	0.422547	0
579	0.428027	0.422061	0
580	0.428027	0.421091	0
581	0.428027	0.420605	0
582	0.428027	0.42012	0
584	0.428027	0.419147	0
586	0.420383	0.418661	0
587	0.416562	0.418175	0
588	0.416562	0.417689	0
589	0.416562	0.417203	0
591	0.416562	0.416717	0
592	0.41274	0.416231	0
593	0.41274	0.414773	0
594	0.41274	0.413798	0
595	0.41274	0.411851	0
597	0.41274	0.411362	0
598	0.41274	0.411362	0
601	0.41274	0.411362	0
602	0.41274	0.410383	0
603	0.41274	0.409894	0
604	0.408918	0.408914	0
606	0.408918	0.408914	0
607	0.408918	0.408422	0
608	0.408918	0.408422	0
609	0.408918	0.40793	0
610	0.408918	0.406946	0
612	0.408918	0.405962	0
613	0.408918	0.404975	0
615	0.408918	0.403497	0
616	0.408918	0.403004	0
617	0.405097	0.402511	0
618	0.405097	0.402511	0
620	0.405097	0.402017	0
621	0.405097	0.401031	0
623	0.405097	0.400537	0
624	0.405097	0.400041	0
625	0.405097	0.399545	0
629	0.405097	0.399049	0
630	0.405097	0.398553	0
631	0.401202	0.398057	0
632	0.401202	0.397066	0
633	0.397306	0.39657	0
634	0.397306	0.396074	0
635	0.397306	0.395579	0
637	0.393411	0.395084	0
638	0.393411	0.395084	0
639	0.393411	0.394588	0
640	0.393411	0.393597	0
641	0.393411	0.393101	0
642	0.393411	0.391124	0
643	0.393411	0.390628	0
645	0.393411	0.389636	0
646	0.393411	0.38914	0
647	0.393411	0.388645	0
649	0.393411	0.388149	0
651	0.393411	0.388149	0
652	0.389516	0.387651	0
655	0.389516	0.387651	0
657	0.381726	0.387651	0
658	0.381726	0.387651	0
662	0.381726	0.387651	0
663	0.381726	0.38715	0
665	0.381726	0.38565	0
666	0.381726	0.384649	0
667	0.381726	0.384148	0
670	0.381726	0.383647	0
672	0.381726	0.383146	0
675	0.381726	0.383146	0
676	0.381726	0.383146	0
677	0.381726	0.383146	0
678	0.381726	0.382141	0
679	0.381726	0.381638	0
680	0.381726	0.381136	0
681	0.381726	0.380633	0
683	0.381726	0.379127	0
684	0.381726	0.378625	0
685	0.381726	0.37762	0
686	0.381726	0.376114	0
687	0.377831	0.376114	0
688	0.377831	0.375611	0
689	0.377831	0.374605	0
690	0.377831	0.373601	0
691	0.377831	0.372598	0
692	0.377831	0.372095	0
693	0.377831	0.371593	0
694	0.377831	0.371092	0
695	0.377831	0.37059	0
696	0.377831	0.370088	0
700	0.377831	0.370088	0
701	0.377831	0.369586	0
702	0.377831	0.369083	0
703	0.377831	0.36858	0
705	0.377831	0.36858	0
706	0.377831	0.368076	0
707	0.377831	0.367573	0
709	0.377831	0.367573	0
710	0.377831	0.367068	0
712	0.377831	0.365554	0
713	0.377831	0.364544	0
714	0.377831	0.364544	0
717	0.377831	0.363533	0
718	0.377831	0.363027	0
719	0.377831	0.362522	0
720	0.377831	0.361512	0
725	0.377831	0.360504	0
727	0.377831	0.359999	0
728	0.377831	0.359495	0
730	0.377831	0.358991	0
731	0.377831	0.358486	0
732	0.377831	0.357982	0
733	0.377831	0.357478	0
735	0.373935	0.357478	0
736	0.37004	0.356973	0
737	0.37004	0.355964	0
739	0.37004	0.35546	0
740	0.366145	0.352947	0
742	0.36225	0.351939	0
743	0.36225	0.351434	0
744	0.36225	0.35093	0
746	0.36225	0.350426	0
747	0.358355	0.349922	0
749	0.358355	0.349922	0
750	0.358355	0.349922	0
751	0.358355	0.348911	0
753	0.35446	0.348404	0
756	0.35446	0.347897	0
758	0.350564	0.346883	0
760	0.350564	0.346376	0
763	0.346669	0.345362	0
765	0.346669	0.343842	0
766	0.346669	0.343842	0
767	0.346669	0.343842	0
768	0.346669	0.343333	0
769	0.346669	0.343333	0
770	0.346669	0.343333	0
771	0.342774	0.341805	0
773	0.342774	0.341294	0
775	0.342774	0.341294	0
776	0.342774	0.340272	0
778	0.342774	0.340272	0
781	0.342774	0.339758	0
782	0.342774	0.338728	0
784	0.342774	0.337698	0
785	0.342774	0.336153	0
786	0.342774	0.335124	0
787	0.342774	0.334606	0
788	0.342774	0.333572	0
789	0.342774	0.332022	0
790	0.342774	0.332022	0
792	0.342774	0.331504	0
793	0.342774	0.330985	0
796	0.342774	0.330465	0
798	0.342774	0.329946	0
803	0.342774	0.328907	0
805	0.342774	0.327347	0
806	0.338834	0.326826	0
808	0.338834	0.326826	0
809	0.338834	0.326304	0
810	0.338834	0.325783	0
811	0.338834	0.325783	0
812	0.338834	0.325261	0
813	0.338834	0.324737	0
818	0.334848	0.324214	0
821	0.334848	0.323692	0
824	0.334848	0.322648	0
828	0.334848	0.322124	0
829	0.334848	0.322124	0
830	0.334848	0.321599	0
831	0.334848	0.321599	0
832	0.334848	0.321073	0
834	0.334848	0.32002	0
835	0.334848	0.319493	0
839	0.326875	0.318967	0
840	0.326875	0.318967	0
841	0.326875	0.318439	0
843	0.326875	0.317912	0
845	0.322889	0.316858	0
847	0.322889	0.316858	0
848	0.322889	0.315801	0
849	0.322889	0.315273	0
852	0.322889	0.314744	0
853	0.318903	0.313684	0
854	0.318903	0.31262	0
855	0.318903	0.312087	0
856	0.318903	0.312087	0
857	0.318903	0.312087	0
858	0.314916	0.312087	0
859	0.314916	0.31048	0
860	0.314916	0.30941	0
862	0.31093	0.308874	0
863	0.306944	0.308338	0
864	0.306944	0.307265	0
866	0.306944	0.306193	0
870	0.306944	0.304589	0
871	0.306944	0.304054	0
873	0.306944	0.302985	0
874	0.306944	0.30245	0
875	0.306944	0.301915	0
876	0.306944	0.301379	0
877	0.306944	0.300843	0
879	0.306944	0.300307	0
880	0.306944	0.300307	0
882	0.306944	0.300307	0
884	0.306944	0.299769	0
885	0.306944	0.299231	0
887	0.306944	0.298693	0
888	0.306944	0.298155	0
890	0.306944	0.297616	0
894	0.306944	0.297077	0
896	0.306944	0.296537	0
897	0.306944	0.296537	0
899	0.302905	0.295996	0
900	0.302905	0.295996	0
901	0.302905	0.295996	0
904	0.298866	0.295452	0
908	0.298866	0.293823	0
910	0.298866	0.293823	0
912	0.298866	0.293276	0
915	0.294828	0.292728	0
916	0.294828	0.29218	0
918	0.294828	0.291631	0
919	0.294828	0.291084	0
921	0.294828	0.289988	0
923	0.294828	0.289988	0
925	0.294828	0.289438	0
927	0.290789	0.288887	0
929	0.290789	0.288887	0
930	0.290789	0.288336	0
931	0.290789	0.287784	0
932	0.290789	0.287232	0
933	0.290789	0.287232	0
935	0.290789	0.28668	0
937	0.290789	0.285575	0
938	0.290789	0.285022	0
941	0.286693	0.284468	0
942	0.286693	0.283914	0
944	0.286693	0.283914	0
947	0.286693	0.283359	0
949	0.286693	0.282805	0
950	0.286693	0.281143	0
952	0.282598	0.280588	0
953	0.282598	0.280034	0
955	0.282598	0.27948	0
957	0.27838	0.278925	0
959	0.27838	0.27837	0
960	0.27838	0.276712	0
963	0.27838	0.276712	0
964	0.27838	0.276157	0
965	0.27838	0.276157	0
968	0.274097	0.2756	0
969	0.274097	0.275043	0
970	0.274097	0.274486	0
974	0.274097	0.273929	0
976	0.274097	0.273929	0
977	0.274097	0.273371	0
978	0.269814	0.273371	0
983	0.265462	0.272812	0
986	0.265462	0.272812	0
987	0.261111	0.27225	0
989	0.261111	0.27225	0
993	0.261111	0.271688	0
994	0.261111	0.271125	0
996	0.261111	0.269442	0
997	0.261111	0.26888	0
999	0.261111	0.268319	0
1002	0.261111	0.267758	0
1003	0.261111	0.267197	0
1004	0.261111	0.267197	0
1007	0.261111	0.266634	0
1010	0.261111	0.266072	0
1015	0.261111	0.266072	0
1016	0.261111	0.265509	0
1017	0.261111	0.264947	0
1019	0.261111	0.263822	0
1021	0.261111	0.26326	0
1024	0.261111	0.262697	0
1025	0.261111	0.262134	0
1026	0.261111	0.261572	0
1027	0.261111	0.26101	0
1028	0.261111	0.26101	0
1030	0.261111	0.260446	0
1032	0.261111	0.259883	0
1033	0.261111	0.259883	0
1035	0.261111	0.259319	0
1043	0.261111	0.259319	0
1048	0.261111	0.258755	0
1049	0.261111	0.258191	0
1051	0.261111	0.257626	0
1052	0.261111	0.257626	0
1053	0.261111	0.257626	0
1054	0.261111	0.257626	0
1055	0.261111	0.257626	0
1057	0.261111	0.257055	0
1058	0.261111	0.257055	0
1060	0.261111	0.257055	0
1061	0.261111	0.256478	0
1062	0.261111	0.256478	0
1063	0.261111	0.256478	0
1064	0.256685	0.256478	0
1066	0.256685	0.255896	0
1071	0.256685	0.255314	0
1072	0.256685	0.255314	0
1078	0.256685	0.255314	0
1079	0.256685	0.254728	0
1080	0.256685	0.254142	0
1081	0.256685	0.253556	0
1085	0.256685	0.252971	0
1087	0.256685	0.252971	0
1090	0.256685	0.252385	0
1092	0.256685	0.252385	0
1093	0.256685	0.252385	0
1096	0.256685	0.252385	0
1097	0.256685	0.251796	0
1099	0.256685	0.25062	0
1104	0.256685	0.250032	0
1106	0.252101	0.250032	0
1107	0.252101	0.249444	0
1111	0.247518	0.248856	0
1112	0.247518	0.248856	0
1113	0.247518	0.248264	0
1120	0.242934	0.247084	0
1125	0.242934	0.247084	0
1127	0.242934	0.246492	0
1130	0.242934	0.245897	0
1132	0.242934	0.245303	0
1133	0.242934	0.244706	0
1134	0.242934	0.244706	0
1139	0.238262	0.244108	0
1143	0.23359	0.243509	0
1149	0.23359	0.242911	0
1152	0.23359	0.242313	0
1156	0.23359	0.242313	0
1157	0.23359	0.242313	0
1159	0.23359	0.241113	0
1163	0.23359	0.241113	0
1165	0.23359	0.24051	0
1166	0.23359	0.239908	0
1169	0.228724	0.239304	0
1170	0.228724	0.238701	0
1172	0.228724	0.237497	0
1174	0.228724	0.236893	0
1181	0.223857	0.236289	0
1189	0.223857	0.235683	0
1190	0.223857	0.235683	0
1191	0.223857	0.235683	0
1192	0.223857	0.235074	0
1194	0.223857	0.234464	0
1197	0.223857	0.234464	0
1198	0.223857	0.234464	0
1207	0.223857	0.234464	0
1208	0.223857	0.233846	0
1211	0.223857	0.233846	0
1215	0.21877	0.233226	0
1218	0.21877	0.232607	0
1221	0.21877	0.231372	0
1225	0.21877	0.231372	0
1228	0.21877	0.230752	0
1233	0.21877	0.230752	0
1239	0.21877	0.230131	0
1246	0.21877	0.22951	0
1249	0.21877	0.228889	0
1251	0.21877	0.228268	0
1252	0.21877	0.227646	0
1254	0.21877	0.227024	0
1255	0.21877	0.226401	0
1257	0.21877	0.225777	0
1265	0.21877	0.224531	0
1267	0.21877	0.223286	0
1268	0.21877	0.223286	0
1274	0.213682	0.222657	0
1276	0.208594	0.222657	0
1277	0.208594	0.222028	0
1280	0.208594	0.221396	0
1281	0.208594	0.220759	0
1287	0.208594	0.220759	0
1291	0.208594	0.219482	0
1294	0.208594	0.218844	0
1296	0.208594	0.218844	0
1308	0.208594	0.218199	0
1309	0.208594	0.217554	0
1310	0.208594	0.21691	0
1313	0.208594	0.216266	0
1314	0.208594	0.215623	0
1315	0.208594	0.214979	0
1316	0.208594	0.214336	0
1321	0.208594	0.213693	0
1326	0.208594	0.213049	0
1327	0.208594	0.212403	0
1331	0.208594	0.211757	0
1332	0.208594	0.211112	0
1335	0.208594	0.210467	0
1337	0.208594	0.209822	0
1338	0.208594	0.209822	0
1341	0.208594	0.209176	0
1344	0.208594	0.209176	0
1345	0.208594	0.209176	0
1354	0.208594	0.208524	0
1355	0.208594	0.207873	0
1356	0.208594	0.207223	0
1359	0.208594	0.206573	0
1360	0.208594	0.205921	0
1364	0.208594	0.20527	0
1366	0.208594	0.20527	0
1369	0.208594	0.204617	0
1371	0.208594	0.203965	0
1375	0.208594	0.203313	0
1377	0.208594	0.202661	0
1381	0.208594	0.202009	0
1385	0.2028	0.202009	0
1386	0.2028	0.201353	0
1388	0.2028	0.200042	0
1392	0.2028	0.200042	0
1394	0.2028	0.200042	0
1397	0.2028	0.199378	0
1403	0.2028	0.198714	0
1407	0.2028	0.198051	0
1408	0.2028	0.197385	0
1411	0.2028	0.196718	0
1412	0.2028	0.19605	0
1413	0.2028	0.195382	0
1416	0.2028	0.195382	0
1417	0.2028	0.194712	0
1420	0.2028	0.194712	0
1428	0.197006	0.194712	0
1430	0.197006	0.194712	0
1435	0.197006	0.194712	0
1440	0.191212	0.194032	0
1448	0.191212	0.194032	0
1450	0.191212	0.194032	0
1452	0.191212	0.192669	0
1457	0.191212	0.192669	0
1459	0.191212	0.191983	0
1466	0.191212	0.191983	0
1470	0.191212	0.191295	0
1476	0.191212	0.191295	0
1480	0.191212	0.190603	0
1481	0.191212	0.18991	0
1483	0.191212	0.189218	0
1487	0.185236	0.189218	0
1489	0.185236	0.189218	0
1490	0.185236	0.188519	0
1499	0.185236	0.187822	0
1502	0.172461	0.187124	0
1503	0.172461	0.187124	0
1504	0.172461	0.187124	0
1509	0.172461	0.185724	0
1519	0.172461	0.185724	0
1521	0.172461	0.185022	0
1524	0.172461	0.185022	0
1526	0.172461	0.184318	0
1527	0.172461	0.183613	0
1530	0.172461	0.182908	0
1531	0.172461	0.182908	0
1537	0.165828	0.182908	0
1538	0.165828	0.182196	0
1539	0.165828	0.181482	0
1540	0.165828	0.181482	0
1542	0.165828	0.180766	0
1543	0.165828	0.180051	0
1545	0.165828	0.180051	0
1557	0.165828	0.180051	0
1561	0.165828	0.180051	0
1569	0.165828	0.180051	0
1571	0.165828	0.180051	0
1574	0.165828	0.179318	0
1593	0.165828	0.178585	0
1594	0.165828	0.177853	0
1598	0.165828	0.177853	0
1605	0.165828	0.177119	0
1608	0.165828	0.176384	0
1610	0.165828	0.175651	0
1616	0.165828	0.174916	0
1621	0.165828	0.17418	0
1623	0.165828	0.173441	0
1624	0.165828	0.173441	0
1625	0.165828	0.172701	0
1626	0.165828	0.171963	0
1628	0.165828	0.171963	0
1629	0.165828	0.17122	0
1634	0.165828	0.17122	0
1638	0.165828	0.17122	0
1643	0.165828	0.17122	0
1647	0.165828	0.17122	0
1648	0.165828	0.17122	0
1649	0.165828	0.17122	0
1659	0.165828	0.170459	0
1662	0.165828	0.169695	0
1666	0.165828	0.168927	0
1678	0.151408	0.168927	0
1681	0.151408	0.168927	0
1693	0.151408	0.168153	0
1695	0.151408	0.168153	0
1700	0.151408	0.167376	0
1701	0.151408	0.167376	0
1702	0.151408	0.166598	0
1708	0.151408	0.165817	0
1721	0.151408	0.165817	0
1723	0.151408	0.165817	0
1729	0.151408	0.164239	0
1731	0.151408	0.163449	0
1734	0.151408	0.163449	0
1735	0.151408	0.163449	0
1736	0.151408	0.162653	0
1737	0.151408	0.161858	0
1739	0.151408	0.161057	0
1753	0.151408	0.160257	0
1755	0.151408	0.160257	0
1761	0.151408	0.159453	0
1767	0.151408	0.15865	0
1768	0.151408	0.15785	0
1773	0.151408	0.15705	0
1775	0.151408	0.15705	0
1776	0.151408	0.156248	0
1779	0.151408	0.156248	0
1782	0.151408	0.155439	0
1783	0.151408	0.155439	0
1785	0.151408	0.155439	0
1793	0.151408	0.154625	0
1797	0.151408	0.153811	0
1798	0.151408	0.153811	0
1805	0.151408	0.152992	0
1816	0.144198	0.152992	0
1826	0.136609	0.152169	0
1835	0.136609	0.151342	0
1837	0.136609	0.151342	0
1848	0.136609	0.151342	0
1849	0.136609	0.150507	0
1852	0.136609	0.150507	0
1853	0.136609	0.149665	0
1857	0.136609	0.148824	0
1863	0.136609	0.147985	0
1866	0.136609	0.147147	0
1869	0.136609	0.147147	0
1872	0.136609	0.146304	0
1873	0.136609	0.146304	0
1875	0.136609	0.145455	0
1887	0.136609	0.145455	0
1890	0.136609	0.145455	0
1891	0.136609	0.144586	0
1892	0.136609	0.144586	0
1896	0.136609	0.143711	0
1902	0.136609	0.143711	0
1915	0.136609	0.143711	0
1919	0.136609	0.143711	0
1922	0.136609	0.142819	0
1924	0.136609	0.141929	0
1925	0.136609	0.141039	0
1927	0.136609	0.141039	0
1931	0.136609	0.141039	0
1934	0.136609	0.140126	0
1939	0.136609	0.140126	0
1947	0.136609	0.139207	0
1951	0.136609	0.138284	0
1952	0.136609	0.137364	0
1958	0.136609	0.137364	0
1972	0.136609	0.137364	0
1973	0.136609	0.137364	0
1974	0.136609	0.136435	0
1982	0.136609	0.135507	0
1985	0.136609	0.135507	0
2003	0.136609	0.135507	0
2005	0.136609	0.135507	0
2009	0.136609	0.135507	0
2016	0.136609	0.135507	0
2025	0.136609	0.134536	0
2037	0.136609	0.134536	0
2041	0.136609	0.134536	0
2045	0.136609	0.134536	0
2047	0.136609	0.134536	0
2061	0.136609	0.134536	0
2062	0.136609	0.134536	0
2067	0.136609	0.134536	0
2077	0.136609	0.134536	0
2089	0.136609	0.133503	0
2093	0.136609	0.132472	0
2097	0.136609	0.132472	0
2103	0.136609	0.131434	0
2114	0.136609	0.131434	0
2133	0.136609	0.131434	0
2141	0.136609	0.129343	0
2149	0.136609	0.129343	0
2157	0.136609	0.129343	0
2161	0.136609	0.129343	0
2164	0.136609	0.129343	0
2171	0.136609	0.128257	0
2177	0.136609	0.127175	0
2178	0.136609	0.126093	0
2179	0.136609	0.125012	0
2197	0.136609	0.125012	0
2199	0.136609	0.123919	0
2205	0.136609	0.122827	0
2206	0.136609	0.122827	0
2211	0.136609	0.122827	0
2217	0.136609	0.122827	0
2218	0.136609	0.122827	0
2235	0.136609	0.122827	0
2254	0.136609	0.121649	0
2273	0.12419	0.120469	0
2290	0.12419	0.119291	0
2298	0.12419	0.119291	0
2309	0.12419	0.119291	0
2310	0.12419	0.119291	0
2331	0.12419	0.119291	0
2338	0.111771	0.119291	0
2339	0.111771	0.118063	0
2349	0.111771	0.118063	0
2354	0.111771	0.116824	0
2367	0.111771	0.115586	0
2379	0.111771	0.115586	0
2384	0.111771	0.114333	0
2389	0.111771	0.113086	0
2392	0.111771	0.113086	0
2394	0.111771	0.113086	0
2402	0.111771	0.113086	0
2414	0.111771	0.113086	0
2420	0.111771	0.113086	0
2421	0.111771	0.111782	0
2424	0.111771	0.111782	0
2429	0.111771	0.111782	0
2432	0.111771	0.111782	0
2434	0.111771	0.110431	0
2440	0.111771	0.110431	0
2441	0.111771	0.109057	0
2468	0.111771	0.107687	0
2472	0.111771	0.106317	0
2486	0.111771	0.106317	0
2488	0.111771	0.104933	0
2506	0.111771	0.103552	0
2510	0.111771	0.102172	0
2513	0.111771	0.102172	0
2534	0.111771	0.102172	0
2538	0.111771	0.100759	0
2539	0.111771	0.0993505	0
2570	0.111771	0.0979504	0
2577	0.111771	0.0979504	0
2620	0.111771	0.0979504	0
2623	0.111771	0.0965041	0
2626	0.111771	0.0965041	0
2627	0.111771	0.0965041	0
2631	0.111771	0.0965041	0
2633	0.111771	0.0949844	0
2645	0.111771	0.0934758	0
2651	0.111771	0.0919536	0
2657	0.111771	0.0919536	0
2663	0.111771	0.0903844	0
2667	0.111771	0.0903844	0
2680	0.111771	0.0903844	0
2703	0.111771	0.0887168	0
2711	0.111771	0.0887168	0
2749	0.111771	0.0887168	0
2767	0.111771	0.0887168	0
2780	0.111771	0.0869612	0
2832	0.111771	0.0869612	0
2844	0.111771	0.0869612	0
2870	0.0931425	0.0869612	0
2871	0.0931425	0.0850509	0
2885	0.0931425	0.083149	0
2888	0.0931425	0.083149	0
2900	0.0931425	0.0812031	0
2930	0.0931425	0.0792696	0
3012	0.0931425	0.0792696	0
3013	0.0931425	0.0792696	0
3034	0.0931425	0.0772558	0
3052	0.0931425	0.0772558	0
3055	0.0931425	0.0772558	0
3068	0.0931425	0.0772558	0
3110	0.0931425	0.0772558	0
3113	0.0931425	0.0750174	0
3149	0.0698569	0.0750174	0
3163	0.0698569	0.0727216	0
3183	0.0698569	0.0704442	0
3197	0.0698569	0.0704442	0
3204	0.0698569	0.0681082	0
3216	0.0698569	0.0681082	0
3249	0.0698569	0.0681082	0
3261	0.0698569	0.0656058	0
3436	0.0698569	0.0630994	0
3440	0.0698569	0.0630994	0
3442	0.0698569	0.0605524	0
3463	0.0698569	0.0605524	0
3480	0.0698569	0.0605524	0
3506	0.0698569	0.0605524	0
3515	0.0698569	0.0605524	0
3577	0.0698569	0.0605524	0
3591	0.0698569	0.0605524	0
3605	0.0698569	0.057013	0
3622	0.0698569	0.057013	0
3634	0.0698569	0.057013	0
3666	0.0698569	0.0529782	0
3675	0.0698569	0.0529782	0
3703	0.0698569	0.0529782	0
3754	0.0698569	0.0529782	0
3799	0.0698569	0.0529782	0
3818	0.0698569	0.0478094	0
3866	0.0698569	0.0478094	0
3906	0.0698569	0.0478094	0
3935	0.0698569	0.0417402	0
4055	0.0698569	0.0417402	0
4094	0.0698569	0.0417402	0
4171	0.0698569	0.0330858	0
4464	0.0698569	0.0237623	0
4591	0.0698569	0.013873	0
4753	0.0698569	0.013873	0
0	1	1	1
1	1	1	1
2	1	1	1
3	1	1	1
7	1	0.999626	1
8	1	0.999626	1
9	1	0.999626	1
10	1	0.999249	1
11	1	0.998872	1
12	0.993884	0.998495	1
13	0.993884	0.997741	1
14	0.993884	0.997741	1
15	0.987768	0.996986	1
16	0.987768	0.996231	1
17	0.984709	0.99472	1
18	0.984709	0.99321	1
19	0.984709	0.991697	1
20	0.981651	0.990561	1
21	0.978593	0.989424	1
22	0.975535	0.989045	1
23	0.975535	0.987148	1
24	0.972477	0.985248	1
25	0.972477	0.983726	1
26	0.972477	0.982584	1
27	0.972477	0.980302	1
28	0.972477	0.978396	1
29	0.969419	0.977249	1
30	0.966361	0.977249	1
31	0.966361	0.974573	1
32	0.966361	0.971895	1
33	0.966361	0.971895	1
34	0.960245	0.97036	1
35	0.960245	0.968442	1
36	0.960245	0.965369	1
37	0.957187	0.963444	1
38	0.957187	0.961903	1
39	0.954128	0.96036	1
40	0.948012	0.958428	1
41	0.941896	0.956495	1
42	0.941896	0.952632	1
43	0.93578	0.95108	1
44	0.93578	0.949528	1
45	0.932722	0.946811	1
46	0.926606	0.94448	1
47	0.920469	0.943313	1
48	0.917401	0.941757	1
49	0.914333	0.940201	1
50	0.911264	0.937865	1
51	0.911264	0.936694	1
52	0.911264	0.933965	1
53	0.908196	0.932404	1
54	0.905128	0.931622	1
55	0.905128	0.929667	1
56	0.905128	0.92693	1
57	0.905128	0.926145	1
58	0.905128	0.92536	1
59	0.898991	0.924576	1
60	0.898991	0.92379	1
61	0.898991	0.92222	1
62	0.898991	0.921041	1
63	0.895913	0.919468	1
64	0.895913	0.915925	1
65	0.895913	0.913956	1
66	0.895913	0.911984	1
67	0.895913	0.910013	1
68	0.895913	0.908435	1
69	0.895913	0.90725	1
70	0.895913	0.905671	1
71	0.895913	0.904879	1
72	0.892813	0.902901	1
73	0.889713	0.900131	1
74	0.889713	0.896962	1
75	0.886613	0.896167	1
76	0.883513	0.892599	1
77	0.883513	0.891406	1
78	0.883513	0.889814	1
79	0.880412	0.889018	1
80	0.877312	0.88822	1
81	0.877312	0.887422	1
82	0.877312	0.883434	1
83	0.877312	0.881436	1
84	0.874201	0.881035	1
85	0.87109	0.879835	1
86	0.867979	0.877832	1
87	0.861757	0.874631	1
88	0.861757	0.873429	1
89	0.861757	0.871826	1
90	0.861757	0.871023	1
91	0.861757	0.869819	1
92	0.861757	0.868213	1
93	0.861757	0.865401	1
94	0.858646	0.862586	1
95	0.858646	0.862183	1
96	0.855535	0.861377	1
97	0.855535	0.858961	1
98	0.855535	0.857751	1
99	0.852424	0.854931	1
100	0.852424	0.854527	1
101	0.849313	0.852509	1
102	0.846202	0.852104	1
103	0.843091	0.850486	1
104	0.843091	0.848464	1
105	0.83998	0.845228	1
106	0.83998	0.843606	1
107	0.83998	0.842792	1
108	0.83998	0.841166	1
109	0.83998	0.840353	1
110	0.83998	0.838726	1
111	0.833711	0.837098	1
112	0.833711	0.835469	1
113	0.833711	0.834654	1
114	0.827443	0.833024	1
115	0.827443	0.830577	1
116	0.827443	0.829353	1
117	0.827443	0.827313	1
118	0.827443	0.824458	1
119	0.827443	0.823231	1
120	0.824309	0.822414	1
121	0.824309	0.821187	1
122	0.824309	0.820369	1
124	0.824309	0.818733	1
125	0.824309	0.817913	1
126	0.824309	0.815866	1
127	0.821163	0.814635	1
128	0.81487	0.814225	1
129	0.81487	0.809724	1
130	0.81487	0.807262	1
132	0.808578	0.806852	1
133	0.808578	0.804801	1
134	0.808578	0.803569	1
135	0.802285	0.80069	1
136	0.802285	0.799454	1
137	0.799139	0.798217	1
138	0.799139	0.796156	1
139	0.799139	0.794094	1
140	0.799139	0.79162	1
141	0.799139	0.789964	1
142	0.799139	0.788308	1
143	0.799139	0.787064	1
144	0.799139	0.785405	1
145	0.799139	0.783744	1
146	0.795993	0.782911	1
147	0.792847	0.781246	1
148	0.792847	0.780829	1
149	0.792847	0.779996	1
150	0.786529	0.779579	1
151	0.780212	0.777496	1
152	0.780212	0.775413	1
153	0.780212	0.773328	1
154	0.780212	0.770411	1
155	0.780212	0.769159	1
156	0.780212	0.76749	1
157	0.780212	0.765821	1
158	0.780212	0.764152	1
159	0.77704	0.763735	1
160	0.773868	0.761648	1
161	0.773868	0.759976	1
162	0.773868	0.759139	1
163	0.773868	0.758302	1
164	0.773868	0.756628	1
165	0.767499	0.756209	1
167	0.76113	0.754534	1
168	0.754761	0.752442	1
169	0.754761	0.750346	1
170	0.751576	0.746573	1
171	0.751576	0.746152	1
172	0.748391	0.744471	1
173	0.748391	0.743629	1
174	0.748391	0.742788	1
175	0.748391	0.741525	1
176	0.748391	0.739839	1
177	0.748391	0.738995	1
178	0.748391	0.738152	1
179	0.745193	0.735202	1
180	0.745193	0.732673	1
181	0.738769	0.731829	1
182	0.738769	0.730563	1
183	0.735557	0.729718	1
184	0.735557	0.728451	1
185	0.735557	0.728028	1
187	0.735557	0.727181	1
188	0.735557	0.725911	1
189	0.735557	0.724218	1
190	0.735557	0.722948	1
191	0.735557	0.722524	1
192	0.732331	0.721253	1
193	0.732331	0.720829	1
194	0.732331	0.718712	1
195	0.732331	0.717442	1
196	0.72261	0.715325	1
197	0.72261	0.714054	1
198	0.72261	0.714054	1
199	0.72261	0.713629	1
200	0.72261	0.712357	1
201	0.72261	0.710237	1
202	0.72261	0.70854	1
203	0.719355	0.70854	1
204	0.7161	0.707691	1
205	0.70959	0.70684	1
206	0.699825	0.705989	1
208	0.699825	0.705138	1
209	0.690014	0.703862	1
210	0.690014	0.701734	1
211	0.690014	0.700454	1
212	0.690014	0.699173	1
213	0.690014	0.697463	1
214	0.686744	0.697463	1
215	0.686744	0.696178	1
216	0.683473	0.696178	1
217	0.676933	0.695319	1
218	0.673663	0.69446	1
219	0.670393	0.692741	1
220	0.667122	0.691881	1
221	0.667122	0.690591	1
222	0.667122	0.690161	1
223	0.667122	0.688441	1
224	0.663852	0.687151	1
225	0.663852	0.68629	1
226	0.663852	0.685429	1
227	0.660549	0.684137	1
228	0.657247	0.683275	1
229	0.657247	0.681553	1
230	0.653944	0.679831	1
231	0.650641	0.67811	1
232	0.650641	0.676817	1
234	0.647322	0.675524	1
235	0.647322	0.6738	1
236	0.644002	0.673368	1
237	0.644002	0.672073	1
238	0.640682	0.671209	1
239	0.637363	0.670777	1
240	0.637363	0.670345	1
241	0.637363	0.669912	1
242	0.637363	0.668615	1
243	0.637363	0.667319	1
244	0.637363	0.666886	1
245	0.637363	0.666454	1
246	0.637363	0.666454	1
247	0.634026	0.666021	1
249	0.630671	0.663858	1
250	0.630671	0.663425	1
251	0.630671	0.662559	1
252	0.630671	0.66126	1
253	0.630671	0.660393	1
254	0.630671	0.658658	1
255	0.630671	0.656054	1
256	0.630671	0.655619	1
257	0.627299	0.653882	1
258	0.627299	0.653447	1
259	0.627299	0.653012	1
260	0.627299	0.652142	1
262	0.623926	0.651273	1
264	0.613808	0.650403	1
265	0.613808	0.649534	1
266	0.613808	0.647363	1
267	0.613808	0.646058	1
270	0.610436	0.643883	1
271	0.610436	0.643448	1
272	0.610436	0.64127	1
273	0.603691	0.639961	1
275	0.603691	0.639086	1
276	0.603691	0.638649	1
277	0.603691	0.638212	1
278	0.603691	0.636902	1
279	0.603691	0.635591	1
280	0.603691	0.633846	1
281	0.603691	0.633409	1
282	0.603691	0.632533	1
283	0.603691	0.630781	1
285	0.603691	0.62903	1
286	0.603691	0.628591	1
287	0.603691	0.627276	1
288	0.603691	0.626398	1
289	0.60028	0.625519	1
290	0.60028	0.625079	1
291	0.60028	0.624639	1
292	0.60028	0.623758	1
293	0.60028	0.623318	1
294	0.60028	0.622437	1
295	0.60028	0.621115	1
296	0.60028	0.619789	1
297	0.60028	0.617138	1
298	0.60028	0.617138	1
299	0.60028	0.615812	1
300	0.60028	0.61537	1
301	0.60028	0.614044	1
302	0.60028	0.61316	1
303	0.60028	0.61051	1
304	0.59342	0.609626	1
305	0.59342	0.6083	1
306	0.59342	0.607416	1
307	0.59342	0.60565	1
308	0.59342	0.605208	1
309	0.58997	0.605208	1
310	0.586519	0.604323	1
311	0.586519	0.603438	1
312	0.583069	0.602553	1
313	0.583069	0.601667	1
314	0.583069	0.600781	1
315	0.583069	0.600781	1
316	0.583069	0.599894	1
317	0.583069	0.599451	1
319	0.579599	0.59812	1
320	0.579599	0.597676	1
322	0.579599	0.596789	1
323	0.579599	0.595458	1
324	0.579599	0.594127	1
326	0.576086	0.593683	1
327	0.572573	0.592348	1
328	0.572573	0.591014	1
329	0.572573	0.590123	1
330	0.572573	0.589678	1
331	0.572573	0.588342	1
332	0.572573	0.587451	1
333	0.572573	0.58656	1
334	0.572573	0.586114	1
335	0.572573	0.586114	1
336	0.572573	0.585222	1
337	0.572573	0.585222	1
338	0.569039	0.583878	1
339	0.569039	0.582982	1
340	0.569039	0.582534	1
341	0.569039	0.582086	1
342	0.569039	0.581637	1
343	0.569039	0.578509	1
344	0.565504	0.578061	1
345	0.565504	0.577612	1
346	0.56197	0.576714	1
347	0.56197	0.575816	1
348	0.56197	0.573574	1
349	0.56197	0.572229	1
350	0.56197	0.57178	1
351	0.56197	0.57178	1
352	0.56197	0.569982	1
353	0.56197	0.569082	1
354	0.56197	0.568183	1
355	0.56197	0.567285	1
356	0.56197	0.565937	1
357	0.558413	0.565038	1
358	0.554856	0.562795	1
360	0.554856	0.562345	1
362	0.554856	0.561896	1
363	0.551277	0.560998	1
364	0.551277	0.560099	1
365	0.547674	0.560099	1
366	0.547674	0.55965	1
367	0.547674	0.55965	1
368	0.547674	0.55785	1
369	0.547674	0.55695	1
370	0.547674	0.5565	1
371	0.547674	0.55605	1
372	0.547674	0.554699	1
373	0.543998	0.553348	1
374	0.543998	0.552898	1
375	0.540322	0.551547	1
376	0.540322	0.551096	1
377	0.540322	0.550194	1
378	0.540322	0.548842	1
379	0.540322	0.546143	1
380	0.540322	0.545241	1
381	0.536647	0.543889	1
382	0.532971	0.541181	1
383	0.532971	0.539825	1
384	0.532971	0.538019	1
385	0.532971	0.536663	1
386	0.532971	0.536663	1
387	0.532971	0.536663	1
388	0.532971	0.534852	1
389	0.532971	0.533946	1
391	0.532971	0.533492	1
392	0.532971	0.532586	1
393	0.532971	0.532132	1
394	0.532971	0.531678	1
395	0.529295	0.531225	1
396	0.529295	0.530318	1
397	0.529295	0.529864	1
398	0.529295	0.52941	1
399	0.529295	0.527594	1
400	0.529295	0.52714	1
401	0.529295	0.525324	1
402	0.529295	0.524868	1
403	0.529295	0.523958	1
404	0.529295	0.523502	1
405	0.529295	0.522591	1
406	0.529295	0.521678	1
407	0.529295	0.521221	1
408	0.529295	0.520307	1
409	0.529295	0.519394	1
410	0.529295	0.518023	1
411	0.529295	0.517566	1
412	0.529295	0.517109	1
413	0.529295	0.516652	1
414	0.529295	0.516194	1
415	0.529295	0.515736	1
416	0.529295	0.515278	1
417	0.529295	0.51482	1
418	0.529295	0.514362	1
419	0.529295	0.513446	1
420	0.529295	0.512988	1
421	0.529295	0.51253	1
422	0.529295	0.512072	1
423	0.529295	0.511155	1
424	0.529295	0.510696	1
425	0.529295	0.509779	1
426	0.525541	0.509319	1
427	0.525541	0.50886	1
429	0.525541	0.507942	1
430	0.525541	0.507023	1
432	0.525541	0.506564	1
433	0.525541	0.506104	1
434	0.521788	0.505644	1
437	0.521788	0.504266	1
440	0.521788	0.502889	1
441	0.521788	0.502428	1
442	0.518034	0.501968	1
444	0.51428	0.501508	1
445	0.51428	0.501048	1
446	0.51428	0.500127	1
447	0.51428	0.499667	1
448	0.51428	0.498745	1
449	0.510526	0.498745	1
450	0.506772	0.497822	1
452	0.50299	0.496899	1
453	0.50299	0.496899	1
454	0.50299	0.496437	1
455	0.50299	0.495513	1
457	0.50299	0.495051	1
459	0.50299	0.495051	1
460	0.50299	0.494588	1
461	0.50299	0.494126	1
462	0.50299	0.493663	1
463	0.50299	0.492735	1
464	0.50299	0.492271	1
465	0.50299	0.491805	1
466	0.50299	0.491339	1
467	0.50299	0.490873	1
468	0.50299	0.490408	1
469	0.50299	0.489475	1
470	0.50299	0.489007	1
471	0.50299	0.488071	1
472	0.50299	0.487135	1
473	0.49918	0.485262	1
475	0.49918	0.483857	1
476	0.49918	0.483388	1
478	0.49918	0.483388	1
479	0.495369	0.482919	1
482	0.495369	0.482919	1
483	0.495369	0.48245	1
484	0.495369	0.481041	1
485	0.495369	0.48057	1
486	0.491559	0.4801	1
487	0.491559	0.479159	1
488	0.491559	0.479159	1
489	0.491559	0.478218	1
490	0.487748	0.477276	1
491	0.487748	0.476805	1
492	0.487748	0.47586	1
493	0.487748	0.47586	1
495	0.483938	0.474916	1
496	0.483938	0.474443	1
497	0.483938	0.473499	1
498	0.480127	0.473025	1
499	0.476316	0.472551	1
500	0.476316	0.472076	1
501	0.476316	0.471601	1
502	0.476316	0.470653	1
503	0.476316	0.470653	1
504	0.476316	0.469703	1
505	0.472475	0.468751	1
506	0.472475	0.467799	1
507	0.472475	0.466846	1
508	0.472475	0.466369	1
510	0.472475	0.46494	1
511	0.472475	0.464463	1
513	0.472475	0.463511	1
514	0.472475	0.462083	1
515	0.472475	0.46113	1
516	0.472475	0.460177	1
517	0.472475	0.459225	1
519	0.468634	0.458748	1
520	0.468634	0.458271	1
521	0.464793	0.458271	1
522	0.460951	0.457793	1
523	0.460951	0.457314	1
524	0.460951	0.456835	1
525	0.460951	0.456357	1
526	0.460951	0.455878	1
527	0.460951	0.454919	1
528	0.460951	0.454919	1
529	0.460951	0.45348	1
530	0.460951	0.453	1
531	0.460951	0.45156	1
532	0.460951	0.45156	1
533	0.460951	0.450119	1
534	0.460951	0.449639	1
535	0.460951	0.449158	1
536	0.460951	0.448199	1
537	0.460951	0.447718	1
538	0.453269	0.447718	1
539	0.453269	0.445795	1
540	0.453269	0.444832	1
541	0.453269	0.443868	1
542	0.449395	0.442423	1
543	0.445521	0.441458	1
545	0.445521	0.440976	1
546	0.445521	0.440011	1
548	0.445521	0.439047	1
549	0.445521	0.438084	1
550	0.445521	0.437602	1
551	0.441647	0.43712	1
553	0.441647	0.43712	1
554	0.437773	0.436155	1
555	0.437773	0.435672	1
556	0.437773	0.435189	1
557	0.437773	0.434707	1
560	0.433898	0.434707	1
561	0.433898	0.434224	1
562	0.430024	0.432294	1
563	0.430024	0.430845	1
564	0.430024	0.430361	1
565	0.430024	0.429877	1
566	0.430024	0.429393	1
567	0.42615	0.429393	1
568	0.42615	0.428909	1
570	0.422276	0.427456	1
571	0.422276	0.426487	1
573	0.422276	0.425518	1
574	0.422276	0.425033	1
575	0.422276	0.423092	1
579	0.418402	0.42212	1
580	0.418402	0.420662	1
581	0.418402	0.420176	1
582	0.418402	0.419689	1
584	0.414528	0.418715	1
585	0.414528	0.418228	1
586	0.414528	0.417741	1
587	0.410654	0.417254	1
588	0.410654	0.416767	1
589	0.410654	0.41628	1
591	0.410654	0.415792	1
592	0.410654	0.414818	1
593	0.40678	0.413843	1
594	0.40678	0.412868	1
595	0.40678	0.410918	1
597	0.402868	0.410918	1
598	0.402868	0.410918	1
602	0.402868	0.409936	1
603	0.402868	0.409445	1
604	0.398919	0.408463	1
606	0.398919	0.407971	1
607	0.398919	0.407478	1
609	0.398919	0.406493	1
610	0.398919	0.405509	1
612	0.398919	0.404524	1
613	0.39493	0.403537	1
615	0.39493	0.401567	1
616	0.39493	0.401074	1
617	0.39493	0.400088	1
618	0.39493	0.400088	1
619	0.39493	0.399101	1
621	0.3909	0.398113	1
622	0.3909	0.398113	1
623	0.3909	0.397618	1
624	0.38687	0.397618	1
625	0.38687	0.397121	1
629	0.38687	0.396624	1
630	0.38687	0.396127	1
631	0.38687	0.395135	1
632	0.38687	0.394142	1
633	0.38687	0.393149	1
634	0.38687	0.392653	1
635	0.38687	0.392157	1
636	0.38687	0.391661	1
637	0.38687	0.391165	1
638	0.38687	0.391165	1
640	0.38284	0.390173	1
641	0.38284	0.389676	1
642	0.38284	0.387695	1
643	0.38284	0.387198	1
645	0.38284	0.3867	1
646	0.38284	0.386202	1
647	0.38284	0.385705	1
649	0.38284	0.385207	1
651	0.38284	0.385207	1
652	0.38284	0.384208	1
653	0.38284	0.384208	1
656	0.38284	0.383708	1
657	0.38284	0.382211	1
658	0.38284	0.382211	1
662	0.38284	0.382211	1
665	0.37881	0.381209	1
666	0.37881	0.380707	1
667	0.37881	0.380205	1
668	0.37881	0.380205	1
670	0.37881	0.379702	1
672	0.37881	0.3792	1
673	0.37881	0.378698	1
676	0.37881	0.378698	1
677	0.37881	0.378698	1
678	0.37881	0.377692	1
679	0.37881	0.377189	1
681	0.37881	0.376685	1
683	0.37881	0.375178	1
684	0.37881	0.374674	1
685	0.37881	0.373669	1
686	0.37881	0.372162	1
687	0.37881	0.371659	1
689	0.37881	0.370652	1
690	0.37881	0.369646	1
691	0.374693	0.368641	1
692	0.374693	0.368138	1
693	0.374693	0.367635	1
695	0.374693	0.367132	1
696	0.374693	0.366629	1
700	0.374693	0.366629	1
701	0.374693	0.366629	1
702	0.374693	0.366124	1
703	0.374693	0.365619	1
706	0.374693	0.365114	1
707	0.370575	0.365114	1
709	0.370575	0.365114	1
710	0.370575	0.364608	1
712	0.370575	0.363595	1
713	0.370575	0.362582	1
717	0.370575	0.36157	1
719	0.366411	0.361063	1
720	0.362247	0.360557	1
721	0.362247	0.360051	1
725	0.362247	0.35904	1
727	0.362247	0.358534	1
728	0.362247	0.358029	1
730	0.362247	0.357019	1
735	0.35392	0.356513	1
736	0.35392	0.355503	1
737	0.35392	0.354998	1
739	0.35392	0.354494	1
740	0.35392	0.350978	1
741	0.35392	0.350472	1
742	0.35392	0.349463	1
743	0.35392	0.348958	1
744	0.35392	0.348453	1
746	0.35392	0.347445	1
747	0.35392	0.346436	1
749	0.35392	0.346436	1
750	0.35392	0.346436	1
751	0.35392	0.345929	1
752	0.35392	0.345423	1
753	0.35392	0.345423	1
756	0.349707	0.345423	1
758	0.345493	0.344408	1
761	0.345493	0.343393	1
763	0.345493	0.342379	1
765	0.34128	0.341365	1
766	0.34128	0.341365	1
768	0.34128	0.340857	1
769	0.34128	0.340349	1
770	0.34128	0.340349	1
771	0.34128	0.338316	1
774	0.337014	0.337807	1
776	0.337014	0.337298	1
778	0.337014	0.336277	1
779	0.337014	0.335764	1
782	0.337014	0.334226	1
784	0.337014	0.3332	1
785	0.337014	0.331662	1
786	0.337014	0.330126	1
787	0.337014	0.329612	1
788	0.337014	0.328585	1
789	0.33258	0.327558	1
790	0.33258	0.327558	1
792	0.33258	0.327042	1
793	0.33258	0.326526	1
796	0.33258	0.32601	1
798	0.33258	0.325494	1
803	0.33258	0.324463	1
805	0.33258	0.322912	1
806	0.33258	0.321878	1
808	0.33258	0.32136	1
809	0.33258	0.320841	1
811	0.33258	0.320841	1
812	0.33258	0.320321	1
813	0.33258	0.3198	1
816	0.33258	0.319281	1
817	0.33258	0.318761	1
818	0.33258	0.318242	1
821	0.33258	0.317722	1
824	0.33258	0.316684	1
828	0.328145	0.316684	1
829	0.328145	0.316684	1
832	0.323711	0.316162	1
834	0.323711	0.315118	1
836	0.323711	0.314596	1
837	0.323711	0.314074	1
838	0.323711	0.313552	1
839	0.323711	0.31303	1
840	0.323711	0.31303	1
843	0.323711	0.311985	1
844	0.323711	0.311462	1
845	0.323711	0.310939	1
849	0.319215	0.310416	1
852	0.319215	0.309892	1
853	0.319215	0.308843	1
854	0.314655	0.308843	1
855	0.314655	0.308843	1
856	0.314655	0.308843	1
857	0.314655	0.308843	1
858	0.314655	0.308313	1
859	0.314655	0.307253	1
860	0.314655	0.306193	1
862	0.314655	0.305663	1
863	0.314655	0.305132	1
864	0.310094	0.304601	1
866	0.310094	0.303539	1
870	0.300974	0.303008	1
873	0.296414	0.301948	1
874	0.296414	0.301418	1
875	0.296414	0.300357	1
876	0.296414	0.299826	1
879	0.291854	0.299294	1
880	0.291854	0.299294	1
882	0.291854	0.299294	1
884	0.291854	0.298761	1
885	0.291854	0.298226	1
887	0.291854	0.297692	1
888	0.291854	0.297157	1
890	0.291854	0.296623	1
894	0.291854	0.296088	1
896	0.291854	0.295551	1
897	0.291854	0.295551	1
899	0.291854	0.294478	1
900	0.291854	0.294478	1
902	0.291854	0.294478	1
903	0.291854	0.293938	1
904	0.291854	0.293397	1
908	0.287221	0.292318	1
910	0.287221	0.292318	1
912	0.287221	0.292318	1
914	0.287221	0.291774	1
915	0.287221	0.291231	1
918	0.287221	0.290686	1
919	0.287221	0.290143	1
921	0.287221	0.289055	1
923	0.287221	0.289055	1
925	0.287221	0.288509	1
927	0.287221	0.286873	1
929	0.287221	0.286873	1
930	0.287221	0.286326	1
931	0.282588	0.286326	1
932	0.282588	0.285229	1
933	0.282588	0.285229	1
937	0.282588	0.284679	1
938	0.282588	0.284129	1
939	0.282588	0.283578	1
941	0.282588	0.283027	1
944	0.277956	0.283027	1
947	0.277956	0.282475	1
949	0.277956	0.281923	1
950	0.277956	0.281371	1
951	0.277956	0.28082	1
952	0.273323	0.28082	1
953	0.273323	0.280266	1
955	0.273323	0.279712	1
957	0.273323	0.278604	1
958	0.273323	0.278604	1
959	0.273323	0.278048	1
960	0.273323	0.276385	1
963	0.273323	0.276385	1
964	0.273323	0.275829	1
965	0.273323	0.275829	1
966	0.273323	0.27527	1
968	0.273323	0.274712	1
970	0.273323	0.274153	1
[truncated: 4,049 more rows]
