# Supplementary material for: Decoding pan-cancer treatment outcomes using multimodal real-world data and explainable artificial intelligence
Source: Nat Cancer. 2025 Jan 30;6(2):307–22. doi: 10.1038/s43018-024-00891-1 (PMC11864985; doi:10.1038/s43018-024-00891-1)
Supplement: Supplementary file 10 — Statistical Source Data. [file 43018_2024_891_MOESM10_ESM.xlsx]

## Sheet: ExtFig3A
feature_names	External dataset	Internal dataset
ALT	0.0158802	0.00902778
Age	0.0519158	0.0421309
Albumin	-0.117901	-0.0562209
Art. oxygen sat.	-0.0772191	-0.0627453
Body height	0.011665	-0.00240486
Body weight	-0.0322622	-0.00482301
ECOG	0.133956	0.0769515
Hematocrit	-0.0466793	-0.0264519
Hemoglobin	-0.0531473	-0.0262489
LDH	0.0887917	0.0664799
Lymphocytes (#)	-0.0347771	-0.0522913
Neutrophil granulocytes (#)	0.102986	0.0298427
Protein (total)	-0.0292498	-0.0478821
Sex	-0.0507137	-0.0302054
Sodium	-0.0408241	-0.0267284
TSH	0.00704094	0.0470382

## Sheet: ExtFig3B
feature_name	LRP_slope	Cox_slope	location
Platelets (#)	-0.0112888	0.0635756	Internal validation (test set)
Hemoglobin	-0.0258728	-0.298498	Internal validation (test set)
Hematocrit	-0.0270328	-0.305974	Internal validation (test set)
Neutrophil granulocytes (#)	0.0300743	0.302266	Internal validation (test set)
Albumin	-0.0520634	-0.484592	Internal validation (test set)
ALT	0.00589149	0.104766	Internal validation (test set)
Protein (total)	-0.0477449	-0.27307	Internal validation (test set)
LDH	0.0504311	0.255663	Internal validation (test set)
Sodium	-0.0257281	-0.251728	Internal validation (test set)
Lymphocytes (#)	-0.0393923	-0.269403	Internal validation (test set)
TSH	0.0256469	0.0814772	Internal validation (test set)
Body height	0.00687786	0.0224644	Internal validation (test set)
Body weight	-0.00786492	-0.0839532	Internal validation (test set)
Art. oxygen sat.	-0.0678882	-0.295609	Internal validation (test set)
ECOG	0.10114	0.468061	Internal validation (test set)
Age	0.0445317	0.19771	Internal validation (test set)
Sex	-0.0281806	-0.217981	Internal validation (test set)

## Sheet: ExtFig3C
feature_names	LRP_slope	Cox_slope	location
Hemoglobin	-0.0531473	-0.194189	External validation
Hematocrit	-0.0466793	-0.182753	External validation
Neutrophil granulocytes (#)	0.102986	0.221491	External validation
Albumin	-0.117901	-0.361196	External validation
ALT	0.0158802	0.0455084	External validation
Protein (total)	-0.0292498	-0.118543	External validation
LDH	0.0887917	0.203509	External validation
Sodium	-0.0408241	-0.157326	External validation
Lymphocytes (#)	-0.0347771	-0.109868	External validation
TSH	0.00704094	0.037916	External validation
Body height	0.011665	0.0581508	External validation
Body weight	-0.0322622	-0.0166113	External validation
Art. oxygen sat.	-0.0772191	-0.181725	External validation
ECOG	0.133956	0.266075	External validation
Sex	-0.0507137	-0.113844	External validation
Age	0.0519158	0.130963	External validation

## Sheet: ExtFig3D
primary	LRP_slope	cox_slope
Bone (abdominal)	0.0245947	0.0935164
IMAT (abdominal)	0.0134836	0.0374232
Muscle (abdominal)	-0.0129036	-0.143325
SAT (abdominal)	-0.0115434	-0.115424
TAT (abdominal)	-0.00774322	-0.0779212
VAT (abdominal)	0.0131609	-0.00690884
Head and Neck	0.0133913	0.0617036
Esophagus	0.0388091	0.135588
Stomach	-0.019966	-0.114053
Small intestine	-0.112043	-0.646913
Colon	-0.0592222	-0.0498644
Rectosigmoid junction	-0.0295012	0.127137
Rectum	-0.0435527	-0.0501068
Liver	0.0120779	0.379726
Gallbladder	0.0599211	0.441218
Biliary tract	-0.0182311	0.240426
Pancreas	0.103795	0.570962
Other digestive organs	0.0254777	0.0371812
Lung	0.0346338	0.395179
Thymus	-0.198522	-1.0181
Heart	0.0129771	0.127364
Sarcoma	-0.0015164	-0.355832
Melanoma	-0.0714503	-0.538588
Skin (C44)	-0.0321949	-0.303266
Mesothelioma	0.0291372	0.287514
Breast	-0.14982	-0.718808
Vulva	-0.102951	-0.506709
Uterus	0.00795871	-0.0518523
Ovary	-0.119372	-0.250887
Female genital	-0.146393	-0.927025
Penis	-0.0625581	0.0570678
Prostate	0.0154936	0.0465651
Testis	-0.359014	-1.05673
Kidney	0.0039126	-0.0132361
Ureter	0.0412398	0.11911
Bladder	-0.0623307	-0.234099
Urethra	0.111579	0.755129
Eye	0.0249141	0.138073
Brain	0.053166	-0.0103041
CNS	-0.068077	-0.861763
Thyroid gland	0.00498245	-0.134819
Adrenal gland	0.124344	0.374876
Other endocrine gland	0.0874591	0.307556
CCA	0.00812321	0.452305
HCC	-0.00829176	0.397215
NSCLC	-0.0329967	-0.335985
SCLC	0.0384845	0.294257
Cancertype_Sarkom	-0.0406666	-0.455247
BMI	-0.00818464	-0.0979727
Body temperature	0.0328788	0.174949
Diastolic blood pressure	0.0182923	-0.0312263
ECOG	0.10114	0.468061
Heart rate	0.0454476	0.256708
Art. oxygen sat.	-0.0678882	-0.295609
Systolic blood pressure	0.00509374	-0.0199321
Body height	0.00687786	0.0224644
Body weight	-0.00786492	-0.0839532
Grading	-0.00387347	0.0406398
Adenocarcinoma histology	0.00338525	0.221198
Astrocytoma histology	-0.0455888	-0.375293
Ductal histology	0.00460713	-0.0305831
Ewing's sarcoma histology	-0.0239137	-0.578097
Glioblastoma histology	0.148078	0.551338
Small cell histology	0.0244628	0.40127
Leiomyosarcoma histology	-0.039878	-0.360983
Liposarcoma histology	-0.0428866	-0.370195
Melanoma histology	-0.0813899	-0.491418
Squamous histology	-0.0181913	0.0207493
Streptococcus, Staphylococcus, and Enterococcus	0.0226624	0.0700312
Other bacterial agents	0.0255913	0.08178
Sec. malignancies (lymph nodes, C77)	0.0148101	0.0937807
Sec. malignancies (respiratory/digestive, C78)	0.0534667	0.403456
Sec. malignancies (other sites, C79)	0.0475286	0.323574
Iron deficiency anemia	0.00916746	0.255578
Other aplastic anemias and other bone marrow failure syndromes	-0.00782645	0.342244
Acute posthemorrhagic anemia	-0.0126214	0.078834
Anemia in chronic diseases	0.00816067	0.406277
Other anemias	-0.0179822	0.171693
Other coagulation defects	-0.00332423	0.229632
Purpura and other hemorrhagic conditions	0.0355224	0.377356
Neutropenia	-0.004262	0.295958
Other hypothyroidism	-0.0188488	-0.164017
Type 2 diabetes mellitus	0.0349166	0.27705
Overweight and obesity	0.000631627	0.0158553
Disorders of purine and pyrimidine metabolism	-0.00411394	0.257486
Disorders of mineral metabolism	0.0183515	0.208168
Volume depletion	-0.01179	0.158853
Other disorders of fluid, electrolyte and acid-base balance	0.00882558	0.215255
Alcohol related disorders	0.0342096	0.27724
Nicotine dependence	-0.00112636	0.126642
Epilepsy and recurrent seizures	0.0174736	0.0490336
Sleep disorders	0.00685087	0.0478862
Essential (primary) hypertension	0.00736228	0.133579
Hypertensive heart disease	-0.0279558	0.0821452
Angina pectoris	0.00575334	0.193539
Chronic ischemic heart disease	0.013423	0.21488
Nonrheumatic mitral valve disorders	-0.00246488	0.0957027
Nonrheumatic aortic valve disorders	0.0247415	0.234629
Atrial fibrillation and flutter	0.0198742	0.279696
Other cardiac arrhythmias	-0.0080119	0.153948
Heart failure	-0.00585191	0.218652
Atherosclerosis	0.0208363	0.352148
Phlebitis and thrombophlebitis	0.0431859	0.290554
Pneumonia	0.0294832	0.322378
Diseases of vocal cords and larynx	0.0265845	0.275593
Other chronic obstructive pulmonary disease	0.0477148	0.308895
Pleural effusion	0.0461119	0.390535
Respiratory failure	0.0238634	0.155443
Gastro-esophageal reflux disease	0.0207663	0.194227
Gastritis and duodenitis	-0.0339009	0.100514
Diverticular disease of intestine	-0.0300988	0.082663
Other functional intestinal disorders	-0.017016	0.0337283
Fibrosis and cirrhosis of liver	0.0279245	0.385647
Other diseases of biliary tract	0.0343887	0.508943
Dorsalgia	-0.00855104	0.0856613
Obstructive and reflux uropathy	-0.0144677	0.192348
Chronic kidney disease (CKD)	0.0411452	0.418782
Other disorders of urinary system	0.013114	0.145642
Benign prostatic hyperplasia	-0.00134228	0.125944
Abnormalities of breathing	0.0637985	0.492356
Abdominal and pelvic pain	0.0214834	0.215834
Nausea and vomiting	0.0114105	0.193391
Aphagia and dysphagia	0.0397508	0.443871
Hepatomegaly and splenomegaly	-0.00503857	0.340192
Ascites	0.0562435	0.601333
Abnormalities of gait and mobility	0.00984565	0.303898
Fever	-0.00932702	0.174138
Pain	0.0640556	0.502935
Malaise and fatigue	0.0508843	0.336088
Enlarged lymph nodes	-0.00412679	-0.0104485
Symptoms and signs concerning food and fluid intake	0.0149081	0.328639
Other abnormalities of plasma proteins	-0.0133361	0.333189
Personal history of malignant neoplasm	-0.0240318	-0.127666
Acquired absence of organs	-0.0183549	-0.178947
Cardiac and vascular implants and grafts (Z95)	-0.0134023	0.0348284
AFP	0.0113086	0.0328315
Albumin	-0.0520634	-0.484592
Basophil granulocytes (%)	-0.0222268	-0.274388
Basophil granulocytes (#)	-0.013789	-0.144943
Bilirubin (total)	0.0152711	0.0942886
CA125	0.0345176	0.194365
CA15-3	-0.0236595	0.0688528
CA19-9	0.0289724	0.154765
CA72-4	0.0327622	0.104463
CEA	-0.0192928	0.069758
CRP	0.0639883	0.38936
CYFRA 21-1	0.0452178	0.24531
Calcium	-0.0199259	-0.242208
Chloride	-0.0596903	-0.328651
Cholinesterase	-0.0406694	-0.492547
Eosinophil granulocytes (%)	-0.00512384	-0.135679
Eosinophil granulocytes (#)	0.00731404	-0.02503
Red blood cell distrib. width (abs)	0.02258	0.231582
Red blood cell distrib. width (%)	0.0332462	0.247352
Erythrocytes (#)	-0.0242756	-0.290422
Fibrinogen	0.0269191	0.252079
GGT	0.0343582	0.284887
AST	0.0474335	0.264202
ALT	0.00589149	0.104766
Protein (total)	-0.0477449	-0.27307
Blood Glucose	0.0208168	0.138356
Bicarbonate	-0.00658803	-0.00102857
Urea	0.0295929	0.188495
Urea Nitrogen	0.0254622	0.160424
Uric Acid	-0.0113959	-0.0718617
HbA1c	0.0505385	0.276551
Hematocrit	-0.0270328	-0.305974
Hemoglobin	-0.0258728	-0.298498
INR	0.026919	0.267892
Potassium	-0.0214052	-0.0716171
LDH	0.0504311	0.255663
Leukocytes (#)	0.0328588	0.259062
Lipase	0.0125984	-0.0210951
Lymphocytes (#)	-0.0393923	-0.269403
Lymphocytes (%)	-0.050057	-0.458099
MCH	-0.000899646	-0.0474737
MCHC	-0.00654453	-0.0930861
MCV	0.00608602	-0.00344731
MPV	-0.0128822	-0.0873817
Monocytes (#)	0.0318378	0.23175
Monocytes (%)	0.00969129	0.0105676
NSE	-0.0102427	0.113622
Sodium	-0.0257281	-0.251728
Neutrophil granulocytes (%)	0.0332245	0.372613
Neutrophil granulocytes (#)	0.0300743	0.302266
Normoblasts (#)	-0.00905005	0.0891376
Normoblasts (%)	-0.008555	0.102047
PSA	0.0193138	0.0817761
SCC	0.0323558	0.12837
Prothrombin time	-0.0407582	-0.279516
TSH	0.0256469	0.0814772
Platelet distribution width (abs)	0.0072871	-0.0569472
Platelet distribution width (%)	-0.00818824	-0.0788443
Plateletcrit (%)	-0.00456151	0.042233
Platelets (#)	-0.0112888	0.0635756
Urine pH	-0.0175659	-0.0415032
Urine specific gravity	0.0379033	0.14234
PTT	0.00261185	0.12588
Alkaline phosphatase	0.0340707	0.286824
FT3	-0.0806441	-0.591439
FT4	0.0294757	0.0597313
pCO2	-0.0241168	-0.216407
pO2	-0.0324442	-0.0891699
sO2 (%)	0.0121953	0.0255832
Other metastasis	0.0695678	0.278145
Lymph node metastasis	0.0411125	0.153498
Brain metastasis	0.0271588	0.450304
Bone metastasis	0.0389314	0.382489
Liver metastasis	0.0763729	0.614949
Lung metastasis	0.0170301	0.172591
Adrenal metastasis	0.0421939	0.498384
Peritoneal metastasis	0.0500328	0.354675
Pleural metastasis	0.0502916	0.312241
EGFR mutation	-0.0811393	-0.325727
KRAS mutation	0.0631296	0.214705
Clinical examination under general anaesthesia	-0.00203587	0.0807394
Transarterial left heart cardiac catheterization	-0.0168956	0.165588
Biopsy without incision on mouth and oral cavity	0.0162116	0.318824
Pharyngeal biopsy without incision	0.0173355	0.212885
Bone marrow biopsy without incision	-0.18136	-0.905147
Incisional biopsy of digestive organs and peritoneum	0.0041686	0.205743
Diagnostic pharyngoscopy	0.0157392	0.165592
Diagnostic tracheobronchoscopy	0.0211258	0.294169
Diagnostic oesophagoscopy	0.00868771	0.178928
Diagnostic urethrocystoscopy	-0.00642358	0.0830579
Whole-body plethysmography	-0.0363131	0.0551128
Intraoperative use of scanning techniques	-0.00443003	0.0782635
Opening the skull via the calvarium	0.0312479	0.161403
Excision and destruction of diseased intracranial tissue	0.0208479	0.133814
Reconstruction of meninges	0.0486643	0.163085
Destruction of diseased retina and choroidea tissue	0.0185694	0.149465
Other operations on the retina	0.048557	0.234124
Other blood vessel operations	0.00798437	0.12317
Excision of individual lymph nodes	-0.0565705	-0.619403
Radical cervical lymphadenectomy	-0.0176048	0.0543938
Other operations on the intestine	-0.0451583	-0.0524711
Cholecystectomy	-0.00790663	0.0396092
Laparotomy	0.0147317	0.183589
Excision of muscle, tendon and fascia	0.0395522	-0.240192
Partial (breast-conserving) excision of the mamma	-0.17385	-1.18439
Local excision of diseased dermal and epidermal tissue	-0.0264291	-0.297974
Radical excision of diseased dermal tissue	0.0243032	-0.193351
Restoration of skin	-0.0735986	-0.479828
Local flap in skin	0.00494271	-0.250546
Reoperation	0.0309589	-0.00961571
Microsurgical technique	0.0179417	0.173622
Use of navigation system	-0.00838498	-0.0141994
Fluorescence-assisted therapy	0.0243149	0.0237656
Insertion, replacement and removal of ureteral stent	0.0735265	0.425333
High voltage radiotherapy	0.0166501	0.297586
Construction of treatment aids in radiotherapy	0.0434936	0.610842
Radiation simulation for external irradiation and brachytherapy	0.042968	0.610116
Irradiation planning for percutaneous irradiation and brachytherapy	0.0447589	0.522773
Non complex chemotherapy	-0.00369987	0.0972019
Moderately complex and intensive block chemotherapy	-0.00759422	0.121254
Insertion and replacement of catheter in central nervous system vessels	-0.00191891	0.0220036
Therapeutic intravascular catheterization and cannulation	-0.00936849	0.131844
Intravenous anesthetics	0.0184635	0.306703
Epidural injection and infusion for pain therapy	-0.0310757	-0.118831
Complex treatment of acute pain	-0.0352522	-0.142974
Intraoperative neurophysiological monitoring	-0.0061902	-0.0207908
Monitoring of cardiovascular and respiratory systems	0.0192637	0.304524
Monitoring of cardiovascular and respiratory systems with measurement of central venous pressure	-0.00420594	0.0770752
PD-L1 (TPS)	-0.0475162	-0.0752277
Pack years	0.00923357	0.0838477
Smoker	0.0100187	0.402644
M stage	0.142906	0.74559
N stage	0.0409197	0.250139
T stage	0.00491249	0.205716
Age	0.0445317	0.19771
ctx_Fluorouracil	-0.00306012	0.0996711
Atezolizumab	-0.0522831	0.105556
Bevacizumab	0.0450809	0.220805
Carboplatin	0.0578506	0.522082
Cisplatin	-0.00926706	0.0135373
Cetuximab	0.0101342	0.43355
Cyclophosphamide	-0.23903	-0.927833
Docetaxel	-0.0435367	-0.125092
Doxorubicin	-0.0234873	-0.508799
Dacarbazine	0.00161962	-0.30841
Durvalumab	-0.217921	-1.18999
Epirubicin	-0.229515	-1.12995
Folinic acid	-0.0110556	0.1217
Gemcitabine	0.0731373	0.556827
Ifosfamide	-0.0356345	-0.521088
Ipilimumab	0.0306436	-0.301568
Irinotecan	0.0458301	0.266068
Melphalan	-0.017431	-0.00976727
Nivolumab	-0.0211115	-0.409957
Oxaliplatin	0.00171501	0.15056
Paclitaxel	0.0286276	0.226785
nab-Paclitaxel	0.08893	0.618509
PEG liposomal Doxorubicin	0.0972894	0.208736
Pembrolizumab	-0.0314984	-0.0778978
Pemetrexed	0.033164	0.400347
Topotecan	0.149554	0.817708
Trastuzumab	-0.159664	-0.609285
Vincristine	-0.121184	-0.788643
Vinorelbine	-0.0632423	-0.20984
Etoposide	-0.045792	-0.125115
Other	-0.0616857	-0.332466
Sex	-0.0281806	-0.217981
Capecitabine	-0.0241496	-0.197222
Dabrafenib	0.0175694	-0.355724
Erlotinib	0.121843	0.738034
Fulvestrant	-0.0252488	-0.330945
Imatinib	-0.36979	-1.32533
Lenvatinib	-0.0855751	-0.255685
Letrozole	-0.298032	-1.2436
Lomustine	-0.117124	-0.700801
Nintedanib	0.152988	2.25294
Pazopanib	0.0479937	0.0175328
Sorafenib	0.055452	0.463686
Sunitinib	-0.0117736	-0.0140696
Tamoxifen	-0.238203	-1.06372
Temozolomide	0.0269514	-0.0564967
Trametinib	-0.0336875	-0.346825

## Sheet: ExtFig3E
interaction	internal	external
Platelets (#)→TSH	0.0520148	0.0569699
Art. oxygen sat.→Protein (total)	0.0450641	0.0497856
Neutrophil granulocytes (#)→Age	0.0132232	0.0322285
Lymphocytes (#)→Hemoglobin	-0.014123	0.0350286
Lymphocytes (#)→Protein (total)	0.0351136	-0.0314587
Hemoglobin→Body weight	0.0213228	-0.0533035
Hemoglobin→LDH	0.0454211	0.0828608
Hemoglobin→Neutrophil granulocytes (#)	-0.0288848	-0.0831465
Hematocrit→Body weight	0.0204225	-0.0459088
Hematocrit→Lymphocytes (#)	-0.0204967	-0.0296084
Hematocrit→Neutrophil granulocytes (#)	-0.0328974	-0.0755044
Age→Neutrophil granulocytes (#)	0.0163535	0.0369336
Sex→Body height	0.00815275	-0.0231785

## Sheet: ExtFig3F
interaction	Cox_slope	LRP_slope
Art. oxygen sat.→Platelets (#)	-0.00967906	0.0245064
Lymphocytes (#)→Protein (total)	0.283973	0.0351136
Lymphocytes (#)→Body weight	-0.116751	0.014764
Protein (total)→ALT	-0.378814	-0.016359
Albumin→Body weight	0.151561	0.0174756

## Sheet: ExtFig3G
interaction	Cox_slope	LRP_slope
Sex→Protein (total)	-0.13705	-0.0128227
ECOG→Age	-0.167921	-0.0268743
Art. oxygen sat.→Protein (total)	0.140218	0.0497856
Body weight→Sex	0.574174	0.0531483
Body height→Sodium	-0.18391	-0.0747674
Lymphocytes (#)→Platelets (#)	0.0958905	0.0205714
Sodium→ALT	-0.247232	-0.0286753
LDH→Hematocrit	0.0628725	0.102443
Albumin→Platelets (#)	-0.0418044	0.0260112
Albumin→Neutrophil granulocytes (#)	-0.357475	-0.0610027
Neutrophil granulocytes (#)→Body weight	-0.160956	0.0483754
Hemoglobin→Neutrophil granulocytes (#)	-0.284582	-0.0831465
Hemoglobin→ALT	0.0447887	0.0209421
