# Supplementary material for: Decoding pan-cancer treatment outcomes using multimodal real-world data and explainable artificial intelligence
Source: Nat Cancer. 2025 Jan 30;6(2):307–22. doi: 10.1038/s43018-024-00891-1 (PMC11864985; doi:10.1038/s43018-024-00891-1)
Supplement: Supplementary file 11 — Statistical Source Data. [file 43018_2024_891_MOESM11_ESM.xlsx]

## Sheet: ExtFig4A
feature_names	value	LRP
Muscle (abdominal)	-0.831138	0.0386747
Muscle (abdominal)	1.37412	0.0194948
Muscle (abdominal)	-0.923537	-0.0217202
Muscle (abdominal)	-0.189846	0.00801088
Muscle (abdominal)	0.171186	0.00174656
Muscle (abdominal)	-0.584824	-0.0219894
Muscle (abdominal)	1.15017	0.0282961
Muscle (abdominal)	0.0158801	0.00215273
Muscle (abdominal)	0.627614	0.0112653
Muscle (abdominal)	-0.950587	-0.0288815
Muscle (abdominal)	-0.360384	-0.0133157
Muscle (abdominal)	-0.377038	-0.00628733
Muscle (abdominal)	0.808318	0.00864258
Muscle (abdominal)	-0.241892	-0.0198267
Muscle (abdominal)	0.769752	-0.0111558
Muscle (abdominal)	0.0556383	-0.0102189
Muscle (abdominal)	1.24621	0.0102024
Muscle (abdominal)	-1.4996	0.0424278
Muscle (abdominal)	-0.785071	-0.0203249
Muscle (abdominal)	-0.968006	-0.02702
Muscle (abdominal)	-0.733199	-0.00835843
Muscle (abdominal)	0.0417055	0.000987301
Muscle (abdominal)	0.419033	0.00871967
Muscle (abdominal)	-0.839768	-0.00823281
Muscle (abdominal)	0.306296	-0.00338176
Muscle (abdominal)	-0.847984	0.0418879
Muscle (abdominal)	1.23458	-0.0223831
Muscle (abdominal)	2.06228	-0.0540217
Muscle (abdominal)	-0.101864	0.0111674
Muscle (abdominal)	-2.59498	0.0880292
Muscle (abdominal)	0.869144	0.00206967
Muscle (abdominal)	-0.95779	0.0134154
Muscle (abdominal)	1.33064	0.0100649
Muscle (abdominal)	-0.108988	-0.0243614
Muscle (abdominal)	1.4667	-0.0586274
Muscle (abdominal)	1.71432	-0.0125353
Muscle (abdominal)	-0.945834	0.0378655
Muscle (abdominal)	-2.40232	-0.0251698
Muscle (abdominal)	-1.35034	-0.0293233
Muscle (abdominal)	-1.76103	0.0071676
Muscle (abdominal)	-1.70358	-0.0451044
Muscle (abdominal)	-0.135053	-0.0251883
Muscle (abdominal)	0.574413	0.00261643
Muscle (abdominal)	1.61305	0.0612174
Muscle (abdominal)	0.611057	-0.00245218
Muscle (abdominal)	0.28851	0.022511
Muscle (abdominal)	0.258296	0.00156478
Muscle (abdominal)	1.24757	-0.0257611
Muscle (abdominal)	1.39573	0.0400158
Muscle (abdominal)	-0.368724	0.0112857
Muscle (abdominal)	-0.373818	0.0134732
Muscle (abdominal)	-1.15369	0.0130771
Muscle (abdominal)	-1.38892	-0.0879358
Muscle (abdominal)	-1.34107	-0.0496657
Muscle (abdominal)	1.16798	0.00851566
Muscle (abdominal)	-0.0795465	0.00445825
Muscle (abdominal)	-0.789731	-0.0376511
Muscle (abdominal)	0.613539	-0.00560665
Muscle (abdominal)	0.622694	0.0122074
Muscle (abdominal)	-0.461772	-0.00456511
Muscle (abdominal)	-1.70664	0.0304942
Muscle (abdominal)	-0.752424	0.0265431
Muscle (abdominal)	-0.442013	-0.024424
Muscle (abdominal)	-0.416846	-0.00354869
Muscle (abdominal)	0.0333032	-0.0122249
Muscle (abdominal)	-1.15567	0.0227872
Muscle (abdominal)	0.420919	0.00167359
Muscle (abdominal)	-0.597728	0.0206959
Muscle (abdominal)	1.67194	-0.0344675
Muscle (abdominal)	0.588692	-0.000512643
Muscle (abdominal)	-0.00344375	0.00378356
Muscle (abdominal)	-0.97558	0.0057619
Muscle (abdominal)	-1.06702	-0.0516072
Muscle (abdominal)	0.571777	-0.00241847
Muscle (abdominal)	-0.903235	0.0255924
Muscle (abdominal)	-0.648894	0.0355029
Muscle (abdominal)	0.497681	0.000139358
Muscle (abdominal)	1.22336	0.0217852
Muscle (abdominal)	1.28795	-0.0473554
Muscle (abdominal)	0.904191	-0.00523438
Muscle (abdominal)	0.666047	0.0336535
Muscle (abdominal)	-0.384577	-0.00876661
Muscle (abdominal)	-0.237425	-0.0221919
Muscle (abdominal)	-0.933774	0.0205551
Muscle (abdominal)	-0.80621	-0.0574644
Muscle (abdominal)	0.260277	0.0109059
Muscle (abdominal)	-1.03268	-0.00742103
Muscle (abdominal)	-1.30515	-0.0782817
Muscle (abdominal)	-0.032906	-0.00889854
Muscle (abdominal)	0.763623	-0.00474119
Muscle (abdominal)	1.27207	0.0411292
Muscle (abdominal)	-0.400243	-0.0184071
Muscle (abdominal)	-1.30666	0.0462191
Muscle (abdominal)	0.20906	-0.00598227
Muscle (abdominal)	0.317623	-0.0220645
Muscle (abdominal)	-0.577798	-0.00301382
Muscle (abdominal)	1.10547	-0.0094857
Muscle (abdominal)	-2.22875	0.114131
Muscle (abdominal)	0.889187	0.00912997
Muscle (abdominal)	-0.640317	-0.0212324
Muscle (abdominal)	0.280738	0.00208077
Muscle (abdominal)	-1.20248	-0.0412247
Muscle (abdominal)	-1.05432	-0.00539171
Muscle (abdominal)	0.692476	0.00869756
Muscle (abdominal)	0.34847	0.00193372
Muscle (abdominal)	1.97538	-0.0119211
Muscle (abdominal)	-1.27179	0.0238931
Muscle (abdominal)	0.999284	0.0273685
Muscle (abdominal)	1.30641	-0.00253504
Muscle (abdominal)	-0.260547	-0.00016188
Muscle (abdominal)	0.91245	0.00735658
Muscle (abdominal)	0.598021	-0.00316735
Muscle (abdominal)	-1.15724	0.00582122
Muscle (abdominal)	-0.771452	-0.0326631
Muscle (abdominal)	-1.23983	-0.0646754
Muscle (abdominal)	-0.537102	0.0155276
Muscle (abdominal)	-0.489837	-0.0254713
Muscle (abdominal)	-1.04005	0.0955056
Muscle (abdominal)	1.25676	-0.00338911
Muscle (abdominal)	-0.988607	-0.0114498
Muscle (abdominal)	-1.422	-0.0285622
Muscle (abdominal)	1.08692	-0.00215317
Muscle (abdominal)	-1.19561	-0.0565205
Muscle (abdominal)	-1.2872	-0.0623457
Muscle (abdominal)	1.40091	-0.0099411
Muscle (abdominal)	-1.74612	-0.0642537
Muscle (abdominal)	-0.740987	-0.0438154
Muscle (abdominal)	-0.408058	-0.0106151
Muscle (abdominal)	-1.41693	-0.118728
Muscle (abdominal)	0.141483	-0.0207299
Muscle (abdominal)	0.0951749	-0.0207735
Muscle (abdominal)	1.61451	-0.00415598
Muscle (abdominal)	1.57801	-0.0228534
Muscle (abdominal)	0.822889	0.0041888
Muscle (abdominal)	1.53318	0.10444
Muscle (abdominal)	-0.781503	-0.0190667
Muscle (abdominal)	1.39758	-0.0447289
Muscle (abdominal)	0.118905	0.000200595
Muscle (abdominal)	-0.762071	-0.00976911
Muscle (abdominal)	0.27556	-0.0123549
Muscle (abdominal)	-0.706162	-0.00529068
Muscle (abdominal)	0.134512	0.0177963
Muscle (abdominal)	0.311556	0.00715595
Muscle (abdominal)	0.752142	-0.00924818
Muscle (abdominal)	0.568996	-0.00762615
Muscle (abdominal)	0.576774	0.00615763
Muscle (abdominal)	0.115892	0.021808
Muscle (abdominal)	-1.10909	0.036151
Muscle (abdominal)	1.4407	0.0377659
Muscle (abdominal)	-0.504615	-0.0103935
Muscle (abdominal)	-0.063878	-0.00397088
Muscle (abdominal)	1.43421	0.0302807
Muscle (abdominal)	0.951334	0.00899609
Muscle (abdominal)	-0.981243	-0.0182688
Muscle (abdominal)	-0.17314	0.0244906
Muscle (abdominal)	0.439785	-0.00363814
Muscle (abdominal)	0.686743	0.00223931
Muscle (abdominal)	-0.640502	0.0277915
Muscle (abdominal)	0.857686	0.0121433
Muscle (abdominal)	-0.493692	0.0522933
Muscle (abdominal)	-0.22598	-0.0287249
Muscle (abdominal)	-1.65103	0.145762
Muscle (abdominal)	-0.87116	0.0243486
Muscle (abdominal)	0.43943	0.0100492
Muscle (abdominal)	0.232728	0.00214665
Muscle (abdominal)	-0.541417	0.0130569
Muscle (abdominal)	-0.581485	-0.0217792
Muscle (abdominal)	-0.601132	-0.0301925
Muscle (abdominal)	0.447639	-0.00122606
Muscle (abdominal)	-1.42071	0.0612575
Muscle (abdominal)	-1.9091	0.0467864
Muscle (abdominal)	-1.89542	-0.0584444
Muscle (abdominal)	-0.68979	0.0410254
Muscle (abdominal)	0.170147	-0.015745
Muscle (abdominal)	0.0464452	-0.00840578
Muscle (abdominal)	-1.37513	-0.0680256
Muscle (abdominal)	-0.737893	-0.0122857
Muscle (abdominal)	0.146546	-0.0235319
Muscle (abdominal)	-0.961017	-0.0187884
Muscle (abdominal)	-0.613715	-0.00160425
Muscle (abdominal)	0.38005	-0.0284025
Muscle (abdominal)	-0.218403	0.00168147
Muscle (abdominal)	-0.669665	-0.0316727
Muscle (abdominal)	-0.0493269	0.0194313
Muscle (abdominal)	0.511572	0.00201582
Muscle (abdominal)	-1.04654	-0.0205167
Muscle (abdominal)	-0.876442	0.00799895
Muscle (abdominal)	-0.361884	-0.00167758
Muscle (abdominal)	0.530496	0.00375475
Muscle (abdominal)	0.0755278	-0.0118886
Muscle (abdominal)	1.0746	0.00280845
Muscle (abdominal)	0.907985	0.0120077
Muscle (abdominal)	-0.557573	-0.0128668
Muscle (abdominal)	-0.630819	-0.0114079
Muscle (abdominal)	-0.934138	0.026368
Muscle (abdominal)	-0.769416	0.0188858
Muscle (abdominal)	-0.0135163	0.0037916
Muscle (abdominal)	0.45316	-0.00125825
Muscle (abdominal)	-0.00594386	0.00612333
Muscle (abdominal)	1.44712	0.00179185
Muscle (abdominal)	0.492306	0.00229401
Muscle (abdominal)	0.108136	0.00542261
Muscle (abdominal)	1.04925	0.00976474
Muscle (abdominal)	-1.79031	-0.00373019
Muscle (abdominal)	-0.166315	-0.000428738
Muscle (abdominal)	-0.15479	-0.00454007
Muscle (abdominal)	2.54374	-0.0428943
Muscle (abdominal)	0.627635	0.00295911
Muscle (abdominal)	-1.90189	-0.0205528
Muscle (abdominal)	1.7358	0.00110463
Muscle (abdominal)	-0.476365	0.0592778
Muscle (abdominal)	-0.00338859	-0.00581522
Muscle (abdominal)	-0.0159515	-0.01498
Muscle (abdominal)	0.140022	-0.0171683
Muscle (abdominal)	-0.344886	-0.0291518
Muscle (abdominal)	0.234186	-0.00642128
Muscle (abdominal)	0.999304	0.00186429
Muscle (abdominal)	-0.780382	-0.00721623
Muscle (abdominal)	-1.08823	-0.029577
Muscle (abdominal)	-0.460374	-0.0122841
Muscle (abdominal)	1.37461	0.0282322
Muscle (abdominal)	-0.409518	0.00275641
Muscle (abdominal)	-0.686391	0.0285099
Muscle (abdominal)	0.267438	0.0103439
Muscle (abdominal)	1.536	0.0192231
Muscle (abdominal)	-0.470727	0.0180876
Muscle (abdominal)	1.38541	0.0139148
Muscle (abdominal)	2.48321	0.0237879
Muscle (abdominal)	-0.00424761	-0.00337337
Muscle (abdominal)	-0.475652	0.00500184
Muscle (abdominal)	-1.09608	0.166355
Muscle (abdominal)	0.936794	-0.0317311
Muscle (abdominal)	-0.750448	0.0358118
Muscle (abdominal)	2.22049	0.0500829
Muscle (abdominal)	-0.263176	-0.0160288
Muscle (abdominal)	1.25221	0.0313427
Muscle (abdominal)	-0.746476	-0.000556324
Muscle (abdominal)	-0.691354	0.0309972
Muscle (abdominal)	1.22106	0.00106946
Muscle (abdominal)	0.768526	-0.00717691
Muscle (abdominal)	-1.31668	0.0334908
Muscle (abdominal)	0.154241	0.00384511
Muscle (abdominal)	0.989261	-0.00525591
Muscle (abdominal)	-1.00445	0.00195842
Muscle (abdominal)	1.69101	-0.246536
Muscle (abdominal)	-1.03514	-0.036633
Muscle (abdominal)	-0.521741	0.0168262
Muscle (abdominal)	1.31331	-0.00343203
Muscle (abdominal)	-1.37758	-0.0548857
Muscle (abdominal)	-0.645063	0.0611827
Muscle (abdominal)	-0.721963	-0.0302192
Muscle (abdominal)	-0.803113	0.042422
Muscle (abdominal)	0.927692	0.00873318
Muscle (abdominal)	-0.295776	-0.0105742
Muscle (abdominal)	1.44001	0.0445441
Muscle (abdominal)	0.100429	0.0154912
Muscle (abdominal)	1.23969	0.030982
Muscle (abdominal)	-0.465167	0.0130366
Muscle (abdominal)	0.619164	-0.000230766
Muscle (abdominal)	0.660993	0.00783484
Muscle (abdominal)	0.950961	0.026052
Muscle (abdominal)	-0.463195	-0.0139731
Muscle (abdominal)	-0.597913	-0.00495127
Muscle (abdominal)	1.1615	-0.00850175
Muscle (abdominal)	-0.30835	0.0139393
Muscle (abdominal)	-1.17072	-0.027788
Muscle (abdominal)	-1.26779	0.0261746
Muscle (abdominal)	-1.15836	-0.07347
Muscle (abdominal)	-0.977047	-0.0456074
Muscle (abdominal)	-1.09956	-0.0317008
Muscle (abdominal)	2.4677	0.0361322
Muscle (abdominal)	-0.555891	0.0146081
Muscle (abdominal)	2.10681	-0.118732
Muscle (abdominal)	-0.279136	0.0322718
Muscle (abdominal)	2.22218	0.0735297
Muscle (abdominal)	0.370575	0.00466383
Muscle (abdominal)	-1.42125	-0.0311205
Muscle (abdominal)	-0.834858	0.015055
Muscle (abdominal)	0.602594	0.0200094
Muscle (abdominal)	-0.673225	-0.0191452
Muscle (abdominal)	0.444003	-0.00363205
Muscle (abdominal)	0.945622	-0.0238329
Muscle (abdominal)	0.256095	-0.00195282
Muscle (abdominal)	0.480962	-0.00165147
Muscle (abdominal)	-0.599541	-0.0148812
Muscle (abdominal)	-0.289543	0.0171464
Muscle (abdominal)	-0.881041	-0.0145785
Muscle (abdominal)	-1.05215	0.0716547
Muscle (abdominal)	-1.08681	-0.00277039
Muscle (abdominal)	-0.114831	0.0145899
Muscle (abdominal)	2.05983	-0.0737545
Muscle (abdominal)	-0.80061	0.0146144
Muscle (abdominal)	0.554919	-0.0059594
Muscle (abdominal)	0.747798	0.00352157
Muscle (abdominal)	-1.00556	0.0116909
Muscle (abdominal)	0.185088	0.0112451
Muscle (abdominal)	-0.9491	-0.0367085
Muscle (abdominal)	0.630476	-0.0138485
Muscle (abdominal)	-0.314434	-0.0134454
Muscle (abdominal)	0.256901	-0.0114777
Muscle (abdominal)	-0.781059	0.116183
Muscle (abdominal)	-0.796087	-0.0221931
Muscle (abdominal)	-0.884087	-0.0799148
Muscle (abdominal)	-1.98208	0.0736285
Muscle (abdominal)	-0.684398	0.0415985
Muscle (abdominal)	0.233018	0.00559032
Muscle (abdominal)	0.301856	0.0100253
Muscle (abdominal)	1.75312	-0.0529161
Muscle (abdominal)	1.19476	0.0169149
Muscle (abdominal)	-0.799738	-0.0898602
Muscle (abdominal)	-0.879231	-0.0321272
Muscle (abdominal)	0.68689	-0.00250928
Muscle (abdominal)	1.05979	0.00317624
Muscle (abdominal)	1.68296	0.015484
Muscle (abdominal)	0.287064	0.00915312
Muscle (abdominal)	0.12301	0.00678222
Muscle (abdominal)	-0.829576	-0.0106843
Muscle (abdominal)	-0.664288	0.0379389
Muscle (abdominal)	1.54818	-0.0991439
Muscle (abdominal)	-0.467637	0.0358439
Muscle (abdominal)	0.706806	-0.0197408
Muscle (abdominal)	1.09099	-0.00372012
Muscle (abdominal)	-0.32006	0.0100113
Muscle (abdominal)	0.669976	-0.010965
Muscle (abdominal)	-0.15574	-0.0025792
Muscle (abdominal)	2.80173	-0.0808482
Muscle (abdominal)	0.247889	-0.000748754
Muscle (abdominal)	1.15902	0.00618081
Muscle (abdominal)	1.10945	0.0369391
Muscle (abdominal)	1.1025	0.00619337
Muscle (abdominal)	-0.642463	-0.0208342
Muscle (abdominal)	0.309928	0.00026288
Muscle (abdominal)	0.492307	0.00180998
Muscle (abdominal)	1.11754	-0.0153901
Muscle (abdominal)	1.57181	0.0109823
Muscle (abdominal)	0.82422	0.00796822
Muscle (abdominal)	0.151214	-0.0228008
Muscle (abdominal)	0.52259	0.0210337
Muscle (abdominal)	-0.385904	-0.0230661
Muscle (abdominal)	-0.0424621	-0.0112118
Muscle (abdominal)	-0.631143	-0.0138777
Muscle (abdominal)	-0.475813	0.0742213
Muscle (abdominal)	0.427301	-0.00310417
Muscle (abdominal)	-0.219574	-0.0441752
Muscle (abdominal)	-0.757339	-0.00317168
Muscle (abdominal)	0.230638	-0.0109925
Muscle (abdominal)	-0.520767	0.0135247
Muscle (abdominal)	-1.37987	0.0657385
Muscle (abdominal)	1.09747	-0.00838514
Muscle (abdominal)	0.684249	-0.000653237
Muscle (abdominal)	-0.979024	0.0897231
Muscle (abdominal)	0.363738	0.0089728
Muscle (abdominal)	0.520668	0.00289091
Muscle (abdominal)	-0.63424	-0.0908151
Muscle (abdominal)	-0.876403	-0.0514416
Muscle (abdominal)	1.41129	-0.0314346
Muscle (abdominal)	-1.50894	-0.0272496
Muscle (abdominal)	-2.25102	0.140209
Muscle (abdominal)	-0.90765	-0.0417124
Muscle (abdominal)	1.14742	0.014246
Muscle (abdominal)	-1.24426	-0.0120037
Muscle (abdominal)	-0.703294	0.0520554
Muscle (abdominal)	-0.70536	0.00931984
Muscle (abdominal)	1.82481	0.0427817
Muscle (abdominal)	2.29214	-0.00259743
Muscle (abdominal)	0.168258	-0.0266589
Muscle (abdominal)	-0.54763	-0.0168392
Muscle (abdominal)	-1.21728	-0.0996138
Muscle (abdominal)	-0.201373	0.00428158
Muscle (abdominal)	-1.50008	-0.0553098
Muscle (abdominal)	0.660495	-0.00705072
Muscle (abdominal)	-0.195422	0.00877988
Muscle (abdominal)	-0.850712	0.011422
Muscle (abdominal)	0.428621	-0.0181218
Muscle (abdominal)	0.573329	0.00365135
Muscle (abdominal)	-0.578822	0.00719666
Muscle (abdominal)	-0.341523	-0.0583055
Muscle (abdominal)	-0.282662	-0.00646317
Muscle (abdominal)	0.987188	-0.143125
Muscle (abdominal)	1.46406	0.0211467
Muscle (abdominal)	0.335214	0.011408
Muscle (abdominal)	-0.463602	-0.0609217
Muscle (abdominal)	-0.573964	0.0228451
Muscle (abdominal)	0.633548	-0.0044639
Muscle (abdominal)	-0.693731	-0.00293952
Muscle (abdominal)	0.418492	0.00610503
Muscle (abdominal)	0.128436	0.00103289
Muscle (abdominal)	-0.109948	0.00128547
Muscle (abdominal)	-0.711746	-0.0200129
Muscle (abdominal)	-0.579375	-0.0294138
Muscle (abdominal)	0.979758	-0.014091
Muscle (abdominal)	1.31982	0.0189805
Muscle (abdominal)	0.554452	0.0154113
Muscle (abdominal)	-1.5886	-0.0376374
Muscle (abdominal)	-1.16019	-0.0615935
Muscle (abdominal)	-1.49529	0.127819
Muscle (abdominal)	1.00058	-0.0355699
Muscle (abdominal)	0.791128	-0.0222355
Muscle (abdominal)	-1.19143	-0.00736062
Muscle (abdominal)	-1.26599	0.0702728
Muscle (abdominal)	-0.401337	0.00311571
Muscle (abdominal)	0.237126	0.00676597
Muscle (abdominal)	-0.232801	-0.0179861
Muscle (abdominal)	0.626625	-0.000731588
Muscle (abdominal)	0.569506	-0.00171803
Muscle (abdominal)	-1.22642	-0.0295742
Muscle (abdominal)	-0.0309631	-0.0221131
Muscle (abdominal)	-0.622409	-0.0284341
Muscle (abdominal)	-0.532423	-0.0150503
Muscle (abdominal)	-1.08313	-0.0334648
Muscle (abdominal)	2.2124	0.0722777
Muscle (abdominal)	-0.93137	-0.000188409
Muscle (abdominal)	-0.499373	0.0112186
Muscle (abdominal)	0.0637936	-0.011004
Muscle (abdominal)	0.358168	-0.00732629
Muscle (abdominal)	0.647585	0.00890134
Muscle (abdominal)	-0.959565	-0.099849
Muscle (abdominal)	-0.396891	-0.00889833
Muscle (abdominal)	0.056545	0.0147759
Muscle (abdominal)	0.466276	-0.00130654
Muscle (abdominal)	-0.498462	-0.013927
Muscle (abdominal)	0.297601	0.00307657
Muscle (abdominal)	-0.327617	-0.0217717
Muscle (abdominal)	-1.30648	-0.047822
Muscle (abdominal)	0.64029	-0.00972277
Muscle (abdominal)	1.19525	0.0260903
Muscle (abdominal)	0.386855	-0.000693337
Muscle (abdominal)	2.29307	0.029251
Muscle (abdominal)	0.217013	-0.00594762
Muscle (abdominal)	0.643704	-0.000357021
Muscle (abdominal)	-1.28143	0.005391
Muscle (abdominal)	0.371412	-0.00274831
Muscle (abdominal)	-0.00839752	0.00696753
Muscle (abdominal)	1.16337	0.0111045
Muscle (abdominal)	-1.40707	0.047804
Muscle (abdominal)	-1.03912	-0.0436393
Muscle (abdominal)	-0.771603	-0.0367263
Muscle (abdominal)	0.394034	-0.00766147
Muscle (abdominal)	-0.666844	0.0249042
Muscle (abdominal)	-0.788512	-0.0249924
Muscle (abdominal)	0.96021	0.00160589
Muscle (abdominal)	-0.166569	0.0225635
Muscle (abdominal)	0.186966	-0.0197106
Muscle (abdominal)	1.20305	0.0234809
Muscle (abdominal)	-1.09788	0.0377264
Muscle (abdominal)	1.33488	-0.00893875
Muscle (abdominal)	1.34523	-0.00711741
Muscle (abdominal)	1.38318	0.0397731
Muscle (abdominal)	0.0837906	0.00566381
Muscle (abdominal)	1.14287	-0.0178892
Muscle (abdominal)	0.603012	0.0114416
Muscle (abdominal)	0.476633	0.00673985
Muscle (abdominal)	-0.57869	-0.0091982
Muscle (abdominal)	-0.5786	0.00612584
Muscle (abdominal)	-1.30543	-0.0602048
Muscle (abdominal)	-0.885217	-0.0259356
Muscle (abdominal)	-0.948645	-0.012219
Muscle (abdominal)	-0.689202	0.0740803
Muscle (abdominal)	1.74729	0.0149527
Muscle (abdominal)	0.381526	-0.0069279
Muscle (abdominal)	-0.790424	-0.0580173
Muscle (abdominal)	-0.967464	-0.00951219
Muscle (abdominal)	1.60931	0.0227252
Muscle (abdominal)	0.840958	0.00765029
Muscle (abdominal)	-1.15963	-0.0517104
Muscle (abdominal)	-0.434309	-0.00316049
Muscle (abdominal)	1.0192	0.00921527
Muscle (abdominal)	-1.06262	-0.0181479
Muscle (abdominal)	0.406661	0.00552676
Muscle (abdominal)	-0.280814	0.0620637
Muscle (abdominal)	0.757239	0.00224801
Muscle (abdominal)	0.737647	0.00626444
Muscle (abdominal)	-0.281012	0.0196254
Muscle (abdominal)	0.0369832	0.0187227
Muscle (abdominal)	-0.40382	0.0371724
Muscle (abdominal)	0.816506	-0.0132963
Muscle (abdominal)	0.817928	0.0102298
Muscle (abdominal)	-1.46823	0.0698926
Muscle (abdominal)	0.131317	-0.00346814
Muscle (abdominal)	-0.324782	-0.00700771
Muscle (abdominal)	-0.0699669	0.0118173
Muscle (abdominal)	0.0069763	0.00689201
Muscle (abdominal)	-0.971967	-0.0735944
Muscle (abdominal)	-0.75104	-0.0860678
Muscle (abdominal)	-0.198151	-0.0229604
Muscle (abdominal)	0.653415	0.0032436
Muscle (abdominal)	-0.542312	-0.0108378
Muscle (abdominal)	-0.940797	0.0335842
Muscle (abdominal)	0.928125	-0.0155505
Muscle (abdominal)	-0.257948	0.00466457
Muscle (abdominal)	0.824617	-0.0124219
Muscle (abdominal)	0.206024	-0.00827922
Muscle (abdominal)	-0.851123	-0.0340076
Muscle (abdominal)	-0.141644	-0.0117993
Muscle (abdominal)	0.291685	-0.0143968
Muscle (abdominal)	1.0162	-0.0442995
Muscle (abdominal)	0.633236	-0.0050437
Muscle (abdominal)	-0.721134	-0.0069702
Muscle (abdominal)	-0.873426	-0.0186599
Muscle (abdominal)	-0.855608	0.0225771
Muscle (abdominal)	-0.810169	0.0281541
Muscle (abdominal)	-1.70383	0.0338082
Muscle (abdominal)	-0.835231	-0.00446841
Muscle (abdominal)	2.29143	-0.0609501
Muscle (abdominal)	0.636469	0.00029644
Muscle (abdominal)	-0.771887	0.0260098
Muscle (abdominal)	1.1885	0.0152184
Muscle (abdominal)	0.451492	-0.00911816
Muscle (abdominal)	-0.923601	-0.0325912
Muscle (abdominal)	-1.06535	0.0340888
Muscle (abdominal)	1.67518	0.0260745
Muscle (abdominal)	-0.754926	-0.0209443
Muscle (abdominal)	-1.01027	-0.00176775
Muscle (abdominal)	0.540834	0.00190019
Muscle (abdominal)	0.368598	0.00870724
Muscle (abdominal)	-0.583385	0.0200432
Muscle (abdominal)	-0.667322	-0.00857437
Muscle (abdominal)	-1.06197	-0.0327318
Muscle (abdominal)	0.791501	0.0200422
Muscle (abdominal)	0.823007	-0.0047274
Muscle (abdominal)	-1.33641	-0.0105628
Muscle (abdominal)	1.43378	0.0247485
Muscle (abdominal)	1.37071	0.0625267
Muscle (abdominal)	-1.80047	0.0641506
Muscle (abdominal)	0.655494	0.0107189
Muscle (abdominal)	-0.0783089	0.0243624
Muscle (abdominal)	0.663068	1.15549e-05
Muscle (abdominal)	-0.273729	-0.0132078
Muscle (abdominal)	-0.475403	0.053633
Muscle (abdominal)	-1.15503	-0.009573
Muscle (abdominal)	0.750066	0.00603338
Muscle (abdominal)	-0.971765	-0.153213
Muscle (abdominal)	0.29562	0.030322
Muscle (abdominal)	-0.767507	-0.000149274
Muscle (abdominal)	0.105156	0.0063564
Muscle (abdominal)	-0.528023	-0.0294834
Muscle (abdominal)	-0.189794	0.0147492
Muscle (abdominal)	0.204065	-0.0242966
Muscle (abdominal)	-1.00067	-0.0640684
Muscle (abdominal)	0.728635	0.0056643
Muscle (abdominal)	0.472208	-0.016439
Muscle (abdominal)	0.0218261	0.0260645
Muscle (abdominal)	1.39542	0.0355061
Muscle (abdominal)	-0.657516	-0.00382895
Muscle (abdominal)	1.15877	-0.00208118
Muscle (abdominal)	0.290184	-0.00531426
Muscle (abdominal)	1.07922	-0.031467
Muscle (abdominal)	-0.907858	-0.0640829
Muscle (abdominal)	-1.00347	-0.053875
Muscle (abdominal)	-0.708359	0.019534
Muscle (abdominal)	-0.903243	0.0402779
Muscle (abdominal)	1.35163	0.0108543
Muscle (abdominal)	-0.0298152	0.00375187
Muscle (abdominal)	1.28674	-0.00954429
Muscle (abdominal)	-0.947664	0.0247746
Muscle (abdominal)	0.688195	-0.0135258
Muscle (abdominal)	-0.727742	-0.0222402
Muscle (abdominal)	1.02512	-0.00919753
Muscle (abdominal)	-0.654315	0.0461088
Muscle (abdominal)	-0.0445527	-0.0322661
Muscle (abdominal)	-1.37894	0.151182
Muscle (abdominal)	-0.0397871	0.0206982
Muscle (abdominal)	1.23451	0.0243876
Muscle (abdominal)	-0.0296429	-0.0222686
Muscle (abdominal)	2.24827	-0.0274648
Muscle (abdominal)	-0.471441	-0.00143342
Muscle (abdominal)	0.187776	0.00488492
Muscle (abdominal)	-0.728661	-0.0125901
Muscle (abdominal)	0.302656	0.0111149
Muscle (abdominal)	0.898211	-0.0187582
Muscle (abdominal)	0.505401	0.0126589
Muscle (abdominal)	-0.0223807	0.0296067
Muscle (abdominal)	0.300191	-0.0116857
Muscle (abdominal)	1.8367	0.0214029
Muscle (abdominal)	1.52091	-0.026108
Muscle (abdominal)	0.0790058	-0.00970354
Muscle (abdominal)	2.43997	-0.190298
Muscle (abdominal)	-0.703199	-0.0266987
Muscle (abdominal)	1.27482	-0.0570212
Muscle (abdominal)	0.10291	-0.0130082
Muscle (abdominal)	-0.551962	-0.00750634
Muscle (abdominal)	-0.673851	0.00767058
Muscle (abdominal)	0.0784084	-0.00124244
Muscle (abdominal)	-0.046164	0.0412009
Muscle (abdominal)	-0.21166	0.00111328
Muscle (abdominal)	0.957506	-0.0155248
Muscle (abdominal)	-0.373644	0.0168321
Muscle (abdominal)	1.44255	0.00799217
Muscle (abdominal)	1.36111	0.0125414
Muscle (abdominal)	-1.12166	0.0657899
Muscle (abdominal)	0.514873	0.00678984
Muscle (abdominal)	-0.598599	0.0139146
Muscle (abdominal)	0.0583163	0.0103501
Muscle (abdominal)	0.753934	-0.0132264
Muscle (abdominal)	-0.75313	0.0435217
Muscle (abdominal)	0.392521	-0.00516134
Muscle (abdominal)	0.614171	-0.00602498
Muscle (abdominal)	1.2657	-0.0277557
Muscle (abdominal)	0.00312283	0.0130617
Muscle (abdominal)	1.61236	0.02977
Muscle (abdominal)	1.63599	0.0132157
Muscle (abdominal)	-0.115154	0.0343701
Muscle (abdominal)	-0.154191	0.0063521
Muscle (abdominal)	0.245499	-0.00757775
Muscle (abdominal)	-1.10984	-0.020689
Muscle (abdominal)	1.4757	0.0181392
Muscle (abdominal)	1.09152	0.035479
Muscle (abdominal)	0.59297	0.00751338
Muscle (abdominal)	1.44103	0.0174629
Muscle (abdominal)	-0.909591	0.0830441
Muscle (abdominal)	0.836725	0.0060577
Muscle (abdominal)	0.487595	-0.0041378
Muscle (abdominal)	0.30154	0.00534012
Muscle (abdominal)	-0.642616	0.00405627
Muscle (abdominal)	-0.487712	-0.00339108
Muscle (abdominal)	0.358402	0.0130587
Muscle (abdominal)	1.35031	0.0179574
Muscle (abdominal)	-0.631713	-0.0384897
Muscle (abdominal)	0.190523	-0.0111704
Muscle (abdominal)	-1.44119	0.0384709
Muscle (abdominal)	-1.13139	-0.0446455
Muscle (abdominal)	2.04243	0.0236466
Muscle (abdominal)	0.266133	-0.00641205
Muscle (abdominal)	1.66312	0.0777415
Muscle (abdominal)	1.31495	0.0156275
Muscle (abdominal)	0.332862	0.00879674
Muscle (abdominal)	-0.473566	0.0263403
Muscle (abdominal)	1.26231	0.0255586
Muscle (abdominal)	-0.623841	-0.0360004
Muscle (abdominal)	-0.119347	0.0119512
Muscle (abdominal)	0.445633	0.00116478
Muscle (abdominal)	-1.29582	-0.0858532
Muscle (abdominal)	-0.981315	0.0165714
Muscle (abdominal)	-2.00479	0.135667
Muscle (abdominal)	0.59043	0.00462364
Muscle (abdominal)	-1.13235	-0.0323941
Muscle (abdominal)	-0.610509	-0.0224551
Muscle (abdominal)	-0.101868	0.00970346
Muscle (abdominal)	-1.19638	-0.0241202
Muscle (abdominal)	-0.580037	0.00267482
Muscle (abdominal)	0.0787453	0.00150394
Muscle (abdominal)	0.816528	-0.0077914
Muscle (abdominal)	0.21877	0.00379066
Muscle (abdominal)	1.33035	0.0248528
Muscle (abdominal)	-0.809353	-0.0262619
Muscle (abdominal)	-0.835663	-0.00544361
Muscle (abdominal)	-0.78013	-0.0859403
Muscle (abdominal)	-0.229443	0.0333719
Muscle (abdominal)	2.01871	-0.0470483
Muscle (abdominal)	1.71211	0.0372081
Muscle (abdominal)	1.59145	0.0105263
Muscle (abdominal)	-0.928418	-0.0356125
Muscle (abdominal)	0.731503	-0.00151027
Muscle (abdominal)	2.26938	-0.0202171
Muscle (abdominal)	-0.588913	0.0248419
Muscle (abdominal)	1.10098	-5.39773e-06
Muscle (abdominal)	0.63023	0.014088
Muscle (abdominal)	-1.2239	0.159116
Muscle (abdominal)	-0.805163	-0.011515
Muscle (abdominal)	0.787589	-0.0100196
Muscle (abdominal)	0.383836	-0.00822066
Muscle (abdominal)	0.865329	0.0196962
Muscle (abdominal)	-0.690586	0.00150784
Muscle (abdominal)	0.872429	0.0295674
Muscle (abdominal)	1.317	0.027636
Muscle (abdominal)	-0.887675	-0.00519958
Muscle (abdominal)	-1.00648	-0.0435486
Muscle (abdominal)	-0.693022	0.0308219
Muscle (abdominal)	-0.844002	-0.0159561
Muscle (abdominal)	-0.581183	0.00735543
Muscle (abdominal)	-0.416733	0.00138233
Muscle (abdominal)	0.138776	-0.0110201
Muscle (abdominal)	-0.58985	-0.0250444
Muscle (abdominal)	1.17198	-0.0439549
Muscle (abdominal)	-1.03958	0.0094645
Muscle (abdominal)	-0.213465	0.0249631
Muscle (abdominal)	-0.141482	0.0370148
Muscle (abdominal)	-0.0310739	-0.000261594
Muscle (abdominal)	-1.08694	0.0219659
Muscle (abdominal)	-0.60935	0.0293221
Muscle (abdominal)	0.0519442	-0.00646006
Muscle (abdominal)	-0.683755	-0.0451746
Muscle (abdominal)	-0.628284	-0.0254483
Muscle (abdominal)	0.202745	0.015055
Muscle (abdominal)	0.533134	0.00929421
Muscle (abdominal)	-0.127162	-0.0115888
Muscle (abdominal)	-1.02719	-0.0203687
Muscle (abdominal)	-0.69218	-0.00901549
Muscle (abdominal)	0.537971	0.00682635
Muscle (abdominal)	-0.949606	-0.00118937
Muscle (abdominal)	1.29362	-0.00875952
Muscle (abdominal)	-0.176105	0.0335629
Muscle (abdominal)	0.96247	-0.0241215
Muscle (abdominal)	0.654878	0.00659412
Muscle (abdominal)	-1.20749	0.00623034
Muscle (abdominal)	-0.767111	-0.0154951
Muscle (abdominal)	0.908205	0.00572477
Muscle (abdominal)	0.702039	0.0100243
Muscle (abdominal)	-0.0434583	-0.0307581
Muscle (abdominal)	2.14803	-0.0163743
Muscle (abdominal)	-0.890033	-0.0209984
Muscle (abdominal)	0.260245	0.0280711
Muscle (abdominal)	-0.00206991	0.0167427
Muscle (abdominal)	-1.72059	0.114883
Muscle (abdominal)	0.755838	0.0105486
Muscle (abdominal)	-0.333406	-0.0178665
Muscle (abdominal)	-0.439812	-0.0187903
Muscle (abdominal)	-0.700722	-0.0101014
Muscle (abdominal)	0.246383	0.00480697
Muscle (abdominal)	0.195763	-0.0119505
Muscle (abdominal)	1.89722	-0.00591145
Muscle (abdominal)	-1.25455	0.0348616
Muscle (abdominal)	0.818619	0.00577626
Muscle (abdominal)	-0.860268	-0.0474442
Muscle (abdominal)	-0.398743	0.0310995
Muscle (abdominal)	0.320211	0.0104577
Muscle (abdominal)	-0.875828	0.0299963
Muscle (abdominal)	-1.03851	0.076323
Muscle (abdominal)	1.25496	0.00834521
Muscle (abdominal)	1.38699	0.00282783
Muscle (abdominal)	-1.33746	0.0406173
Muscle (abdominal)	0.423553	0.00577451
Muscle (abdominal)	-0.949212	0.0374341
Muscle (abdominal)	-0.509163	0.00771348
Muscle (abdominal)	1.38918	-0.00380685
Muscle (abdominal)	-0.368763	-0.00944129
Muscle (abdominal)	0.810614	-0.0268223
Muscle (abdominal)	-0.791046	-0.0238634
Muscle (abdominal)	-1.24252	0.0565885
Muscle (abdominal)	-0.422232	-0.0319372
Muscle (abdominal)	-1.44642	-0.00399205
Muscle (abdominal)	-0.767159	0.0860022
Muscle (abdominal)	-0.973703	0.0239096
Muscle (abdominal)	-1.06896	0.0135808
Muscle (abdominal)	0.438397	0.0101187
Muscle (abdominal)	1.86217	-0.0597042
Muscle (abdominal)	1.25593	-0.015011
Muscle (abdominal)	-1.35562	0.00555629
Muscle (abdominal)	-1.77299	-0.0403513
Muscle (abdominal)	-0.397666	-0.0435174
Muscle (abdominal)	2.11107	-0.0248412
Muscle (abdominal)	-0.509841	-0.0100377
Muscle (abdominal)	1.17932	-0.0233061
Muscle (abdominal)	2.34063	-0.0712246
Muscle (abdominal)	-1.25873	-0.0686715
Muscle (abdominal)	1.70669	0.0295178
Muscle (abdominal)	-0.756419	0.00275919
Muscle (abdominal)	1.14574	0.021994
Muscle (abdominal)	-1.11948	-0.0150524
Muscle (abdominal)	2.22045	0.0910672
Muscle (abdominal)	-1.58304	-0.0286
Muscle (abdominal)	-0.875293	0.0588902
Muscle (abdominal)	-1.25865	0.0290178
Muscle (abdominal)	-0.662668	0.0456028
Muscle (abdominal)	-1.3359	-0.0229144
Muscle (abdominal)	-1.79626	0.00924257
Muscle (abdominal)	1.54817	0.0359723
Muscle (abdominal)	-0.693319	0.00232763
Muscle (abdominal)	-0.326145	0.0288886
Muscle (abdominal)	-0.943622	-0.0118016
Muscle (abdominal)	-1.29156	-0.103618
Muscle (abdominal)	0.290922	0.0100774
Muscle (abdominal)	-1.46876	-0.054924
Muscle (abdominal)	0.716208	-0.00119262
Muscle (abdominal)	1.68584	-0.00208048
Muscle (abdominal)	-1.61297	0.0591911
Muscle (abdominal)	0.796162	0.00704487
Muscle (abdominal)	-0.760653	-0.0123154
Muscle (abdominal)	0.833154	-0.0132812
Muscle (abdominal)	1.87973	0.00212806
Muscle (abdominal)	-0.604238	-0.0443573
Muscle (abdominal)	-0.0361639	0.00756643
Muscle (abdominal)	1.1939	-0.0420271
Muscle (abdominal)	-1.21148	0.0114825
Muscle (abdominal)	-2.00895	0.0334235
Muscle (abdominal)	-0.577574	-0.00484978
Muscle (abdominal)	0.288824	0.00858109
Muscle (abdominal)	1.09862	-0.015929
Muscle (abdominal)	-0.259147	0.00844857
Muscle (abdominal)	2.64993	0.022387
Muscle (abdominal)	-1.09697	0.00675531
Muscle (abdominal)	-0.638017	-0.0129499
Muscle (abdominal)	-1.43966	0.0329223
Muscle (abdominal)	0.0641099	-0.00413421
Muscle (abdominal)	0.669743	-0.000511404
Muscle (abdominal)	0.317465	-0.00373344
Muscle (abdominal)	0.821922	0.00762646
Muscle (abdominal)	0.620656	-0.00151101
Muscle (abdominal)	-1.00607	-0.0293401
Muscle (abdominal)	-0.679925	-0.0230726
Muscle (abdominal)	-0.0957756	0.0158262
Muscle (abdominal)	-0.085304	-0.0189931
Muscle (abdominal)	-1.39189	0.0670763
Muscle (abdominal)	0.380067	0.0056273
Muscle (abdominal)	0.296928	-0.00583709
Muscle (abdominal)	2.56635	0.061746
Muscle (abdominal)	-0.873825	0.0230742
Muscle (abdominal)	2.49363	0.0495401
Muscle (abdominal)	0.436442	0.000503339
Muscle (abdominal)	0.658159	0.0310295
Muscle (abdominal)	-0.24225	0.000585053
Muscle (abdominal)	-0.799997	-0.0745241
Muscle (abdominal)	2.54541	-0.103632
Muscle (abdominal)	0.960938	-0.00441657
Muscle (abdominal)	-1.09101	0.020853
Muscle (abdominal)	-0.325825	-0.0126576
Muscle (abdominal)	-1.40721	0.055209
Muscle (abdominal)	0.651005	-0.00464409
Muscle (abdominal)	0.201965	0.0205496
Muscle (abdominal)	-0.646107	0.0126441
Muscle (abdominal)	-0.76989	-0.00661512
Muscle (abdominal)	0.779926	0.0108603
Muscle (abdominal)	-0.049775	-0.0333402
Muscle (abdominal)	0.0555741	-0.011618
Muscle (abdominal)	0.00583239	-0.00537597
Muscle (abdominal)	0.974627	-0.0692481
Muscle (abdominal)	-1.45019	-0.0732066
Muscle (abdominal)	-0.531457	0.0097614
Muscle (abdominal)	-0.537152	0.0216647
Muscle (abdominal)	-0.583837	0.00387564
Muscle (abdominal)	-0.867035	-0.0297883
Muscle (abdominal)	-0.881454	-0.0534016
Muscle (abdominal)	1.39064	0.000345183
Muscle (abdominal)	0.0623314	-0.0118436
Muscle (abdominal)	-1.39553	-0.019599
Muscle (abdominal)	-0.570875	0.0271804
Muscle (abdominal)	0.120097	-0.0164928
Muscle (abdominal)	-0.217514	-0.0177533
Muscle (abdominal)	-0.480518	-0.0592155
Muscle (abdominal)	1.8976	-0.0755591
Muscle (abdominal)	-0.415841	-0.0165745
Muscle (abdominal)	-1.05378	-0.0221257
Muscle (abdominal)	-1.01701	0.034548
Muscle (abdominal)	-0.445588	-0.0401013
Muscle (abdominal)	-1.51311	-0.0108935
Muscle (abdominal)	0.854377	-0.0024699
Muscle (abdominal)	-0.440876	-0.00436887
Muscle (abdominal)	-0.475134	0.027695
Muscle (abdominal)	-0.728252	-0.00768588
Muscle (abdominal)	-0.509161	-0.0203982
Muscle (abdominal)	1.8345	-0.0171555
Muscle (abdominal)	-1.27845	0.0311975
Muscle (abdominal)	-1.29018	0.0626189
Muscle (abdominal)	-0.933682	-0.0338778
Muscle (abdominal)	-0.298312	0.00853309
Muscle (abdominal)	1.18697	0.0332135
Muscle (abdominal)	-1.19665	0.0232541
Muscle (abdominal)	-1.01005	-0.018401
Muscle (abdominal)	1.04965	0.0277437
Muscle (abdominal)	-0.418497	-0.0170735
Muscle (abdominal)	0.944505	0.00119246
Muscle (abdominal)	-0.491165	-0.063593
Muscle (abdominal)	-0.30884	0.0140295
Muscle (abdominal)	-0.24757	0.00674245
Muscle (abdominal)	-0.715909	-0.0172192
Muscle (abdominal)	-0.875267	-0.0585476
Muscle (abdominal)	0.424065	0.00335514
Muscle (abdominal)	-1.07403	-0.0868197
Muscle (abdominal)	-0.94273	-0.0259407
Muscle (abdominal)	-0.509314	-0.00826343
Muscle (abdominal)	-0.311544	-0.0352536
Muscle (abdominal)	-0.389897	-0.0107886
Muscle (abdominal)	-0.756765	0.0252336
Muscle (abdominal)	0.864176	0.0154
Muscle (abdominal)	0.657643	-0.0224092
Muscle (abdominal)	-0.468043	-0.0570569
Muscle (abdominal)	-1.27619	-0.0516694
Muscle (abdominal)	1.60337	-0.0257622
Muscle (abdominal)	0.730786	-0.0151507
Muscle (abdominal)	-0.317849	0.000165362
Muscle (abdominal)	1.56887	-0.0233713
Muscle (abdominal)	1.03004	0.0186955
Muscle (abdominal)	0.769731	-0.0100443
Muscle (abdominal)	-0.662372	-0.00601902
Muscle (abdominal)	-0.735329	-0.0090137
Muscle (abdominal)	0.00816332	0.00434787
Muscle (abdominal)	0.703323	-0.0019736
Muscle (abdominal)	-0.623528	-0.0208648
Muscle (abdominal)	-1.53005	-0.0895924
Muscle (abdominal)	-0.677755	0.00816568
Muscle (abdominal)	-1.59712	-0.0473307
Muscle (abdominal)	-1.58309	-0.0749974
Muscle (abdominal)	1.66812	-0.0382656
Muscle (abdominal)	-1.10491	0.000988202
Muscle (abdominal)	-1.45599	-0.0106551
Muscle (abdominal)	0.539547	-0.00185435
Muscle (abdominal)	-0.823367	-0.0266587
Muscle (abdominal)	0.890675	-0.0204923
Muscle (abdominal)	-0.918344	-0.0194602
Muscle (abdominal)	0.590805	0.000762127
Muscle (abdominal)	-1.01422	0.0293558
Muscle (abdominal)	-0.687055	0.0494185
Muscle (abdominal)	0.241478	0.00183362
Muscle (abdominal)	1.14248	-0.00556421
Muscle (abdominal)	0.356408	0.0107422
Muscle (abdominal)	0.774538	0.00377579
Muscle (abdominal)	0.243751	0.00849367
Muscle (abdominal)	1.20413	0.0262384
Muscle (abdominal)	1.2012	0.00928974
Muscle (abdominal)	1.37041	-0.0189062
Muscle (abdominal)	1.40588	0.055594
Muscle (abdominal)	-0.74936	0.0176259
Muscle (abdominal)	0.268232	0.00660812
Muscle (abdominal)	0.775025	0.00800927
Muscle (abdominal)	-0.435052	0.0133514
Muscle (abdominal)	0.353779	0.00139054
Muscle (abdominal)	1.09204	0.0095632
Muscle (abdominal)	-0.820223	-0.0135229
Muscle (abdominal)	-0.685946	-0.0246612
Muscle (abdominal)	-0.162238	-0.00453113
Muscle (abdominal)	-0.439852	0.00347895
Muscle (abdominal)	-0.118322	0.0063018
Muscle (abdominal)	0.576453	0.00988462
Muscle (abdominal)	-0.582853	-0.00288409
Muscle (abdominal)	1.83789	0.0636476
Muscle (abdominal)	-1.3196	0.0777305
Muscle (abdominal)	0.843236	-0.0171738
Muscle (abdominal)	-0.439444	0.00826113
Muscle (abdominal)	0.0484907	0.00853021
Muscle (abdominal)	1.03679	-0.0299419
Muscle (abdominal)	-0.301981	-0.012108
Muscle (abdominal)	-0.8618	0.0606804
Muscle (abdominal)	-0.355627	-0.0812792
Muscle (abdominal)	0.343853	-0.00819666
Muscle (abdominal)	-0.751299	0.0617179
Muscle (abdominal)	-0.404239	0.0117532
Muscle (abdominal)	0.146122	0.0216603
Muscle (abdominal)	-0.24998	-0.0103089
Muscle (abdominal)	0.829448	0.00200042
Muscle (abdominal)	-1.05618	-0.0153105
Muscle (abdominal)	1.88999	0.0194262
Muscle (abdominal)	0.00484877	-0.00752732
Muscle (abdominal)	0.331876	0.00682415
Muscle (abdominal)	-1.12444	-0.0198028
Muscle (abdominal)	1.31765	0.0384304
Muscle (abdominal)	-0.112199	-0.0249616
Muscle (abdominal)	2.10054	-0.0102085
Muscle (abdominal)	-0.279926	-0.0224772
Muscle (abdominal)	-1.7605	-0.0578641
Muscle (abdominal)	0.760707	0.0126871
Muscle (abdominal)	-0.497214	-0.0210089
Muscle (abdominal)	-1.15641	0.0220715
Muscle (abdominal)	-0.0127352	0.00874788
Muscle (abdominal)	-1.45251	-0.0333302
Muscle (abdominal)	-0.562021	0.00662737
Muscle (abdominal)	-1.62338	0.0800496
Muscle (abdominal)	-1.0891	-0.0282121
Muscle (abdominal)	0.0388604	0.00302782
Muscle (abdominal)	2.41003	0.0271881
Muscle (abdominal)	-1.24041	-0.0182007
Muscle (abdominal)	0.611084	0.00430417
Muscle (abdominal)	0.680539	0.00573781
Muscle (abdominal)	-0.860801	-0.0631128
Muscle (abdominal)	0.786855	0.0148487
Muscle (abdominal)	-0.978832	-0.0547118
Muscle (abdominal)	-0.944024	-0.0556205
Muscle (abdominal)	2.23869	-0.0130956
Muscle (abdominal)	1.69035	-0.0167461
Muscle (abdominal)	-1.00887	0.0206616
Muscle (abdominal)	-0.970121	-0.0144615
Muscle (abdominal)	-0.753539	0.0682186
Muscle (abdominal)	0.0841525	-0.019537
Muscle (abdominal)	0.811092	0.002286
Muscle (abdominal)	-2.02384	0.18375
Muscle (abdominal)	0.373911	0.011156
Muscle (abdominal)	-0.704809	-0.0148263
Muscle (abdominal)	-1.35172	-0.001171
Muscle (abdominal)	-0.486902	0.000511926
Muscle (abdominal)	-1.05555	-0.0153478
Muscle (abdominal)	-0.301142	0.0383757
Muscle (abdominal)	-0.37158	0.0340939
Muscle (abdominal)	-0.17815	-0.00962802
Muscle (abdominal)	-1.42482	0.0294067
Muscle (abdominal)	-0.669253	-0.0289032
Muscle (abdominal)	1.61446	0.00902469
Muscle (abdominal)	-0.769241	-0.0603797
Muscle (abdominal)	-0.907242	-0.00344637
Muscle (abdominal)	0.806887	-0.00170208
Muscle (abdominal)	-1.20906	-0.0104404
Muscle (abdominal)	0.318568	-0.00202818
Muscle (abdominal)	-0.744208	0.0331206
Muscle (abdominal)	2.35765	-0.0268841
Muscle (abdominal)	1.02264	-0.042362
Muscle (abdominal)	-0.164738	0.0291393
Muscle (abdominal)	-2.11931	-0.00634332
Muscle (abdominal)	-0.777912	0.0193932
Muscle (abdominal)	-0.481269	-0.0117203
Muscle (abdominal)	-0.273479	0.019293
Muscle (abdominal)	-0.625522	-0.0225379
Muscle (abdominal)	-0.609161	-0.0480734
Muscle (abdominal)	-1.02011	0.00785559
Muscle (abdominal)	-0.629941	0.00717877
Muscle (abdominal)	-0.755271	-0.0619714
Muscle (abdominal)	-1.60307	-0.0141023
Muscle (abdominal)	1.03429	-7.41993e-05
Muscle (abdominal)	0.534108	0.00234986
Muscle (abdominal)	-1.4353	0.00147048
Muscle (abdominal)	-0.297586	-0.0234162
Muscle (abdominal)	-0.984286	-0.0585368
Muscle (abdominal)	-1.2985	0.045032
Muscle (abdominal)	0.0712504	-0.00164928
Muscle (abdominal)	0.479124	0.0167594
Muscle (abdominal)	-0.638953	-0.0139035
Muscle (abdominal)	0.369992	-0.0131356
Muscle (abdominal)	0.193872	-0.0110174
Muscle (abdominal)	0.44963	-0.00412532
Muscle (abdominal)	-0.275603	0.00234425
Muscle (abdominal)	-0.609305	-0.011305
Muscle (abdominal)	0.618943	0.00447793
Muscle (abdominal)	0.799664	0.00986742
Muscle (abdominal)	1.89846	0.0257681
Muscle (abdominal)	-0.755332	-0.0517676
Muscle (abdominal)	-1.76865	-0.00131013
Muscle (abdominal)	-0.458709	-0.00602385
Muscle (abdominal)	-0.487701	-0.0238504
Muscle (abdominal)	0.929548	0.0046806
Muscle (abdominal)	0.993061	0.00619006
Muscle (abdominal)	-0.713369	0.0186609
Muscle (abdominal)	1.38793	-0.00210558
Muscle (abdominal)	1.36873	0.027758
Muscle (abdominal)	-0.0293978	0.00447946
Muscle (abdominal)	3.00402	0.0741001
Muscle (abdominal)	-0.229217	0.000323228
Muscle (abdominal)	0.918683	0.00813046
Muscle (abdominal)	-0.997487	-0.00356579
Muscle (abdominal)	-1.31714	0.00120017
Muscle (abdominal)	2.10446	0.00230115
Muscle (abdominal)	0.625706	0.00929151
Muscle (abdominal)	-1.54845	0.0244499
Muscle (abdominal)	-0.30294	-0.00958441
Muscle (abdominal)	1.21051	0.00727965
Muscle (abdominal)	0.0394654	0.00372159
Muscle (abdominal)	-0.502201	0.0115486
Muscle (abdominal)	0.153002	-0.00577921
Muscle (abdominal)	-0.326368	0.0147797
Muscle (abdominal)	-0.858525	-0.0877128
Muscle (abdominal)	-1.14842	0.0440707
Muscle (abdominal)	2.83463	-0.0669185
Muscle (abdominal)	0.489587	-0.00726549
Muscle (abdominal)	-0.074894	0.0187285
Muscle (abdominal)	0.482819	0.0256501
Muscle (abdominal)	-0.62691	-0.0383179
Muscle (abdominal)	-1.2352	-0.0168548
Muscle (abdominal)	0.174208	-0.0166522
Muscle (abdominal)	-0.570353	0.0144564
Muscle (abdominal)	-0.630354	-0.0405567
Muscle (abdominal)	-1.61276	-0.0395377
Muscle (abdominal)	1.30007	-0.0147767
Muscle (abdominal)	-0.701886	0.0532532
Muscle (abdominal)	1.76549	0.0776044
Muscle (abdominal)	-0.404499	0.0223892
Muscle (abdominal)	0.499891	0.00724244
Muscle (abdominal)	0.00720493	-0.0192711
Muscle (abdominal)	0.0400162	-0.0072077
Muscle (abdominal)	-0.234095	-0.0244853
Muscle (abdominal)	-0.292316	0.00536155
Muscle (abdominal)	0.58949	0.00501493
Muscle (abdominal)	-1.26705	-0.0584712
Heart rate	1.91211	0.131644
Heart rate	-0.192511	0.0145453
Heart rate	-0.531966	0.00947601
Heart rate	0.0111623	0.0113717
Heart rate	-0.531966	-0.0261301
Heart rate	0.418509	0.00901476
Heart rate	1.02953	0.0695085
Heart rate	-0.328293	-0.00401831
Heart rate	-2.09346	0.13643
Heart rate	0.282727	0.00424786
Heart rate	0.146944	4.05917e-06
Heart rate	-1.14299	-0.0574561
Heart rate	0.0790533	-0.0237989
Heart rate	-0.12462	-0.00142135
Heart rate	-1.14299	-0.0544158
Heart rate	-0.667748	-0.0190425
Heart rate	-0.803531	0.0469273
Heart rate	0.554291	0.00324581
Heart rate	2.11579	0.150476
Heart rate	0.418509	-0.00550916
Heart rate	-1.21088	-0.00612063
Heart rate	2.93048	0.184094
Heart rate	1.02953	0.0229634
Heart rate	1.43687	0.0826751
Heart rate	-0.939313	0.116196
Heart rate	-0.192511	-0.014595
Heart rate	0.961637	0.0180036
Heart rate	-0.0567288	0.0278857
Heart rate	-1.41455	-0.047865
Heart rate	0.893746	0.0266503
Heart rate	-0.0567288	-0.00308885
Heart rate	-0.192511	-0.00662816
Heart rate	0.0790533	-0.0119777
Heart rate	-1.0072	-0.170668
Heart rate	0.0790533	0.0116771
Heart rate	-0.803531	-0.0200432
Heart rate	0.146944	-0.00238202
Heart rate	1.43687	0.0793799
Heart rate	-1.75401	-0.09881
Heart rate	-1.41455	-0.0721418
Heart rate	-0.464075	-0.0326762
Heart rate	-0.667748	-0.0978804
Heart rate	1.30109	0.0848849
Heart rate	-0.192511	-0.0705312
Heart rate	0.0790533	-0.0308198
Heart rate	0.690073	0.0141376
Heart rate	0.4864	0.00137845
Heart rate	-0.396184	-0.0389748
Heart rate	-1.61822	-0.0639313
Heart rate	-0.328293	-0.0264982
Heart rate	-0.0567288	-0.0572489
Heart rate	1.09742	0.0703439
Heart rate	-0.464075	-0.0318418
Heart rate	0.554291	0.00527492
Heart rate	-1.41455	-0.0482861
Heart rate	0.4864	0.0114237
Heart rate	-0.871422	-0.112357
Heart rate	-0.0567288	-0.0308184
Heart rate	-0.396184	0.00795538
Heart rate	-0.735639	-0.0802607
Heart rate	0.757964	0.0370564
Heart rate	0.0790533	0.0315307
Heart rate	1.09742	0.0495877
Heart rate	-0.667748	0.00714464
Heart rate	-0.531966	-0.0384122
Heart rate	-0.396184	-0.00800724
Heart rate	0.825855	0.0321735
Heart rate	-0.396184	-0.0297859
Heart rate	-0.531966	0.00762575
Heart rate	-1.14299	-0.0903273
Heart rate	-0.464075	0.0124724
Heart rate	2.11579	0.118234
Heart rate	-0.464075	-0.0529891
Heart rate	0.757964	0.0344346
Heart rate	0.350618	0.0316739
Heart rate	1.16531	0.0723156
Heart rate	0.4864	0.00109829
Heart rate	-1.27877	0.00402305
Heart rate	0.146944	-0.00243235
Heart rate	0.350618	0.0118535
Heart rate	-0.192511	-0.0309773
Heart rate	0.282727	0.0203276
Heart rate	0.893746	0.0335541
Heart rate	0.757964	0.0404343
Heart rate	0.282727	0.0129227
Heart rate	-1.41455	-0.0727796
Heart rate	-0.599857	-0.112897
Heart rate	0.146944	-0.00234298
Heart rate	-0.735639	-0.0292486
Heart rate	1.2332	0.0230695
Heart rate	-0.464075	0.0356975
Heart rate	-0.667748	-0.0262604
Heart rate	-0.328293	0.00799469
Heart rate	0.0790533	-0.00983899
Heart rate	1.98	0.0994983
Heart rate	-0.735639	-0.0383589
Heart rate	-0.599857	-0.0650943
Heart rate	-0.939313	-0.0270255
Heart rate	0.757964	0.0321592
Heart rate	-0.12462	-0.0473789
Heart rate	1.64055	0.0274515
Heart rate	0.214835	0.0130873
Heart rate	2.65891	0.151435
Heart rate	-0.0567288	-0.0209953
Heart rate	-0.328293	-0.0152409
Heart rate	0.690073	0.021293
Heart rate	-1.14299	-0.0262242
Heart rate	-0.192511	0.01757
Heart rate	-0.531966	-0.0469581
Heart rate	-0.667748	0.0218971
Heart rate	2.59102	0.168694
Heart rate	1.57266	0.0982762
Heart rate	-1.14299	-0.124531
Heart rate	1.16531	0.0611556
Heart rate	-0.735639	-0.057285
Heart rate	1.2332	0.0500882
Heart rate	1.84422	0.17332
Heart rate	-0.464075	0.0226429
Heart rate	1.02953	0.0307673
Heart rate	-1.21088	-0.0298412
Heart rate	-0.667748	0.0694803
Heart rate	1.16531	0.062129
Heart rate	0.825855	0.0151401
Heart rate	-1.0072	-0.0739034
Heart rate	0.554291	0.0198553
Heart rate	-0.12462	0.0232139
Heart rate	1.02953	0.0382503
Heart rate	-0.328293	0.0788907
Heart rate	-1.0072	-0.0354111
Heart rate	0.961637	0.0624098
Heart rate	-0.192511	0.00865501
Heart rate	1.16531	0.0597479
Heart rate	1.2332	0.0726972
Heart rate	0.622182	0.0236124
Heart rate	-1.0072	-0.0665605
Heart rate	-1.27877	0.130337
Heart rate	-1.41455	0.00998972
Heart rate	0.554291	-0.0191057
Heart rate	0.893746	0.0288906
Heart rate	-1.0072	-0.0378991
Heart rate	-1.48244	-0.0916844
Heart rate	-0.396184	0.00504907
Heart rate	-0.939313	-0.0114489
Heart rate	-1.55033	-0.111585
Heart rate	0.4864	-3.92701e-05
Heart rate	0.622182	0.0315866
Heart rate	-0.735639	0.0493334
Heart rate	3.06626	0.186467
Heart rate	-0.260402	0.00104245
Heart rate	-1.95768	-0.043372
Heart rate	0.418509	0.00794783
Heart rate	0.282727	0.0020085
Heart rate	-1.21088	-0.0918539
Heart rate	0.757964	0.0230662
Heart rate	-1.14299	-0.0249413
Heart rate	0.0790533	0.0255577
Heart rate	-0.667748	-0.070708
Heart rate	1.64055	0.121645
Heart rate	0.757964	0.0372753
Heart rate	0.825855	0.0329866
Heart rate	2.18368	0.223978
Heart rate	0.146944	-0.00742909
Heart rate	-0.192511	0.0192973
Heart rate	0.350618	-0.000421111
Heart rate	-0.464075	-0.0189735
Heart rate	-0.735639	-0.0764161
Heart rate	0.282727	-0.00671288
Heart rate	-0.735639	-0.0330189
Heart rate	0.214835	-0.00503478
Heart rate	0.554291	0.0122174
Heart rate	0.4864	0.00655843
Heart rate	0.0790533	-0.0236834
Heart rate	-0.396184	0.0495525
Heart rate	1.70844	0.0591735
Heart rate	0.4864	0.00915209
Heart rate	-0.328293	-0.012623
Heart rate	-1.61822	-0.0353967
Heart rate	-1.21088	0.101294
Heart rate	0.961637	-0.00035152
Heart rate	0.825855	0.0282311
Heart rate	1.36898	0.0577657
Heart rate	0.282727	0.0115472
Heart rate	-0.871422	-0.00812987
Heart rate	0.0111623	-0.011498
Heart rate	1.50477	0.118919
Heart rate	-0.531966	0.0084897
Heart rate	-1.55033	-0.0975318
Heart rate	1.2332	0.0430238
Heart rate	-0.328293	0.0166698
Heart rate	-0.192511	-0.0336528
Heart rate	-0.0567288	-0.0105429
Heart rate	-1.07509	-0.00231631
Heart rate	-1.0072	-0.0388462
Heart rate	-1.34666	-0.11965
Heart rate	1.09742	0.0467667
Heart rate	1.43687	0.0596388
Heart rate	0.554291	-0.00188594
Heart rate	-1.8219	-0.0331083
Heart rate	-0.0567288	-0.0216908
Heart rate	0.350618	0.0422947
Heart rate	0.690073	0.0144422
Heart rate	-0.0567288	-0.0258329
Heart rate	0.0790533	-0.030493
Heart rate	0.961637	0.0408857
Heart rate	-0.939313	-0.0194105
Heart rate	-1.68611	-0.055242
Heart rate	-0.803531	-0.0546838
Heart rate	-0.0567288	-0.0084874
Heart rate	0.757964	0.0382308
Heart rate	0.893746	0.0426837
Heart rate	0.961637	0.0614708
Heart rate	-0.735639	0.00630473
Heart rate	0.0790533	-0.0190801
Heart rate	-0.0567288	0.0224128
Heart rate	-1.27877	-0.0264551
Heart rate	-0.396184	0.029025
Heart rate	-0.328293	0.0020539
Heart rate	1.36898	0.101308
Heart rate	-0.328293	-0.0295856
Heart rate	-0.871422	-0.0412884
Heart rate	-0.735639	-0.0403444
Heart rate	-1.27877	-0.132466
Heart rate	2.38735	0.177579
Heart rate	2.31946	0.0861963
Heart rate	0.418509	0.012208
Heart rate	0.418509	0.00724733
Heart rate	0.0790533	-0.00935939
Heart rate	-0.260402	-0.00725242
Heart rate	1.09742	0.0164212
Heart rate	-0.464075	-0.0301687
Heart rate	-0.328293	0.0157283
Heart rate	0.418509	0.0194709
Heart rate	-0.464075	-0.0196713
Heart rate	-1.95768	-0.0411293
Heart rate	0.418509	-0.0209233
Heart rate	1.36898	0.092322
Heart rate	-0.328293	0.00068276
Heart rate	0.418509	0.0200265
Heart rate	0.4864	0.00811403
Heart rate	-2.36502	0.0366417
Heart rate	1.91211	0.0930579
Heart rate	-2.09346	-0.0461687
Heart rate	-0.531966	0.0301329
Heart rate	0.214835	0.000845363
Heart rate	-0.735639	-0.00162315
Heart rate	-0.0567288	-0.0161581
Heart rate	0.4864	0.012539
Heart rate	0.961637	0.0502955
Heart rate	1.50477	0.131034
Heart rate	-0.0567288	-0.0530071
Heart rate	-0.531966	-0.0205064
Heart rate	-0.0567288	-0.00373529
Heart rate	0.4864	0.0258628
Heart rate	-0.871422	0.00222261
Heart rate	-1.27877	0.0179041
Heart rate	1.09742	0.0495324
Heart rate	-0.939313	-0.035318
Heart rate	2.99837	0.245615
Heart rate	-0.260402	0.0075995
Heart rate	1.02953	0.0661764
Heart rate	2.38735	0.121283
Heart rate	-0.396184	-0.0126568
Heart rate	-0.464075	-0.0184426
Heart rate	-0.667748	-0.00456508
Heart rate	1.09742	0.0487863
Heart rate	-0.328293	-0.0217348
Heart rate	-0.12462	-0.0302891
Heart rate	-0.260402	-0.0237789
Heart rate	-0.192511	0.00932194
Heart rate	0.282727	-0.00342771
Heart rate	1.09742	0.0247228
Heart rate	0.0790533	-0.00742909
Heart rate	-1.61822	-0.0194105
Heart rate	1.43687	0.0329015
Heart rate	1.50477	0.126205
Heart rate	2.11579	0.11846
Heart rate	-0.192511	-0.0637233
Heart rate	-0.531966	0.0314484
Heart rate	0.282727	0.0366285
Heart rate	-0.328293	0.0266492
Heart rate	-1.14299	0.0593868
Heart rate	-1.68611	-0.102503
Heart rate	-0.871422	-0.0978972
Heart rate	0.0111623	-0.017017
Heart rate	0.0790533	0.0262147
Heart rate	-0.396184	-0.0226434
Heart rate	0.0111623	0.0135477
Heart rate	1.50477	0.111153
Heart rate	-0.192511	0.0245865
Heart rate	1.02953	0.0804218
Heart rate	-1.27877	-0.129368
Heart rate	0.146944	0.0106517
Heart rate	-1.21088	-0.087096
Heart rate	1.50477	0.0967177
Heart rate	-0.735639	0.0185983
Heart rate	-1.07509	-0.144843
Heart rate	0.757964	0.033546
Heart rate	-0.803531	0.0163257
Heart rate	1.2332	0.0838602
Heart rate	-0.192511	-0.0646098
Heart rate	-1.21088	-0.0399875
Heart rate	1.84422	0.089993
Heart rate	2.7268	0.191536
Heart rate	-1.61822	-0.0682638
Heart rate	-0.599857	-0.0961684
Heart rate	1.64055	0.120793
Heart rate	0.146944	-0.045302
Heart rate	-0.396184	-0.0150207
Heart rate	0.893746	0.042004
Heart rate	-0.192511	0.0338177
Heart rate	-0.464075	0.00662396
Heart rate	0.554291	0.0210502
Heart rate	1.2332	0.0870437
Heart rate	-0.871422	0.0257032
Heart rate	0.4864	0.00519506
Heart rate	-1.14299	0.0530296
Heart rate	2.11579	0.121989
Heart rate	-0.871422	-0.0585906
Heart rate	1.16531	0.0580933
Heart rate	-1.0072	-0.0223709
Heart rate	-0.260402	-0.0504816
Heart rate	-0.0567288	0.00468792
Heart rate	-0.260402	0.0306374
Heart rate	-1.07509	-0.0138731
Heart rate	0.214835	0.00370287
Heart rate	1.30109	0.0664719
Heart rate	-0.0567288	-0.00598339
Heart rate	1.91211	0.108969
Heart rate	0.0111623	-0.0161069
Heart rate	-0.599857	-0.0627414
Heart rate	-0.328293	0.00562168
Heart rate	-0.735639	0.0733912
Heart rate	1.70844	0.157291
Heart rate	-1.21088	-0.0434702
Heart rate	-1.75401	0.0720115
Heart rate	0.350618	0.0244471
Heart rate	0.0790533	0.0153562
Heart rate	-0.328293	-0.0357579
Heart rate	-0.599857	-0.0309776
Heart rate	0.622182	-0.0117456
Heart rate	-2.02557	-0.0898723
Heart rate	-0.939313	-0.0300511
Heart rate	2.25157	0.172407
Heart rate	0.893746	0.0578633
Heart rate	1.16531	0.0639827
Heart rate	-0.12462	-0.00771243
Heart rate	-0.192511	-0.0437151
Heart rate	0.146944	0.00479315
Heart rate	0.282727	0.0178014
Heart rate	-0.328293	0.00601281
Heart rate	1.02953	0.0477058
Heart rate	-0.871422	-0.0226082
Heart rate	0.622182	0.0345187
Heart rate	2.25157	0.141757
Heart rate	0.214835	0.00891442
Heart rate	1.09742	0.0663975
Heart rate	-0.0567288	-0.0305492
Heart rate	0.4864	0.0212316
Heart rate	-0.260402	-0.0281528
Heart rate	1.16531	0.0628113
Heart rate	0.214835	0.0166529
Heart rate	-1.21088	-0.0778852
Heart rate	2.11579	0.166079
Heart rate	0.0790533	0.000524572
Heart rate	-0.396184	-0.0574928
Heart rate	1.30109	0.0956577
Heart rate	0.0790533	0.0173322
Heart rate	-0.0567288	-0.038463
Heart rate	-0.531966	-0.0320322
Heart rate	-0.192511	-0.0122843
Heart rate	0.214835	0.00416925
Heart rate	0.4864	0.0204309
Heart rate	-1.14299	-0.0352206
Heart rate	0.757964	0.0343575
Heart rate	-0.599857	-0.0522751
Heart rate	-1.41455	-0.139978
Heart rate	1.2332	0.0553265
Heart rate	-2.29713	-0.00673454
Heart rate	-1.27877	-0.0042267
Heart rate	0.0790533	0.0242245
Heart rate	1.43687	0.0573799
Heart rate	0.961637	0.0683109
Heart rate	0.622182	0.0247586
Heart rate	-0.871422	0.0289554
Heart rate	-0.735639	-0.0267428
Heart rate	0.893746	0.0372687
Heart rate	-0.871422	-0.0110285
Heart rate	0.282727	0.0211536
Heart rate	0.961637	0.0406441
Heart rate	-0.939313	-0.0734579
Heart rate	0.0790533	0.00732688
Heart rate	-1.14299	-0.0463359
Heart rate	-0.12462	-0.0199956
Heart rate	-0.328293	-0.0303451
Heart rate	-0.939313	-0.0416958
Heart rate	-1.41455	-0.0332816
Heart rate	-1.14299	-0.0431662
Heart rate	0.214835	0.015556
Heart rate	0.214835	-0.0379604
Heart rate	0.146944	0.0115888
Heart rate	0.554291	0.0128552
Heart rate	-0.12462	-0.0113398
Heart rate	0.622182	0.0345053
Heart rate	-0.192511	-0.017136
Heart rate	-0.12462	-0.0726784
Heart rate	0.350618	0.0428708
Heart rate	1.70844	0.123953
Heart rate	-0.871422	0.0125761
Heart rate	-0.0567288	0.0166904
Heart rate	-0.667748	-0.00260818
Heart rate	-0.0567288	-0.0216963
Heart rate	1.43687	0.0899387
Heart rate	-0.803531	-0.0412418
Heart rate	-0.0567288	-0.0367622
Heart rate	-0.396184	-0.0209834
Heart rate	-1.61822	-0.0437799
Heart rate	-0.939313	-0.0784299
Heart rate	-0.803531	-0.0344018
Heart rate	-0.192511	-0.0109588
Heart rate	0.757964	0.0378742
Heart rate	0.622182	0.0363982
Heart rate	0.825855	0.0625755
Heart rate	-0.803531	-0.0627844
Heart rate	2.7947	0.25789
Heart rate	-1.07509	-0.0405402
Heart rate	0.146944	-0.0154263
Heart rate	-0.667748	5.77429e-05
Heart rate	-1.41455	-0.0507509
Heart rate	-0.939313	-0.0956285
Heart rate	-0.0567288	-0.0377822
Heart rate	-0.192511	-0.0332205
Heart rate	0.4864	0.0206257
Heart rate	-1.68611	0.0457077
Heart rate	-0.531966	-0.0090103
Heart rate	1.36898	0.114984
Heart rate	-1.0072	-0.0306338
Heart rate	1.70844	0.0894327
Heart rate	0.690073	0.0242021
Heart rate	0.757964	0.0269239
Heart rate	1.64055	0.0781743
Heart rate	0.4864	0.0422946
Heart rate	1.36898	0.140857
Heart rate	-0.192511	-0.0225503
Heart rate	-0.328293	-0.0247028
Heart rate	-0.192511	-0.079331
Heart rate	0.690073	0.0439581
Heart rate	-1.0072	0.0321391
Heart rate	-0.12462	-0.032754
Heart rate	-1.07509	0.0394682
Heart rate	-0.464075	-0.0225658
Heart rate	1.2332	0.0459737
Heart rate	2.25157	0.190908
Heart rate	-0.939313	-0.0340262
Heart rate	0.146944	0.00607938
Heart rate	-0.328293	-0.0357163
Heart rate	0.825855	0.0396943
Heart rate	-0.12462	-0.0189196
Heart rate	1.09742	0.0561254
Heart rate	-0.0567288	0.0163782
Heart rate	0.214835	-0.0173388
Heart rate	1.36898	0.118438
Heart rate	-0.871422	-0.0231174
Heart rate	1.16531	0.0527715
Heart rate	0.282727	0.00273069
Heart rate	0.418509	0.0128643
Heart rate	0.146944	0.0248797
Heart rate	0.282727	0.0135576
Heart rate	-0.396184	-0.00313351
Heart rate	0.0111623	0.0138185
Heart rate	-0.803531	-0.0448416
Heart rate	0.961637	0.0357832
Heart rate	1.30109	0.0964217
Heart rate	-0.599857	-0.0672534
Heart rate	2.25157	0.172908
Heart rate	1.91211	0.101305
Heart rate	-0.328293	0.00873162
Heart rate	0.690073	0.00483325
Heart rate	0.825855	0.0317405
Heart rate	0.825855	0.0349709
Heart rate	-0.803531	0.0430297
Heart rate	0.350618	-0.0116133
Heart rate	-0.464075	0.027672
Heart rate	-1.41455	-0.0686427
Heart rate	0.214835	-0.00577931
Heart rate	0.622182	0.0304587
Heart rate	1.16531	0.0520395
Heart rate	1.36898	0.0621192
Heart rate	-0.803531	-0.0295466
Heart rate	-0.12462	0.0302213
Heart rate	0.418509	-0.0042655
Heart rate	0.418509	-0.0244733
Heart rate	0.350618	-0.0102436
Heart rate	-0.531966	0.0165618
Heart rate	1.02953	-0.00143064
Heart rate	-0.192511	-0.0593122
Heart rate	-0.328293	0.0110904
Heart rate	1.2332	0.0474312
Heart rate	0.0790533	-0.00465026
Heart rate	-0.735639	-0.00326669
Heart rate	-1.07509	0.0557531
Heart rate	1.09742	0.048729
Heart rate	0.825855	0.0484367
Heart rate	-0.599857	-0.00330113
Heart rate	-0.0567288	-0.0241751
Heart rate	1.02953	0.0515778
Heart rate	0.282727	0.0205352
Heart rate	0.757964	0.0336145
Heart rate	1.09742	0.0356778
Heart rate	-0.599857	0.0101298
Heart rate	-0.599857	0.037704
Heart rate	1.70844	0.0529339
Heart rate	0.0111623	-0.0160971
Heart rate	0.4864	0.00752965
Heart rate	-0.939313	-0.0523256
Heart rate	-0.0567288	-0.0110752
Heart rate	1.16531	0.0520328
Heart rate	-0.328293	-0.00432793
Heart rate	-0.12462	0.000184414
Heart rate	0.0111623	0.0346019
Heart rate	-0.735639	-0.0262282
Heart rate	0.418509	0.0281083
Heart rate	-0.328293	-0.0307862
Heart rate	-0.12462	-0.0010206
Heart rate	-1.14299	-0.0274048
Heart rate	-1.27877	-0.0736346
Heart rate	-1.55033	-0.0530065
Heart rate	0.554291	0.00797054
Heart rate	-0.192511	-0.00379539
Heart rate	0.893746	0.0431754
Heart rate	0.554291	0.0149295
Heart rate	0.0790533	-0.00499834
Heart rate	0.961637	0.0646623
Heart rate	-2.02557	-0.13377
Heart rate	0.350618	0.00357157
Heart rate	0.4864	0.0301135
Heart rate	-1.34666	0.0280224
Heart rate	-1.75401	-0.141923
Heart rate	0.0111623	-0.0452465
Heart rate	1.98	0.156898
Heart rate	-0.0567288	-0.0277271
Heart rate	1.30109	0.0874892
Heart rate	-0.599857	-0.0108416
Heart rate	-1.27877	0.0100035
Heart rate	1.16531	0.0748198
Heart rate	0.214835	-0.00115025
Heart rate	1.16531	0.037728
Heart rate	0.893746	0.0472847
Heart rate	-0.871422	-0.0437641
Heart rate	1.77633	0.142334
Heart rate	-1.07509	-0.0354606
Heart rate	-0.599857	-0.0313541
Heart rate	0.825855	0.0329161
Heart rate	-0.328293	-0.0160596
Heart rate	0.554291	0.021131
Heart rate	-1.68611	-0.0222223
Heart rate	1.2332	0.0479226
Heart rate	-0.735639	-0.0929314
Heart rate	-1.68611	-0.0355622
Heart rate	0.0111623	-0.031857
Heart rate	-0.0567288	0.0061603
Heart rate	-0.735639	-0.0413635
Heart rate	0.282727	0.0121318
Heart rate	0.825855	0.0402472
Heart rate	-2.36502	-0.110725
Heart rate	2.11579	0.193598
Heart rate	-1.8219	-0.0110069
Heart rate	-0.939313	-0.0284113
Heart rate	-1.88979	-0.0478879
Heart rate	-0.871422	-0.0714979
Heart rate	0.0790533	-0.00781152
Heart rate	0.214835	0.0290994
Heart rate	-0.735639	-0.0278035
Heart rate	0.214835	0.0200728
Heart rate	0.554291	0.0156298
Heart rate	-0.0567288	0.00225675
Heart rate	-1.95768	0.124009
Heart rate	-0.464075	-0.0291323
Heart rate	-0.667748	0.0607092
Heart rate	-0.328293	-0.000964599
Heart rate	-1.41455	-0.0462568
Heart rate	0.4864	0.0043885
Heart rate	-0.599857	0.00106649
Heart rate	1.16531	0.0502233
Heart rate	-0.396184	-0.0948556
Heart rate	0.146944	-0.0114418
Heart rate	-0.599857	-0.0487415
Heart rate	-1.95768	0.107883
Heart rate	-0.531966	-0.00570395
Heart rate	-0.328293	-0.017965
Heart rate	-0.464075	-0.0909017
Heart rate	-0.939313	-0.0666812
Heart rate	1.84422	0.0875128
Heart rate	1.43687	0.10941
Heart rate	-0.531966	-0.00225765
Heart rate	0.214835	0.0321016
Heart rate	1.91211	0.135968
Heart rate	0.0111623	-0.0249667
Heart rate	0.350618	0.0171998
Heart rate	-1.75401	0.0338294
Heart rate	1.84422	0.0594006
Heart rate	0.4864	0.020717
Heart rate	-1.14299	-0.084312
Heart rate	0.825855	0.00532167
Heart rate	0.893746	0.0299585
Heart rate	-1.0072	-0.000528514
Heart rate	-1.27877	-0.0325099
Heart rate	-0.735639	0.0294741
Heart rate	-0.328293	-0.030446
Heart rate	-1.95768	-0.159662
Heart rate	-0.12462	0.0024789
Heart rate	1.2332	0.0811134
Heart rate	0.757964	0.0236601
Heart rate	-1.27877	-0.0287424
Heart rate	0.0111623	0.026816
Heart rate	-1.07509	-0.0909645
Heart rate	-0.735639	-0.0499166
Heart rate	-1.0072	-0.0482292
Heart rate	-0.803531	0.00499023
Heart rate	0.146944	-0.0144784
Heart rate	0.757964	0.0278691
Heart rate	1.02953	0.0714607
Heart rate	-0.803531	-0.0581985
Heart rate	0.350618	0.0223249
Heart rate	0.0790533	0.0536864
Heart rate	0.146944	0.0202903
Heart rate	2.11579	0.090232
Heart rate	-0.939313	0.0235822
Heart rate	-0.12462	-0.0158793
Heart rate	1.64055	0.0485705
Heart rate	0.0111623	0.0328884
Heart rate	-1.55033	0.0305476
Heart rate	-0.599857	-0.0736919
Heart rate	-0.803531	0.00368039
Heart rate	1.43687	0.091478
Heart rate	-0.871422	0.0705004
Heart rate	1.43687	0.088872
Heart rate	-0.328293	-0.037958
Heart rate	0.757964	0.0403617
Heart rate	-0.464075	-0.115522
Heart rate	1.50477	0.0541162
Heart rate	-0.735639	-0.0509392
Heart rate	0.893746	0.0440347
Heart rate	1.36898	0.0427262
Heart rate	-0.599857	-0.0140212
Heart rate	1.50477	-0.027615
Heart rate	-0.531966	0.0138269
Heart rate	-1.14299	0.0366069
Heart rate	-0.871422	-4.99394e-05
Heart rate	-0.803531	-0.0517341
Heart rate	-0.0567288	-0.0459537
Heart rate	0.554291	0.0101163
Heart rate	-0.0567288	0.000196118
Heart rate	1.2332	0.0240145
Heart rate	-1.27877	-0.0140934
Heart rate	-0.871422	-0.00286991
Heart rate	-1.21088	-0.0761018
Heart rate	-0.939313	-0.0697468
Heart rate	-1.61822	-0.121613
Heart rate	2.11579	0.269327
Heart rate	-1.07509	-0.00568109
Heart rate	0.350618	0.00136502
Heart rate	-0.328293	-0.0229052
Heart rate	-1.27877	-0.118151
Heart rate	1.2332	0.0812531
Heart rate	-1.0072	-0.0531334
Heart rate	-0.192511	-0.0319269
Heart rate	1.02953	0.0301635
Heart rate	-0.328293	-0.014745
Heart rate	-0.0567288	0.000251241
Heart rate	-0.0567288	3.40142e-06
Heart rate	0.0111623	-0.0159924
Heart rate	1.91211	0.147994
Heart rate	0.825855	0.0176369
Heart rate	-0.735639	-0.0177552
Heart rate	0.554291	0.0244586
Heart rate	1.64055	0.146959
Heart rate	-0.0567288	-0.00760691
Heart rate	-1.0072	-0.038219
Heart rate	-0.0567288	-0.0211991
Heart rate	-0.871422	-0.020382
Heart rate	-1.0072	-0.0247516
Heart rate	0.214835	-0.00425356
Heart rate	1.09742	0.0464139
Heart rate	-0.0567288	0.0471963
Heart rate	1.64055	0.117034
Heart rate	1.09742	0.0557196
Heart rate	0.214835	0.00722007
Heart rate	-0.260402	-0.0164694
Heart rate	-0.599857	-0.0306829
Heart rate	-0.12462	-0.00335274
Heart rate	0.4864	0.0150484
Heart rate	0.350618	0.00805832
Heart rate	-0.464075	0.0531971
Heart rate	-0.531966	-0.0243307
Heart rate	-0.464075	-0.0216726
Heart rate	1.2332	0.0809181
Heart rate	-1.34666	0.00877808
Heart rate	1.02953	0.0475514
Heart rate	2.38735	0.127005
Heart rate	0.554291	0.0154667
Heart rate	0.554291	0.0243842
Heart rate	-0.192511	-0.0260149
Heart rate	0.418509	0.00594164
Heart rate	-1.41455	0.00608246
Heart rate	-0.328293	-0.0146513
Heart rate	-1.27877	-0.0375989
Heart rate	-0.939313	-0.00394677
Heart rate	-1.0072	-0.0594569
Heart rate	-0.396184	-0.00316718
Heart rate	-0.599857	0.00994091
Heart rate	1.16531	0.0655257
Heart rate	1.16531	0.00723741
Heart rate	0.0111623	-0.0142042
Heart rate	-0.871422	-0.0515954
Heart rate	0.690073	0.0429449
Heart rate	-0.260402	0.0114487
Heart rate	0.282727	0.0416155
Heart rate	-0.531966	-0.101773
Heart rate	-0.599857	-0.0493868
Heart rate	0.554291	0.0118253
Heart rate	0.825855	0.0432741
Heart rate	-0.667748	-0.00190461
Heart rate	-1.27877	-0.214657
Heart rate	0.0790533	0.0018122
Heart rate	-0.0567288	-0.00139573
Heart rate	-1.14299	-0.103509
Heart rate	-0.0567288	-0.021077
Heart rate	-0.328293	-0.0438497
Heart rate	1.02953	0.0589846
Heart rate	1.02953	0.058634
Heart rate	-1.0072	-0.0601524
Heart rate	-0.939313	-0.0119994
Heart rate	0.0790533	0.0327058
Heart rate	1.30109	0.0663494
Heart rate	-1.07509	0.0283912
Heart rate	2.38735	0.154319
Heart rate	0.757964	0.0549591
Heart rate	-0.396184	-0.0799063
Heart rate	-0.192511	-0.0437118
Heart rate	-0.396184	-0.0228668
Heart rate	1.36898	0.103068
Heart rate	0.825855	0.0130764
Heart rate	0.690073	0.0128325
Heart rate	1.64055	0.0491134
Heart rate	0.825855	0.038784
Heart rate	0.146944	0.0507238
Heart rate	0.418509	-0.00106749
Heart rate	-0.531966	-0.0188953
Heart rate	-0.599857	-0.0203935
Heart rate	-1.61822	0.0267839
Heart rate	0.350618	0.0131121
Heart rate	-0.260402	-0.0269567
Heart rate	-0.328293	0.0195322
Heart rate	0.690073	0.0344545
Heart rate	0.282727	-0.00119892
Heart rate	-1.27877	-0.207487
Heart rate	-0.939313	-0.0181434
Heart rate	1.02953	0.0376764
Heart rate	0.0111623	-0.00782246
Heart rate	0.690073	0.0161967
Heart rate	0.4864	0.00369754
Heart rate	-0.328293	-0.0384718
Heart rate	-0.192511	-0.0181634
Heart rate	0.757964	0.00894338
Heart rate	-1.68611	-0.133977
Heart rate	0.4864	0.0301731
Heart rate	-0.260402	-0.060514
Heart rate	-1.07509	-0.0206561
Heart rate	0.554291	0.0166744
Heart rate	-0.260402	-0.0301391
Heart rate	-0.735639	-0.0228071
Heart rate	-1.14299	-0.0397923
Heart rate	-0.260402	-0.0306025
Heart rate	-0.396184	-0.0646759
Heart rate	0.622182	0.0189345
Heart rate	0.825855	0.036969
Heart rate	1.43687	0.0697004
Heart rate	-1.21088	-0.065651
Heart rate	0.4864	0.00987836
Heart rate	1.84422	0.159643
Heart rate	-0.667748	-0.0146492
Heart rate	-1.68611	-0.0865112
Heart rate	2.52313	0.246171
Heart rate	0.0790533	0.003616
Heart rate	-0.599857	-0.0560095
Heart rate	-0.599857	-0.11048
Heart rate	-1.14299	-0.0318237
Heart rate	-0.667748	-0.0196
Heart rate	2.38735	0.242896
Heart rate	-0.192511	0.0209697
Heart rate	-1.0072	-0.0334098
Heart rate	0.825855	0.0411731
Heart rate	2.86259	0.345092
Heart rate	-0.12462	0.0468565
Heart rate	0.0790533	-0.00964179
Heart rate	-0.803531	-0.112225
Heart rate	1.43687	0.0852322
Heart rate	-0.464075	-0.0130952
Heart rate	0.4864	0.0187051
Heart rate	0.0111623	-0.00560668
Heart rate	0.690073	0.0216114
Heart rate	-0.599857	0.0307936
Heart rate	0.0790533	-0.00509994
Heart rate	-0.260402	-0.0367687
Heart rate	-0.599857	0.0249743
Heart rate	-0.328293	-0.0314528
Heart rate	-1.07509	0.0176265
Heart rate	-0.464075	0.00768116
Heart rate	-0.871422	-0.0872344
Heart rate	-1.0072	-0.0279867
Heart rate	0.214835	-0.00766423
Heart rate	0.690073	0.0184732
Heart rate	0.0111623	-0.00241224
Heart rate	-0.396184	-0.0124879
Heart rate	0.757964	0.050069
Heart rate	-1.61822	-0.0614627
Heart rate	-1.95768	-0.00994414
Heart rate	2.86259	0.423461
Heart rate	-1.75401	-0.0551759
Heart rate	-0.192511	-0.00563626
Heart rate	-0.803531	-0.0287112
Heart rate	0.554291	0.0285888
Heart rate	2.52313	0.238186
Heart rate	0.146944	-0.0289209
Heart rate	0.4864	0.01573
Heart rate	0.146944	-0.0307016
Heart rate	-0.260402	-0.000214806
Heart rate	-1.14299	-0.0201989
Heart rate	-0.0567288	0.00607715
Heart rate	-0.328293	0.0193801
Heart rate	-0.192511	0.0241405
Heart rate	1.16531	0.0480592
Heart rate	0.350618	0.0207688
Heart rate	-0.0567288	0.0267117
Heart rate	-0.328293	-0.0286057
Heart rate	-1.41455	-0.0177448
Heart rate	2.7268	0.123348
Heart rate	-0.328293	-0.0167776
Heart rate	0.554291	0.0432034
Heart rate	0.622182	0.0291815
Heart rate	-0.12462	-0.0635691
Heart rate	0.554291	0.00815637
Heart rate	-0.396184	-0.00675049
Heart rate	-0.531966	-0.0277553
Heart rate	-0.260402	0.00595068
Heart rate	-0.192511	-0.0180106
Heart rate	-1.07509	-0.072358
Heart rate	-0.939313	-0.0972768
Heart rate	-0.464075	-0.102
Heart rate	-0.328293	0.0287207
Heart rate	-0.260402	-0.0213701
Heart rate	-1.07509	-0.0180336
Heart rate	-0.803531	0.00258049
Heart rate	0.893746	0.0311832
Heart rate	-0.328293	-0.0428591
Heart rate	-1.21088	0.0146385
Heart rate	2.7268	0.19726
Heart rate	-1.34666	0.0960929
Heart rate	-1.55033	-0.0714185
Heart rate	0.757964	0.0109398
Heart rate	0.4864	0.0309371
Heart rate	-1.34666	-0.0190764
Heart rate	-0.192511	-0.0177985
Heart rate	-1.21088	0.076316
Heart rate	-0.667748	-0.0808625
Heart rate	-0.735639	0.0307694
Heart rate	0.825855	0.0473171
Heart rate	-0.396184	0.010177
Heart rate	-0.803531	-0.0471915
Heart rate	1.02953	0.0368987
Heart rate	1.02953	0.0473761
Heart rate	-2.22924	-0.103417
Heart rate	0.961637	0.0491639
Heart rate	1.2332	0.0152068
Heart rate	1.91211	0.230784
Heart rate	0.757964	0.0316808
Heart rate	1.36898	0.0921155
Heart rate	-0.667748	0.0121712
Heart rate	0.893746	0.0442496
Heart rate	0.0790533	0.0365792
Heart rate	-1.61822	-0.0112533
Heart rate	-0.803531	-0.0241652
Heart rate	0.0111623	0.0134474
Heart rate	-0.0567288	-0.0219928
Heart rate	1.36898	0.0583959
Heart rate	0.282727	0.0121254
Heart rate	0.350618	0.00676892
Heart rate	1.70844	0.0833043
Heart rate	-1.14299	0.0760099
Heart rate	-0.396184	-0.020123
Heart rate	-0.735639	-0.0754042
Heart rate	-1.21088	0.0144974
Heart rate	-0.328293	-0.0556331
Heart rate	-0.192511	-0.0550723
Heart rate	-0.192511	0.00579377
Heart rate	-0.939313	-0.0130323
Heart rate	-1.75401	-0.017025
Heart rate	0.214835	-0.00374335
Heart rate	0.418509	-0.0181361
Heart rate	-0.735639	-0.0579747
Heart rate	1.16531	0.0467486
Heart rate	-1.68611	-0.0306583
Heart rate	-0.12462	-0.0143062
Heart rate	-0.260402	0.00182258
Heart rate	-1.41455	-0.131999
Heart rate	0.4864	0.0209221
Heart rate	-1.34666	-0.108394
Heart rate	-0.667748	-0.0165568
Heart rate	0.282727	0.0230352
Heart rate	-1.27877	-0.0545735
Heart rate	-0.464075	-0.0341719
Heart rate	-0.464075	-0.0827125
Heart rate	1.2332	0.0272915
Heart rate	-0.939313	-0.0716398
Heart rate	0.418509	-0.00679233
Heart rate	-0.328293	-0.0109741
Heart rate	-1.0072	-0.0214531
Heart rate	-1.68611	-0.0655289
Heart rate	2.11579	0.086934
Heart rate	-0.464075	-0.0148109
Heart rate	-2.02557	-0.0272911
Heart rate	-1.27877	-0.01892
Heart rate	0.350618	-0.0160354
Heart rate	-0.939313	-0.0696278
Heart rate	-0.803531	-0.0563872
Heart rate	-1.21088	-0.0557666
Heart rate	-0.328293	-0.0396017
Heart rate	-1.88979	-0.0666599
Heart rate	-0.328293	0.000373492
Heart rate	-0.328293	-0.0237378
Heart rate	0.146944	0.0149061
Heart rate	-0.328293	0.0140644
Heart rate	0.690073	0.0292696
Heart rate	-0.192511	-0.0315219
Heart rate	0.146944	-0.00427735
Heart rate	-1.21088	-0.093167
Heart rate	-1.21088	0.0155085
Heart rate	-1.34666	0.00288609
Heart rate	0.622182	0.0160391
Heart rate	-0.0567288	-0.0126332
Heart rate	-0.328293	0.0296374
[truncated: 86,974 more rows]

## Sheet: ExtFig4B
CRP_value	CRP_LRP	highlow	secondary_variable
-0.524775	-0.0473896
-0.71143	-0.165419
-0.364784	-0.0640957
-0.71143	-0.265637
-0.71143	-0.0817568
-0.71143	-0.072014
-0.204794	-0.0394427
-0.578105	-0.0938785
-0.71143	-0.0657439
0.461833	-0.00297894
-0.524775	-0.0757877
0.0351919	-0.0117824
0.995134	0.0548072
-0.71143	-0.117636
3.68831	0.156597
0.061857	-0.0248913
0.221847	-0.00768963
-0.418114	-0.121028
-0.284789	-0.020767
-0.498109	-0.0727862
2.14173	0.0929178
-0.71143	-0.107437
-0.498109	0.0273913
-0.418114	-0.0362296
-0.71143	-0.0458461
-0.418114	-0.101749
-0.71143	-0.115109
-0.71143	-0.0643612
0.408503	-0.042041
-0.444779	-0.0257115
-0.0714683	-0.0368691
-0.71143	-0.000525145
0.541828	0.000958851
-0.71143	-0.068214
-0.71143	-0.13878
-0.338119	-0.01961
-0.178129	-0.0106873
-0.71143	-0.141927
-0.578105	-0.0813993
1.47511	0.0723422
1.74176	0.201997
0.221847	-0.00827835
1.31512	0.0252838
0.755149	0.0379921
-0.71143	-0.0646412
0.701819	0.000186067
-0.71143	-0.0656778
-0.71143	-0.0523002
-0.71143	-0.0697379
-0.204794	-0.0181099
1.28845	0.0257282
-0.124798	-0.110421
-0.71143	0.0266847
-0.71143	-0.0648919
-0.71143	-0.0506615
-0.71143	-0.0803541
0.541828	-0.00234696
-0.71143	-0.0691323
-0.71143	-0.126142
-0.578105	-0.0947017
2.94168	0.262156
-0.71143	-0.113842
-0.71143	-0.0719671
0.275178	0.00223501
-0.364784	-0.0377711
-0.0714683	-0.0315946
-0.71143	-0.0883329
-0.71143	-0.105998
0.248512	-0.012941
-0.71143	-0.0524814
-0.471444	-0.0490621
-0.391449	-0.0565531
-0.71143	-0.0795922
-0.71143	-0.0502063
-0.71143	-0.0566203
0.115187	-0.0325314
0.435168	0.0102372
-0.391449	-0.111974
-0.71143	-0.0686521
-0.258124	-0.0511959
-0.71143	-0.0286506
-0.71143	-0.0233451
-0.71143	-0.0726818
2.19506	0.18374
0.061857	-0.0171092
2.64837	0.134959
-0.71143	-0.0399252
-0.71143	-0.108673
-0.71143	-0.0819705
-0.71143	-0.0598328
1.76842	0.105416
-0.71143	-0.0640996
-0.524775	-0.107622
-0.71143	-0.07832
0.435168	0.048946
-0.71143	-0.0339083
-0.71143	-0.123415
0.781814	0.030854
-0.71143	-0.0882464
1.10179	0.0201512
-0.71143	-0.129749
-0.231459	-0.0383124
-0.71143	0.000746287
-0.498109	-0.056094
0.168517	0.0180521
0.221847	-0.0372762
-0.471444	-0.0721873
-0.71143	-0.0715986
1.58177	0.0499543
0.381838	-0.0120902
-0.0181382	-0.0431535
0.115187	-0.0139167
2.30172	0.0121302
-0.55144	-0.0199524
-0.71143	-0.0713463
-0.71143	-0.103044
-0.418114	-0.0923095
-0.55144	-0.067579
-0.71143	-0.022228
1.50177	0.150136
3.87496	0.249983
1.04846	0.0963582
-0.71143	-0.00339272
-0.71143	-0.151683
-0.71143	-0.0325047
-0.71143	-0.0689709
-0.71143	-0.0673129
-0.71143	-0.0451019
-0.391449	-0.0703603
-0.71143	-0.100261
-0.578105	-0.0354346
1.20846	0.0235853
-0.524775	-0.111004
-0.71143	-0.0732701
-0.71143	-0.0821573
-0.71143	-0.0458271
1.10179	0.00828168
-0.71143	-0.0703753
0.355173	-0.0104518
2.80836	0.166652
0.515163	0.0178174
-0.204794	-0.0147462
3.04834	0.137533
-0.178129	-0.0321917
0.781814	0.0202455
-0.0181382	-0.0157464
0.248512	-0.0534419
-0.71143	-0.0710059
-0.524775	-0.0242007
-0.498109	-0.0765195
1.82175	0.0971881
-0.444779	-0.0262676
-0.71143	-0.201112
-0.71143	-0.0914218
-0.71143	-0.0704951
-0.391449	-0.0757237
-0.391449	-0.115363
0.195182	-0.00860246
1.50177	0.055784
-0.71143	-0.0807898
-0.578105	-0.0371824
-0.71143	-0.0944213
-0.71143	-0.0835314
-0.71143	-0.0519637
-0.364784	-0.0432086
-0.71143	-0.0964723
0.621823	0.0293461
-0.71143	-0.147681
2.67503	0.0247024
0.168517	-0.00757866
-0.71143	-0.0874597
-0.524775	-0.0868985
-0.578105	-0.0749857
0.728484	0.00630152
2.51504	0.174181
-0.471444	-0.0702289
0.648489	0.0229521
-0.124798	-0.00438727
-0.71143	-0.123918
-0.311454	-0.0568762
0.568493	0.00515687
-0.71143	-0.0892108
-0.524775	-0.112783
1.76842	0.0896968
-0.391449	-0.0624762
-0.71143	-0.0811292
2.11507	-0.0325215
-0.71143	-0.0700904
-0.71143	-0.0988192
-0.71143	-0.0868795
0.168517	0.00276474
-0.498109	-0.0958867
0.515163	-0.00267853
-0.71143	-0.043431
-0.231459	-0.0243479
1.0218	0.0341237
-0.71143	-0.0371941
-0.471444	-0.103721
0.355173	-0.0179449
-0.364784	-0.073929
-0.71143	-0.0402597
0.355173	-0.00864208
-0.204794	-0.0228661
-0.71143	-0.0676647
-0.71143	-0.0650026
0.301843	-0.00152336
-0.284789	-0.0420533
-0.71143	-0.0891994
0.595158	0.0185853
-0.71143	-0.0870112
-0.0448033	-0.0169807
-0.71143	-0.0915985
-0.71143	-0.0316086
-0.0981334	-0.0260107
-0.71143	-0.0602823
3.60831	0.152802
-0.471444	-0.0777263
-0.71143	-0.064429
-0.204794	-0.032354
-0.151464	-0.104019
0.061857	0.00671083
0.648489	0.0227057
-0.71143	-0.0825613
-0.444779	-0.0505513
-0.71143	-0.0351399
-0.444779	-0.0927491
-0.55144	-0.119247
0.248512	-0.0318502
-0.71143	-0.0983209
-0.444779	-0.0397786
3.50165	0.10784
-0.71143	-0.0736009
-0.311454	-0.0318133
0.0351919	-0.00491624
-0.178129	-0.0185556
-0.471444	-0.135397
-0.71143	-0.040042
0.0885221	-0.0224047
0.808479	0.0254642
-0.0714683	0.0164031
1.28845	0.0230904
-0.71143	-0.0631148
-0.71143	-0.104846
-0.71143	-0.0547873
-0.498109	-0.0890335
-0.71143	-0.061009
0.275178	-0.000604406
-0.124798	-0.0113126
-0.71143	-0.0754961
-0.578105	-0.0779685
-0.204794	-0.0361103
-0.364784	-0.0727106
1.18179	0.0742813
0.488498	0.0105832
-0.71143	-0.10322
-0.55144	-0.084999
-0.471444	-0.011884
-0.124798	-0.0551928
0.995134	0.0143439
-0.71143	-0.0317497
-0.231459	-0.0384871
0.275178	-0.00236477
0.461833	-0.00263435
-0.578105	-0.064364
-0.124798	-0.0186552
-0.71143	-0.03065
0.301843	-0.00546407
-0.338119	-0.0464335
0.488498	-0.0140498
-0.498109	-0.107865
-0.258124	-0.0504832
-0.71143	-0.0593828
-0.55144	-0.0542762
-0.524775	-0.0860342
-0.71143	-0.0563783
-0.71143	-0.0439747
0.515163	0.0185113
-0.391449	-0.133879
-0.71143	-0.0400762
-0.71143	-0.0317781
-0.524775	-0.0522565
-0.0981334	-0.0696136
-0.498109	-0.0252032
-0.55144	-0.01463
-0.71143	-0.0495756
-0.578105	-0.108286
-0.0714683	-0.0224095
-0.471444	-0.0126522
-0.71143	-0.0766877
-0.71143	-0.0678575
-0.71143	-0.0789251
1.12846	0.0279408
-0.71143	-0.117332
-0.418114	-0.0371901
-0.151464	-0.060237
0.488498	0.030534
1.90175	0.267854
-0.71143	-0.0517258
-0.71143	-0.0541849
-0.71143	-0.0448204
0.941804	-0.00451592
-0.0714683	-0.0269335
-0.124798	-0.0481375
2.83502	0.0977843
0.00852686	-0.00903197
-0.71143	-0.0649901
-0.71143	-0.0489322
-0.178129	-0.0251631
-0.498109	0.0321288
-0.71143	-0.0736755
-0.338119	-0.0572071
0.00852686	-0.00729503
0.568493	0.00380523
-0.204794	-0.044638
-0.524775	-0.0812305
-0.0981334	-0.0245574
-0.444779	-0.12985
-0.71143	-0.0258701
-0.71143	-0.108693
1.5551	0.151555
-0.71143	-0.0618767
0.835144	0.0495501
0.755149	0.032747
0.515163	-0.00267795
0.141852	-0.0227298
0.701819	0.0243495
-0.471444	-0.0418303
-0.284789	-0.0385358
-0.311454	-0.0437659
-0.71143	-0.1245
-0.71143	-0.0587074
0.888474	0.0264536
-0.71143	-0.117011
0.301843	-0.0131475
0.995134	0.0193058
-0.71143	-0.126048
-0.418114	-0.0236486
0.755149	0.0294585
-0.55144	-0.0950583
-0.578105	-0.123275
0.781814	0.0291125
0.995134	0.00439717
0.115187	-0.042511
0.168517	-0.00267082
0.728484	0.00768267
-0.71143	-0.0372611
-0.444779	-0.0679932
1.60843	0.0495572
-0.71143	-0.0876042
-0.231459	-0.0364059
-0.71143	-0.126288
-0.524775	-0.0394059
-0.71143	-0.099338
-0.71143	-0.0870388
-0.55144	-0.0515281
-0.71143	-0.0698162
-0.471444	-0.0611537
-0.71143	-0.0635239
0.0351919	-0.0606526
-0.231459	-0.0542358
-0.391449	-0.0536996
1.5551	0.0354378
-0.258124	-0.0309179
-0.418114	-0.164603
-0.55144	-0.0663578
-0.338119	-0.0594505
0.568493	0.000475074
-0.231459	-0.0610952
0.141852	-0.0225456
-0.471444	-0.0445769
-0.71143	-0.139702
-0.71143	-0.0771255
-0.418114	-0.0417788
-0.71143	-0.00465289
-0.71143	-0.0904395
-0.71143	-0.0128076
-0.231459	-0.0369504
-0.498109	-0.0159557
-0.0448033	-0.0527407
-0.71143	-0.0332527
0.915139	0.0660401
2.56837	0.20593
-0.55144	-0.0820996
0.941804	0.0317049
-0.71143	-0.0643746
0.141852	-0.0257298
1.04846	0.0610571
-0.71143	-0.0894281
0.248512	-0.00262925
0.728484	0.0182314
-0.338119	-0.0483758
2.43505	0.147929
-0.444779	-0.0598103
2.0884	0.148347
0.488498	0.00650996
-0.71143	-0.0686414
-0.71143	-0.0463071
3.28833	0.0595503
-0.444779	-0.0321637
-0.71143	-0.099554
-0.471444	-0.0837719
-0.55144	-0.0656956
-0.391449	-0.041367
1.47511	0.0315798
-0.71143	-0.0952782
-0.71143	-0.0838444
0.00852686	-0.0196908
-0.498109	-0.00203857
-0.524775	-0.0283077
-0.498109	-0.0379652
2.75503	0.23131
0.00852686	-0.024507
-0.578105	-0.018295
1.23512	0.0472556
0.488498	0.0264332
3.02168	0.269748
0.995134	0.0208924
-0.444779	-0.0781128
-0.364784	-0.0294854
0.248512	-0.0142577
1.95508	0.0664659
-0.71143	-0.0740799
-0.0448033	-0.0479892
-0.71143	-0.085282
0.275178	-0.010664
-0.71143	-0.106873
-0.71143	-0.0494814
1.39511	0.0227036
-0.418114	-0.0298675
2.43505	0.0736817
-0.498109	-0.0524493
-0.578105	-0.0885717
-0.71143	-0.0889452
-0.71143	-0.0731945
-0.71143	-0.070961
-0.124798	-0.0197383
1.0218	0.0366426
0.301843	4.42192e-06
0.408503	0.000685699
-0.71143	-0.0838098
-0.71143	-0.0786561
-0.498109	-0.0310397
-0.71143	-0.0573853
1.15512	0.034534
-0.0714683	-0.0232467
0.408503	-0.00945429
-0.71143	-0.124895
0.515163	0.00802446
-0.498109	-0.101621
-0.71143	-0.0984032
-0.391449	-0.0271841
2.06174	0.0394992
1.34178	0.0432058
3.315	0.0473273
-0.0714683	-0.0664413
-0.71143	-0.0904608
-0.418114	-0.0253228
-0.55144	-0.0624306
-0.71143	-0.117115
-0.71143	-0.0910928
0.755149	-0.00735155
-0.151464	-0.0351933
0.435168	-0.00819454
-0.498109	-0.102571
-0.71143	-0.0398603
-0.71143	-0.153953
2.00841	0.0309917
-0.444779	-0.100316
-0.71143	-0.0871241
-0.71143	-0.141338
1.10179	0.0384901
-0.55144	-0.013272
3.42166	0.23761
0.0351919	-0.0325705
-0.311454	-0.15398
-0.71143	-0.0684212
0.595158	0.0226505
-0.71143	-0.115387
-0.71143	-0.0617858
-0.71143	-0.114268
1.5551	0.0563827
1.04846	0.0249258
0.0885221	0.00512866
-0.71143	-0.0955586
-0.151464	-0.0528874
-0.71143	-0.120896
-0.71143	-0.176698
0.835144	0.0166047
-0.124798	-0.0416743
-0.71143	-0.0982438
0.061857	-0.00949173
1.15512	0.10641
-0.71143	-0.0760879
-0.71143	-0.067381
-0.71143	-0.0244703
0.461833	0.016249
-0.284789	-0.0354765
-0.71143	-0.0981057
-0.444779	-0.0881219
-0.71143	-0.074764
-0.71143	-0.0965272
0.328508	0.0110028
0.355173	-0.00204316
-0.364784	-0.0284457
-0.71143	-0.0156105
-0.71143	-0.106188
-0.578105	-0.204242
-0.498109	-0.0671082
2.67503	0.220017
-0.71143	-0.102147
0.541828	0.0207033
3.63498	0.38316
-0.71143	-0.108501
0.00852686	-0.0176644
-0.71143	-0.0911015
-0.364784	-0.00338208
0.141852	0.001574
3.47499	-0.003692
-0.71143	-0.172957
-0.444779	-0.0697633
-0.0981334	-0.0325002
-0.0714683	-0.00210264
3.235	0.426729
2.00841	0.0722491
-0.71143	-0.0210315
-0.55144	-0.013708
-0.498109	-0.0147345
3.55498	-0.00293703
-0.71143	-0.108382
0.00852686	-0.0112102
3.60831	0.310286
-0.71143	-0.111898
0.515163	0.0176992
-0.418114	-0.0603905
-0.524775	-0.0438764
-0.71143	-0.0450013
-0.71143	-0.107997
-0.0714683	-0.0324391
-0.178129	-0.0179938
2.30172	0.158793
0.355173	-0.0150494
-0.71143	-0.0561484
-0.471444	-0.0509726
2.0884	0.121917
-0.71143	-0.035502
0.115187	-0.0154768
0.275178	0.0134979
-0.578105	-0.00738134
0.301843	-0.0294167
2.24839	-0.0147935
-0.0981334	-0.0398393
-0.578105	-0.0194836
-0.258124	-0.0283302
0.861809	0.0340426
1.52844	0.0853125
-0.71143	-0.109168
0.515163	-0.00202087
1.15512	0.00722485
3.20834	0.0880307
0.381838	0.000925765
-0.71143	-0.0890987
-0.71143	-0.0789351
-0.71143	-0.0527316
0.968469	-0.00637033
-0.71143	-0.0871369
1.12846	-0.0273481
3.55498	0.121639
-0.71143	-0.141592
-0.55144	-0.0514202
1.39511	0.131519
0.275178	-0.0201265
-0.471444	-0.068327
-0.71143	-0.0523092
-0.71143	-0.0128518
-0.284789	-0.0618889
-0.71143	-0.154158
-0.418114	-0.0684614
0.968469	0.0481846
-0.498109	-0.0755381
2.11507	0.0702198
-0.578105	-0.0265699
-0.71143	-0.0486888
0.515163	-0.00658432
0.275178	-0.015819
-0.0448033	-0.0312862
-0.258124	-0.00669142
-0.71143	-0.134764
-0.71143	-0.0989977
-0.524775	-0.0350637
-0.71143	-0.039367
2.91502	-0.0828428
0.248512	-0.0162888
2.27506	0.0984951
-0.55144	-0.0897229
-0.471444	-0.0578576
1.68843	0.122637
-0.71143	-0.112311
-0.364784	-0.0288814
0.248512	-0.00794786
-0.71143	-0.0689292
-0.71143	-0.0875625
-0.498109	-0.0782763
-0.178129	-0.0331309
-0.284789	-0.0284693
0.408503	0.00545562
-0.71143	-0.114758
1.31512	0.0441724
-0.71143	-0.0615787
-0.418114	-0.042221
-0.71143	-0.0758167
-0.71143	-0.0322568
-0.471444	-0.049166
-0.364784	-0.0486359
-0.71143	-0.0747607
-0.418114	-0.0461302
0.0885221	-0.019081
0.461833	0.0199322
-0.71143	-0.00777857
-0.444779	-0.0173813
-0.524775	-0.028587
0.328508	-0.00170378
-0.578105	-0.0633092
1.0218	0.0556115
-0.71143	-0.157655
-0.524775	0.00293916
-0.498109	-0.0678161
0.541828	0.0165441
-0.71143	-0.109328
0.808479	0.060192
-0.71143	-0.0340899
0.515163	0.0463393
-0.471444	-0.0570973
-0.0981334	-0.0482452
-0.71143	-0.0241623
0.221847	0.000631777
1.10179	0.0806704
-0.231459	-0.0181122
0.461833	0.00599574
2.6217	0.133153
-0.71143	-0.0749891
0.141852	-0.0202945
-0.71143	-0.0829837
2.75503	0.127426
0.00852686	-0.0101555
-0.364784	-0.0887916
2.59504	0.11112
-0.71143	-0.0881331
-0.55144	-0.039679
1.23512	0.018979
-0.418114	-0.071675
-0.71143	-0.0802319
-0.204794	-0.026821
-0.71143	-0.102427
-0.338119	-0.0845481
0.488498	-0.010175
-0.71143	-0.0602571
-0.418114	-0.0549317
-0.71143	-0.109563
-0.338119	-0.0541539
-0.71143	-0.112034
0.781814	-0.00617463
-0.151464	-0.0106598
-0.231459	-0.0396083
0.675154	0.0124331
-0.71143	-0.06786
-0.178129	-0.0555096
-0.0981334	-0.0388128
0.381838	0.0179754
2.06174	0.222628
-0.71143	-0.0762793
-0.444779	-0.0441587
-0.71143	-0.0515765
0.408503	-0.0153447
-0.71143	-0.0559051
-0.204794	-0.0195474
-0.578105	-0.0209858
0.781814	0.0187045
-0.71143	-0.123711
1.07513	0.0539864
-0.471444	-0.0357211
0.115187	-0.0113107
2.67503	0.0201216
0.0885221	-0.018272
-0.71143	-0.0974332
-0.471444	-0.0386449
0.568493	-0.00490973
1.23512	0.0614877
1.15512	0.0648228
-0.71143	-0.0811285
1.18179	0.0716145
-0.0181382	-0.0298071
-0.471444	-0.0778528
-0.71143	-0.100729
-0.498109	-0.0835827
-0.258124	-0.050222
-0.71143	-0.0695849
-0.55144	0.00604802
-0.71143	-0.168429
-0.0181382	-0.0150284
-0.71143	-0.063541
3.02168	0.050638
-0.284789	-0.0146184
-0.71143	-0.0875075
4.00829	0.0216459
-0.71143	-0.0507436
-0.55144	-0.0175703
0.00852686	-0.0415659
3.12834	0.0436508
-0.364784	-0.0629437
-0.71143	-0.0908578
-0.364784	-0.0400358
-0.231459	-0.0507608
3.18167	0.402836
-0.0714683	-0.0266443
-0.71143	-0.129107
0.275178	-0.0100855
-0.71143	-0.0733667
-0.71143	-0.135291
0.0351919	-0.0271018
-0.71143	-0.0935546
-0.311454	-0.0320038
-0.55144	-0.0657879
0.568493	-0.00712075
0.755149	0.0271538
3.18167	0.144034
-0.391449	-0.0244933
-0.231459	-0.0757045
-0.71143	-0.0613205
0.648489	0.015059
-0.71143	-0.130096
-0.418114	-0.0643065
0.995134	0.0018451
-0.338119	-0.0338855
-0.71143	-0.00746638
-0.471444	-0.133002
0.915139	0.00998415
0.141852	-0.0123519
-0.71143	-0.170103
-0.71143	-0.15233
0.995134	0.02402
-0.578105	-0.0821399
-0.71143	-0.00147098
1.23512	0.0333156
2.35505	0.135719
-0.498109	-0.0136563
-0.71143	-0.118099
0.408503	0.00811204
2.72836	0.103005
0.461833	0.0347416
-0.444779	-0.131626
-0.71143	-0.0860579
-0.71143	-0.140032
-0.0714683	-0.0231675
-0.71143	-0.0369792
-0.71143	-0.0370151
0.221847	-0.0188056
-0.364784	-0.134304
-0.444779	-0.0653414
-0.71143	-0.0913129
-0.71143	-0.0848733
-0.578105	-0.0334608
-0.0181382	0.0104635
0.328508	0.0163045
-0.578105	-0.00787953
-0.71143	-0.114665
-0.71143	-0.0792568
1.15512	0.0717711
-0.338119	-0.023007
-0.258124	-0.0657367
-0.0981334	-0.0149392
-0.71143	-0.0437032
0.221847	-0.0478958
-0.524775	-0.115299
-0.524775	-0.0310958
0.301843	-0.00123642
-0.258124	-0.0966107
-0.524775	-0.0551355
-0.71143	-0.209799
-0.284789	-0.0885637
-0.418114	-0.0447786
4.06162	0.135831
-0.71143	-0.0810393
0.0351919	-0.0197143
-0.71143	-0.0847754
0.115187	-0.0230209
-0.71143	-0.0343141
-0.578105	-0.0643003
-0.418114	-0.0787428
-0.71143	-0.0339806
-0.471444	-0.0426905
-0.0448033	-0.0141282
-0.71143	-0.0961894
0.00852686	-0.0451472
-0.0714683	-0.00527457
-0.71143	-0.0463897
-0.151464	-0.0405959
0.221847	-0.0794473
-0.71143	-0.0867932
-0.71143	-0.0648999
0.301843	-0.00140501
-0.71143	-0.0264504
-0.124798	-0.0726288
-0.55144	-0.105923
1.87508	0.153821
1.39511	0.132802
-0.418114	-0.0520025
-0.124798	-0.130044
-0.55144	-0.0229828
1.79509	0.189391
-0.71143	-0.126326
-0.471444	-0.135849
-0.578105	-0.138455
-0.71143	-0.141258
-0.71143	-0.0805783
-0.471444	-0.0574499
-0.71143	-0.0333038
-0.524775	-0.0914987
-0.71143	-0.0199229
-0.71143	-0.0542113
-0.418114	-0.0295182
1.12846	-0.0065709
2.11507	0.122235
-0.124798	-0.000951456
-0.311454	-0.0300872
0.141852	-0.00572035
-0.71143	-0.0342619
-0.71143	-0.00703327
0.941804	0.0224277
-0.284789	-0.0742492
-0.444779	-0.0671359
-0.364784	0.0147849
0.00852686	-0.000525722
-0.498109	-0.0538754
-0.71143	-0.0658262
-0.71143	-0.122886
-0.71143	-0.107631
-0.124798	-0.0252703
-0.71143	-0.111934
-0.71143	-0.0970562
2.48838	0.117292
-0.0448033	-0.0206667
0.381838	0.00523045
0.435168	0.0105773
1.20846	0.0195736
-0.71143	-0.0673231
-0.71143	-0.0468377
-0.151464	-0.00404511
-0.71143	-0.063202
0.995134	-0.00254248
2.22173	0.111262
-0.338119	-0.139268
-0.124798	-0.01822
0.968469	0.0309415
0.515163	0.00628598
-0.71143	-0.0773633
-0.178129	-0.0290588
0.355173	0.010407
-0.71143	-0.0415948
-0.311454	-0.0865674
-0.71143	-0.0899369
-0.524775	0.000129115
1.58177	0.0149742
-0.55144	-0.101846
-0.71143	-0.0840906
-0.578105	-0.101418
-0.71143	-0.0672007
-0.71143	-0.188305
-0.71143	-0.0903315
0.355173	0.00140878
0.0885221	-0.0105872
-0.71143	-0.0121996
0.061857	-0.0792733
3.8483	0.39791
-0.258124	-0.0213516
-0.71143	-0.139054
-0.71143	-0.0760022
1.95508	0.10523
-0.284789	-0.0318187
0.168517	-0.0170285
-0.71143	-0.123624
0.381838	0.00284821
-0.71143	-0.067839
0.488498	0.0124865
0.0885221	-0.017834
1.42178	0.0974339
-0.124798	-0.0293027
0.861809	0.012025
-0.338119	-0.0722235
-0.0448033	-0.0599208
4.24827	0.118282
-0.311454	-0.0503421
1.71509	0.13572
-0.498109	-0.138905
0.301843	0.00398166
-0.71143	-0.128697
-0.71143	-0.0412066
-0.71143	-0.0955642
0.941804	0.0136909
-0.178129	-0.0809024
-0.178129	-0.0440362
-0.71143	-0.10701
-0.71143	-0.10582
-0.311454	-0.0132786
1.20846	0.0489043
-0.391449	-0.0447996
-0.71143	-0.0975729
-0.578105	-0.115869
-0.71143	-0.134534
-0.71143	-0.0754511
-0.178129	-0.0569367
0.221847	-0.0107707
-0.55144	-0.0587274
1.71509	0.162653
-0.71143	-0.0860805
-0.71143	-0.0951024
-0.71143	-0.11572
-0.71143	-0.0306818
1.74176	0.148407
3.04834	-0.0148281
-0.71143	-0.107137
-0.498109	-0.0535821
-0.578105	-0.0454572
-0.71143	-0.0545164
-0.524775	-0.0630156
-0.0181382	-0.0133935
0.00852686	-0.00275389
-0.71143	-0.0522321
2.86169	0.292391
-0.71143	-0.133083
3.60831	0.185953
-0.0448033	-0.0093723
-0.364784	-0.0322821
-0.71143	-0.122162
-0.71143	-0.105352
0.221847	0.0015069
-0.71143	-0.112487
-0.71143	-0.0876217
-0.71143	-0.0690378
-0.71143	-0.0956652
-0.0714683	0.00285643
0.515163	0.0162141
-0.71143	-0.071606
-0.364784	-0.0306555
-0.0448033	-0.0314317
0.168517	-0.00529432
-0.391449	-0.0441718
0.248512	-0.00914201
-0.311454	-0.0218048
0.755149	0.0235785
3.79497	0.0783014
-0.498109	-0.0962792
0.435168	0.0156153
-0.71143	-0.14269
-0.471444	-0.110763
3.95496	0.161826
3.12834	0.123965
-0.444779	-0.0407746
-0.71143	-0.0330241
0.061857	-0.0523132
1.07513	0.0674987
1.71509	0.0271671
-0.178129	-0.029181
-0.71143	-0.0192388
-0.71143	-0.114838
-0.71143	-0.0867183
-0.578105	-0.0413191
-0.311454	-0.00836232
-0.284789	-0.0390546
-0.71143	-0.095163
-0.71143	-0.110334
-0.178129	-0.0243154
-0.71143	-0.153665
-0.71143	-0.0480677
-0.71143	-0.070118
-0.71143	-0.0962897
-0.391449	-0.0732675
3.07501	0.163065
-0.71143	-0.0899716
-0.364784	-0.0626792
0.408503	0.00233843
0.995134	0.0537534
-0.71143	-0.104879
-0.498109	-0.126232
0.515163	0.024637
-0.71143	-0.0701983
0.995134	0.0515295
-0.71143	-0.0751695
0.595158	0.0244262
-0.498109	-0.0290147
-0.71143	-0.0467872
-0.71143	-0.061031
-0.71143	-0.116818
-0.471444	-0.0750298
-0.71143	-0.107557
1.23512	0.0459254
1.5551	0.00961391
-0.578105	-0.108094
-0.71143	-0.0738681
1.60843	0.0308915
-0.498109	-0.0358815
4.24827	0.238993
-0.71143	-0.0599759
-0.498109	-0.0121313
-0.0714683	-0.0763604
0.915139	0.0417491
-0.71143	-0.11453
-0.71143	-0.0697857
-0.124798	-0.0695272
-0.0981334	-0.0239396
-0.498109	-0.141015
-0.284789	-0.0010694
-0.0981334	0.000469368
0.0351919	-0.0544265
1.0218	0.0266324
-0.71143	-0.105421
-0.524775	-0.0697774
-0.391449	0.000921153
-0.71143	-0.0772459
1.47511	0.0546974
1.58177	0.129216
0.595158	0.00302577
-0.338119	-0.052656
-0.71143	-0.0606527
-0.71143	-0.135391
1.07513	0.0490216
-0.338119	-0.079939
0.00852686	-0.0580097
0.301843	-0.00908905
-0.71143	-0.0777104
-0.524775	-0.0555029
-0.71143	-0.050411
-0.71143	-0.0385823
-0.418114	-0.0621806
-0.71143	-0.103174
-0.124798	-0.0217538
0.248512	-0.00454435
1.39511	0.130608
-0.151464	-0.0217999
-0.71143	-0.0575626
-0.71143	-0.0506773
-0.71143	-0.0773455
-0.0448033	-0.0217885
-0.71143	-0.0571581
-0.71143	-0.0760776
-0.231459	-0.0492288
1.15512	0.0156942
-0.71143	-0.109014
0.381838	-0.00380006
0.00852686	0.00605015
-0.71143	-0.039459
2.80836	0.130392
-0.71143	-0.0754029
4.24827	0.142135
-0.71143	-0.0799302
-0.498109	-0.115371
0.061857	-0.0204245
-0.258124	-0.0301189
-0.418114	-0.0303994
-0.231459	-0.0924581
-0.71143	-0.0349272
-0.71143	-0.119271
0.675154	0.00492045
0.168517	-0.00288699
2.00841	0.032406
-0.71143	-0.049631
-0.338119	-0.0131423
0.141852	-0.0142037
-0.71143	-0.0897955
0.435168	-0.00880913
2.00841	0.0189001
-0.55144	-0.0769535
0.355173	-0.00491959
0.301843	0.0150432
-0.71143	-0.19913
-0.71143	-0.0331715
-0.71143	-0.0775188
-0.578105	-0.0914713
-0.71143	-0.111016
-0.444779	-0.0516748
-0.55144	-0.0730009
0.221847	-0.0224254
-0.71143	-0.0670199
-0.71143	-0.0505152
-0.55144	-0.0747381
-0.71143	-0.132179
-0.0981334	-0.0116544
2.78169	-0.0352359
-0.71143	-0.07606
-0.258124	-0.0664596
2.88835	0.307998
-0.71143	-0.0771154
-0.498109	-0.0623148
-0.71143	-0.0911909
-0.471444	-0.0361078
-0.71143	-0.10375
-0.178129	-0.0234677
-0.418114	-0.0525469
-0.151464	-0.0315252
-0.444779	-0.0372432
-0.71143	-0.0628763
0.0351919	-0.0347023
-0.71143	-0.0922116
-0.391449	-0.0213858
0.781814	0.0143962
1.20846	-0.0121984
0.168517	-0.0232661
-0.524775	-0.0589329
1.31512	0.107666
-0.0448033	0.0053157
-0.55144	-0.0524741
-0.71143	-0.096328
-0.471444	-0.107442
0.061857	-0.0051162
-0.204794	-0.071702
-0.178129	-0.0129225
0.0351919	-0.0193237
-0.364784	-0.0449174
-0.71143	-0.0675087
-0.444779	-0.101932
-0.71143	-0.0615051
-0.71143	-0.0511195
-0.71143	-0.120745
1.47511	0.0339264
-0.204794	-0.0444054
0.0351919	-0.0316215
-0.71143	-0.0861218
0.408503	-0.0127548
2.59504	0.232046
3.50165	0.352779
0.195182	-0.00617435
0.301843	0.00188632
-0.71143	-0.0855037
-0.71143	-0.086917
-0.71143	-0.0965303
-0.364784	-0.103918
-0.71143	-0.0330247
-0.71143	-0.141444
-0.471444	-0.0195671
2.72836	0.228021
-0.284789	-0.0260214
-0.71143	-0.0857509
-0.71143	-0.102654
-0.71143	-0.176142
1.87508	0.105973
-0.71143	-0.0659158
0.888474	0.0191403
-0.71143	-0.0033784
-0.71143	-0.0535279
-0.71143	-0.0486786
-0.71143	-0.163393
-0.71143	-0.0679094
0.0351919	-0.0456152
-0.71143	-0.0987183
-0.71143	-0.0490681
-0.498109	-0.0654792
-0.71143	-0.0953902
1.74176	-0.00172936
0.248512	-0.0117188
-0.71143	-0.115322
-0.71143	-0.099038
-0.71143	-0.061617
2.00841	0.0655083
-0.71143	-0.0603827
-0.71143	-0.0339984
-0.71143	-0.0788104
1.5551	0.0997381
0.888474	0.0158452
-0.124798	-0.0562648
-0.71143	-0.0838705
-0.71143	-0.0656406
-0.71143	-0.125288
-0.71143	-0.153702
-0.71143	-0.0688414
-0.71143	-0.0662463
1.52844	0.0965399
-0.71143	-0.0279245
1.39511	0.0955324
-0.71143	-0.0852584
0.195182	0.0120922
-0.151464	-0.00823312
-0.71143	-0.099165
-0.71143	-0.0749992
-0.71143	-0.174758
-0.71143	-0.0759735
0.408503	-0.0148613
-0.71143	-0.0705948
2.64837	-0.0266616
-0.71143	-0.0839691
-0.71143	-0.0891672
-0.71143	-0.0273375
0.355173	-0.008542
-0.578105	-0.0342357
2.32839	0.0110744
-0.71143	-0.0650192
-0.71143	-0.0956534
0.621823	0.0136059
-0.71143	-0.0848549
2.32839	-0.0292643
0.355173	0.00647947
0.808479	0.0186678
2.72836	0.142745
-0.71143	-0.0419822
0.995134	0.0673992
-0.204794	-0.000269197
-0.0448033	0.00915754
-0.71143	-0.112988
-0.178129	-0.0393889
0.301843	0.00235086
-0.364784	-0.0155028
-0.284789	-0.0451164
-0.71143	-0.106464
-0.391449	-0.0327544
0.648489	-0.00282051
-0.71143	-0.0421868
0.221847	-0.00685798
-0.55144	-0.140656
-0.55144	-0.0625775
-0.71143	-0.0743691
-0.71143	-0.107115
1.5551	0.0663678
-0.578105	-0.0182389
-0.71143	-0.120477
-0.471444	-0.0750273
-0.231459	-0.0387922
-0.71143	-0.0160456
-0.71143	-0.014664
-0.71143	-0.0599634
0.515163	0.0238036
1.04846	0.0397372
2.75503	0.0879808
-0.55144	-0.0432143
1.5551	0.00240243
-0.71143	-0.0579412
-0.71143	-0.0425053
0.728484	0.0117226
-0.71143	-0.0886308
0.195182	-0.0055137
0.00852686	-0.0170369
1.42178	0.0442478
0.541828	0.0506636
-0.71143	-0.00529329
-0.71143	-0.0980022
-0.338119	-0.0182239
1.87508	0.178215
0.221847	-0.00800195
-0.284789	-0.0490838
-0.204794	-0.0456853
2.27506	0.0521632
-0.71143	-0.0057526
-0.578105	-0.0788651
-0.0448033	-0.0628388
2.24839	0.160424
-0.311454	0.0386597
-0.71143	-0.0427159
-0.258124	-0.0562792
-0.71143	-0.106082
-0.444779	-0.0449167
-0.178129	-0.0328869
0.115187	-0.0146878
-0.418114	-0.0371804
-0.311454	-0.0567203
1.52844	0.0650119
-0.151464	-0.00749868
-0.124798	-0.00897629
-0.71143	-0.0558688
-0.71143	-0.0925836
-0.364784	-0.0363747
-0.578105	-0.0601647
2.32839	-0.0928483
-0.71143	-0.0795519
-0.71143	-0.117889
2.1684	0.0513245
-0.231459	-0.0195459
0.221847	-0.000391647
1.20846	0.155474
0.248512	-0.0137107
-0.71143	-0.0747649
-0.71143	-0.0517281
-0.204794	-0.0441351
0.275178	-0.00176218
-0.471444	-0.0952886
0.301843	-0.00801266
0.648489	0.00726088
-0.578105	-0.117001
0.301843	-0.0193978
1.47511	0.0631394
-0.578105	-0.0861228
-0.71143	-0.0757511
-0.71143	-0.0998414
-0.204794	-0.0400841
-0.71143	-0.0858874
-0.71143	-0.0767716
-0.71143	-0.0469168
-0.444779	-0.100962
1.5551	0.211761
-0.71143	-0.0768621
0.461833	0.0152413
2.83502	-0.0813202
-0.444779	-0.120272
-0.364784	-0.0466278
0.0885221	-0.0239435
-0.444779	0.00470893
3.34166	-0.0878161
-0.71143	-0.079343
-0.0448033	-0.0290191
-0.284789	-0.052357
0.968469	0.0936151
-0.178129	-0.0399933
0.595158	0.0025822
-0.151464	-0.0200588
2.11507	0.0978093
-0.55144	-0.0831002
-0.231459	-0.0249056
-0.71143	-0.0829631
-0.71143	-0.0543692
-0.71143	-0.071865
1.52844	0.0932521
-0.284789	-0.0402633
-0.0714683	-0.0166745
0.275178	0.0130157
0.115187	0.00285869
-0.71143	-0.0897134
-0.0714683	-0.0459216
-0.55144	-0.0654179
0.861809	0.02502
-0.391449	-0.0327207
-0.71143	-0.0427542
-0.391449	-0.0783764
0.461833	-0.000729607
-0.0981334	-0.0121067
-0.71143	-0.0225572
-0.338119	-0.048335
-0.71143	-0.168269
-0.418114	-0.0481093
0.515163	0.00611096
-0.471444	-0.0831131
-0.364784	-0.0863692
2.96835	0.195567
-0.71143	-0.0821135
-0.71143	-0.0430559
2.30172	0.119956
-0.498109	-0.0570942
-0.0714683	-0.0149613
1.10179	0.0429859
3.44832	0.407182
-0.498109	-0.101409
0.195182	-0.00216811
0.00852686	-0.0371803
-0.71143	-0.082306
-0.71143	-0.0731532
-0.71143	-0.0489863
-0.0181382	-0.0113614
1.95508	0.133928
-0.284789	-0.0307965
-0.578105	-0.0858749
-0.578105	-0.0281172
-0.71143	-0.0591592
-0.71143	-0.00917356
0.568493	0.0517087
2.6217	0.045006
-0.71143	-0.0527516
-0.71143	-0.0683118
1.68843	-0.0398515
-0.71143	-0.103203
1.87508	0.00710246
0.115187	-0.0177347
-0.71143	-0.103412
-0.578105	-0.0642879
-0.524775	-0.0227478
-0.71143	-0.0236084
-0.524775	-0.0556366
0.0351919	-0.00693128
-0.71143	-0.080493
-0.498109	-0.0135564
-0.578105	-0.0919649
3.60831	0.139104
-0.578105	-0.0402506
-0.71143	-0.112629
-0.124798	-0.0323926
-0.391449	-0.0715952
-0.151464	-0.0305107
-0.71143	-0.0725409
-0.471444	-0.0771732
-0.71143	-0.0954978
-0.418114	-0.0378831
-0.71143	-0.113687
-0.0714683	-0.0381103
-0.71143	-0.0461788
-0.204794	-0.0191247
-0.524775	-0.0427593
-0.71143	-0.166976
-0.71143	-0.14397
0.488498	0.0513993
-0.71143	-0.129238
1.18179	0.0945781
-0.71143	-0.0763509
-0.55144	-0.0969295
-0.498109	-0.0492906
-0.71143	-0.102754
-0.524775	-0.098737
-0.204794	0.0112066
-0.71143	-0.170084
-0.578105	-0.0471185
-0.71143	-0.090721
-0.71143	-0.108235
-0.71143	-0.0444155
-0.204794	-0.0543224
-0.71143	-0.11586
-0.71143	-0.0423179
3.34166	0.263036
1.34178	0.0964705
-0.444779	0.0279483
0.115187	-0.0500091
-0.71143	-0.149072
-0.71143	-0.0521246
0.141852	-0.00285646
0.488498	-0.0067889
-0.71143	-0.198459
-0.55144	-0.0587775
-0.0714683	-0.0154496
2.22173	0.0746766
-0.71143	-0.157431
-0.284789	-0.0678669
-0.418114	-0.110436
-0.0181382	-0.0375449
-0.364784	-0.0148143
-0.71143	-0.0375911
-0.71143	-0.0537129
-0.71143	-0.0592683
-0.178129	-0.0239343
3.20834	0.114475
2.6217	0.103251
-0.0714683	-0.0193856
0.115187	0.00148868
0.648489	0.0135538
1.84842	0.116516
-0.71143	-0.0910161
-0.391449	-0.0539181
-0.71143	-0.0782988
2.22173	0.0755876
-0.338119	-0.0137356
-0.471444	-0.0975191
-0.178129	-0.0397165
-0.0181382	-0.0211765
-0.71143	-0.0511246
1.6351	0.0866236
-0.71143	-0.0942006
-0.284789	0.0105177
0.328508	0.0030573
-0.71143	-0.121025
-0.0181382	-0.0215706
-0.71143	-0.131698
-0.71143	-0.0664559
0.435168	-0.0164683
-0.71143	-0.0551896
0.0885221	-0.012033
-0.71143	-0.0640586
-0.71143	-0.0546677
-0.524775	-0.0454227
-0.258124	-0.0300557
-0.418114	-0.0356943
-0.524775	-0.0781742
-0.524775	-0.0973685
0.835144	0.0187119
-0.71143	-0.0839011
3.50165	-0.0972059
-0.204794	-0.0463645
0.328508	-0.00645951
0.755149	0.00989315
-0.204794	-0.0293613
-0.578105	-0.0749759
-0.71143	-0.101
-0.71143	-0.152004
3.98162	0.0572368
-0.178129	-0.0138051
-0.311454	-0.0508995
1.28845	0.0753397
-0.71143	-0.0828945
-0.71143	-0.11042
-0.364784	-0.0424931
-0.71143	-0.0944974
-0.71143	-0.0716017
-0.0714683	-0.0208783
-0.55144	-0.0803448
-0.578105	-0.0765728
-0.471444	-0.112808
1.71509	0.0821336
1.79509	0.00210177
4.16828	-0.0557806
-0.124798	-0.0492523
-0.71143	-0.06197
-0.338119	-0.0575627
1.82175	0.105989
-0.71143	-0.137137
-0.578105	0.0372625
1.34178	0.0198488
-0.444779	-0.0271268
-0.71143	-0.0429701
1.71509	0.0587413
-0.71143	-0.0441796
-0.71143	-0.0802719
-0.71143	-0.127646
-0.231459	-0.0174519
2.1684	0.189526
0.915139	0.0113854
-0.498109	-0.101398
-0.71143	-0.100508
-0.71143	-0.139947
-0.71143	-0.0637532
-0.364784	-0.00386743
-0.71143	-0.0584998
0.061857	-0.0171786
0.461833	0.0110732
-0.364784	-0.0122762
-0.391449	-0.0495111
0.221847	-0.00998781
-0.498109	-0.0381588
-0.71143	-0.0919786
-0.71143	-0.0757003
-0.498109	-0.0379157
-0.71143	-0.00924294
0.0885221	-0.0190765
0.301843	-0.024154
0.141852	-0.00277468
2.00841	0.103956
-0.71143	-0.103775
1.76842	0.0316805
-0.71143	-0.0554926
3.39499	0.031622
-0.311454	-0.00986785
0.00852686	-0.0246527
-0.524775	-0.0808065
2.72836	-0.0333469
-0.71143	-0.0797844
-0.71143	-0.0559393
-0.124798	-0.0350023
0.168517	-0.019422
1.95508	0.120625
0.888474	0.0230932
-0.71143	-0.0948795
-0.151464	-0.0449405
-0.578105	-0.0678864
-0.498109	-0.0937228
-0.498109	-0.0547615
-0.71143	-0.114935
-0.55144	-0.0459486
0.808479	0.0187078
0.141852	-0.0169924
1.82175	0.0701858
-0.71143	-0.0914255
-0.71143	-0.0648996
-0.578105	-0.0413646
-0.578105	-0.0577024
-0.444779	-0.0762161
0.515163	-0.0140043
-0.151464	-0.0328412
-0.524775	-0.0170756
1.44844	0.109753
-0.55144	-0.0511682
2.38172	0.166321
0.701819	0.0121382
-0.71143	-0.0744402
0.488498	0.0361558
-0.498109	-0.0359326
-0.578105	-0.0753272
-0.71143	-0.149045
-0.418114	-0.133856
-0.71143	-0.0508357
0.648489	-0.00454697
-0.0181382	-0.0376347
2.64837	0.115146
0.0885221	-0.00328963
-0.71143	-0.140172
-0.258124	-0.00840597
-0.471444	-0.0878528
-0.0448033	-0.0270924
-0.0714683	0.00528746
2.59504	0.0828098
0.381838	-0.00122534
-0.231459	-0.0408529
0.248512	-0.012503
-0.204794	-0.0157165
-0.71143	-0.066247
-0.578105	-0.0867793
-0.71143	-0.142466
-0.338119	0.00576729
-0.71143	-0.0568579
-0.124798	-0.052491
2.30172	0.0241721
-0.0981334	-0.0257338
-0.71143	-0.00286842
0.515163	0.0149656
-0.151464	-0.0242716
-0.71143	-0.156804
-0.55144	-0.0369797
-0.55144	-0.149232
-0.71143	-0.118375
0.221847	-0.0172855
-0.71143	-0.0584542
-0.418114	-0.0398158
-0.578105	-0.077635
1.71509	0.128139
0.408503	0.00361166
-0.71143	-0.06976
0.061857	-0.0279038
0.515163	0.000760851
-0.178129	-0.0326512
-0.71143	-0.0885473
-0.0714683	-0.0205749
2.72836	0.136777
-0.71143	-0.055858
-0.311454	-0.0758272
-0.71143	-0.0573385
-0.71143	-0.0526496
-0.71143	-0.0378507
-0.71143	-0.0768932
-0.178129	-0.0382931
0.621823	0.00589
-0.71143	0.0132246
0.941804	0.0257396
-0.258124	-0.0406339
1.66176	-0.00303396
-0.311454	-0.00216845
-0.524775	-0.062473
-0.0181382	-0.0259477
-0.71143	-0.0873489
1.6351	0.0325708
-0.524775	-0.00764468
0.115187	-0.0119952
2.48838	0.12065
-0.71143	-0.0709953
0.061857	-0.0782583
-0.71143	-0.110115
-0.71143	-0.145806
1.95508	0.138297
-0.0714683	-0.0341305
-0.71143	-0.0701495
2.56837	-0.0567432
1.50177	0.0768352
-0.524775	-0.0702589
-0.71143	-0.0499526
-0.71143	-0.083478
1.44844	0.0647357
-0.71143	-0.0402393
1.60843	0.0614829
-0.0181382	-0.0449756
-0.71143	-0.0649314
-0.71143	-0.0543349
-0.55144	-0.0827643
-0.71143	-0.0455595
1.6351	0.0420744
0.595158	0.0141002
0.568493	0.00241012
-0.71143	-0.0545935
-0.151464	-0.0542834
-0.71143	-0.0620188
-0.391449	-0.0607366
-0.311454	-0.0250123
2.99501	0.20203
-0.71143	-0.0901983
0.781814	0.00263652
-0.71143	-0.0960945
2.46171	0.134103
-0.71143	-0.0383221
-0.71143	-0.152769
-0.178129	-0.0199725
-0.71143	-0.0461737
0.141852	-0.010519
0.0351919	-0.0357587
-0.71143	-0.108049
0.888474	0.0117729
-0.71143	-0.0729088
-0.71143	-0.0654216
-0.71143	-0.0912677
-0.71143	-0.0517968
-0.71143	-0.0509845
0.621823	0.0193648
-0.71143	-0.1373
0.595158	0.0211969
2.32839	0.14631
1.58177	0.00569291
-0.578105	-0.0496504
-0.0981334	-0.0319218
-0.71143	-0.0861255
-0.578105	-0.081619
-0.71143	-0.115585
1.6351	0.144017
-0.284789	-0.0633384
0.168517	-0.0486725
1.87508	0.0827789
-0.71143	-0.0465268
-0.71143	-0.0595925
-0.578105	-0.0843609
-0.391449	-0.0771618
-0.55144	-0.113366
-0.498109	-0.14368
2.22173	0.0759312
-0.71143	-0.0262608
-0.71143	-0.124962
2.0884	0.0778757
-0.0981334	-0.0290407
0.781814	0.0385535
1.10179	0.0490468
2.19506	0.0687462
-0.71143	-0.175563
-0.578105	-0.0837474
-0.71143	-0.0887399
-0.0448033	-0.0338163
-0.471444	-0.0601971
-0.471444	-0.0483532
-0.524775	-0.0753329
3.36833	0.0325386
1.52844	0.0401997
-0.418114	-0.0513971
-0.71143	-0.0681696
0.141852	-0.00622748
-0.418114	-0.0949289
-0.71143	-0.078018
0.515163	0.0276385
-0.178129	-0.0383238
-0.338119	-0.0774649
-0.578105	-0.0702279
-0.498109	-0.0999401
-0.498109	-0.124139
-0.364784	-0.0369422
-0.71143	-0.128152
3.68831	0.212623
0.488498	0.00286417
-0.71143	-0.0331646
-0.71143	-0.03579
0.488498	-0.00875494
0.328508	-0.00504964
1.68843	0.0647852
0.328508	-0.000266859
1.34178	-0.00259334
-0.71143	0.0293322
-0.178129	-0.0239979
-0.471444	-0.0636859
-0.55144	-0.0774858
-0.71143	-0.0972356
-0.71143	-0.0302248
-0.498109	-0.0608055
-0.364784	-0.0809485
-0.498109	-0.0823961
-0.71143	-0.0852988
0.221847	-0.00630348
1.36845	0.0136378
-0.524775	-0.0962881
0.541828	0.022669
-0.418114	-0.0441946
-0.71143	-0.122747
3.52832	0.0465124
-0.71143	-0.107818
0.248512	-0.0028633
-0.71143	-0.126854
4.00829	0.310353
1.87508	0.0640787
0.888474	0.0195102
-0.71143	-0.16411
0.808479	0.0181931
-0.71143	-0.0640872
-0.71143	-0.0581304
0.301843	0.00713378
2.32839	-0.139333
0.221847	-0.026105
2.51504	0.041355
-0.71143	-0.0700436
-0.71143	-0.0347282
-0.71143	-0.0729183
0.00852686	-0.0186392
1.47511	0.0951511
-0.364784	-0.0222392
-0.71143	-0.061845
3.10168	0.10759
-0.71143	-0.0668482
-0.578105	-0.0518961
0.888474	0.0236952
-0.71143	-0.0492137
-0.71143	-0.156162
-0.258124	-0.0445372
-0.311454	-0.0523547
0.728484	0.0360697
0.915139	0.0345759
1.76842	0.139676
-0.55144	-0.129157
-0.578105	-0.0539413
0.728484	-0.0050017
0.861809	-0.00397826
0.0885221	0.00355974
-0.71143	-0.0484969
-0.524775	-0.025648
-0.71143	-0.0725844
-0.55144	-0.0796952
1.23512	0.042658
-0.55144	-0.0172446
-0.71143	-0.0775235
-0.338119	-0.0192769
-0.71143	-0.0243673
0.275178	0.0119967
3.44832	0.312458
-0.151464	-0.102401
-0.71143	-0.0582687
-0.55144	-0.0646272
-0.71143	-0.0641119
-0.71143	-0.143537
0.195182	-0.0151065
-0.55144	-0.0527402
-0.71143	-0.124177
-0.71143	-0.119403
0.301843	-0.00451892
0.328508	0.0235082
-0.231459	-0.0668472
-0.578105	-0.0558011
0.835144	-0.00143465
-0.71143	-0.0803057
-0.71143	-0.0640197
-0.0714683	-0.061635
-0.71143	-0.0465016
-0.151464	-0.0266079
-0.204794	-0.0435202
3.95496	0.320072
-0.151464	-0.0272007
-0.71143	-0.0175224
1.58177	0.0240348
1.10179	0.026653
-0.71143	-0.075564
-0.311454	-0.0229486
0.301843	0.000631163
0.995134	0.0398152
1.50177	0.0381767
-0.71143	-0.134014
-0.71143	-0.0848535
-0.151464	-0.0241892
-0.0981334	-0.0262232
0.621823	-0.0283464
-0.498109	-0.0798216
-0.284789	-0.064891
2.88835	0.166387
-0.71143	-0.131469
-0.71143	-0.0794357
-0.311454	-0.0644996
-0.524775	-0.0851225
-0.71143	-0.0541465
-0.71143	-0.152746
-0.338119	-0.0426716
1.50177	0.0843988
0.488498	0.0160556
-0.418114	-0.0479643
-0.71143	0.0271125
-0.71143	-0.0958526
2.0884	0.0758253
-0.311454	-0.0303369
-0.71143	-0.102894
-0.71143	-0.133424
-0.471444	-0.0566201
-0.71143	-0.0738098
-0.498109	-0.00359597
-0.71143	-0.102244
-0.364784	-0.0827599
-0.311454	-0.0542273
-0.71143	-0.0266858
-0.204794	-0.0400409
-0.578105	-0.0456193
-0.71143	-0.101206
-0.71143	-0.052813
-0.71143	-0.143012
-0.71143	-0.0782652
3.28833	0.0652037
-0.71143	-0.0315711
0.728484	0.0132022
-0.578105	-0.0205038
-0.71143	-0.054623
-0.578105	-0.0910066
0.061857	-0.00834782
-0.0714683	-0.00913855
0.061857	-0.00173162
-0.444779	-0.0241641
1.36845	0.0277467
0.515163	-0.00520188
-0.71143	-0.124283
-0.471444	-0.0843647
-0.71143	-0.108966
-0.71143	-0.116385
-0.71143	0.00103011
0.0885221	-0.0404616
-0.0981334	-0.0106921
-0.0714683	-0.0445958
-0.71143	-0.0803781
-0.71143	-0.0335062
-0.311454	-0.0496072
0.115187	-0.0306075
1.6351	0.181988
0.0885221	-0.0190792
1.74176	0.097261
3.47499	-0.0844066
0.408503	-0.000361188
1.90175	0.0690652
2.46171	0.0967138
-0.71143	-0.0574011
-0.71143	-0.082648
0.195182	-0.00965856
-0.71143	-0.153606
-0.311454	-0.0229323
-0.124798	-0.0193897
-0.55144	-0.052296
0.141852	-0.0167255
0.275178	-0.00330844
0.0885221	-0.0255019
0.195182	-0.0184638
-0.391449	-0.0657594
0.061857	-0.0277442
-0.311454	-0.0957696
-0.71143	-0.108064
-0.71143	-0.077801
-0.71143	-0.0579481
0.00852686	-0.0779838
0.275178	-0.0132963
3.12834	0.370317
-0.578105	-0.0533495
-0.71143	-0.198428
0.275178	0.00193956
-0.71143	-0.170912
-0.71143	-0.0213197
-0.71143	-0.0588739
-0.71143	-0.127715
-0.178129	-0.036553
-0.151464	-0.0491662
-0.71143	-0.155464
-0.71143	-0.0568414
0.115187	-0.0110845
-0.471444	-0.0483185
-0.71143	-0.0592505
-0.71143	-0.106569
-0.71143	-0.112521
-0.55144	-0.0894105
2.7017	0.338932
-0.71143	-0.0531813
0.0885221	-0.0342279
0.0351919	-0.0268117
0.115187	-0.0204261
-0.71143	-0.0828714
2.14173	0.126619
0.461833	0.00825547
0.168517	-0.0109566
-0.71143	-0.0740699
-0.231459	0.00362025
-0.71143	-0.0722899
-0.71143	-0.0713484
1.71509	0.092128
-0.231459	-0.0463333
-0.71143	-0.0401785
-0.71143	-0.15341
-0.444779	-0.0574499
0.488498	-0.00222319
-0.71143	-0.074841
-0.498109	-0.0906907
-0.71143	-0.0472634
-0.71143	-0.0708034
-0.71143	-0.104569
0.755149	0.0558956
-0.71143	-0.0341314
0.808479	0.0191328
-0.364784	-0.0258606
-0.71143	-0.0723114
-0.71143	-0.102965
-0.418114	-0.0406729
-0.71143	-0.0967239
-0.284789	-0.0499928
0.0351919	-0.0421732
-0.391449	-0.0756105
-0.71143	-0.0971229
1.52844	0.0533008
-0.71143	-0.0913132
2.48838	0.106377
-0.55144	-0.0324535
-0.338119	-0.0254784
0.141852	0.000928717
-0.71143	-0.0774473
1.98174	0.0806325
-0.71143	-0.0761567
0.675154	0.0529962
-0.471444	-0.0567596
0.675154	0.0158464
-0.71143	-0.0869415
-0.391449	-0.0423545
-0.71143	-0.0888272
-0.471444	-0.0523928
-0.71143	-0.0801947
-0.71143	-0.0278799
-0.71143	-0.0784041
-0.471444	-0.028562
-0.71143	-0.0118068
-0.498109	-0.0542371
-0.71143	-0.138278
-0.71143	-0.0709813
0.968469	0.105269
-0.204794	-0.0457814
0.061857	-0.00513904
-0.231459	-0.0102887
[truncated: 20,440 more rows]

## Sheet: ExtFig4C
feature_names	value	LRP	cancer_type
ECOG	1	-0.00172624	Lung
ECOG	1	-0.00322449	Lung
ECOG	0	0.0223954	Lung
ECOG	1	-0.0385199	Lung
ECOG	1	0.0502333	Lung
ECOG	1	-0.0137331	Lung
ECOG	2	-0.00701964	Lung
ECOG	0	-0.00238844	Lung
ECOG	0	-0.0473165	Pancreas
ECOG	0	-0.0530993	Skin (C44)
ECOG	1	0.0327749	Lung
ECOG	0	-0.0183161	Lung
ECOG	1	-0.0373753	Lung
ECOG	1	0.0164269	Lung
ECOG	1	0.0312473	Lung
ECOG	2	0.149254	Lung
ECOG	1	0.0852169	Lung
ECOG	1	0.0479812	Lung
ECOG	0	-0.0673556	Lung
ECOG	0	-0.038735	Lung
ECOG	0	-0.0297205	Rectum
ECOG	1	0.00805163	Pancreas
ECOG	2	0.0940522	Lung
ECOG	0	-0.0245511	Stomach
ECOG	0	-0.0198179	Lung
ECOG	1	0.0464961	Lung
ECOG	1	-0.0066818	Lung
ECOG	1	0.0471239	Rectum
ECOG	0	-0.0513952	Lung
ECOG	0	-0.026233	Sarcoma
ECOG	1	0.0720983	Lung
ECOG	1	-0.0141685	Lung
ECOG	1	0.0678149	Lung
ECOG	0	-0.0509346	Esophagus
ECOG	2	0.132872	Rectum
ECOG	1	0.0223847	Pancreas
ECOG	2	0.0921881	Lung
ECOG	0	0.0275346	Lung
ECOG	1	0.018206	Lung
ECOG	1	-0.0165373	Lung
ECOG	0	-0.0679219	Lung
ECOG	0	-0.0751519	Stomach
ECOG	0	-0.0155344	Lung
ECOG	1	0.0084125	Sarcoma
ECOG	0	-0.0254815	Pancreas
ECOG	0	-0.0875067	Lung
ECOG	1	0.0205222	Esophagus
ECOG	2	0.553978	Rectum
ECOG	1	-0.0125427	Lung
ECOG	4	0.433168	Lung
ECOG	1	-0.0251897	Lung
ECOG	3	0.444026	Liver
ECOG	0	-0.062065	Skin (C44)
ECOG	1	-0.00764268	Lung
ECOG	1	0.0626256	Sarcoma
ECOG	3	0.171399	Lung
ECOG	0	-0.0906453	Liver
ECOG	1	0.000393466	Lung
ECOG	2	0.122122	Sarcoma
ECOG	1	0.028646	Lung
ECOG	0	0.018597	Lung
ECOG	1	-0.016427	Lung
ECOG	0	-0.0489558	Lung
ECOG	0	-0.0014916	Lung
ECOG	0	-0.0280956	Lung
ECOG	2	0.127641	Lung
ECOG	0	-0.00706392	Liver
ECOG	1	-0.0325642	Lung
ECOG	1	0.0155233	Lung
ECOG	0	-0.0285273	Lung
ECOG	3	0.32383	Lung
ECOG	2	0.147422	Head and Neck
ECOG	1	0.0844652	Lung
ECOG	0	0.0204319	Sarcoma
ECOG	1	0.0625261	Lung
ECOG	2	0.211956	Lung
ECOG	0	-0.0228325	Lung
ECOG	2	0.210239	Colon
ECOG	0	-0.0330063	Sarcoma
ECOG	2	0.0288424	Lung
ECOG	2	0.0713133	Sarcoma
ECOG	0	0.00356838	Lung
ECOG	1	0.0161531	Pancreas
ECOG	2	0.330653	Liver
ECOG	2	0.139732	Lung
ECOG	3	0.751593	Pancreas
ECOG	0	-0.0123397	Lung
ECOG	1	0.0553509	Lung
ECOG	0	-0.0191079	Sarcoma
ECOG	0	-0.0076411	Sarcoma
ECOG	1	-0.0118723	Lung
ECOG	0	-0.0782383	Skin (C44)
ECOG	1	0.0348606	Lung
ECOG	1	0.00400877	Lung
ECOG	2	0.179553	Lung
ECOG	1	0.0746729	Rectum
ECOG	0	-0.00548342	Lung
ECOG	0	-0.033465	Sarcoma
ECOG	2	0.268931	Lung
ECOG	1	0.00611657	Lung
ECOG	1	0.0022134	Lung
ECOG	2	0.183512	Esophagus
ECOG	1	0.0249219	Lung
ECOG	1	-0.00146919	Lung
ECOG	0	0.0206602	Lung
ECOG	1	0.00242532	Lung
ECOG	2	0.0608583	Sarcoma
ECOG	1	0.0667553	Lung
ECOG	0	-0.0313911	Lung
ECOG	0	-0.0470878	Sarcoma
ECOG	1	0.0776534	Esophagus
ECOG	0	-0.0843699	Lung
ECOG	1	0.0769915	Lung
ECOG	1	0.0102146	Lung
ECOG	2	0.0847761	Lung
ECOG	1	0.0384166	Lung
ECOG	1	-0.0107486	Lung
ECOG	1	0.000951773	Lung
ECOG	0	-0.0805143	Lung
ECOG	0	-0.0311478	Lung
ECOG	0	0.00787499	Lung
ECOG	0	-0.067974	Lung
ECOG	0	-0.0219582	Pancreas
ECOG	1	0.0144648	Sarcoma
ECOG	0	-0.00943583	Lung
ECOG	1	-0.0333475	Lung
ECOG	0	0.00452387	Lung
ECOG	1	0.0202693	Lung
ECOG	0	-0.00961871	Lung
ECOG	1	0.0214504	Lung
ECOG	0	-0.00734254	Lung
ECOG	0	-0.021064	Stomach
ECOG	0	-0.0428733	Lung
ECOG	1	0.029954	Lung
ECOG	0	-0.0123608	Lung
ECOG	1	0.0276922	Lung
ECOG	0	-0.151396	Lung
ECOG	0	-0.025881	Lung
ECOG	0	-0.0597964	Lung
ECOG	3	0.369641	Skin (C44)
ECOG	1	-0.0150372	Lung
ECOG	0	-0.027451	Lung
ECOG	0	-0.0251835	Lung
ECOG	1	0.0140179	Lung
ECOG	1	0.0252837	Lung
ECOG	1	0.0509958	Lung
ECOG	0	-0.0317985	Lung
ECOG	1	0.00151052	Lung
ECOG	0	-0.0595886	Lung
ECOG	1	0.0361911	Sarcoma
ECOG	0	-0.0492779	Lung
ECOG	0	-0.0297051	Lung
ECOG	0	0.00665358	Lung
ECOG	0	0.0109752	Lung
ECOG	1	0.099087	Pancreas
ECOG	0	-0.0495811	Lung
ECOG	0	-0.032442	Lung
ECOG	1	0.062552	Colon
ECOG	1	0.0534184	Lung
ECOG	0	0.00199016	Esophagus
ECOG	0	-0.0396657	Liver
ECOG	0	-0.00631966	Lung
ECOG	1	-0.000916331	Lung
ECOG	1	0.0895802	Lung
ECOG	1	-0.0222963	Lung
ECOG	0	-0.0256405	Sarcoma
ECOG	2	0.18558	Lung
ECOG	1	-0.00428148	Lung
ECOG	1	0.0395561	Lung
ECOG	0	-0.0566229	Colon
ECOG	0	-0.0436909	Pancreas
ECOG	0	-0.0749814	Lung
ECOG	1	0.06971	Breast
ECOG	2	0.285707	Liver
ECOG	1	-0.0220116	Lung
ECOG	1	0.0804165	Liver
ECOG	1	0.0237735	Sarcoma
ECOG	0	0.00446828	Lung
ECOG	1	0.0188146	Lung
ECOG	0	-0.0384687	Lung
ECOG	0	-0.0626844	Lung
ECOG	0	0.00655774	Lung
ECOG	1	0.0795052	Sarcoma
ECOG	1	0.0578892	Colon
ECOG	0	-0.0333277	Sarcoma
ECOG	0	-0.0573104	Lung
ECOG	0	-0.0527852	Esophagus
ECOG	1	0.0547809	Colon
ECOG	0	-0.0685145	Liver
ECOG	0	-0.0174433	Lung
ECOG	1	0.0773516	Prostate
ECOG	1	0.00955405	Lung
ECOG	1	0.121869	Esophagus
ECOG	0	-0.0318175	Prostate
ECOG	2	0.145745	Sarcoma
ECOG	1	-0.0191399	Lung
ECOG	1	0.00285266	Lung
ECOG	0	-0.0294851	Lung
ECOG	1	0.0336084	Sarcoma
ECOG	0	-0.0280302	Kidney
ECOG	4	0.706638	Lung
ECOG	1	0.0296278	Stomach
ECOG	1	0.0258532	Esophagus
ECOG	1	0.0115921	Lung
ECOG	1	0.00714607	Lung
ECOG	0	-0.0535538	Lung
ECOG	1	-0.00561831	Lung
ECOG	1	0.00713591	Lung
ECOG	0	-0.0293306	Colon
ECOG	1	0.0234331	Lung
ECOG	1	-0.0295597	Lung
ECOG	1	-0.00712903	Lung
ECOG	1	0.0209133	Lung
ECOG	1	-0.000400671	Lung
ECOG	0	-0.0377463	Lung
ECOG	1	0.00713749	Pancreas
ECOG	1	-0.0031281	Lung
ECOG	2	0.215748	Liver
ECOG	2	0.0459068	Lung
ECOG	0	-0.0741126	Lung
ECOG	1	0.0305682	Sarcoma
ECOG	0	-0.0815909	Lung
ECOG	0	-0.00958161	Lung
ECOG	0	-0.0287409	Pancreas
ECOG	1	0.00350511	Lung
ECOG	1	0.0667666	Kidney
ECOG	1	0.00782176	Kidney
ECOG	0	-0.0523803	Lung
ECOG	0	-0.0541258	Lung
ECOG	1	0.00300979	Lung
ECOG	1	0.0579145	Colon
ECOG	2	0.172288	Lung
ECOG	0	-0.0326192	Lung
ECOG	0	-0.0249377	Lung
ECOG	3	0.406933	Lung
ECOG	1	0.0548328	Lung
ECOG	0	-0.0361764	Lung
ECOG	0	-0.0243475	Kidney
ECOG	1	0.0308382	Lung
ECOG	0	-0.0541388	Lung
ECOG	1	-0.00566433	Lung
ECOG	1	0.0198112	Lung
ECOG	1	0.0282037	Lung
ECOG	0	-0.0350089	Lung
ECOG	2	0.604017	Lung
ECOG	1	0.0121179	Sarcoma
ECOG	0	0.00179875	Breast
ECOG	0	0.000368065	Lung
ECOG	1	0.0606337	Lung
ECOG	0	-0.0195073	Sarcoma
ECOG	0	-0.0109796	Lung
ECOG	1	0.0650078	Sarcoma
ECOG	1	0.0219724	Sarcoma
ECOG	0	-0.0255231	Lung
ECOG	2	0.396894	Liver
ECOG	0	-0.00624531	Sarcoma
ECOG	1	0.0102329	Pancreas
ECOG	1	-0.0144854	Lung
ECOG	0	-0.0292256	Lung
ECOG	1	0.0328536	Rectum
ECOG	0	-0.0474953	Lung
ECOG	0	0.0284378	Lung
ECOG	0	-0.0037748	Skin (C44)
ECOG	1	0.0527471	Lung
ECOG	0	0.000154356	Skin (C44)
ECOG	1	0.0366739	Lung
ECOG	1	0.0142041	Lung
ECOG	0	-0.0681556	Lung
ECOG	1	0.0168932	Lung
ECOG	0	-0.0281053	Sarcoma
ECOG	0	-0.0426309	Lung
ECOG	0	-0.0496697	Stomach
ECOG	0	-0.0124007	Sarcoma
ECOG	1	0.0935663	Lung
ECOG	1	-0.0342092	Lung
ECOG	1	0.0154979	Colon
ECOG	0	-0.0302027	Sarcoma
ECOG	1	-0.0106637	Lung
ECOG	1	0.0359087	Pancreas
ECOG	1	-0.0139829	Lung
ECOG	1	0.0119751	Lung
ECOG	1	0.0228974	Esophagus
ECOG	1	0.0186652	Lung
ECOG	2	0.238727	Stomach
ECOG	1	-0.00635447	Lung
ECOG	0	-0.0452451	Lung
ECOG	1	-0.0374681	Lung
ECOG	0	0.00409316	Lung
ECOG	0	0.00362547	Sarcoma
ECOG	2	0.104081	Rectum
ECOG	0	0.0140515	Lung
ECOG	0	-0.00671603	Kidney
ECOG	1	-0.0522881	Lung
ECOG	0	0.00838606	Sarcoma
ECOG	1	0.0525714	Lung
ECOG	0	-0.0964764	Lung
ECOG	0	-0.0652703	Lung
ECOG	0	-0.0426381	Lung
ECOG	0	-0.0651268	Colon
ECOG	1	0.0159033	Lung
ECOG	1	-0.00690606	Lung
ECOG	2	0.33166	Pancreas
ECOG	0	-0.0476171	Lung
ECOG	1	0.059074	Lung
ECOG	1	0.00419412	Head and Neck
ECOG	0	-0.0139163	Lung
Grading	2	-0.0331319	Esophagus
Grading	4	-0.191972	Sarcoma
Grading	4	-0.229219	Lung
Grading	2	-0.043962	Liver
Grading	3	0.00132675	Stomach
Grading	3	0.081285	Colon
Grading	3	-0.0856115	Lung
Grading	3	0.0333055	Lung
Grading	3	0.103997	Colon
Grading	2	-0.033837	Sarcoma
Grading	3	-0.0937739	Head and Neck
Grading	3	-0.0348305	Stomach
Grading	3	0.0989204	Stomach
Grading	3	-0.0648001	Lung
Grading	3	-0.116794	Sarcoma
Grading	2	-0.0167119	Colon
Grading	3	-0.0191606	Head and Neck
Grading	3	-0.0395376	Pancreas
Grading	2	0.0291743	Liver
Grading	2	-0.0198912	Lung
Grading	3	-0.084793	Sarcoma
Grading	3	-0.0193332	Lung
Grading	2	-0.00755873	Sarcoma
Grading	4	-0.101642	Lung
Grading	2	0.0148033	Skin (C44)
Grading	2	0.0465604	Head and Neck
Grading	3	-0.0688511	Lung
Grading	2	-0.0523246	Rectum
Grading	2	0.0125784	Lung
Grading	2	-0.0538814	Sarcoma
Grading	3	-0.0710929	Head and Neck
Grading	2	-0.0591925	Sarcoma
Grading	2	-0.0216307	Head and Neck
Grading	1	-0.00847602	Colon
Grading	4	-0.0699882	Lung
Grading	2	-0.022598	Sarcoma
Grading	3	0.0129978	Liver
Grading	2	-0.0550092	Sarcoma
Grading	2	0.0165502	Sarcoma
Grading	3	-0.181757	Sarcoma
Grading	3	-0.0401108	Stomach
Grading	4	-0.0261622	Lung
Grading	2	-0.0356045	Rectum
Grading	2	-0.0124776	Head and Neck
Grading	3	0.0748324	Lung
Grading	2	-0.031942	Colon
Grading	3	-0.012813	Lung
Grading	2	-0.00374863	Pancreas
Grading	4	0.00867428	Lung
Grading	2	-0.0465916	Stomach
Grading	2	-0.0385531	Lung
Grading	2	-0.028896	Sarcoma
Grading	4	-0.061933	Sarcoma
Grading	1	-0.0359584	Rectum
Grading	3	-0.0391041	Head and Neck
Grading	3	0.128846	Liver
Grading	2	-0.0853127	Sarcoma
Grading	3	-0.158689	Sarcoma
Grading	2	0.0523571	Rectum
Grading	2	-0.0470774	Head and Neck
Grading	3	-0.127027	Lung
Grading	3	0.0352275	Colon
Grading	3	0.03388	Head and Neck
Grading	2	-0.0325582	Lung
Grading	4	-0.0215464	Sarcoma
Grading	2	-0.00979592	Kidney
Grading	4	0.00216904	Lung
Grading	3	-0.117252	Skin (C44)
Grading	2	-0.0856238	Esophagus
Grading	2	0.0193537	Esophagus
Grading	4	-0.11945	Lung
Grading	2	0.00164037	Esophagus
Grading	3	-0.0519255	Lung
Grading	2	-0.00682513	Sarcoma
Grading	2	0.0326369	Kidney
Grading	2	0.00133261	Rectum
Grading	3	-0.0218995	Sarcoma
Grading	2	-0.0314339	Rectum
Grading	2	0.0346703	Skin (C44)
Grading	1	0.0122661	Liver
Grading	4	0.0542016	Lung
Grading	1	-0.0160659	Esophagus
Grading	3	-0.135091	Stomach
Grading	2	-0.0173888	Lung
Grading	4	0.0551339	Kidney
Grading	3	0.0755327	Colon
Grading	4	-0.0391494	Lung
Grading	3	-0.0562778	Pancreas
Grading	2	-0.11937	Breast
Grading	2	0.0176178	Head and Neck
Grading	3	-0.0670655	Lung
Grading	4	-0.0334771	Lung
Grading	2	0.136228	Stomach
Grading	2	-0.0292783	Colon
Grading	3	-0.0826762	Sarcoma
Grading	3	0.0451026	Sarcoma
Grading	3	-0.0255156	Lung
Grading	3	-0.048459	Sarcoma
Grading	3	0.0263553	Lung
Grading	4	-0.15533	Sarcoma
Grading	2	-0.00206801	Pancreas
Grading	3	-0.0286024	Lung
Grading	3	0.0766632	Esophagus
Grading	1	-0.0132504	Stomach
Grading	2	-0.0401531	Rectum
Grading	3	-0.0884337	Sarcoma
Grading	3	-0.0293812	Lung
Grading	3	-0.0844354	Lung
Grading	3	0.0233464	Pancreas
Grading	3	-0.134938	Sarcoma
Grading	1	-0.00235266	Pancreas
Grading	3	-0.164245	Sarcoma
Grading	4	0.121293	Lung
Grading	2	0.0862701	Pancreas
Grading	2	-0.030142	Head and Neck
Grading	3	0.112069	Liver
Grading	3	-0.0144641	Stomach
Grading	3	-0.102811	Esophagus
Grading	2	-0.0294045	Skin (C44)
Grading	3	0.035643	Lung
Grading	3	-0.0972984	Lung
Grading	2	-0.0123994	Colon
Grading	3	-0.0132168	Stomach
Grading	1	0.0239205	Skin (C44)
Grading	4	-0.059998	Lung
Grading	2	0.126879	Esophagus
Grading	2	0.0369025	Head and Neck
Grading	4	0.114497	Sarcoma
Grading	3	0.0155734	Colon
Grading	2	-0.0257062	Lung
Grading	3	0.0253128	Stomach
Grading	3	0.0773348	Rectum
Grading	2	0.0342139	Colon
Grading	3	-0.170995	Head and Neck
Grading	4	0.0435056	Lung
Grading	2	0.0526623	Stomach
Grading	4	0.0144299	Sarcoma
Grading	2	0.00731551	Pancreas
Grading	3	0.0596413	Kidney
Grading	2	-0.0192364	Liver
Grading	2	-0.0431969	Lung
Grading	2	-0.0404954	Rectum
Grading	2	0.0550871	Liver
Grading	3	-0.0231444	Lung
Grading	2	0.0292133	Breast
Grading	3	-0.15066	Lung
Grading	1	-0.0140312	Stomach
Grading	3	0.0935619	Lung
Grading	3	0.112757	Lung
Grading	3	0.0262195	Lung
Grading	2	0.00950522	Lung
Grading	3	-0.0189597	Lung
Grading	2	-0.0452535	Lung
Grading	2	-0.0634675	Esophagus
Grading	4	-0.0637816	Sarcoma
Grading	1	-0.0147735	Breast
Grading	1	0.000527571	Sarcoma
Grading	4	0.10472	Lung
Grading	2	0.0147571	Head and Neck
Grading	2	-0.0258502	Colon
Grading	3	-0.00648332	Lung
Grading	3	0.00657294	Lung
Grading	4	-0.0556488	Sarcoma
Grading	4	-0.206682	Sarcoma
Grading	3	-0.0556068	Lung
Grading	1	0.000852566	Sarcoma
Grading	2	-0.0308917	Sarcoma
Grading	3	4.32096e-05	Lung
Grading	2	-0.0579017	Sarcoma
Grading	2	-0.00967566	Head and Neck
Grading	2	0.0214318	Lung
Grading	3	-0.0321959	Head and Neck
Grading	1	0.0110224	Colon
Grading	3	-0.128784	Sarcoma
Grading	4	0.0631383	Lung
Grading	3	0.0030566	Lung
Grading	2	0.0237309	Lung
Grading	2	-0.00975672	Liver
Grading	2	-0.135661	Head and Neck
Grading	4	-0.274722	Sarcoma
Grading	4	0.151339	Sarcoma
Grading	3	0.0731168	Kidney
Grading	2	0.0406465	Lung
Grading	4	-0.0313025	Sarcoma
Grading	2	0.048242	Sarcoma
Grading	2	0.0292586	Colon
Grading	2	0.0165772	Kidney
Grading	4	0.3155	Sarcoma
Grading	3	-0.0254708	Kidney
Grading	4	0.145086	Sarcoma
Grading	4	0.202757	Sarcoma
Grading	2	0.0699369	Lung
Grading	4	-0.126071	Skin (C44)
Grading	4	-0.119565	Lung
Grading	3	0.0336383	Head and Neck
Grading	4	0.126198	Sarcoma
Grading	2	-0.0294071	Colon
Grading	3	-0.0526371	Sarcoma
Grading	3	-0.157983	Sarcoma
Grading	2	-0.00942249	Colon
Grading	3	0.121011	Esophagus
Grading	3	0.0411815	Colon
Grading	3	-0.0046265	Lung
Grading	3	0.0994968	Head and Neck
Grading	2	-0.0116283	Head and Neck
Grading	2	-0.0274594	Head and Neck
Grading	3	-0.0935837	Sarcoma
Grading	2	0.012894	Pancreas
Grading	4	-0.150817	Lung
Grading	3	-0.0369846	Liver
Grading	2	0.0295169	Colon
Grading	2	-0.0623862	Colon
Grading	3	-0.0521177	Sarcoma
Grading	3	0.0413362	Liver
Grading	2	-0.0273727	Esophagus
Grading	3	-0.0776439	Sarcoma
Grading	2	0.0135068	Pancreas
Grading	2	-0.0678167	Sarcoma
Grading	2	0.018927	Sarcoma
Grading	3	-0.0391131	Sarcoma
Grading	2	0.0159468	Rectum
Grading	3	-0.0281829	Pancreas
Grading	1	0.0233343	Lung
Grading	2	-0.0829461	Head and Neck
Grading	4	-0.0969102	Sarcoma
Grading	3	-0.0953602	Lung
Grading	2	0.0619783	Lung
Grading	3	0.137433	Stomach
Grading	3	0.0675716	Head and Neck
Grading	2	-0.0227648	Pancreas
Grading	2	0.0111772	Colon
Grading	3	-0.0415537	Stomach
Grading	3	0.00300608	Colon
Grading	2	0.0325698	Colon
Grading	3	-0.0626615	Sarcoma
Grading	3	-0.0783458	Sarcoma
Grading	3	-0.0597593	Sarcoma
Grading	2	-0.0616992	Sarcoma
Grading	2	-0.0396869	Head and Neck
Grading	2	-0.0513409	Lung
Grading	3	-0.0222137	Lung
Grading	2	-0.0226007	Lung
Grading	3	-0.0295289	Pancreas
Grading	2	-0.0513271	Head and Neck
Grading	4	-0.210097	Sarcoma
Grading	2	-0.00161308	Pancreas
Grading	3	0.0654355	Lung
Grading	1	-0.0181619	Sarcoma
Grading	3	-0.017501	Lung
Grading	3	-0.124345	Pancreas
Grading	4	-0.076237	Lung
Grading	3	-0.0449802	Lung
Grading	3	-0.0143554	Lung
Grading	4	-0.174017	Sarcoma
Grading	4	-0.0740702	Sarcoma
Grading	3	-0.0896076	Lung
Grading	3	0.0835743	Lung
Grading	2	-0.0434979	Breast
Grading	4	0.0763282	Prostate
Grading	2	0.00536145	Stomach
Grading	2	-0.0761565	Head and Neck
Grading	3	0.139722	Pancreas
Grading	3	0.000825529	Colon
Grading	3	0.0566902	Pancreas
Grading	3	-0.0732004	Sarcoma
Grading	3	0.00250686	Colon
Grading	4	-0.0198235	Lung
Grading	2	-0.0304115	Lung
Grading	2	-0.0139941	Head and Neck
Grading	3	-0.0472233	Breast
Grading	3	0.00893488	Lung
Grading	2	0.0104981	Lung
Grading	2	-0.0221471	Lung
Grading	2	-0.039488	Pancreas
Grading	2	-0.0941629	Liver
Grading	3	-0.0698193	Lung
Grading	2	-0.0725188	Pancreas
Grading	2	-0.0842457	Liver
Grading	3	-0.0433614	Lung
Grading	3	-0.137958	Head and Neck
Grading	2	-0.0541816	Liver
Grading	4	-0.164289	Sarcoma
Grading	2	0.0486788	Pancreas
Grading	3	-0.0412842	Prostate
Grading	2	-0.0110568	Esophagus
Grading	1	0.00364367	Sarcoma
Grading	4	-0.003139	Sarcoma
Grading	1	-0.00795772	Esophagus
Grading	2	0.0721902	Prostate
Grading	2	-0.0425407	Head and Neck
Grading	3	0.115313	Stomach
Grading	3	-0.0317503	Lung
Grading	2	-0.057466	Rectum
Grading	3	-0.121303	Head and Neck
Grading	3	-0.0988523	Lung
Grading	2	-0.0174855	Colon
Grading	3	0.0138219	Sarcoma
Grading	3	-0.0778343	Stomach
Grading	3	-0.13795	Sarcoma
Grading	3	-0.0419239	Lung
Grading	2	-0.0265479	Lung
Grading	4	0.0392661	Lung
Grading	1	0.00216923	Head and Neck
Grading	3	-0.210842	Lung
Grading	3	-0.056046	Esophagus
Grading	3	0.110706	Lung
Grading	4	-0.209158	Sarcoma
Grading	2	-0.0964388	Lung
Grading	3	-0.0397855	Stomach
Grading	3	0.019724	Lung
Grading	2	0.0194483	Colon
Grading	4	0.0810107	Sarcoma
Grading	3	-0.00378212	Lung
Grading	3	-0.0196052	Lung
Grading	3	-0.0583879	Colon
Grading	2	-0.026804	Skin (C44)
Grading	3	0.0263595	Lung
Grading	2	-0.0207165	Esophagus
Grading	3	0.0227717	Head and Neck
Grading	3	0.0333378	Lung
Grading	2	-0.0277721	Prostate
Grading	3	-0.0757799	Kidney
Grading	2	0.0279781	Pancreas
Grading	2	-0.0415721	Pancreas
Grading	2	-0.0055982	Head and Neck
Grading	3	0.0445776	Lung
Grading	2	-0.0269603	Kidney
Grading	3	-0.00699709	Head and Neck
Grading	2	0.0112957	Lung
Grading	2	0.0161696	Liver
Grading	3	-0.0235281	Lung
Grading	4	0.0374077	Lung
Grading	2	-0.00567792	Sarcoma
Grading	2	-0.0255406	Rectum
Grading	4	-0.0823718	Lung
Grading	3	-0.0385263	Sarcoma
Grading	2	-0.01617	Pancreas
Grading	2	-0.00555788	Liver
Grading	2	-0.0317031	Lung
Grading	3	-0.069299	Sarcoma
Grading	3	0.01157	Pancreas
Grading	3	-0.0704404	Stomach
Grading	3	0.0816363	Head and Neck
Grading	3	0.0347455	Head and Neck
Grading	3	-0.0903306	Sarcoma
Grading	3	-0.0900461	Lung
Grading	4	0.0230283	Kidney
Grading	2	-0.0464572	Lung
Grading	4	-0.0423385	Lung
Grading	3	0.0586769	Head and Neck
Grading	3	-0.0531512	Colon
Grading	4	-0.0934773	Lung
Grading	1	-0.0123484	Liver
Grading	2	-0.0413009	Lung
Grading	3	-0.0291308	Lung
Grading	3	0.0287162	Lung
Grading	2	-0.0510376	Pancreas
Grading	3	0.11303	Lung
Grading	3	0.0374487	Lung
Grading	3	-0.0139571	Head and Neck
Grading	3	0.00826749	Head and Neck
Grading	3	-0.202739	Lung
Grading	2	-0.0630377	Lung
Grading	4	0.0963431	Sarcoma
Grading	3	-0.035974	Lung
Grading	3	0.066903	Lung
Grading	1	-0.000215171	Esophagus
Grading	2	0.000238391	Lung
Grading	1	-0.000660479	Liver
Grading	3	-0.0746119	Lung
Grading	4	-0.272159	Sarcoma
Grading	1	0.00550949	Sarcoma
Grading	3	0.00780902	Lung
Grading	2	-0.031032	Head and Neck
Grading	3	0.030222	Lung
Grading	2	-0.0350416	Head and Neck
Grading	2	-0.0187954	Sarcoma
Grading	2	0.0375959	Lung
Grading	3	-0.0539599	Pancreas
Grading	3	-0.146202	Sarcoma
Grading	4	0.0130119	Lung
Grading	2	0.021839	Colon
Grading	2	-0.00612734	Head and Neck
Grading	3	-0.0656517	Lung
Grading	3	-0.00656938	Lung
Grading	2	-0.0147911	Sarcoma
Grading	2	-0.00150923	Pancreas
Grading	3	0.0128115	Liver
Grading	4	-0.262612	Sarcoma
Grading	2	0.0286088	Esophagus
Grading	2	-0.0375133	Head and Neck
Grading	3	-0.0225265	Stomach
Grading	3	-0.0293517	Skin (C44)
Grading	3	0.089639	Lung
Grading	3	0.0360192	Sarcoma
Grading	2	0.0242244	Colon
Grading	2	0.0633741	Pancreas
Grading	2	0.0159817	Head and Neck
Grading	3	0.102093	Lung
Grading	2	-0.129009	Breast
Grading	3	-0.110438	Esophagus
Grading	3	-0.0870046	Stomach
Grading	4	0.229267	Pancreas
Grading	2	0.0209285	Colon
Grading	2	0.0339877	Lung
Grading	4	0.0385215	Lung
Grading	2	-0.0607014	Head and Neck
Grading	2	-0.114753	Stomach
Grading	3	0.0515378	Sarcoma
Grading	3	-0.0124697	Esophagus
Grading	3	0.00524108	Lung
Grading	4	-0.0750732	Skin (C44)
Grading	2	-0.0474469	Lung
Grading	2	0.0182676	Colon
Grading	2	0.0448258	Lung
Grading	4	-0.146182	Lung
Grading	3	-0.018234	Skin (C44)
Grading	3	-0.0651687	Sarcoma
Grading	2	-0.0379394	Pancreas
Grading	3	-0.0818295	Sarcoma
Grading	3	-0.0333064	Sarcoma
Grading	3	-0.0123336	Head and Neck
Grading	3	-0.112774	Stomach
Grading	4	-0.0957986	Prostate
Grading	2	0.0179959	Sarcoma
Grading	2	0.0161202	Esophagus
Grading	2	0.00949019	Pancreas
Grading	2	0.0222251	Head and Neck
Grading	3	-0.0943664	Liver
Grading	3	0.116032	Colon
Grading	3	0.0112047	Liver
Grading	4	-0.0444033	Lung
Grading	1	0.00624687	Sarcoma
Grading	3	-0.0554394	Sarcoma
Grading	4	-0.0964449	Lung
Grading	4	-0.0989065	Head and Neck
Grading	1	-0.0181842	Liver
Grading	4	0.0537152	Lung
Grading	3	-0.114781	Sarcoma
Grading	3	-0.0135753	Liver
Grading	2	-0.0364556	Lung
Grading	2	0.00444955	Lung
Grading	3	-0.134108	Sarcoma
Grading	2	-0.00739216	Pancreas
Grading	3	0.00451881	Lung
Grading	3	0.0338587	Lung
Grading	2	0.017874	Colon
Grading	2	0.00932482	Liver
Grading	3	-0.00709914	Lung
Grading	3	0.0656494	Lung
Grading	4	-0.0935996	Sarcoma
Grading	2	-0.0737987	Colon
Grading	2	-0.00701004	Head and Neck
Grading	3	-0.0571035	Pancreas
Grading	2	0.031429	Lung
Grading	3	0.0259657	Pancreas
Grading	3	0.00544365	Head and Neck
Grading	2	-0.0665211	Stomach
Grading	3	-0.0480324	Head and Neck
Grading	3	-0.0521638	Sarcoma
Grading	3	-0.00585722	Head and Neck
Grading	3	0.126661	Liver
Grading	3	-0.103124	Lung
Grading	2	-0.110524	Stomach
Grading	3	-0.211518	Colon
Grading	2	-0.0176117	Liver
Grading	3	-0.00433314	Sarcoma
Grading	2	-0.0236681	Colon
Grading	3	0.0181387	Head and Neck
Grading	3	0.0815604	Lung
Grading	3	0.00123482	Lung
Grading	2	-0.0314884	Esophagus
Grading	2	-0.0491112	Rectum
Grading	3	-0.0883593	Lung
Grading	3	-0.0429487	Lung
Grading	3	0.00309282	Stomach
Grading	3	0.0795878	Liver
Grading	3	-0.0348958	Stomach
Grading	4	-0.00170195	Lung
Grading	3	-0.0962135	Breast
Grading	1	0.00768105	Rectum
Grading	3	-0.0876046	Breast
Grading	2	-0.0401915	Lung
Grading	3	-0.0197559	Lung
Grading	3	-0.0343219	Kidney
Grading	3	0.0141398	Lung
Grading	2	0.0106755	Colon
Grading	4	0.0273646	Sarcoma
Grading	3	-0.103928	Esophagus
Grading	3	0.0396793	Colon
Grading	2	-0.00127924	Liver
Grading	2	0.0280675	Lung
Grading	3	-0.0109912	Colon
Grading	2	-0.0370434	Liver
Grading	2	-0.0163059	Head and Neck
Grading	4	0.0137178	Pancreas
Grading	2	-0.037462	Head and Neck
Grading	2	-0.00413523	Kidney
Grading	3	-0.180745	Esophagus
Grading	2	-0.0197266	Skin (C44)
Grading	2	-0.0420684	Head and Neck
Grading	2	0.0341973	Sarcoma
Grading	3	-0.0503365	Sarcoma
Grading	1	-0.0184295	Lung
Grading	3	-0.137925	Sarcoma
Grading	2	0.0215099	Head and Neck
Grading	2	-0.0622283	Lung
Grading	3	0.0261826	Lung
Grading	2	0.0157647	Lung
Grading	3	0.228562	Lung
Grading	2	0.00407827	Sarcoma
Grading	3	0.0297682	Sarcoma
Grading	2	-0.0571628	Head and Neck
Grading	4	-0.215942	Kidney
Grading	2	0.0129581	Sarcoma
Grading	3	-0.0141673	Lung
Grading	2	-0.0352534	Esophagus
Grading	3	-0.0555841	Lung
Grading	3	0.0420244	Lung
Grading	2	-0.0497145	Liver
Grading	2	0.0630362	Rectum
Grading	2	-0.0255275	Lung
Grading	3	-0.0269528	Lung
Grading	4	-0.104889	Sarcoma
Grading	1	-0.00636633	Rectum
Grading	3	-0.0140795	Head and Neck
Grading	2	-0.0753334	Head and Neck
Grading	4	0.0103187	Lung
Grading	2	-0.0311084	Head and Neck
Grading	3	-0.0334327	Liver
Grading	4	-0.189009	Sarcoma
Grading	2	-0.0301531	Colon
Grading	2	-0.00164708	Rectum
Grading	3	0.101257	Lung
Grading	3	-0.0856054	Sarcoma
Grading	2	0.0169841	Head and Neck
Grading	4	0.00369228	Sarcoma
Grading	3	-0.0568605	Esophagus
Grading	3	-0.0459825	Sarcoma
Grading	3	0.0110669	Lung
Grading	4	0.0471308	Sarcoma
Grading	3	0.019284	Stomach
Grading	3	0.0425168	Lung
Grading	2	-0.0981128	Liver
Grading	2	-0.0542575	Stomach
Grading	2	-0.0248046	Lung
Grading	3	-0.0212735	Sarcoma
Grading	3	-0.0733529	Lung
Grading	2	-0.0144276	Colon
Grading	4	-0.0244334	Sarcoma
Grading	4	-0.216978	Sarcoma
Grading	2	-0.0950373	Sarcoma
Grading	3	-0.0337893	Pancreas
Grading	3	-0.00357123	Lung
Grading	2	-0.0487055	Sarcoma
Grading	4	-0.0983756	Lung
Grading	3	0.0850786	Liver
Grading	2	-0.0544378	Sarcoma
Grading	2	-0.0193704	Sarcoma
Grading	3	-0.0610065	Lung
Grading	4	0.0520714	Sarcoma
Grading	4	-0.249249	Lung
Grading	2	0.00581282	Lung
Grading	3	-0.0104044	Sarcoma
Grading	2	-0.0440753	Pancreas
Grading	2	-0.0296235	Rectum
Grading	2	-0.0468329	Sarcoma
Grading	2	0.0443976	Pancreas
Grading	4	-0.0524167	Sarcoma
Grading	3	0.00500123	Stomach
Grading	2	0.0118262	Kidney
Grading	2	-0.0617679	Head and Neck
Grading	3	-0.0812208	Lung
Grading	3	0.00856703	Pancreas
Grading	3	-0.0158196	Kidney
Grading	4	0.0109302	Lung
Grading	2	-0.0191764	Lung
Grading	2	0.0191001	Head and Neck
Grading	4	-0.0222221	Sarcoma
Grading	2	-0.0444929	Sarcoma
Grading	2	0.0559594	Head and Neck
Grading	3	-0.157247	Stomach
Grading	3	-0.0697862	Head and Neck
Grading	1	-0.0101157	Stomach
Grading	4	-0.0219333	Lung
Grading	4	-0.0773216	Sarcoma
Grading	3	-0.0332593	Pancreas
Grading	3	-0.088051	Sarcoma
Grading	2	-0.0171264	Esophagus
Grading	3	-0.0775417	Lung
Grading	2	0.0153247	Colon
Grading	2	-0.00178188	Pancreas
Grading	1	0.0119224	Prostate
Grading	3	-0.00194771	Sarcoma
Grading	2	-0.0101895	Colon
Grading	4	-0.0339069	Sarcoma
Grading	4	0.140769	Lung
Grading	4	-0.0764188	Lung
Grading	2	0.0327853	Sarcoma
Grading	3	-0.123137	Colon
Grading	2	-0.0241898	Lung
Grading	4	0.0613281	Lung
Grading	3	-0.0643159	Esophagus
Grading	2	-0.0175432	Rectum
Grading	3	-0.117987	Lung
Grading	2	-0.0700906	Rectum
Grading	2	-0.0527852	Sarcoma
Grading	3	-0.046384	Lung
Grading	3	-0.0784733	Sarcoma
Grading	4	-0.0621812	Lung
Grading	3	0.137337	Liver
Grading	3	-0.0707799	Sarcoma
Grading	2	-0.00623127	Head and Neck
Grading	3	0.154324	Skin (C44)
Grading	3	0.113965	Lung
Grading	3	-0.0689504	Lung
Grading	2	0.00845739	Head and Neck
Grading	2	-0.042064	Colon
Grading	2	0.0788001	Liver
Grading	2	0.00117542	Head and Neck
Grading	3	0.006515	Sarcoma
Grading	4	0.178933	Sarcoma
Grading	3	-0.0809742	Sarcoma
Grading	2	0.0269726	Lung
Grading	2	0.095869	Sarcoma
Grading	4	0.0475804	Lung
Grading	2	0.0187152	Pancreas
Grading	2	-0.0504619	Stomach
Grading	3	-0.0712234	Head and Neck
Grading	4	-0.0232279	Breast
Grading	1	0.033787	Breast
Grading	3	-0.062688	Lung
Grading	1	0.0143796	Rectum
Grading	2	-0.00870833	Pancreas
Grading	3	-0.0108536	Stomach
Grading	2	-0.0391412	Lung
Grading	4	0.0181345	Sarcoma
Grading	1	-0.0577701	Liver
Grading	2	-0.0572811	Breast
Grading	2	-0.0248448	Lung
Grading	1	-0.0422387	Head and Neck
Grading	2	0.0215225	Liver
Grading	3	-0.0564864	Head and Neck
Grading	2	0.0228514	Kidney
Grading	2	-0.0332161	Stomach
Grading	2	-0.0708327	Liver
Grading	2	-0.00100482	Liver
Grading	4	-0.263851	Sarcoma
Grading	2	0.0322914	Liver
Grading	2	-0.0778647	Lung
Grading	4	0.0323332	Sarcoma
Grading	3	-0.110161	Lung
Grading	4	0.0110489	Lung
Grading	2	-0.0213269	Skin (C44)
Grading	2	-0.0602424	Lung
Grading	2	-0.0771094	Sarcoma
Grading	3	0.0661938	Lung
Grading	3	0.00624345	Colon
Grading	2	-0.0582884	Head and Neck
Grading	3	-0.0783198	Stomach
Grading	4	-0.0860255	Lung
Grading	2	-0.0360687	Head and Neck
Grading	3	-0.0944888	Sarcoma
Grading	4	0.132212	Lung
Grading	3	-0.210051	Lung
Grading	3	-0.0459488	Pancreas
Grading	2	0.00472609	Lung
Grading	3	0.0346213	Lung
Grading	3	0.0171539	Stomach
Grading	3	-0.0713903	Skin (C44)
Grading	3	-0.0616888	Lung
Grading	4	-0.201836	Lung
Grading	2	-0.00147616	Esophagus
Grading	3	-0.0620934	Liver
Grading	3	-0.0508175	Esophagus
Grading	2	-0.0245691	Liver
Grading	2	-0.00450937	Breast
Grading	3	-0.0616699	Lung
Grading	3	0.00717492	Lung
Grading	4	0.0359332	Sarcoma
Grading	3	0.00750657	Lung
Grading	3	-0.0206309	Liver
Grading	3	0.0707206	Lung
Grading	3	-0.119533	Lung
Grading	3	0.057562	Lung
Grading	2	0.0133735	Liver
Grading	2	0.0439209	Colon
Grading	1	0.0393205	Liver
Grading	3	-0.0406264	Rectum
Grading	2	0.0266786	Head and Neck
Grading	2	0.0340429	Rectum
Grading	2	0.000653458	Esophagus
Grading	3	-0.195473	Sarcoma
Grading	3	-0.132311	Kidney
Grading	3	0.00333322	Lung
Grading	4	0.00780433	Lung
Grading	3	-0.0440978	Sarcoma
Grading	2	-0.0786106	Breast
Grading	2	0.0871877	Kidney
Grading	4	0.164462	Lung
Grading	3	0.118064	Liver
Grading	3	-0.0189531	Lung
Grading	2	-0.0128008	Colon
Grading	2	-0.0373112	Sarcoma
Grading	2	0.0102485	Head and Neck
Grading	3	-0.0132151	Pancreas
Grading	2	-0.036962	Pancreas
Grading	2	-0.00731986	Stomach
Grading	2	-0.0712357	Esophagus
Grading	3	0.000143668	Lung
Grading	2	0.0238021	Colon
Grading	2	-0.0983059	Kidney
Grading	2	0.00935868	Liver
Grading	3	-0.0830086	Sarcoma
Grading	3	0.0740658	Stomach
Grading	2	-0.0229414	Head and Neck
Grading	2	0.00849291	Stomach
Grading	3	-0.0507956	Stomach
Grading	3	0.0924336	Prostate
Grading	3	-0.0917187	Sarcoma
Grading	3	-0.0904327	Head and Neck
Grading	2	-0.0135477	Sarcoma
Grading	2	-0.0194027	Head and Neck
Grading	3	-0.0638181	Sarcoma
Grading	3	-0.0280015	Lung
Grading	3	-0.00716898	Lung
Grading	2	-0.0688937	Lung
Grading	3	-0.107177	Lung
Grading	2	-0.037088	Pancreas
Grading	2	-0.000485504	Stomach
Grading	2	-0.0542443	Sarcoma
Grading	3	-0.0711877	Lung
Grading	2	-0.0731077	Liver
Grading	3	-0.0656026	Lung
Grading	3	0.00379733	Lung
Grading	3	0.00751394	Lung
Grading	3	0.024253	Lung
Grading	2	-0.00695224	Stomach
Grading	3	-0.116248	Breast
Grading	2	0.0490301	Pancreas
Grading	3	-0.0773416	Lung
Grading	2	0.145304	Colon
Grading	3	-0.120688	Head and Neck
Grading	3	0.0229735	Sarcoma
Grading	2	-0.0415318	Sarcoma
Grading	3	0.00785363	Head and Neck
Grading	4	-0.07623	Sarcoma
Grading	3	-0.119479	Stomach
Grading	1	-0.00547395	Rectum
Grading	2	0.0241631	Liver
Grading	2	-0.00878207	Colon
Grading	3	-0.0235709	Lung
Grading	2	-0.103915	Sarcoma
Grading	3	0.0867437	Pancreas
Grading	2	-0.0387446	Liver
Grading	2	-0.0283412	Lung
Grading	2	-0.0245733	Breast
Grading	2	-0.0170628	Pancreas
Grading	2	-0.0749062	Esophagus
Grading	2	-0.0767766	Pancreas
Grading	3	-0.0436158	Lung
Grading	2	-0.0237286	Rectum
Grading	3	-0.0491519	Lung
Grading	3	0.0901121	Lung
Grading	3	0.0103214	Lung
Grading	2	-0.0333987	Pancreas
Grading	3	-0.00348728	Lung
Grading	2	-0.0709046	Liver
Grading	2	0.00405999	Pancreas
Grading	3	-0.107124	Colon
Grading	3	-0.0632687	Liver
Grading	4	-0.145171	Lung
Grading	3	0.0467229	Lung
Grading	3	0.0295539	Lung
Grading	2	-0.0218947	Lung
Grading	2	-0.056465	Skin (C44)
Grading	3	-0.0507297	Sarcoma
Grading	3	-0.0381521	Pancreas
Grading	3	-0.104737	Sarcoma
Grading	3	-0.11004	Lung
Grading	2	0.0664038	Head and Neck
Grading	2	0.0489446	Lung
Grading	3	0.0848111	Head and Neck
Grading	3	-0.0160781	Sarcoma
Grading	1	0.00882839	Lung
M stage	0	-0.169901	Esophagus
M stage	1	0.0137516	Lung
M stage	0	-0.15416	Sarcoma
M stage	0	-0.135748	Lung
M stage	1	0.0196342	Liver
M stage	0	-0.0725454	Lung
M stage	1	0.0297408	Stomach
M stage	1	0.0588872	Liver
M stage	1	0.00567856	Lung
M stage	1	0.0303477	Lung
M stage	1	0.0366339	Colon
M stage	1	0.0255676	Lung
M stage	1	0.0250194	Prostate
M stage	0	-0.105675	Lung
M stage	1	0.0611134	Lung
M stage	1	0.0345971	Colon
M stage	0	-0.0892721	Lung
M stage	1	0.0130815	Rectum
M stage	1	0.035599	Lung
M stage	1	-0.010362	Esophagus
M stage	1	0.0746262	Head and Neck
M stage	1	0.00446849	Lung
M stage	1	0.0298486	Lung
M stage	0	-0.132466	Sarcoma
M stage	0	-0.126684	Head and Neck
M stage	1	0.0357953	Lung
M stage	1	0.037258	Sarcoma
M stage	0	-0.125504	Breast
M stage	1	0.0203737	Stomach
M stage	0	-0.0441098	Lung
M stage	0	-0.0852135	Sarcoma
M stage	0	-0.0996995	Lung
M stage	0	-0.0849263	Head and Neck
M stage	0	-0.135728	Sarcoma
M stage	1	0.0226233	Colon
M stage	1	0.0497243	Head and Neck
M stage	1	0.0510685	Pancreas
M stage	1	0.0140458	Lung
M stage	1	0.0216436	Liver
M stage	1	0.0563215	Lung
M stage	1	0.0251872	Lung
M stage	0	-0.14042	Sarcoma
M stage	1	0.0426492	Pancreas
M stage	1	-0.018416	Lung
M stage	0	-0.0804218	Head and Neck
M stage	1	0.0194631	Breast
M stage	1	0.0351952	Lung
M stage	1	0.046415	Sarcoma
M stage	1	0.0829512	Lung
M stage	1	-0.00330411	Lung
M stage	1	0.0435469	Liver
M stage	1	0.0121387	Skin (C44)
M stage	1	0.0055651	Head and Neck
M stage	1	0.0293593	Lung
M stage	0	-0.127215	Lung
M stage	0	-0.100341	Pancreas
M stage	0	-0.0748898	Lung
M stage	1	0.0349038	Lung
M stage	1	-0.0166512	Lung
M stage	1	0.0429746	Liver
M stage	0	-0.111096	Rectum
M stage	1	0.0624221	Colon
M stage	1	0.0374444	Lung
M stage	1	0.0329942	Liver
M stage	1	0.0674048	Head and Neck
M stage	0	-0.120433	Head and Neck
M stage	1	0.00369861	Lung
M stage	1	0.0368336	Sarcoma
M stage	1	0.0298458	Lung
M stage	0	-0.0877345	Head and Neck
M stage	1	0.00538251	Lung
M stage	1	0.0593529	Esophagus
M stage	0	-0.111874	Colon
M stage	1	0.0245666	Lung
M stage	0	-0.102642	Breast
M stage	1	0.0313059	Lung
M stage	1	0.0274839	Sarcoma
M stage	1	0.0486495	Liver
M stage	1	0.0146352	Pancreas
M stage	1	0.0920117	Sarcoma
M stage	0	-0.060059	Breast
M stage	0	-0.181147	Sarcoma
M stage	1	0.0180755	Lung
M stage	1	0.0539665	Lung
M stage	1	0.0295104	Head and Neck
M stage	1	0.0926921	Stomach
M stage	1	0.0177091	Lung
M stage	1	0.0335712	Lung
M stage	1	0.0685277	Lung
M stage	0	-0.087526	Lung
M stage	1	0.0383432	Rectum
M stage	1	0.0487812	Rectum
M stage	0	-0.128759	Head and Neck
M stage	1	0.0356305	Esophagus
M stage	0	-0.0802283	Lung
M stage	1	0.0197078	Pancreas
M stage	1	0.0244	Sarcoma
M stage	0	-0.108044	Lung
M stage	1	0.0550544	Lung
M stage	1	0.0484874	Stomach
M stage	0	-0.0724765	Lung
M stage	0	-0.11083	Sarcoma
M stage	1	0.0668684	Lung
M stage	1	0.0261168	Lung
M stage	0	-0.060997	Lung
M stage	0	-0.11622	Rectum
M stage	1	0.0341239	Head and Neck
M stage	1	0.0474802	Lung
M stage	0	-0.0720243	Lung
M stage	0	-0.109313	Liver
M stage	1	0.0134881	Sarcoma
M stage	1	-0.0286598	Liver
M stage	0	-0.0711742	Lung
M stage	0	-0.147924	Sarcoma
M stage	0	-0.118855	Sarcoma
M stage	1	0.0154376	Lung
M stage	0	-0.0658614	Pancreas
M stage	1	0.0682368	Sarcoma
M stage	1	0.012914	Rectum
M stage	1	0.0234467	Lung
M stage	0	-0.121238	Head and Neck
M stage	1	0.0419611	Colon
M stage	0	-0.107811	Lung
M stage	1	0.0554958	Colon
M stage	1	0.0216695	Lung
M stage	1	0.0448499	Sarcoma
M stage	0	-0.0861261	Head and Neck
M stage	0	-0.0946142	Lung
M stage	1	0.0287797	Kidney
M stage	1	0.0686736	Lung
M stage	0	-0.16021	Skin (C44)
M stage	0	-0.159317	Esophagus
M stage	1	0.0423326	Esophagus
M stage	1	0.0148422	Lung
M stage	1	0.0339972	Esophagus
M stage	1	0.0755342	Lung
M stage	0	-0.132951	Sarcoma
M stage	1	0.0467946	Lung
M stage	1	0.0118904	Kidney
M stage	1	0.0279371	Sarcoma
M stage	0	-0.132877	Head and Neck
M stage	0	-0.119116	Rectum
M stage	1	0.0183762	Lung
M stage	1	0.0426157	Breast
M stage	1	0.016709	Lung
M stage	1	0.0494161	Liver
M stage	1	0.0363121	Pancreas
M stage	1	0.0336917	Lung
M stage	0	-0.0688214	Lung
M stage	0	-0.153331	Esophagus
M stage	0	-0.15874	Stomach
M stage	1	-0.00262029	Lung
M stage	1	0.0452598	Sarcoma
M stage	1	0.0072886	Lung
M stage	0	-0.0768243	Lung
M stage	1	0.0529777	Kidney
M stage	1	0.0402472	Head and Neck
M stage	1	0.0307374	Colon
M stage	1	0.0494432	Lung
M stage	0	-0.230858	Breast
M stage	1	0.000536163	Head and Neck
M stage	0	-0.111178	Lung
M stage	0	-0.0863603	Lung
M stage	1	0.0245902	Sarcoma
M stage	0	-0.08498	Lung
M stage	1	0.0189756	Lung
M stage	1	-0.00910719	Lung
M stage	1	0.0389616	Prostate
M stage	1	0.0453479	Lung
M stage	1	0.0201372	Lung
M stage	1	0.0255294	Liver
M stage	1	0.0301704	Lung
M stage	0	-0.119319	Pancreas
M stage	1	0.0246005	Stomach
M stage	1	0.0347606	Lung
M stage	0	-0.108887	Colon
M stage	1	0.0431343	Sarcoma
M stage	0	-0.114067	Lung
M stage	0	-0.139245	Lung
M stage	1	0.0661635	Sarcoma
M stage	1	0.0139219	Lung
M stage	0	-0.131947	Sarcoma
M stage	0	-0.0720338	Lung
M stage	1	0.0547246	Sarcoma
M stage	1	0.0187211	Kidney
M stage	1	0.042053	Lung
M stage	1	0.0659498	Lung
M stage	1	0.0261548	Lung
M stage	1	0.0582206	Stomach
M stage	1	0.0433411	Head and Neck
M stage	1	0.0401217	Rectum
M stage	0	-0.225923	Sarcoma
M stage	1	0.0511844	Lung
M stage	0	-0.126166	Lung
M stage	1	0.07236	Pancreas
M stage	1	0.0640351	Sarcoma
M stage	1	0.0101806	Lung
M stage	1	0.0472017	Pancreas
M stage	0	-0.0906001	Sarcoma
M stage	1	0.0101774	Esophagus
M stage	1	0.0566544	Stomach
M stage	1	0.0142375	Lung
M stage	0	-0.0987353	Lung
M stage	1	0.0194997	Pancreas
M stage	1	0.0340473	Liver
M stage	1	0.0798294	Head and Neck
M stage	1	0.0350508	Liver
M stage	1	0.0232655	Sarcoma
M stage	1	-0.025929	Lung
M stage	1	0.0257069	Skin (C44)
M stage	0	-0.114322	Lung
M stage	1	0.00688951	Pancreas
M stage	0	-0.111952	Lung
M stage	1	0.0679298	Head and Neck
M stage	1	0.0525496	Sarcoma
M stage	1	0.0295783	Colon
M stage	1	0.0746125	Stomach
M stage	1	0.0353405	Skin (C44)
M stage	0	-0.113058	Lung
M stage	1	0.0276825	Esophagus
M stage	1	0.00943484	Head and Neck
M stage	1	0.0390875	Sarcoma
M stage	1	-0.0305192	Pancreas
M stage	1	0.0440163	Colon
M stage	0	-0.103789	Lung
M stage	1	0.024016	Prostate
M stage	1	-0.000258805	Lung
M stage	1	0.033293	Liver
M stage	1	0.035725	Breast
M stage	1	0.0262924	Stomach
M stage	1	0.0274876	Rectum
M stage	1	0.0558915	Colon
M stage	1	0.0402572	Liver
M stage	0	-0.202755	Breast
M stage	0	-0.131218	Sarcoma
M stage	1	0.0402123	Lung
M stage	1	0.0577026	Head and Neck
M stage	0	-0.0692057	Lung
M stage	1	0.0275352	Pancreas
M stage	1	0.0536597	Lung
M stage	1	0.02511	Liver
M stage	1	0.0271537	Lung
M stage	1	0.0472289	Sarcoma
M stage	1	0.0567093	Stomach
M stage	1	0.0296114	Kidney
M stage	1	0.0505905	Sarcoma
M stage	1	0.0266866	Pancreas
M stage	1	0.0448197	Lung
M stage	1	0.0318779	Kidney
M stage	0	-0.0872463	Liver
M stage	1	0.0563884	Lung
M stage	0	-0.12066	Lung
M stage	1	0.0404475	Lung
M stage	1	0.0444058	Rectum
M stage	1	0.0323519	Lung
M stage	0	-0.0851413	Lung
M stage	0	-0.082439	Lung
M stage	1	0.0808022	Breast
M stage	0	-0.0772911	Lung
M stage	1	0.00682247	Head and Neck
M stage	1	0.0519517	Lung
M stage	0	-0.132314	Stomach
M stage	1	0.0279531	Lung
M stage	1	0.0375791	Lung
M stage	1	0.0549045	Head and Neck
M stage	1	0.0229942	Lung
M stage	1	0.0455092	Pancreas
M stage	1	0.0150491	Pancreas
M stage	0	-0.122443	Breast
M stage	0	-0.0461431	Lung
M stage	1	0.043152	Sarcoma
M stage	0	-0.107726	Lung
M stage	1	0.0212093	Lung
M stage	1	0.0312295	Sarcoma
M stage	0	-0.0526799	Lung
M stage	1	0.0243846	Lung
M stage	1	0.0584802	Esophagus
M stage	1	0.0214335	Breast
M stage	1	0.10026	Lung
M stage	1	0.0443346	Breast
M stage	0	-0.138545	Breast
M stage	1	0.0628486	Lung
M stage	1	0.0161559	Liver
M stage	1	0.0363245	Lung
M stage	1	0.016718	Head and Neck
M stage	1	0.0444051	Liver
M stage	1	0.0278168	Pancreas
M stage	1	0.0339044	Colon
M stage	1	0.0672405	Lung
M stage	1	0.0344634	Lung
M stage	1	0.0612678	Sarcoma
M stage	0	-0.15997	Sarcoma
M stage	1	0.0472805	Lung
M stage	1	0.0375908	Sarcoma
M stage	1	0.00735065	Lung
M stage	1	0.0399182	Sarcoma
M stage	0	-0.0735141	Lung
M stage	0	-0.139385	Sarcoma
M stage	1	0.0568763	Lung
M stage	1	-0.000717201	Lung
M stage	1	-0.00325278	Kidney
M stage	1	0.0296812	Head and Neck
M stage	1	0.024702	Lung
M stage	1	0.0367026	Lung
M stage	1	0.023355	Liver
M stage	0	-0.117544	Stomach
M stage	0	-0.0854704	Lung
M stage	0	-0.0479392	Lung
M stage	0	-0.0664761	Lung
M stage	1	0.0242225	Lung
M stage	1	0.0358158	Lung
M stage	1	0.06514	Head and Neck
M stage	1	0.0431626	Colon
M stage	0	-0.111609	Sarcoma
M stage	0	-0.136709	Sarcoma
M stage	1	0.0264988	Lung
M stage	1	0.0620693	Lung
M stage	1	0.0243865	Lung
M stage	1	0.0152393	Lung
M stage	0	-0.143826	Liver
M stage	1	0.0478757	Head and Neck
M stage	0	-0.120777	Sarcoma
M stage	1	0.0610309	Sarcoma
M stage	1	0.056623	Kidney
M stage	1	0.0205311	Colon
M stage	1	-0.01191	Lung
M stage	1	0.0431196	Sarcoma
M stage	1	0.0251336	Colon
M stage	1	0.0527003	Sarcoma
M stage	1	0.0491021	Kidney
M stage	1	0.035722	Sarcoma
M stage	1	0.00792072	Lung
M stage	1	0.0133114	Lung
M stage	1	0.0627759	Sarcoma
M stage	1	0.0539796	Lung
M stage	0	-0.11204	Skin (C44)
M stage	1	0.0458674	Stomach
M stage	1	0.0239296	Lung
M stage	1	0.035012	Lung
M stage	1	0.0251516	Head and Neck
M stage	1	0.0349535	Colon
M stage	1	0.0654443	Lung
M stage	1	0.0655017	Sarcoma
M stage	0	-0.145729	Sarcoma
M stage	1	0.0320572	Colon
M stage	1	0.0531084	Esophagus
M stage	1	0.0384923	Lung
M stage	1	0.0811107	Colon
M stage	0	-0.0766134	Lung
M stage	1	-0.00252914	Lung
M stage	1	0.00630064	Head and Neck
M stage	1	0.057119	Head and Neck
M stage	1	0.0186886	Head and Neck
M stage	1	0.0231878	Colon
M stage	0	-0.167834	Sarcoma
M stage	0	-0.0665906	Lung
M stage	1	0.0103174	Pancreas
M stage	0	-0.172507	Prostate
M stage	1	0.00570145	Liver
M stage	0	-0.0969111	Lung
M stage	1	0.0483184	Liver
M stage	1	-0.00573545	Lung
M stage	1	0.0351546	Lung
M stage	1	0.0496552	Colon
M stage	1	0.0145291	Liver
M stage	0	-0.140587	Colon
M stage	1	0.022229	Sarcoma
M stage	0	-0.0909635	Head and Neck
M stage	1	-0.0260368	Lung
M stage	0	-0.196388	Liver
M stage	1	0.00532753	Stomach
M stage	1	0.0150297	Kidney
M stage	1	0.0546165	Pancreas
M stage	1	-0.0113849	Lung
M stage	1	0.0677171	Esophagus
M stage	1	0.0366784	Lung
M stage	0	-0.119503	Sarcoma
M stage	1	0.0240996	Esophagus
M stage	1	0.0533836	Sarcoma
M stage	1	0.101161	Sarcoma
M stage	1	0.0538156	Stomach
M stage	1	0.0328139	Sarcoma
M stage	1	0.045844	Esophagus
M stage	0	-0.0596833	Lung
M stage	0	-0.160121	Skin (C44)
M stage	0	-0.118004	Head and Neck
M stage	0	-0.126075	Pancreas
M stage	1	0.0294791	Lung
M stage	1	0.0475441	Esophagus
M stage	1	0.0522558	Head and Neck
M stage	1	0.0166101	Head and Neck
M stage	1	0.0122497	Lung
M stage	1	0.0516738	Sarcoma
M stage	0	-0.111077	Rectum
M stage	0	-0.0948724	Lung
M stage	1	0.0145259	Lung
M stage	1	0.0588231	Stomach
M stage	1	-0.0464371	Lung
M stage	1	0.0264571	Head and Neck
M stage	1	0.0157608	Pancreas
M stage	1	0.0118284	Colon
M stage	1	-0.00620696	Skin (C44)
M stage	1	0.00560977	Stomach
M stage	0	-0.0291516	Lung
M stage	1	0.0650498	Stomach
M stage	1	0.0526787	Colon
M stage	1	0.0450439	Colon
M stage	1	0.0231578	Skin (C44)
M stage	1	0.00579193	Prostate
M stage	1	0.0326142	Sarcoma
M stage	0	-0.180383	Sarcoma
M stage	1	0.040323	Sarcoma
M stage	1	0.0598165	Sarcoma
M stage	0	-0.0994303	Head and Neck
M stage	1	0.0326012	Sarcoma
M stage	0	-0.151755	Sarcoma
M stage	1	-0.00758017	Sarcoma
M stage	0	-0.138292	Head and Neck
M stage	1	0.0401079	Stomach
M stage	0	-0.121313	Stomach
M stage	1	0.0187428	Lung
M stage	0	-0.130885	Rectum
M stage	0	-0.0886976	Lung
M stage	0	-0.105343	Colon
M stage	1	0.0403609	Pancreas
M stage	1	0.0279776	Lung
M stage	1	0.066299	Sarcoma
M stage	1	0.0444336	Skin (C44)
M stage	0	-0.122722	Liver
M stage	1	0.06772	Lung
M stage	1	0.057537	Pancreas
M stage	1	0.0698082	Head and Neck
M stage	1	0.0520581	Prostate
M stage	0	-0.0502581	Lung
M stage	1	0.0370864	Lung
M stage	1	0.0128706	Liver
M stage	0	-0.190112	Sarcoma
M stage	1	0.00273659	Lung
M stage	1	0.0624997	Pancreas
M stage	1	0.0282319	Colon
M stage	1	0.0411582	Lung
M stage	1	0.0192155	Lung
M stage	1	0.0863041	Sarcoma
M stage	1	0.00638684	Esophagus
M stage	1	0.0480502	Lung
M stage	0	-0.104292	Pancreas
M stage	0	-0.102157	Stomach
M stage	1	0.0408477	Lung
M stage	1	0.0384647	Lung
M stage	0	-0.140422	Lung
M stage	0	-0.166397	Sarcoma
M stage	1	0.0928804	Sarcoma
M stage	0	-0.104905	Lung
M stage	1	0.0230218	Lung
M stage	1	0.0597987	Lung
M stage	0	-0.129135	Breast
M stage	1	0.0376029	Lung
M stage	0	-0.150899	Prostate
M stage	1	0.0199617	Lung
M stage	1	0.0305811	Liver
M stage	0	-0.106692	Stomach
M stage	1	0.045377	Pancreas
M stage	0	-0.126481	Head and Neck
M stage	1	0.0157955	Lung
M stage	1	0.0551519	Pancreas
M stage	1	0.0532086	Colon
M stage	1	0.0293208	Pancreas
M stage	1	0.0650253	Sarcoma
M stage	1	0.0571678	Colon
M stage	1	-0.00561943	Liver
M stage	0	-0.209083	Lung
M stage	0	-0.105371	Pancreas
M stage	0	-0.0851943	Lung
M stage	0	-0.100395	Head and Neck
M stage	1	0.0855498	Breast
M stage	0	-0.0486865	Lung
M stage	1	0.0261538	Liver
M stage	1	0.0260734	Lung
M stage	0	-0.0709179	Lung
M stage	1	0.0264452	Lung
M stage	1	0.0424448	Lung
M stage	0	-0.103443	Lung
M stage	0	-0.138912	Pancreas
M stage	0	-0.0698286	Lung
M stage	1	0.0274446	Sarcoma
M stage	1	0.0359736	Lung
M stage	0	-0.0860377	Lung
M stage	1	0.0303797	Lung
M stage	0	-0.0830675	Lung
M stage	0	-0.166713	Pancreas
M stage	1	0.028214	Sarcoma
M stage	1	0.00650559	Lung
M stage	1	0.0302587	Liver
M stage	1	0.0513881	Colon
M stage	0	-0.094753	Lung
M stage	0	-0.129064	Head and Neck
M stage	1	0.0149663	Liver
M stage	1	0.0666319	Sarcoma
M stage	1	0.0124789	Kidney
M stage	1	0.0171077	Stomach
M stage	1	0.0498641	Pancreas
M stage	1	-0.000815292	Prostate
M stage	1	0.0579457	Esophagus
M stage	1	0.011921	Liver
M stage	1	0.0283293	Sarcoma
M stage	0	-0.140548	Sarcoma
M stage	0	-0.137358	Esophagus
M stage	1	0.0439718	Lung
M stage	0	-0.0505116	Lung
M stage	1	0.0479064	Lung
M stage	1	0.0193491	Rectum
M stage	1	0.0287822	Lung
M stage	1	-0.00829119	Kidney
M stage	1	0.00425183	Lung
M stage	0	-0.0408747	Lung
M stage	1	0.061436	Prostate
M stage	0	-0.0709149	Head and Neck
M stage	1	0.029761	Lung
M stage	1	0.059315	Stomach
M stage	0	-0.0923709	Lung
M stage	1	0.0358666	Lung
M stage	1	0.0416044	Rectum
M stage	1	-0.0144127	Kidney
M stage	0	-0.114222	Head and Neck
M stage	0	-0.109129	Sarcoma
M stage	1	0.0178883	Lung
M stage	1	0.0687178	Prostate
M stage	0	-0.140546	Lung
M stage	1	0.0584348	Colon
M stage	1	0.0347717	Lung
M stage	1	0.00888745	Lung
M stage	0	-0.0902814	Lung
M stage	0	-0.122622	Sarcoma
M stage	1	0.0407096	Sarcoma
M stage	0	-0.121027	Stomach
M stage	1	0.0209317	Lung
M stage	1	-0.0170902	Lung
M stage	1	0.0309527	Sarcoma
M stage	1	0.0444	Breast
M stage	0	-0.0560103	Lung
M stage	1	0.00332017	Lung
M stage	0	-0.105047	Sarcoma
M stage	1	0.0529691	Lung
M stage	1	0.00712381	Lung
M stage	0	-0.114741	Lung
M stage	1	0.00869504	Lung
M stage	0	-0.0706398	Head and Neck
M stage	1	0.0799433	Sarcoma
M stage	0	-0.0934206	Head and Neck
M stage	0	-0.0823593	Lung
M stage	1	0.0616182	Sarcoma
M stage	0	-0.125897	Esophagus
M stage	1	0.0509529	Lung
M stage	1	0.00111082	Stomach
M stage	1	0.0516684	Prostate
M stage	1	0.0406683	Sarcoma
M stage	0	-0.10265	Sarcoma
M stage	0	-0.0944119	Lung
M stage	1	0.0640543	Pancreas
M stage	1	0.0562592	Lung
M stage	1	0.0443461	Colon
M stage	1	0.0421864	Sarcoma
M stage	0	-0.0761196	Lung
M stage	0	-0.130356	Lung
M stage	0	-0.107875	Lung
M stage	0	-0.142465	Skin (C44)
M stage	1	0.0236214	Stomach
M stage	1	0.0195461	Lung
M stage	1	0.0413774	Breast
M stage	1	0.0129614	Prostate
M stage	1	0.00646857	Esophagus
M stage	0	-0.10966	Sarcoma
M stage	1	0.0412934	Esophagus
M stage	0	-0.0753389	Lung
M stage	0	-0.0995809	Lung
M stage	1	0.0411741	Head and Neck
M stage	1	0.0392981	Pancreas
M stage	1	0.0191041	Lung
M stage	0	-0.0565807	Lung
M stage	1	0.057888	Lung
M stage	0	-0.216599	Prostate
M stage	1	0.0279948	Sarcoma
M stage	1	0.0939273	Kidney
M stage	1	0.0185309	Pancreas
M stage	0	-0.118878	Sarcoma
M stage	1	0.049918	Pancreas
M stage	1	0.0541995	Liver
M stage	0	-0.115441	Pancreas
M stage	1	0.0420102	Pancreas
M stage	1	0.0358991	Head and Neck
M stage	1	0.0251626	Pancreas
M stage	1	0.0245268	Colon
M stage	1	0.035129	Lung
M stage	1	0.0607387	Lung
M stage	1	0.0319188	Lung
M stage	1	0.0605456	Lung
M stage	1	0.0402662	Head and Neck
M stage	1	0.017277	Kidney
M stage	1	0.0771851	Head and Neck
M stage	1	0.0253541	Lung
M stage	0	-0.0932279	Head and Neck
M stage	1	0.00341301	Lung
M stage	1	0.061268	Lung
M stage	0	-0.117874	Colon
M stage	1	0.0210011	Lung
M stage	1	0.00724895	Colon
M stage	1	0.0187954	Lung
M stage	1	0.0168061	Prostate
M stage	1	0.0424113	Lung
M stage	1	0.0343656	Sarcoma
M stage	0	-0.109314	Rectum
M stage	0	-0.070148	Lung
M stage	0	-0.0908984	Lung
M stage	1	0.0634212	Sarcoma
M stage	0	-0.137183	Stomach
M stage	0	-0.102809	Pancreas
M stage	1	0.0146703	Kidney
M stage	1	0.0521284	Stomach
M stage	1	0.0189961	Liver
M stage	1	0.0288564	Lung
M stage	1	0.0533554	Breast
M stage	1	0.0249148	Lung
M stage	0	-0.108974	Lung
M stage	0	-0.0666527	Lung
M stage	0	-0.115622	Sarcoma
M stage	0	-0.08217	Lung
M stage	1	0.0277267	Breast
M stage	1	0.0791359	Stomach
M stage	1	0.0381932	Head and Neck
M stage	1	0.0619289	Head and Neck
M stage	1	0.0185327	Sarcoma
M stage	1	0.0284946	Lung
M stage	0	-0.100194	Lung
M stage	1	0.014385	Kidney
M stage	1	0.044868	Lung
M stage	0	-0.120227	Lung
M stage	1	0.0203097	Head and Neck
M stage	1	0.0680719	Colon
M stage	0	-0.0793937	Lung
M stage	0	-0.143108	Lung
M stage	1	0.000867028	Liver
M stage	0	-0.133559	Lung
M stage	0	-0.0788296	Lung
M stage	0	-0.143612	Lung
M stage	1	0.0497341	Lung
M stage	0	-0.081669	Lung
M stage	1	0.0294422	Lung
M stage	1	0.00999843	Lung
M stage	1	0.0965824	Pancreas
M stage	1	-0.011191	Head and Neck
M stage	0	-0.0756102	Lung
M stage	1	0.0741853	Lung
M stage	1	0.0457062	Lung
M stage	1	0.0250351	Sarcoma
M stage	1	0.0559162	Head and Neck
M stage	0	-0.0976542	Head and Neck
M stage	1	0.0455294	Lung
M stage	0	-0.143141	Lung
M stage	1	0.0284036	Lung
M stage	1	0.077931	Sarcoma
M stage	1	0.0228893	Sarcoma
M stage	0	-0.0778209	Lung
M stage	0	-0.0775321	Head and Neck
M stage	1	0.0380132	Lung
M stage	1	0.0439048	Esophagus
M stage	0	-0.0929136	Lung
M stage	1	0.02578	Lung
M stage	1	0.0373067	Lung
M stage	0	-0.0815138	Lung
M stage	1	0.017246	Liver
M stage	1	0.0643522	Lung
M stage	1	-0.0123679	Lung
M stage	1	0.0464635	Sarcoma
M stage	1	0.0258343	Colon
M stage	0	-0.146626	Sarcoma
M stage	1	0.0298328	Lung
M stage	1	0.0365243	Sarcoma
M stage	0	-0.0908004	Head and Neck
M stage	1	0.0203956	Lung
M stage	1	0.054892	Lung
M stage	0	-0.0783237	Head and Neck
M stage	1	0.0315435	Sarcoma
M stage	1	-0.013845	Lung
M stage	1	0.0467645	Pancreas
M stage	1	0.0450011	Sarcoma
M stage	1	0.00246925	Colon
M stage	1	0.0613135	Sarcoma
M stage	1	0.0458766	Head and Neck
M stage	1	0.028858	Lung
M stage	0	-0.10141	Lung
M stage	1	0.0235006	Lung
M stage	1	0.0256845	Pancreas
M stage	1	0.0299903	Sarcoma
M stage	0	-0.153383	Sarcoma
M stage	1	0.036474	Pancreas
M stage	1	0.0501848	Pancreas
M stage	1	0.0476461	Lung
M stage	1	0.0123246	Lung
M stage	0	-0.148189	Sarcoma
M stage	1	-0.0102414	Pancreas
M stage	1	0.0301697	Esophagus
M stage	0	-0.0816397	Head and Neck
M stage	1	0.0497689	Stomach
M stage	0	-0.0680006	Skin (C44)
M stage	1	0.019582	Lung
M stage	0	-0.0752924	Lung
M stage	1	0.071864	Sarcoma
M stage	1	0.0448382	Breast
M stage	1	0.0690897	Colon
M stage	1	0.0186201	Pancreas
M stage	1	0.0159393	Head and Neck
M stage	1	0.00839177	Lung
M stage	0	-0.236827	Breast
M stage	0	-0.132663	Esophagus
M stage	1	0.0225796	Sarcoma
M stage	0	-0.14535	Stomach
M stage	1	0.0146551	Pancreas
M stage	1	0.025728	Colon
M stage	1	0.0210001	Sarcoma
M stage	1	0.0460541	Lung
M stage	1	0.0224463	Lung
M stage	0	-0.08725	Head and Neck
M stage	0	-0.150744	Stomach
M stage	1	0.0445191	Sarcoma
M stage	1	-0.0174231	Lung
M stage	0	-0.101691	Lung
M stage	1	0.0339718	Esophagus
M stage	0	-0.107265	Lung
M stage	0	-0.102787	Skin (C44)
M stage	1	0.0596081	Rectum
M stage	1	0.019701	Lung
M stage	0	-0.105355	Lung
M stage	1	0.0440546	Lung
M stage	1	0.0670213	Colon
M stage	1	0.0298559	Lung
M stage	1	0.0669034	Lung
M stage	1	0.0272316	Sarcoma
M stage	1	0.0189505	Sarcoma
M stage	1	0.0557711	Sarcoma
M stage	1	0.0253416	Lung
M stage	0	-0.0742454	Pancreas
M stage	0	-0.158819	Breast
M stage	0	-0.0956164	Sarcoma
M stage	1	0.0243878	Lung
M stage	1	-0.00702971	Pancreas
M stage	0	-0.121174	Head and Neck
M stage	0	-0.0911253	Stomach
M stage	1	0.0665725	Sarcoma
M stage	1	0.00652503	Liver
M stage	0	-0.103087	Esophagus
M stage	1	0.0105783	Sarcoma
M stage	0	-0.0655262	Head and Neck
M stage	1	0.053328	Sarcoma
M stage	0	-0.107651	Liver
M stage	1	0.0291366	Colon
M stage	1	0.0423681	Liver
M stage	0	-0.100231	Lung
M stage	1	0.0508355	Sarcoma
M stage	1	0.0253552	Sarcoma
M stage	0	-0.166046	Lung
M stage	1	0.03608	Lung
M stage	1	-0.0219747	Kidney
M stage	1	0.0970772	Head and Neck
M stage	1	0.0518815	Sarcoma
M stage	0	-0.0671791	Lung
M stage	0	-0.105407	Liver
M stage	1	0.045769	Lung
M stage	0	-0.0866996	Lung
M stage	1	0.0672757	Sarcoma
M stage	1	0.0506455	Kidney
M stage	0	-0.089919	Lung
M stage	0	-0.0728764	Lung
M stage	1	0.0394581	Lung
M stage	1	0.0931849	Sarcoma
M stage	1	0.0486706	Lung
M stage	1	0.0533484	Pancreas
M stage	0	-0.0749063	Lung
M stage	1	0.0336327	Prostate
M stage	1	0.0375605	Lung
M stage	1	0.00373642	Prostate
M stage	1	0.0697942	Colon
M stage	1	-0.00475893	Lung
M stage	1	0.0253769	Lung
M stage	1	0.0423765	Liver
M stage	1	0.0328251	Lung
M stage	1	0.0191289	Lung
M stage	1	0.0704965	Lung
M stage	1	0.0834932	Breast
M stage	0	-0.132977	Sarcoma
M stage	0	-0.0574877	Head and Neck
M stage	1	0.0615251	Pancreas
M stage	1	0.0368451	Lung
M stage	1	0.0310071	Pancreas
M stage	1	0.047404	Sarcoma
M stage	1	0.0253386	Head and Neck
M stage	1	0.0529682	Stomach
M stage	1	0.0205619	Head and Neck
M stage	1	0.0526236	Sarcoma
M stage	1	0.00372109	Breast
M stage	1	0.0217529	Head and Neck
M stage	1	-0.0161683	Liver
M stage	0	-0.119528	Lung
M stage	0	-0.144318	Stomach
M stage	0	-0.0900267	Lung
M stage	1	0.0245366	Pancreas
M stage	0	-0.19075	Colon
M stage	1	0.0514315	Liver
M stage	1	0.0328578	Lung
M stage	1	0.038455	Colon
M stage	1	0.0398756	Sarcoma
M stage	1	0.0358651	Prostate
M stage	1	0.0144781	Sarcoma
M stage	1	0.000303782	Lung
M stage	1	0.00149002	Lung
M stage	1	-0.00437104	Colon
M stage	1	0.021709	Liver
M stage	1	0.0189795	Colon
M stage	1	0.0447146	Head and Neck
M stage	1	0.0291319	Lung
M stage	0	-0.0808299	Lung
M stage	1	0.0341411	Esophagus
M stage	1	0.0419455	Colon
M stage	0	-0.102716	Lung
M stage	1	0.0485504	Lung
M stage	0	-0.184917	Breast
M stage	1	0.0450311	Stomach
M stage	1	0.0624032	Liver
M stage	1	0.0160533	Colon
M stage	1	0.0247969	Rectum
M stage	1	0.0202785	Lung
M stage	1	0.0375296	Stomach
M stage	1	-0.0169261	Lung
M stage	0	-0.00283518	Lung
M stage	1	0.0276815	Breast
M stage	1	0.0432365	Rectum
M stage	1	0.0513826	Breast
M stage	0	-0.1244	Stomach
M stage	0	-0.0979545	Lung
M stage	1	0.0313966	Lung
M stage	1	0.0309959	Lung
M stage	0	-0.0487898	Lung
M stage	0	-0.0921195	Kidney
M stage	1	0.0502862	Lung
M stage	1	0.036355	Prostate
M stage	1	0.0255391	Rectum
M stage	1	0.0400227	Head and Neck
M stage	0	-0.101197	Pancreas
M stage	0	-0.107929	Lung
M stage	1	-0.00745087	Head and Neck
M stage	1	0.039061	Colon
M stage	1	0.0670994	Sarcoma
M stage	0	-0.0748848	Lung
M stage	0	-0.145963	Esophagus
M stage	1	0.0273215	Colon
M stage	1	-0.0210075	Lung
M stage	1	0.0468996	Liver
M stage	1	0.00671272	Lung
M stage	1	0.0482563	Head and Neck
M stage	1	0.0100076	Head and Neck
M stage	0	-0.159026	Skin (C44)
M stage	1	0.012079	Pancreas
M stage	1	0.00203581	Lung
M stage	1	0.0141635	Prostate
M stage	1	0.0232916	Sarcoma
M stage	1	0.0495528	Head and Neck
M stage	1	0.0263624	Stomach
M stage	1	0.0239121	Kidney
M stage	1	0.0317632	Lung
M stage	1	0.00270844	Lung
M stage	0	-0.167119	Esophagus
M stage	1	0.0933835	Skin (C44)
M stage	0	-0.0640897	Head and Neck
M stage	0	-0.0790252	Prostate
M stage	1	0.0186486	Lung
M stage	1	0.00606089	Sarcoma
M stage	0	-0.117703	Sarcoma
M stage	1	0.0329637	Lung
M stage	1	0.0724993	Sarcoma
M stage	1	0.0445632	Breast
M stage	1	-0.0189104	Head and Neck
M stage	0	-0.0961541	Rectum
M stage	0	-0.0874206	Lung
M stage	1	0.0233711	Lung
M stage	0	-0.102418	Lung
M stage	1	0.0180228	Lung
M stage	0	-0.163726	Sarcoma
M stage	0	-0.150829	Head and Neck
M stage	0	-0.138626	Kidney
M stage	0	-0.0787793	Lung
M stage	1	0.0123726	Sarcoma
M stage	1	-0.0192087	Lung
M stage	1	0.0181412	Kidney
M stage	1	0.0486342	Lung
M stage	0	-0.0603182	Lung
M stage	1	0.037528	Sarcoma
M stage	1	0.0531578	Sarcoma
M stage	0	-0.0780095	Esophagus
M stage	0	-0.0601391	Lung
M stage	1	0.0567298	Sarcoma
M stage	1	0.0256988	Breast
M stage	1	0.0209056	Lung
M stage	0	-0.1129	Liver
M stage	1	0.0471814	Lung
M stage	1	0.0572349	Sarcoma
M stage	1	0.037978	Rectum
M stage	1	0.0608272	Head and Neck
M stage	1	0.0657932	Head and Neck
M stage	0	-0.101777	Liver
[truncated: 19,375 more rows]
