# Supplementary material for: Decoding pan-cancer treatment outcomes using multimodal real-world data and explainable artificial intelligence
Source: Nat Cancer. 2025 Jan 30;6(2):307–22. doi: 10.1038/s43018-024-00891-1 (PMC11864985; doi:10.1038/s43018-024-00891-1)
Supplement: Supplementary file 12 — Statistical Source Data. [file 43018_2024_891_MOESM12_ESM.xlsx]

## Sheet: ExtFig5A
feature_names	cutoff	Rank	importance	cum	sumabsRelevance	target
CRP	col1	1	0.0180864	0.0706472	0.0706472	OS
HbA1c	col1	2	0.0349198	0.1364	0.0657528	OS
FT3	col1	3	0.0516829	0.201878	0.0654779	OS
ECOG	col1	4	0.0674192	0.263346	0.0614676	OS
M stage	col1	5	0.082373	0.321756	0.0584108	OS
LDH	col1	6	0.0963785	0.376463	0.054707	OS
Art. oxygen sat.	col1	7	0.109888	0.429231	0.0527682	OS
KRAS mutation	col1	8	0.122991	0.480414	0.0511822	OS
PD-L1 (TPS)	col1	9	0.135809	0.530482	0.0500685	OS
Chloride	col1	10	0.148388	0.579618	0.0491357	OS
Body temperature	col1	11	0.160714	0.627762	0.0481446	OS
Lymphocytes (%)	col1	12	0.172695	0.674563	0.0468003	OS
GGT	col1	13	0.184526	0.720774	0.0462116	OS
T stage	col1	14	0.196043	0.765762	0.0449872	OS
N stage	col1	15	0.207376	0.810028	0.0442669	OS
Alkaline phosphatase	col1	16	0.218693	0.854234	0.0442053	OS
Grading	col1	17	0.229845	0.897797	0.0435636	OS
Heart rate	col1	18	0.240934	0.941109	0.0433112	OS
Albumin	col1	19	0.251797	0.983543	0.0424345	OS
Protein (total)	col1	20	0.262538	1.0255	0.041953	OS
AST	col1	21	0.273067	1.06662	0.0411273	OS
Cholinesterase	col1	22	0.283541	1.10754	0.0409151	OS
Lymphocytes (#)	col1	23	0.293906	1.14803	0.0404869	OS
Normoblasts (%)	col1	24	0.304068	1.18772	0.0396907	OS
Prothrombin time	col1	25	0.314186	1.22724	0.0395242	OS
EGFR mutation	col1	26	0.324156	1.26618	0.0389409	OS
CA125	col1	27	0.333877	1.30415	0.0379731	OS
Urine specific gravity	col1	28	0.343576	1.34204	0.0378851	OS
Fibrinogen	col1	29	0.353165	1.37949	0.0374547	OS
pO2	col1	30	0.362686	1.41668	0.0371899	OS
Platelet distribution width (abs)	col1	31	0.372138	1.4536	0.0369205	OS
Normoblasts (#)	col1	32	0.38153	1.49029	0.0366882	OS
Red blood cell distrib. width (%)	col1	33	0.390575	1.52562	0.0353284	OS
pCO2	col1	34	0.399523	1.56058	0.0349539	OS
Diastolic blood pressure	col1	35	0.408374	1.59514	0.0345699	OS
FT4	col1	36	0.417095	1.62921	0.0340664	OS
Urea	col1	37	0.425746	1.663	0.0337901	OS
Systolic blood pressure	col1	38	0.434201	1.69603	0.0330261	OS
Age	col1	39	0.442629	1.72895	0.032921	OS
Neutrophil granulocytes (%)	col1	40	0.450996	1.76163	0.0326826	OS
CYFRA 21-1	col1	41	0.459259	1.79391	0.0322749	OS
Liver metastasis	col1	42	0.467499	1.82609	0.0321883	OS
Urine pH	col1	43	0.47573	1.85824	0.0321494	OS
Phosphate (inorganic)	col1	44	0.483807	1.8898	0.0315517	OS
Monocytes (#)	col1	45	0.491808	1.92105	0.0312516	OS
AFP	col1	46	0.499703	1.95189	0.0308396	OS
TSH	col1	47	0.507598	1.98272	0.030837	OS
TP53 mutation	col1	48	0.5154	2.0132	0.0304743	OS
Neutrophil granulocytes (#)	col1	49	0.523126	2.04338	0.0301813	OS
Uric Acid	col1	50	0.53062	2.07265	0.0292709	OS
Leukocytes (#)	col1	51	0.538005	2.10149	0.0288446	OS
CA15-3	col1	52	0.545298	2.12998	0.028489	OS
Sodium	col1	53	0.552572	2.1584	0.0284137	OS
Bicarbonate	col1	54	0.559776	2.18654	0.0281376	OS
Red blood cell distrib. width (abs)	col1	55	0.566955	2.21458	0.0280443	OS
Creatinine	col1	56	0.574053	2.2423	0.0277252	OS
PTT	col1	57	0.581124	2.26992	0.0276178	OS
Potassium	col1	58	0.588168	2.29744	0.0275159	OS
Hematocrit	col1	59	0.595161	2.32475	0.0273134	OS
Bone (abdominal)	col1	60	0.60212	2.35194	0.0271835	OS
Lipase	col1	61	0.609015	2.37887	0.0269312	OS
SAT (abdominal)	col1	62	0.615898	2.40575	0.0268856	OS
CA72-4	col1	63	0.622727	2.43243	0.0266758	OS
Pack years	col1	64	0.629493	2.45886	0.0264287	OS
INR	col1	65	0.636245	2.48523	0.0263723	OS
Platelet distribution width (%)	col1	66	0.64296	2.51146	0.0262323	OS
Calcium	col1	67	0.649675	2.53769	0.0262302	OS
Blood Glucose	col1	68	0.656385	2.5639	0.0262062	OS
Hemoglobin	col1	69	0.663055	2.58995	0.026057	OS
VAT (abdominal)	col1	70	0.669676	2.61582	0.0258619	OS
Urea Nitrogen	col1	71	0.676277	2.6416	0.0257828	OS
Basophil granulocytes (%)	col1	72	0.682838	2.66723	0.0256279	OS
Erythrocytes (#)	col1	73	0.689381	2.69279	0.0255579	OS
Muscle (abdominal)	col1	74	0.695915	2.71831	0.0255212	OS
BMI	col1	75	0.702357	2.74347	0.0251637	OS
SCC	col1	76	0.708731	2.76837	0.0248975	OS
Platelets (#)	col1	77	0.715016	2.79292	0.0245506	OS
PSA	col1	78	0.721159	2.81691	0.023995	OS
Basophil granulocytes (#)	col1	79	0.72725	2.8407	0.02379	OS
MPV	col1	80	0.733326	2.86444	0.0237358	OS
Plateletcrit (%)	col1	81	0.739361	2.88801	0.0235737	OS
CEA	col1	82	0.745368	2.91147	0.0234618	OS
Body weight	col1	83	0.751278	2.93456	0.0230868	OS
IMAT (abdominal)	col1	84	0.757154	2.95751	0.0229505	OS
TAT (abdominal)	col1	85	0.763012	2.9804	0.0228839	OS
Body height	col1	86	0.768859	3.00323	0.0228374	OS
ALT	col1	87	0.774695	3.02603	0.0227963	OS
CA19-9	col1	88	0.780434	3.04845	0.0224161	OS
MCHC	col1	89	0.786067	3.07045	0.0220033	OS
NSE	col1	90	0.791628	3.09217	0.0217233	OS
Glioblastoma histology	col1	91	0.797166	3.1138	0.0216318	OS
Cancertype_Sarkom	col1	92	0.802519	3.13471	0.0209079	OS
Eosinophil granulocytes (%)	col1	93	0.807799	3.15534	0.0206265	OS
MCV	col1	94	0.812978	3.17557	0.0202296	OS
Eosinophil granulocytes (#)	col1	95	0.818111	3.19561	0.0200469	OS
SCLC	col1	96	0.823237	3.21564	0.0200232	OS
Bilirubin (total)	col1	97	0.82832	3.23549	0.0198548	OS
Monocytes (%)	col1	98	0.833344	3.25512	0.0196249	OS
NSCLC	col1	99	0.838327	3.27458	0.0194657	OS
Other metastasis	col1	100	0.843023	3.29292	0.0183414	OS
sO2 (%)	col1	101	0.847624	3.31089	0.0179702	OS
Adenocarcinoma histology	col1	102	0.85215	3.32857	0.017679	OS
MCH	col1	103	0.85667	3.34623	0.0176583	OS
Smoker	col1	104	0.861057	3.36337	0.0171333	OS
Bone metastasis	col1	105	0.86542	3.38041	0.0170432	OS
Small cell histology	col1	106	0.869246	3.39535	0.014944	OS
Lymph node metastasis	col1	107	0.873066	3.41027	0.0149217	OS
Lung metastasis	col1	108	0.876689	3.42443	0.0141531	OS
Squamous histology	col1	109	0.880291	3.4385	0.0140704	OS
Peritoneal metastasis	col1	110	0.883875	3.4525	0.0139978	OS
Leiomyosarcoma histology	col1	111	0.887449	3.46646	0.0139591	OS
Pleural metastasis	col1	112	0.890972	3.48022	0.0137615	OS
Adrenal metastasis	col1	113	0.894466	3.49386	0.0136474	OS
Ductal histology	col1	114	0.897833	3.50702	0.0131516	OS
Mesothelioma histology	col2	115	0.901148	3.51997	0.0129502	OS
Liposarcoma histology	col2	116	0.904448	3.53286	0.0128916	OS
Sex	col2	117	0.907727	3.54566	0.0128058	OS
Brain metastasis	col2	118	0.910958	3.55829	0.0126223	OS
Melanoma histology	col2	119	0.914166	3.57082	0.01253	OS
Neuroendocrine histology	col2	120	0.917306	3.58308	0.0122651	OS
Breast	col2	121	0.920289	3.59473	0.0116514	OS
Astrocytoma histology	col2	122	0.923187	3.60605	0.0113218	OS
Ewing's sarcoma histology	col2	123	0.926044	3.61721	0.0111597	OS
HCC	col2	124	0.928899	3.62836	0.0111504	OS
CCA	col2	125	0.93174	3.63946	0.0110978	OS
Lung	col2	126	0.934366	3.64972	0.010257	OS
Sec. malignancies (respiratory/digestive, C78)	col2	127	0.936633	3.65857	0.008855	OS
Sec. malignancies (other sites, C79)	col2	128	0.938339	3.66524	0.00666383	OS
Carboplatin	col2	129	0.940002	3.67173	0.00649587	OS
Other	col2	130	0.941571	3.67786	0.00612996	OS
Letrozole	col2	131	0.943066	3.6837	0.00583708	OS
Cisplatin	col2	132	0.94454	3.68946	0.00575779	OS
Testis	col2	133	0.945995	3.69514	0.0056845	OS
Gemcitabine	col2	134	0.947405	3.70065	0.00550933	OS
Essential (primary) hypertension	col2	135	0.948484	3.70486	0.00421282	OS
Bone marrow biopsy without incision	col2	136	0.949559	3.70906	0.00419782	OS
Pancreas	col2	137	0.950606	3.71315	0.00409213	OS
Paclitaxel	col2	138	0.951622	3.71712	0.0039663	OS
Cyclophosphamide	col2	139	0.952602	3.72095	0.00383032	OS
Etoposide	col2	140	0.953513	3.72451	0.00355897	OS
Sec. malignancies (lymph nodes, C77)	col2	141	0.954397	3.72796	0.00345248	OS
Irradiation planning for percutaneous irradiation and brachytherapy	col2	142	0.955174	3.73099	0.00303185	OS
Melanoma	col2	143	0.955883	3.73377	0.00277309	OS
Ifosfamide	col2	144	0.956591	3.73653	0.00276522	OS
Other chronic obstructive pulmonary disease	col2	145	0.957285	3.73924	0.00270986	OS
High voltage radiotherapy	col2	146	0.957977	3.74195	0.00270215	OS
Pain	col2	147	0.958643	3.74455	0.00260281	OS
ctx_Fluorouracil	col2	148	0.959301	3.74712	0.0025704	OS
Imatinib	col2	149	0.959958	3.74968	0.00256309	OS
Type 2 diabetes mellitus	col2	150	0.960599	3.75219	0.00250706	OS
Partial (breast-conserving) excision of the mamma	col2	151	0.961239	3.75469	0.00249841	OS
Epirubicin	col2	152	0.961863	3.75712	0.0024373	OS
Doxorubicin	col2	153	0.962481	3.75954	0.00241505	OS
Excision of individual lymph nodes	col2	154	0.963082	3.76189	0.00234753	OS
Colon	col2	155	0.963666	3.76417	0.00228212	OS
Pemetrexed	col2	156	0.964238	3.7664	0.00223401	OS
Brain	col2	157	0.96481	3.76863	0.00223195	OS
Complex treatment of acute pain	col2	158	0.965377	3.77085	0.00221399	OS
Tamoxifen	col2	159	0.965923	3.77298	0.00213574	OS
Construction of treatment aids in radiotherapy	col2	160	0.966452	3.77505	0.00206535	OS
Vinorelbine	col2	161	0.966951	3.777	0.00194745	OS
Malaise and fatigue	col2	162	0.967445	3.77893	0.00192891	OS
Vincristine	col2	163	0.967928	3.78081	0.00188796	OS
Folinic acid	col2	164	0.968405	3.78268	0.00186343	OS
Sarcoma	col2	165	0.968881	3.78454	0.00185939	OS
Radiation simulation for external irradiation and brachytherapy	col2	166	0.969347	3.78636	0.00182229	OS
Insertion and replacement of catheter in central nervous system vessels	col2	167	0.969812	3.78817	0.00181411	OS
Abnormalities of breathing	col2	168	0.97027	3.78996	0.00178908	OS
Other blood vessel operations	col2	169	0.970727	3.79175	0.00178631	OS
Docetaxel	col2	170	0.971167	3.79347	0.00171947	OS
Oxaliplatin	col2	171	0.971606	3.79518	0.00171418	OS
Microsurgical technique	col2	172	0.972037	3.79687	0.00168314	OS
Irinotecan	col2	173	0.972459	3.79851	0.0016487	OS
Other disorders of fluid, electrolyte and acid-base balance	col2	174	0.972857	3.80007	0.0015533	OS
Other	col2	175	0.973243	3.80158	0.00150996	OS
Reconstruction of meninges	col2	176	0.973621	3.80305	0.00147383	OS
Diagnostic tracheobronchoscopy	col2	177	0.973989	3.80449	0.00143985	OS
Chronic kidney disease (CKD)	col2	178	0.974358	3.80593	0.00143892	OS
Bevacizumab	col2	179	0.974723	3.80736	0.00142719	OS
Durvalumab	col2	180	0.975078	3.80874	0.00138574	OS
Monitoring of cardiovascular and respiratory systems with measurement of central venous pressure	col2	181	0.975431	3.81012	0.00137754	OS
Whole-body plethysmography	col2	182	0.975775	3.81147	0.00134533	OS
Opening the skull via the calvarium	col2	183	0.976109	3.81277	0.00130622	OS
Nivolumab	col2	184	0.976438	3.81406	0.00128416	OS
Chronic ischemic heart disease	col2	185	0.976766	3.81534	0.00128011	OS
Nicotine dependence	col2	186	0.977092	3.81661	0.00127416	OS
Pembrolizumab	col2	187	0.977418	3.81788	0.00127213	OS
Pleural effusion	col2	188	0.977733	3.81911	0.00123113	OS
Radical excision of diseased dermal tissue	col2	189	0.978043	3.82032	0.0012105	OS
Acquired absence of organs	col2	190	0.978346	3.82151	0.00118291	OS
Volume depletion	col2	191	0.978648	3.82269	0.00118062	OS
Disorders of lipoprotein metabolism (E78)	col2	192	0.978948	3.82386	0.00117232	OS
Gastritis and duodenitis	col2	193	0.979247	3.82503	0.00116693	OS
Ascites	col2	194	0.979545	3.82619	0.00116296	OS
Personal history of malignant neoplasm	col2	195	0.97984	3.82734	0.00115457	OS
Ovary	col2	196	0.980136	3.8285	0.00115379	OS
Rectum	col2	197	0.980404	3.82955	0.00104729	OS
Reoperation	col2	198	0.980671	3.83059	0.00104544	OS
Moderately complex and intensive block chemotherapy	col2	199	0.980936	3.83163	0.00103519	OS
Topotecan	col2	200	0.981199	3.83265	0.00102708	OS
Esophagus	col2	201	0.981462	3.83368	0.00102689	OS
Liver	col2	202	0.981719	3.83469	0.00100503	OS
Other hypothyroidism	col2	203	0.981975	3.83568	0.000997172	OS
Sorafenib	col2	204	0.982229	3.83668	0.000993424	OS
Temozolomide	col2	205	0.982482	3.83766	0.000988783	OS
Cardiac and vascular implants and grafts (Z95)	col2	206	0.982734	3.83865	0.000983266	OS
Diagnostic pharyngoscopy	col2	207	0.982985	3.83963	0.000981559	OS
Restoration of skin	col2	208	0.983234	3.8406	0.000971171	OS
Lomustine	col2	209	0.983482	3.84157	0.000968216	OS
Excision and destruction of diseased intracranial tissue	col2	210	0.983728	3.84253	0.000962845	OS
Insertion, replacement and removal of ureteral stent	col2	211	0.983973	3.84349	0.000955729	OS
Capecitabine	col2	212	0.984216	3.84444	0.000949312	OS
Diagnostic laryngoscopy	col2	213	0.984453	3.84536	0.000925124	OS
Eye	col2	214	0.984683	3.84626	0.000900795	OS
Overweight and obesity	col2	215	0.98491	3.84715	0.000884779	OS
Intravenous anesthetics	col2	216	0.985131	3.84801	0.000864347	OS
Clinical examination under general anaesthesia	col2	217	0.985351	3.84887	0.000860431	OS
Non complex chemotherapy	col2	218	0.985571	3.84973	0.000857034	OS
Other anemias	col2	219	0.985789	3.85058	0.000853222	OS
Stomach	col2	220	0.985995	3.85139	0.000804655	OS
Trastuzumab	col2	221	0.986201	3.85219	0.000802076	OS
Atrial fibrillation and flutter	col2	222	0.986405	3.85299	0.000800075	OS
Acute posthemorrhagic anemia	col2	223	0.98661	3.85379	0.000798994	OS
Erlotinib	col2	224	0.986814	3.85459	0.000798032	OS
Abdominal and pelvic pain	col2	225	0.987017	3.85538	0.000792405	OS
Aphagia and dysphagia	col2	226	0.987218	3.85616	0.000784427	OS
Bladder	col2	227	0.987411	3.85692	0.000753293	OS
Purpura and other hemorrhagic conditions	col2	228	0.987604	3.85767	0.000752916	OS
Nausea and vomiting	col2	229	0.987792	3.85841	0.000737016	OS
Diagnostic oesophagoscopy	col2	230	0.987978	3.85913	0.000724279	OS
Fibrosis and cirrhosis of liver	col2	231	0.988162	3.85985	0.000719529	OS
Simple endotracheal intubation	col2	232	0.988345	3.86057	0.00071689	OS
Local flap in skin	col2	233	0.988529	3.86128	0.000716204	OS
Transarterial left heart cardiac catheterization	col2	234	0.988712	3.862	0.000714141	OS
Epilepsy and recurrent seizures	col2	235	0.988894	3.86271	0.000712601	OS
Respiratory failure	col2	236	0.989075	3.86342	0.000705832	OS
Laparotomy	col2	237	0.989255	3.86412	0.000703443	OS
Other operations on the retina	col2	238	0.989434	3.86482	0.000701276	OS
Excision of muscle, tendon and fascia	col2	239	0.989613	3.86552	0.000699024	OS
nab-Paclitaxel	col2	240	0.989791	3.86622	0.000695561	OS
Other operations on the intestine	col2	241	0.989966	3.8669	0.000680203	OS
Phlebitis and thrombophlebitis	col2	242	0.990136	3.86756	0.000666203	OS
Other diseases of biliary tract	col2	243	0.990306	3.86823	0.000664572	OS
Heart failure	col2	244	0.990475	3.86889	0.000659363	OS
Gastro-esophageal reflux disease	col2	245	0.99064	3.86953	0.000644893	OS
Local excision of diseased dermal and epidermal tissue	col2	246	0.990805	3.87017	0.000644447	OS
Small intestine	col2	247	0.990969	3.87082	0.000641223	OS
Monitoring of cardiovascular and respiratory systems	col2	248	0.991129	3.87144	0.000623586	OS
Other bacterial agents	col2	249	0.991286	3.87205	0.000613784	OS
PEG liposomal Doxorubicin	col2	250	0.99144	3.87265	0.000600094	OS
Melphalan	col2	251	0.991591	3.87324	0.000591195	OS
Other disorders of urinary system	col2	252	0.991742	3.87383	0.000588539	OS
Use of navigation system	col2	253	0.991892	3.87442	0.000587608	OS
Alcohol related disorders	col2	254	0.992042	3.87501	0.000585915	OS
Intraoperative neurophysiological monitoring	col2	255	0.992192	3.87559	0.000583702	OS
Pharyngeal biopsy without incision	col2	256	0.992339	3.87617	0.000574666	OS
Mitomycin	col2	257	0.992485	3.87674	0.000572009	OS
Fever	col2	258	0.99263	3.8773	0.000564257	OS
Atezolizumab	col2	259	0.992774	3.87787	0.000563592	OS
Sarcoma	col2	260	0.992916	3.87842	0.00055559	OS
Hypertensive heart disease	col2	261	0.993058	3.87898	0.000555465	OS
Prostate	col2	262	0.993199	3.87953	0.000551145	OS
Head and Neck	col2	263	0.99334	3.88008	0.000549634	OS
Anemia in chronic diseases	col2	264	0.993479	3.88062	0.000541997	OS
Head and Neck	col2	265	0.993616	3.88115	0.000534808	OS
Skin (C44)	col2	266	0.993747	3.88167	0.000512337	OS
Dacarbazine	col2	267	0.993876	3.88217	0.000503658	OS
Atherosclerosis	col2	268	0.994005	3.88267	0.000502558	OS
Epidural injection and infusion for pain therapy	col2	269	0.994133	3.88317	0.000501905	OS
Lenvatinib	col2	270	0.994261	3.88367	0.00050063	OS
Pneumonia	col2	271	0.994388	3.88417	0.000494573	OS
Ipilimumab	col2	272	0.994514	3.88466	0.000494197	OS
Intraoperative use of scanning techniques	col2	273	0.994641	3.88516	0.000493946	OS
Head and Neck	col2	274	0.994762	3.88563	0.000473632	OS
Diverticular disease of intestine	col2	275	0.99488	3.88609	0.000461435	OS
Cetuximab	col2	276	0.994998	3.88655	0.000459386	OS
Mesothelioma	col2	277	0.995114	3.887	0.000451897	OS
Sarcoma	col2	278	0.995228	3.88745	0.000446265	OS
Destruction of diseased retina and choroidea tissue	col2	279	0.995342	3.8879	0.000445468	OS
Sarcoma	col2	280	0.995456	3.88834	0.000445181	OS
Therapeutic intravascular catheterization and cannulation	col2	281	0.99557	3.88879	0.000444829	OS
Streptococcus, Staphylococcus, and Enterococcus	col2	282	0.995683	3.88923	0.000442234	OS
Symptoms and signs concerning food and fluid intake	col2	283	0.995795	3.88967	0.000439356	OS
Fluorescence-assisted therapy	col2	284	0.995906	3.8901	0.000434066	OS
Kidney	col2	285	0.996015	3.89052	0.000422995	OS
Angina pectoris	col2	286	0.996121	3.89094	0.000413943	OS
Benign prostatic hyperplasia	col2	287	0.996226	3.89135	0.000412919	OS
Diseases of vocal cords and larynx	col2	288	0.996332	3.89176	0.000412833	OS
Nonrheumatic aortic valve disorders	col2	289	0.996436	3.89217	0.000406511	OS
Other functional intestinal disorders	col2	290	0.99654	3.89258	0.000406361	OS
Radical cervical lymphadenectomy	col2	291	0.996641	3.89297	0.000395352	OS
Dorsalgia	col2	292	0.996743	3.89337	0.000395143	OS
Abnormalities of gait and mobility	col2	293	0.996843	3.89376	0.000391263	OS
Nonrheumatic mitral valve disorders	col2	294	0.996942	3.89415	0.000387198	OS
Other abnormalities of plasma proteins	col2	295	0.99704	3.89453	0.000384761	OS
Uterus	col2	296	0.997138	3.89491	0.000381042	OS
Biopsy without incision on mouth and oral cavity	col2	297	0.997233	3.89528	0.000372595	OS
Sleep disorders	col2	298	0.997328	3.89565	0.000369912	OS
Neutropenia	col2	299	0.997422	3.89602	0.000368545	OS
Hepatomegaly and splenomegaly	col2	300	0.997516	3.89639	0.00036751	OS
Diagnostic urethrocystoscopy	col2	301	0.997609	3.89675	0.000361619	OS
Incisional biopsy of digestive organs and peritoneum	col2	302	0.997695	3.89709	0.000335039	OS
Disorders of mineral metabolism	col2	303	0.997778	3.89741	0.000325945	OS
Obstructive and reflux uropathy	col2	304	0.997861	3.89774	0.000323001	OS
Enlarged lymph nodes	col2	305	0.997943	3.89805	0.000318881	OS
Cholecystectomy	col2	306	0.998024	3.89837	0.000317568	OS
Uterus	col2	307	0.998103	3.89868	0.000309598	OS
Other coagulation defects	col2	308	0.998182	3.89899	0.000307926	OS
Other aplastic anemias and other bone marrow failure syndromes	col2	309	0.99826	3.8993	0.000306475	OS
Head and Neck	col2	310	0.998339	3.8996	0.000306467	OS
Trametinib	col2	311	0.998416	3.8999	0.000301696	OS
Disorders of purine and pyrimidine metabolism	col2	312	0.998493	3.90021	0.000300653	OS
Head and Neck	col2	313	0.998567	3.90049	0.000288791	OS
Sunitinib	col2	314	0.99864	3.90078	0.000285166	OS
Head and Neck	col2	315	0.998713	3.90106	0.000284789	OS
Biliary tract	col2	316	0.998784	3.90134	0.000277645	OS
Other cardiac arrhythmias	col2	317	0.998854	3.90161	0.000273041	OS
Thymus	col2	318	0.998922	3.90188	0.0002651	OS
Dabrafenib	col2	319	0.998986	3.90213	0.000249093	OS
Iron deficiency anemia	col2	320	0.999049	3.90237	0.000246147	OS
Gallbladder	col2	321	0.999111	3.90262	0.00024386	OS
Head and Neck	col2	322	0.999173	3.90286	0.000242675	OS
Thyroid gland	col2	323	0.999235	3.9031	0.000241744	OS
Urethra	col2	324	0.999295	3.90334	0.000235045	OS
Fulvestrant	col2	325	0.999355	3.90357	0.00023291	OS
Pazopanib	col2	326	0.999405	3.90377	0.000197727	OS
Vulva	col2	327	0.999454	3.90396	0.000189851	OS
Other endocrine gland	col2	328	0.999503	3.90415	0.000189089	OS
Head and Neck	col2	329	0.999551	3.90434	0.000188607	OS
Heart	col2	330	0.999599	3.90452	0.000187935	OS
Rectosigmoid junction	col2	331	0.999641	3.90469	0.000164086	OS
Head and Neck	col2	332	0.999682	3.90485	0.000161349	OS
Head and Neck	col2	333	0.999718	3.90499	0.000138999	OS
Adrenal gland	col2	334	0.999752	3.90512	0.000134418	OS
Kidney	col2	335	0.999779	3.90523	0.000105036	OS
Uterus	col2	336	0.999801	3.90532	8.70867e-05	OS
Head and Neck	col2	337	0.999823	3.9054	8.39873e-05	OS
Female genital	col2	338	0.999844	3.90548	8.3781e-05	OS
Head and Neck	col2	339	0.999863	3.90556	7.25494e-05	OS
Anus	col2	340	0.99988	3.90562	6.6528e-05	OS
Head and Neck	col2	341	0.999897	3.90569	6.58057e-05	OS
Head and Neck	col2	342	0.999914	3.90575	6.55182e-05	OS
Other digestive organs	col2	343	0.999929	3.90581	6.12119e-05	OS
Head and Neck	col2	344	0.999945	3.90588	6.05773e-05	OS
Penis	col2	345	0.999959	3.90593	5.63616e-05	OS
Ureter	col2	346	0.999969	3.90597	3.72206e-05	OS
Sarcoma	col2	347	0.999978	3.90601	3.631e-05	OS
Head and Neck	col2	348	0.999987	3.90604	3.50449e-05	OS
Nintedanib	col2	349	0.999994	3.90607	2.9185e-05	OS
CNS	col2	350	1	3.90609	2.16447e-05	OS

## Sheet: ExtFig5B
feature_names	cutoff	Rank	importance	cum	sumabsRelevance	target
PD-L1 (TPS)	col1	1	0.0178623	0.0570396	0.0570396	TTNT
CRP	col1	2	0.0352418	0.112537	0.0554978	TTNT
M stage	col1	3	0.0522454	0.166835	0.0542977	TTNT
Art. oxygen sat.	col1	4	0.0674773	0.215475	0.0486397	TTNT
T stage	col1	5	0.0815578	0.260438	0.0449632	TTNT
LDH	col1	6	0.0948286	0.302816	0.0423775	TTNT
Alkaline phosphatase	col1	7	0.108048	0.345028	0.0422126	TTNT
HbA1c	col1	8	0.120779	0.385684	0.0406556	TTNT
Chloride	col1	9	0.13341	0.426017	0.040333	TTNT
Lymphocytes (%)	col1	10	0.145928	0.46599	0.0399729	TTNT
ECOG	col1	11	0.15843	0.505914	0.0399245	TTNT
Grading	col1	12	0.170397	0.544127	0.0382131	TTNT
Albumin	col1	13	0.182188	0.581779	0.0376513	TTNT
AFP	col1	14	0.193399	0.617581	0.0358026	TTNT
Fibrinogen	col1	15	0.204514	0.653075	0.0354937	TTNT
Heart rate	col1	16	0.215395	0.68782	0.0347448	TTNT
FT3	col1	17	0.226118	0.722063	0.034243	TTNT
Protein (total)	col1	18	0.236829	0.756264	0.0342016	TTNT
CA125	col1	19	0.247384	0.789969	0.0337048	TTNT
GGT	col1	20	0.257873	0.823464	0.0334947	TTNT
Cholinesterase	col1	21	0.268277	0.856688	0.0332239	TTNT
AST	col1	22	0.278616	0.889703	0.0330154	TTNT
N stage	col1	23	0.288455	0.921122	0.0314192	TTNT
Prothrombin time	col1	24	0.29808	0.951857	0.0307343	TTNT
Lymphocytes (#)	col1	25	0.307634	0.982366	0.0305091	TTNT
PTT	col1	26	0.317101	1.0126	0.0302304	TTNT
Urine pH	col1	27	0.3265	1.04261	0.0300157	TTNT
CA72-4	col1	28	0.335646	1.07182	0.0292062	TTNT
Urine specific gravity	col1	29	0.34476	1.10092	0.0291016	TTNT
Bicarbonate	col1	30	0.353819	1.12985	0.0289301	TTNT
pCO2	col1	31	0.36286	1.15872	0.0288697	TTNT
Monocytes (#)	col1	32	0.371505	1.18633	0.0276067	TTNT
Phosphate (inorganic)	col1	33	0.380039	1.21358	0.0272519	TTNT
Red blood cell distrib. width (%)	col1	34	0.388424	1.24035	0.0267729	TTNT
Calcium	col1	35	0.396719	1.26684	0.0264914	TTNT
Uric Acid	col1	36	0.404999	1.29328	0.0264383	TTNT
Neutrophil granulocytes (%)	col1	37	0.413186	1.31943	0.0261446	TTNT
Leukocytes (#)	col1	38	0.421367	1.34555	0.0261232	TTNT
pO2	col1	39	0.42954	1.37165	0.0260986	TTNT
CYFRA 21-1	col1	40	0.437653	1.39756	0.025909	TTNT
Liver metastasis	col1	41	0.445653	1.4231	0.0255461	TTNT
FT4	col1	42	0.453439	1.44796	0.0248626	TTNT
Platelet distribution width (abs)	col1	43	0.46116	1.47262	0.0246566	TTNT
Systolic blood pressure	col1	44	0.468693	1.49668	0.0240551	TTNT
Diastolic blood pressure	col1	45	0.476156	1.52051	0.0238302	TTNT
Urea Nitrogen	col1	46	0.483604	1.54429	0.0237843	TTNT
Normoblasts (%)	col1	47	0.490946	1.56774	0.0234459	TTNT
Normoblasts (#)	col1	48	0.498268	1.59112	0.0233793	TTNT
Muscle (abdominal)	col1	49	0.505582	1.61447	0.0233573	TTNT
TSH	col1	50	0.512839	1.63765	0.0231736	TTNT
MPV	col1	51	0.520088	1.6608	0.0231484	TTNT
Smoker	col1	52	0.527314	1.68387	0.0230745	TTNT
Platelets (#)	col1	53	0.534517	1.70687	0.0230018	TTNT
INR	col1	54	0.541648	1.72964	0.0227707	TTNT
CA15-3	col1	55	0.548749	1.75232	0.0226735	TTNT
Urea	col1	56	0.555815	1.77488	0.0225638	TTNT
Neutrophil granulocytes (#)	col1	57	0.562848	1.79734	0.0224596	TTNT
Blood Glucose	col1	58	0.56984	1.81967	0.0223283	TTNT
Hemoglobin	col1	59	0.57678	1.84183	0.0221604	TTNT
Creatinine	col1	60	0.583713	1.86397	0.0221411	TTNT
Sodium	col1	61	0.590622	1.88603	0.0220605	TTNT
Red blood cell distrib. width (abs)	col1	62	0.597458	1.90786	0.0218304	TTNT
PSA	col1	63	0.604284	1.92966	0.0217982	TTNT
Platelet distribution width (%)	col1	64	0.611095	1.95141	0.0217475	TTNT
SAT (abdominal)	col1	65	0.617813	1.97286	0.0214526	TTNT
Hematocrit	col1	66	0.624529	1.99431	0.0214473	TTNT
Plateletcrit (%)	col1	67	0.631242	2.01574	0.0214363	TTNT
Basophil granulocytes (%)	col1	68	0.637933	2.03711	0.0213658	TTNT
Bone metastasis	col1	69	0.644595	2.05838	0.0212729	TTNT
SCC	col1	70	0.651248	2.07963	0.0212475	TTNT
Body temperature	col1	71	0.657873	2.10078	0.0211551	TTNT
NSCLC	col1	72	0.664454	2.1218	0.0210148	TTNT
sO2 (%)	col1	73	0.670995	2.14269	0.0208886	TTNT
NSE	col1	74	0.67752	2.16352	0.020836	TTNT
Lipase	col1	75	0.684045	2.18436	0.0208356	TTNT
TAT (abdominal)	col1	76	0.690567	2.20518	0.0208259	TTNT
BMI	col1	77	0.697	2.22573	0.020543	TTNT
VAT (abdominal)	col1	78	0.703409	2.24619	0.020464	TTNT
Basophil granulocytes (#)	col1	79	0.709702	2.26629	0.020098	TTNT
Erythrocytes (#)	col1	80	0.715936	2.28619	0.0199057	TTNT
MCHC	col1	81	0.722142	2.30601	0.0198183	TTNT
Body height	col1	82	0.728346	2.32583	0.0198122	TTNT
Potassium	col1	83	0.734548	2.34563	0.0198047	TTNT
EGFR mutation	col1	84	0.740698	2.36527	0.0196373	TTNT
IMAT (abdominal)	col1	85	0.746816	2.38481	0.0195381	TTNT
SCLC	col1	86	0.752918	2.40429	0.0194839	TTNT
ALT	col1	87	0.758978	2.42364	0.0193517	TTNT
Pack years	col1	88	0.765032	2.44297	0.0193326	TTNT
MCV	col1	89	0.771071	2.46226	0.0192832	TTNT
Bone (abdominal)	col1	90	0.777081	2.48145	0.0191928	TTNT
Age	col1	91	0.783034	2.50046	0.0190094	TTNT
CEA	col1	92	0.788978	2.51944	0.0189801	TTNT
Body weight	col1	93	0.794889	2.53832	0.0188775	TTNT
Monocytes (%)	col1	94	0.800761	2.55707	0.0187495	TTNT
Eosinophil granulocytes (%)	col1	95	0.806618	2.57577	0.018703	TTNT
CA19-9	col1	96	0.812364	2.59412	0.0183498	TTNT
Eosinophil granulocytes (#)	col1	97	0.818021	2.61218	0.018064	TTNT
Bilirubin (total)	col1	98	0.823528	2.62977	0.017586	TTNT
Other metastasis	col1	99	0.828837	2.64672	0.016952	TTNT
Adenocarcinoma histology	col1	100	0.833979	2.66314	0.0164215	TTNT
MCH	col1	101	0.839049	2.67933	0.0161898	TTNT
TP53 mutation	col1	102	0.843936	2.69494	0.0156039	TTNT
KRAS mutation	col1	103	0.848772	2.71038	0.0154442	TTNT
Lung metastasis	col1	104	0.853503	2.72549	0.0151081	TTNT
Cancertype_Sarkom	col1	105	0.858206	2.7405	0.0150159	TTNT
Peritoneal metastasis	col1	106	0.862617	2.75459	0.0140869	TTNT
Adrenal metastasis	col1	107	0.866834	2.76806	0.0134657	TTNT
Squamous histology	col1	108	0.870966	2.78125	0.0131933	TTNT
Lymph node metastasis	col1	109	0.875072	2.79436	0.0131115	TTNT
Glioblastoma histology	col1	110	0.879096	2.80721	0.0128512	TTNT
Pleural metastasis	col1	111	0.88299	2.81965	0.0124333	TTNT
Brain metastasis	col1	112	0.886716	2.83155	0.0119003	TTNT
Melanoma histology	col1	113	0.890293	2.84297	0.0114203	TTNT
Astrocytoma histology	col1	114	0.893656	2.85371	0.0107401	TTNT
CCA	col1	115	0.896981	2.86432	0.0106168	TTNT
Leiomyosarcoma histology	col2	116	0.900263	2.8748	0.0104808	TTNT
HCC	col2	117	0.903332	2.88461	0.00980202	TTNT
Ewing's sarcoma histology	col2	118	0.90633	2.89418	0.00957407	TTNT
Ductal histology	col2	119	0.90931	2.9037	0.00951597	TTNT
Small cell histology	col2	120	0.912217	2.91298	0.00928238	TTNT
Neuroendocrine histology	col2	121	0.915054	2.92204	0.00905966	TTNT
Mesothelioma histology	col2	122	0.917887	2.93108	0.00904508	TTNT
Sex	col2	123	0.920718	2.94012	0.00904024	TTNT
Liposarcoma histology	col2	124	0.923499	2.949	0.00888038	TTNT
Cisplatin	col2	125	0.926185	2.95758	0.0085778	TTNT
Lung	col2	126	0.928644	2.96543	0.00785088	TTNT
Sec. malignancies (respiratory/digestive, C78)	col2	127	0.930956	2.97282	0.00738404	TTNT
Sec. malignancies (other sites, C79)	col2	128	0.932809	2.97873	0.00591609	TTNT
Gemcitabine	col2	129	0.934614	2.9845	0.00576625	TTNT
Carboplatin	col2	130	0.936285	2.98983	0.0053354	TTNT
Testis	col2	131	0.937918	2.99505	0.00521527	TTNT
Folinic acid	col2	132	0.939514	3.00015	0.00509599	TTNT
Other	col2	133	0.941088	3.00517	0.005025	TTNT
Letrozole	col2	134	0.942585	3.00995	0.00478146	TTNT
ctx_Fluorouracil	col2	135	0.944059	3.01466	0.00470743	TTNT
Pancreas	col2	136	0.945313	3.01866	0.00400435	TTNT
Etoposide	col2	137	0.946494	3.02244	0.00377173	TTNT
Essential (primary) hypertension	col2	138	0.947628	3.02606	0.00362109	TTNT
Colon	col2	139	0.948733	3.02959	0.00352827	TTNT
Paclitaxel	col2	140	0.949804	3.03301	0.00341968	TTNT
Pemetrexed	col2	141	0.950809	3.03621	0.00320743	TTNT
Sec. malignancies (lymph nodes, C77)	col2	142	0.951802	3.03939	0.00317323	TTNT
Oxaliplatin	col2	143	0.952613	3.04198	0.00258932	TTNT
Ifosfamide	col2	144	0.953415	3.04454	0.00256064	TTNT
Breast	col2	145	0.954216	3.04709	0.00255677	TTNT
Bone marrow biopsy without incision	col2	146	0.955014	3.04964	0.00254993	TTNT
High voltage radiotherapy	col2	147	0.955758	3.05202	0.00237369	TTNT
Rectum	col2	148	0.956499	3.05438	0.0023681	TTNT
Sarcoma	col2	149	0.957213	3.05666	0.00227973	TTNT
Melanoma	col2	150	0.957921	3.05893	0.00226149	TTNT
Imatinib	col2	151	0.95861	3.06113	0.00220048	TTNT
Epirubicin	col2	152	0.959299	3.06332	0.00219748	TTNT
Docetaxel	col2	153	0.959929	3.06534	0.00201229	TTNT
Vinorelbine	col2	154	0.960555	3.06734	0.0020014	TTNT
Irradiation planning for percutaneous irradiation and brachytherapy	col2	155	0.961154	3.06925	0.00190981	TTNT
Tamoxifen	col2	156	0.961751	3.07116	0.00190834	TTNT
Partial (breast-conserving) excision of the mamma	col2	157	0.962332	3.07301	0.00185478	TTNT
Insertion and replacement of catheter in central nervous system vessels	col2	158	0.962902	3.07483	0.00181885	TTNT
Type 2 diabetes mellitus	col2	159	0.963452	3.07659	0.00175833	TTNT
Vincristine	col2	160	0.964	3.07834	0.00175011	TTNT
Nicotine dependence	col2	161	0.964543	3.08007	0.00173315	TTNT
Other	col2	162	0.965075	3.08177	0.00169921	TTNT
Construction of treatment aids in radiotherapy	col2	163	0.965602	3.08345	0.00168188	TTNT
Other blood vessel operations	col2	164	0.966119	3.0851	0.00165242	TTNT
Moderately complex and intensive block chemotherapy	col2	165	0.966632	3.08674	0.00163687	TTNT
Whole-body plethysmography	col2	166	0.967127	3.08832	0.0015817	TTNT
Complex treatment of acute pain	col2	167	0.967616	3.08988	0.00156129	TTNT
Irinotecan	col2	168	0.968099	3.09142	0.00154081	TTNT
Brain	col2	169	0.968578	3.09296	0.00153106	TTNT
Other disorders of fluid, electrolyte and acid-base balance	col2	170	0.969054	3.09447	0.00151908	TTNT
Abnormalities of breathing	col2	171	0.969529	3.09599	0.00151835	TTNT
Diagnostic tracheobronchoscopy	col2	172	0.969992	3.09747	0.00147739	TTNT
Pain	col2	173	0.970436	3.09889	0.00141961	TTNT
Cardiac and vascular implants and grafts (Z95)	col2	174	0.970871	3.10028	0.00138846	TTNT
Doxorubicin	col2	175	0.971302	3.10165	0.00137486	TTNT
Pembrolizumab	col2	176	0.97173	3.10302	0.00136578	TTNT
Other chronic obstructive pulmonary disease	col2	177	0.972143	3.10434	0.00132171	TTNT
Chronic kidney disease (CKD)	col2	178	0.972548	3.10563	0.00129052	TTNT
Radical excision of diseased dermal tissue	col2	179	0.972948	3.10691	0.00127789	TTNT
Radiation simulation for external irradiation and brachytherapy	col2	180	0.973347	3.10818	0.00127439	TTNT
Excision of individual lymph nodes	col2	181	0.973745	3.10946	0.00127304	TTNT
Stomach	col2	182	0.97414	3.11072	0.00126092	TTNT
Ascites	col2	183	0.974533	3.11197	0.00125453	TTNT
Microsurgical technique	col2	184	0.974924	3.11322	0.00124898	TTNT
Monitoring of cardiovascular and respiratory systems with measurement of central venous pressure	col2	185	0.975314	3.11446	0.0012429	TTNT
Malaise and fatigue	col2	186	0.975693	3.11568	0.00121104	TTNT
Nivolumab	col2	187	0.976066	3.11687	0.00119166	TTNT
Disorders of lipoprotein metabolism (E78)	col2	188	0.976436	3.11805	0.00118266	TTNT
Volume depletion	col2	189	0.976799	3.11921	0.00115739	TTNT
Aphagia and dysphagia	col2	190	0.977144	3.12031	0.00110246	TTNT
Topotecan	col2	191	0.977483	3.12139	0.00108287	TTNT
Ovary	col2	192	0.977816	3.12246	0.00106401	TTNT
Melphalan	col2	193	0.978145	3.12351	0.00105033	TTNT
Lomustine	col2	194	0.978474	3.12456	0.00105018	TTNT
Durvalumab	col2	195	0.978801	3.1256	0.00104428	TTNT
Diagnostic laryngoscopy	col2	196	0.979113	3.1266	0.000996442	TTNT
Chronic ischemic heart disease	col2	197	0.979423	3.12759	0.000989951	TTNT
Clinical examination under general anaesthesia	col2	198	0.979729	3.12856	0.000976003	TTNT
Bevacizumab	col2	199	0.980032	3.12953	0.000966672	TTNT
Intravenous anesthetics	col2	200	0.980326	3.13047	0.000940389	TTNT
Non complex chemotherapy	col2	201	0.98062	3.13141	0.000938031	TTNT
Personal history of malignant neoplasm	col2	202	0.980908	3.13233	0.000919847	TTNT
Diagnostic pharyngoscopy	col2	203	0.981193	3.13324	0.000911728	TTNT
Liver	col2	204	0.981479	3.13415	0.000911036	TTNT
Acquired absence of organs	col2	205	0.981755	3.13503	0.000881782	TTNT
Cetuximab	col2	206	0.98203	3.13591	0.000878765	TTNT
Diagnostic oesophagoscopy	col2	207	0.982303	3.13678	0.000871661	TTNT
Overweight and obesity	col2	208	0.982575	3.13765	0.000870085	TTNT
PEG liposomal Doxorubicin	col2	209	0.982835	3.13848	0.000827633	TTNT
Pleural effusion	col2	210	0.983094	3.13931	0.000827543	TTNT
Local flap in skin	col2	211	0.983347	3.14012	0.000808329	TTNT
Acute posthemorrhagic anemia	col2	212	0.983596	3.14091	0.000794912	TTNT
Erlotinib	col2	213	0.98384	3.14169	0.000778364	TTNT
Dacarbazine	col2	214	0.984079	3.14246	0.000765622	TTNT
Capecitabine	col2	215	0.984319	3.14322	0.000765115	TTNT
Heart failure	col2	216	0.98455	3.14396	0.000739076	TTNT
Opening the skull via the calvarium	col2	217	0.984779	3.14469	0.000731413	TTNT
Other operations on the intestine	col2	218	0.985008	3.14542	0.00072952	TTNT
Gastritis and duodenitis	col2	219	0.985234	3.14614	0.00072215	TTNT
Temozolomide	col2	220	0.985456	3.14685	0.000709512	TTNT
Other hypothyroidism	col2	221	0.985675	3.14755	0.000698392	TTNT
Local excision of diseased dermal and epidermal tissue	col2	222	0.985893	3.14825	0.000696396	TTNT
Eye	col2	223	0.986105	3.14892	0.000677056	TTNT
Pharyngeal biopsy without incision	col2	224	0.986313	3.14959	0.00066537	TTNT
Reoperation	col2	225	0.986521	3.15025	0.00066242	TTNT
Other disorders of urinary system	col2	226	0.986725	3.1509	0.000652052	TTNT
Benign prostatic hyperplasia	col2	227	0.986928	3.15155	0.000647593	TTNT
Head and Neck	col2	228	0.98713	3.1522	0.000646929	TTNT
Simple endotracheal intubation	col2	229	0.987333	3.15284	0.000645885	TTNT
Bladder	col2	230	0.987534	3.15349	0.000643491	TTNT
Esophagus	col2	231	0.987734	3.15413	0.000638541	TTNT
Laparotomy	col2	232	0.98793	3.15475	0.00062596	TTNT
Insertion, replacement and removal of ureteral stent	col2	233	0.988126	3.15538	0.00062592	TTNT
Phlebitis and thrombophlebitis	col2	234	0.988319	3.156	0.000616325	TTNT
Mitomycin	col2	235	0.98851	3.1566	0.000608275	TTNT
Intraoperative neurophysiological monitoring	col2	236	0.9887	3.15721	0.00060705	TTNT
Excision and destruction of diseased intracranial tissue	col2	237	0.988887	3.15781	0.000599198	TTNT
Prostate	col2	238	0.989075	3.15841	0.000597926	TTNT
Uterus	col2	239	0.989258	3.15899	0.000585643	TTNT
Angina pectoris	col2	240	0.98944	3.15958	0.00058196	TTNT
Cyclophosphamide	col2	241	0.989622	3.16015	0.000579646	TTNT
Anemia in chronic diseases	col2	242	0.989802	3.16073	0.000575621	TTNT
Transarterial left heart cardiac catheterization	col2	243	0.989981	3.1613	0.000572903	TTNT
Skin (C44)	col2	244	0.990161	3.16188	0.000572041	TTNT
Abdominal and pelvic pain	col2	245	0.990339	3.16245	0.000570848	TTNT
Epilepsy and recurrent seizures	col2	246	0.990515	3.16301	0.000561056	TTNT
Nausea and vomiting	col2	247	0.99069	3.16356	0.00055756	TTNT
Other anemias	col2	248	0.990862	3.16412	0.000551723	TTNT
Atrial fibrillation and flutter	col2	249	0.991034	3.16466	0.000547838	TTNT
Purpura and other hemorrhagic conditions	col2	250	0.991205	3.16521	0.000545897	TTNT
Ipilimumab	col2	251	0.991369	3.16573	0.000523588	TTNT
Gastro-esophageal reflux disease	col2	252	0.991532	3.16626	0.000521784	TTNT
Uterus	col2	253	0.991695	3.16677	0.000518759	TTNT
Sorafenib	col2	254	0.991857	3.16729	0.000518657	TTNT
Reconstruction of meninges	col2	255	0.992016	3.1678	0.000508296	TTNT
Restoration of skin	col2	256	0.992174	3.1683	0.000501901	TTNT
Respiratory failure	col2	257	0.992331	3.16881	0.000501838	TTNT
nab-Paclitaxel	col2	258	0.992488	3.16931	0.000500933	TTNT
Fibrosis and cirrhosis of liver	col2	259	0.992638	3.16979	0.000479112	TTNT
Fever	col2	260	0.992785	3.17026	0.000470509	TTNT
Nonrheumatic mitral valve disorders	col2	261	0.992932	3.17072	0.000469037	TTNT
Small intestine	col2	262	0.993071	3.17117	0.000444664	TTNT
Monitoring of cardiovascular and respiratory systems	col2	263	0.993208	3.17161	0.000438106	TTNT
Biliary tract	col2	264	0.993345	3.17204	0.000435553	TTNT
Trastuzumab	col2	265	0.993479	3.17247	0.000429675	TTNT
Therapeutic intravascular catheterization and cannulation	col2	266	0.993611	3.17289	0.000420338	TTNT
Pazopanib	col2	267	0.993742	3.17331	0.000417869	TTNT
Head and Neck	col2	268	0.993871	3.17372	0.000412283	TTNT
Atherosclerosis	col2	269	0.993997	3.17413	0.000404371	TTNT
Diverticular disease of intestine	col2	270	0.994121	3.17452	0.000392889	TTNT
Trametinib	col2	271	0.994243	3.17491	0.000391089	TTNT
Radical cervical lymphadenectomy	col2	272	0.994365	3.1753	0.000388369	TTNT
Kidney	col2	273	0.994486	3.17569	0.000386188	TTNT
Excision of muscle, tendon and fascia	col2	274	0.994606	3.17607	0.000385497	TTNT
Lenvatinib	col2	275	0.994725	3.17645	0.000378853	TTNT
Hypertensive heart disease	col2	276	0.994843	3.17683	0.000375961	TTNT
Enlarged lymph nodes	col2	277	0.99496	3.1772	0.000375778	TTNT
Nonrheumatic aortic valve disorders	col2	278	0.995077	3.17758	0.000373088	TTNT
Sarcoma	col2	279	0.995192	3.17794	0.000368211	TTNT
Head and Neck	col2	280	0.995305	3.1783	0.000358726	TTNT
Use of navigation system	col2	281	0.995415	3.17865	0.000352489	TTNT
Cholecystectomy	col2	282	0.995525	3.179	0.000349662	TTNT
Other cardiac arrhythmias	col2	283	0.995633	3.17935	0.000344313	TTNT
Head and Neck	col2	284	0.99574	3.17969	0.000343655	TTNT
Disorders of purine and pyrimidine metabolism	col2	285	0.995845	3.18003	0.000336079	TTNT
Hepatomegaly and splenomegaly	col2	286	0.995951	3.18036	0.000336052	TTNT
Intraoperative use of scanning techniques	col2	287	0.996054	3.1807	0.000331582	TTNT
Dorsalgia	col2	288	0.996158	3.18103	0.000331049	TTNT
Epidural injection and infusion for pain therapy	col2	289	0.996262	3.18136	0.000330996	TTNT
Gallbladder	col2	290	0.996365	3.18169	0.000329285	TTNT
Mesothelioma	col2	291	0.996468	3.18202	0.000328953	TTNT
Abnormalities of gait and mobility	col2	292	0.99657	3.18234	0.000326999	TTNT
Diagnostic urethrocystoscopy	col2	293	0.996671	3.18266	0.000320233	TTNT
Other operations on the retina	col2	294	0.996771	3.18298	0.000319425	TTNT
Other aplastic anemias and other bone marrow failure syndromes	col2	295	0.99687	3.1833	0.000316455	TTNT
Fluorescence-assisted therapy	col2	296	0.996967	3.18361	0.000310737	TTNT
Symptoms and signs concerning food and fluid intake	col2	297	0.997064	3.18392	0.000310519	TTNT
Other bacterial agents	col2	298	0.99716	3.18423	0.000306184	TTNT
Rectosigmoid junction	col2	299	0.997256	3.18453	0.000305187	TTNT
Destruction of diseased retina and choroidea tissue	col2	300	0.99735	3.18483	0.000302504	TTNT
Thyroid gland	col2	301	0.997445	3.18514	0.000302087	TTNT
Other abnormalities of plasma proteins	col2	302	0.997536	3.18543	0.000291912	TTNT
Alcohol related disorders	col2	303	0.997626	3.18571	0.000285608	TTNT
Streptococcus, Staphylococcus, and Enterococcus	col2	304	0.997715	3.186	0.000284483	TTNT
Disorders of mineral metabolism	col2	305	0.997803	3.18628	0.000281754	TTNT
Obstructive and reflux uropathy	col2	306	0.997891	3.18656	0.000279927	TTNT
Neutropenia	col2	307	0.997979	3.18684	0.000279889	TTNT
Other diseases of biliary tract	col2	308	0.998064	3.18711	0.000272835	TTNT
Sleep disorders	col2	309	0.998147	3.18738	0.000263611	TTNT
Sarcoma	col2	310	0.998229	3.18764	0.000263497	TTNT
Pneumonia	col2	311	0.998311	3.1879	0.000260288	TTNT
Iron deficiency anemia	col2	312	0.998391	3.18816	0.000256254	TTNT
Other coagulation defects	col2	313	0.998471	3.18841	0.000255492	TTNT
Other functional intestinal disorders	col2	314	0.998551	3.18867	0.000254965	TTNT
Dabrafenib	col2	315	0.998628	3.18891	0.000246393	TTNT
Urethra	col2	316	0.998703	3.18915	0.000240851	TTNT
Head and Neck	col2	317	0.998778	3.18939	0.000239887	TTNT
Vulva	col2	318	0.998853	3.18963	0.000239241	TTNT
Fulvestrant	col2	319	0.998927	3.18987	0.000235448	TTNT
Biopsy without incision on mouth and oral cavity	col2	320	0.998999	3.1901	0.000230268	TTNT
Head and Neck	col2	321	0.99907	3.19033	0.000226993	TTNT
Atezolizumab	col2	322	0.99914	3.19055	0.000224461	TTNT
Incisional biopsy of digestive organs and peritoneum	col2	323	0.99921	3.19077	0.00022094	TTNT
Diseases of vocal cords and larynx	col2	324	0.999276	3.19098	0.000212073	TTNT
Sarcoma	col2	325	0.999336	3.19117	0.000190227	TTNT
Sunitinib	col2	326	0.999392	3.19135	0.000179451	TTNT
Heart	col2	327	0.999447	3.19153	0.00017708	TTNT
Uterus	col2	328	0.999501	3.1917	0.000172867	TTNT
Head and Neck	col2	329	0.999553	3.19187	0.000165677	TTNT
Head and Neck	col2	330	0.999603	3.19203	0.000159033	TTNT
Head and Neck	col2	331	0.999647	3.19217	0.000141239	TTNT
Other endocrine gland	col2	332	0.999685	3.19229	0.000119603	TTNT
Head and Neck	col2	333	0.999718	3.1924	0.000106601	TTNT
Head and Neck	col2	334	0.99975	3.1925	0.000102901	TTNT
Head and Neck	col2	335	0.999776	3.19258	8.06831e-05	TTNT
Anus	col2	336	0.999799	3.19265	7.59387e-05	TTNT
Head and Neck	col2	337	0.999823	3.19273	7.38317e-05	TTNT
Head and Neck	col2	338	0.999846	3.1928	7.37535e-05	TTNT
Kidney	col2	339	0.999867	3.19287	6.80562e-05	TTNT
Other digestive organs	col2	340	0.999888	3.19294	6.79521e-05	TTNT
Sarcoma	col2	341	0.999907	3.193	6.0088e-05	TTNT
Thymus	col2	342	0.999925	3.19306	5.77607e-05	TTNT
Head and Neck	col2	343	0.999939	3.1931	4.28382e-05	TTNT
Ureter	col2	344	0.99995	3.19314	3.71825e-05	TTNT
Penis	col2	345	0.999961	3.19317	3.37502e-05	TTNT
Adrenal gland	col2	346	0.999971	3.1932	3.1596e-05	TTNT
Female genital	col2	347	0.99998	3.19323	3.00648e-05	TTNT
Nintedanib	col2	348	0.999988	3.19326	2.49802e-05	TTNT
Head and Neck	col2	349	0.999994	3.19328	2.00588e-05	TTNT
CNS	col2	350	1	3.1933	1.84157e-05	TTNT
