# Supplementary material for: Decoding pan-cancer treatment outcomes using multimodal real-world data and explainable artificial intelligence
Source: Nat Cancer. 2025 Jan 30;6(2):307–22. doi: 10.1038/s43018-024-00891-1 (PMC11864985; doi:10.1038/s43018-024-00891-1)
Supplement: Supplementary file 13 — Statistical Source Data. [file 43018_2024_891_MOESM13_ESM.xlsx]

## Sheet: ExtFig6A
feature_names	LRP	value	target
CRP	-0.051689	-0.524363	OS
CRP	-0.181596	-0.705036	OS
CRP	-0.0872655	-0.37265	OS
CRP	-0.207201	-0.715285	OS
CRP	-0.113279	-0.716189	OS
CRP	-0.0928671	-0.704233	OS
CRP	-0.0340781	-0.204979	OS
CRP	-0.0586065	-0.591836	OS
CRP	-0.109885	-0.721254	OS
CRP	0.00441645	0.456288	OS
CRP	-0.0521269	-0.523561	OS
CRP	-0.0203515	0.0339832	OS
CRP	0.054431	0.981774	OS
CRP	-0.119269	-0.709729	OS
CRP	0.144371	3.68986	OS
CRP	-0.0360061	0.0621063	OS
CRP	-0.000984751	0.201382	OS
CRP	-0.084867	-0.415983	OS
CRP	-0.0357185	-0.258088	OS
CRP	-0.0864411	-0.51038	OS
CRP	0.108128	2.15007	OS
CRP	-0.0964914	-0.706104	OS
CRP	-0.00170149	-0.504578	OS
CRP	-0.0737601	-0.412083	OS
CRP	-0.0744649	-0.729268	OS
CRP	-0.00450607	-0.414765	OS
CRP	-0.126517	-0.70582	OS
CRP	-0.121324	-0.699221	OS
CRP	-0.0452507	0.406388	OS
CRP	-0.0398875	-0.437785	OS
CRP	-0.0367754	-0.0785327	OS
CRP	-0.0274915	-0.716082	OS
CRP	0.0117931	0.524166	OS
CRP	-0.0940681	-0.709537	OS
CRP	-0.121378	-0.715092	OS
CRP	-0.0576437	-0.327543	OS
CRP	-0.0598054	-0.185545	OS
CRP	-0.194167	-0.724914	OS
CRP	-0.112707	-0.583278	OS
CRP	0.106606	1.48922	OS
CRP	0.242077	1.74361	OS
CRP	-0.000437678	0.221411	OS
CRP	0.0230152	1.31296	OS
CRP	0.0407738	0.769787	OS
CRP	-0.101734	-0.709133	OS
CRP	-0.00449109	0.702895	OS
CRP	-0.0605534	-0.725211	OS
CRP	-0.0954696	-0.721112	OS
CRP	-0.150391	-0.708913	OS
CRP	-0.0199883	-0.215741	OS
CRP	0.0411697	1.29243	OS
CRP	-0.101058	-0.134762	OS
CRP	0.0155923	-0.710424	OS
CRP	-0.0879496	-0.701893	OS
CRP	-0.061805	-0.729333	OS
CRP	-0.118501	-0.708313	OS
CRP	0.00356911	0.567368	OS
CRP	-0.0888628	-0.720038	OS
CRP	-0.105588	-0.705991	OS
CRP	-0.130052	-0.582028	OS
CRP	0.239807	2.95404	OS
CRP	-0.088241	-0.699469	OS
CRP	-0.0771958	-0.716388	OS
CRP	0.000195765	0.272234	OS
CRP	-0.0363121	-0.370519	OS
CRP	-0.0367489	-0.0552763	OS
CRP	-0.12665	-0.720999	OS
CRP	-0.100793	-0.711018	OS
CRP	-0.0124629	0.233529	OS
CRP	-0.0417815	-0.70482	OS
CRP	-0.055569	-0.46859	OS
CRP	-0.118136	-0.377561	OS
CRP	-0.125257	-0.713023	OS
CRP	-0.0646592	-0.716039	OS
CRP	-0.0825924	-0.709746	OS
CRP	-0.0308307	0.129142	OS
CRP	0.0147761	0.442452	OS
CRP	-0.121774	-0.388098	OS
CRP	-0.0965486	-0.699737	OS
CRP	-0.0458653	-0.255644	OS
CRP	-0.0287548	-0.715012	OS
CRP	-0.0563839	-0.697595	OS
CRP	-0.0876412	-0.707309	OS
CRP	0.257006	2.19383	OS
CRP	-0.0287996	0.0611947	OS
CRP	0.0858392	2.62514	OS
CRP	-0.0536505	-0.721887	OS
CRP	-0.116185	-0.690851	OS
CRP	-0.106716	-0.691715	OS
CRP	-0.0711786	-0.73064	OS
CRP	0.138819	1.77304	OS
CRP	-0.0813312	-0.713037	OS
CRP	-0.187186	-0.525817	OS
CRP	-0.0845513	-0.706752	OS
CRP	0.0476572	0.439607	OS
CRP	-0.0974674	-0.703145	OS
CRP	-0.139872	-0.715301	OS
CRP	0.0350754	0.802003	OS
CRP	-0.142803	-0.725124	OS
CRP	0.0714674	1.10342	OS
CRP	-0.117863	-0.712562	OS
CRP	-0.045893	-0.222861	OS
CRP	-0.0475067	-0.710143	OS
CRP	-0.0705328	-0.49618	OS
CRP	0.00942001	0.172414	OS
CRP	-0.0267889	0.199572	OS
CRP	-0.104426	-0.461177	OS
CRP	-0.0823382	-0.699396	OS
CRP	0.0661878	1.58927	OS
CRP	-0.0171023	0.378945	OS
CRP	-0.0443079	-0.0204128	OS
CRP	-0.0139488	0.113883	OS
CRP	-0.0159215	2.31987	OS
CRP	-0.0147315	-0.55638	OS
CRP	-0.0453196	-0.708553	OS
CRP	-0.117129	-0.726387	OS
CRP	-0.0981279	-0.40189	OS
CRP	-0.079473	-0.549075	OS
CRP	-0.0111191	-0.705738	OS
CRP	0.121098	1.49855	OS
CRP	0.18082	3.87954	OS
CRP	0.0897624	1.05914	OS
CRP	-0.0425514	-0.708185	OS
CRP	-0.12266	-0.718152	OS
CRP	-0.0695768	-0.719767	OS
CRP	-0.121785	-0.724768	OS
CRP	-0.0720229	-0.709198	OS
CRP	-0.0809866	-0.718186	OS
CRP	-0.0721241	-0.396557	OS
CRP	-0.154238	-0.703481	OS
CRP	-0.037338	-0.567712	OS
CRP	0.0315798	1.21027	OS
CRP	-0.108246	-0.524848	OS
CRP	-0.0724406	-0.716567	OS
CRP	-0.0625632	-0.700237	OS
CRP	-0.0291065	-0.726269	OS
CRP	0.00657525	1.08789	OS
CRP	-0.0709733	-0.710461	OS
CRP	-0.0119803	0.357746	OS
CRP	0.18978	2.81327	OS
CRP	0.0116251	0.50703	OS
CRP	-0.0658323	-0.195822	OS
CRP	0.120028	3.03652	OS
CRP	-0.0411476	-0.18166	OS
CRP	0.00968311	0.794047	OS
CRP	-0.0135822	-0.00110955	OS
CRP	-0.0561302	0.248846	OS
CRP	-0.0484086	-0.704318	OS
CRP	-0.062896	-0.534299	OS
CRP	-0.0432552	-0.490136	OS
CRP	0.0520034	1.82276	OS
CRP	-0.0609389	-0.431415	OS
CRP	-0.146326	-0.711718	OS
CRP	-0.0787241	-0.72964	OS
CRP	-0.0812486	-0.721416	OS
CRP	-0.0932791	-0.388348	OS
CRP	-0.158317	-0.390138	OS
CRP	0.00278507	0.184393	OS
CRP	0.0660871	1.50363	OS
CRP	-0.104375	-0.702188	OS
CRP	-0.0726176	-0.558139	OS
CRP	-0.105456	-0.714409	OS
CRP	-0.0611861	-0.71574	OS
CRP	-0.104248	-0.714489	OS
CRP	-0.0638076	-0.3607	OS
CRP	-0.139088	-0.70679	OS
CRP	0.0323903	0.615569	OS
CRP	-0.172963	-0.711399	OS
CRP	-0.0151374	2.67865	OS
CRP	-0.0177104	0.160851	OS
CRP	-0.112579	-0.713204	OS
CRP	-0.106411	-0.532943	OS
CRP	-0.0930784	-0.59111	OS
CRP	-0.0151132	0.716496	OS
CRP	0.128097	2.53409	OS
CRP	-0.083039	-0.459213	OS
CRP	0.0200973	0.650806	OS
CRP	-0.0170264	-0.126665	OS
CRP	-0.143589	-0.69459	OS
CRP	-0.0672084	-0.301184	OS
CRP	0.0129263	0.583456	OS
CRP	-0.113851	-0.700307	OS
CRP	-0.0758578	-0.519757	OS
CRP	0.134947	1.76891	OS
CRP	-0.0525122	-0.396648	OS
CRP	-0.0884311	-0.703204	OS
CRP	0.0190035	2.12609	OS
CRP	-0.100591	-0.715342	OS
CRP	-0.0652903	-0.715046	OS
CRP	-0.104736	-0.72305	OS
CRP	0.0167445	0.161403	OS
CRP	-0.112213	-0.49462	OS
CRP	-0.00711497	0.519437	OS
CRP	-0.0546216	-0.694822	OS
CRP	-0.0377818	-0.225643	OS
CRP	0.0112882	1.02323	OS
CRP	-0.0822791	-0.707997	OS
CRP	-0.115044	-0.480759	OS
CRP	-0.000473764	0.364356	OS
CRP	-0.0447642	-0.35748	OS
CRP	-0.0967589	-0.728253	OS
CRP	-0.0125094	0.35284	OS
CRP	-0.059689	-0.211389	OS
CRP	-0.0992071	-0.712193	OS
CRP	-0.107543	-0.709871	OS
CRP	0.00681585	0.300897	OS
CRP	-0.028724	-0.275191	OS
CRP	-0.122584	-0.717775	OS
CRP	0.023002	0.593382	OS
CRP	-0.0977756	-0.703407	OS
CRP	-0.0151837	-0.0461923	OS
CRP	-0.15237	-0.732056	OS
CRP	-0.0385478	-0.718605	OS
CRP	-0.0204866	-0.114435	OS
CRP	-0.0292379	-0.711878	OS
CRP	0.206326	3.60326	OS
CRP	-0.0541672	-0.475505	OS
CRP	-0.0835496	-0.716086	OS
CRP	-0.027005	-0.22	OS
CRP	-0.0923497	-0.159433	OS
CRP	-0.000170203	0.0453105	OS
CRP	0.0230282	0.655318	OS
CRP	-0.0981268	-0.697784	OS
CRP	-0.074617	-0.444655	OS
CRP	-0.123853	-0.726525	OS
CRP	-0.0607455	-0.439668	OS
CRP	-0.126518	-0.543	OS
CRP	-0.0343411	0.24326	OS
CRP	-0.10227	-0.720016	OS
CRP	-0.0764068	-0.453067	OS
CRP	0.0961323	3.52167	OS
CRP	-0.0942227	-0.73081	OS
CRP	-0.0298014	-0.317583	OS
CRP	-0.0114661	0.038564	OS
CRP	-0.0431247	-0.174197	OS
CRP	-0.117356	-0.480607	OS
CRP	-0.0462009	-0.6904	OS
CRP	-0.0193493	0.0792103	OS
CRP	0.0198431	0.800467	OS
CRP	0.0109971	-0.0642228	OS
CRP	0.0358472	1.28809	OS
CRP	-0.0784873	-0.704338	OS
CRP	-0.117867	-0.711924	OS
CRP	-0.0547467	-0.710324	OS
CRP	-0.11531	-0.493255	OS
CRP	-0.0941754	-0.706744	OS
CRP	0.00105853	0.276288	OS
CRP	-0.0413562	-0.135515	OS
CRP	-0.0812736	-0.705488	OS
CRP	-0.0797709	-0.579251	OS
CRP	-0.0580246	-0.198991	OS
CRP	-0.0501089	-0.355637	OS
CRP	0.10327	1.17819	OS
CRP	0.0119235	0.494532	OS
CRP	-0.0793623	-0.717647	OS
CRP	-0.106585	-0.549112	OS
CRP	-0.0285037	-0.489506	OS
CRP	-0.0322124	-0.114239	OS
CRP	0.0195819	0.988657	OS
CRP	-0.0613955	-0.724803	OS
CRP	-0.0570345	-0.235031	OS
CRP	-0.00563249	0.295949	OS
CRP	0.00338069	0.480661	OS
CRP	-0.0637739	-0.576799	OS
CRP	-0.0168519	-0.12319	OS
CRP	-0.0680798	-0.704029	OS
CRP	-0.00620148	0.31869	OS
CRP	-0.0666491	-0.335208	OS
CRP	0.00256623	0.474578	OS
CRP	-0.130353	-0.49089	OS
CRP	-0.0509555	-0.249513	OS
CRP	-0.0970541	-0.716047	OS
CRP	-0.0740584	-0.553612	OS
CRP	-0.103137	-0.531813	OS
CRP	-0.0390295	-0.71377	OS
CRP	-0.0977968	-0.715745	OS
CRP	0.0336376	0.509324	OS
CRP	-0.138126	-0.381948	OS
CRP	-0.0622886	-0.706896	OS
CRP	-0.0227201	-0.700833	OS
CRP	-0.0848098	-0.533081	OS
CRP	-0.0793058	-0.100061	OS
CRP	-0.106026	-0.487054	OS
CRP	-0.113679	-0.533622	OS
CRP	-0.0722583	-0.69466	OS
CRP	-0.126892	-0.590324	OS
CRP	-0.0427792	-0.0511146	OS
CRP	-0.0378427	-0.4743	OS
CRP	-0.0904911	-0.72198	OS
CRP	-0.0664921	-0.716441	OS
CRP	-0.132328	-0.716446	OS
CRP	0.0582685	1.11067	OS
CRP	-0.089676	-0.72615	OS
CRP	-0.0711231	-0.419985	OS
CRP	-0.0493446	-0.15452	OS
CRP	0.0394236	0.489151	OS
CRP	0.284745	1.89852	OS
CRP	-0.0454707	-0.716205	OS
CRP	-0.123018	-0.705142	OS
CRP	-0.0442662	-0.721976	OS
CRP	3.70917e-05	0.942262	OS
CRP	-0.0270012	-0.0726865	OS
CRP	-0.0536812	-0.114516	OS
CRP	0.0735315	2.82952	OS
CRP	-0.0293346	-0.00909286	OS
CRP	-0.116192	-0.722282	OS
CRP	-0.0393659	-0.720124	OS
CRP	-0.0452692	-0.187732	OS
CRP	-0.00265353	-0.49801	OS
CRP	-0.094578	-0.698489	OS
CRP	-0.0716184	-0.364713	OS
CRP	-0.0130926	0.00999382	OS
CRP	0.00918237	0.568736	OS
CRP	-0.058487	-0.207599	OS
CRP	-0.0434564	-0.530818	OS
CRP	-0.0285679	-0.0992496	OS
CRP	-0.132199	-0.456714	OS
CRP	-0.0640983	-0.698175	OS
CRP	-0.15087	-0.715947	OS
CRP	0.112935	1.56196	OS
CRP	-0.113439	-0.697513	OS
CRP	0.0547921	0.820642	OS
CRP	0.0362984	0.761287	OS
CRP	0.00373624	0.524129	OS
CRP	-0.0169543	0.147785	OS
CRP	0.0264674	0.702929	OS
CRP	-0.057106	-0.455393	OS
CRP	-0.0438709	-0.289422	OS
CRP	-0.066337	-0.329604	OS
CRP	-0.0740053	-0.690215	OS
CRP	-0.0919647	-0.706822	OS
CRP	0.0735456	0.881431	OS
CRP	-0.137615	-0.70287	OS
CRP	-0.0135883	0.296672	OS
CRP	0.0188646	1.00094	OS
CRP	-0.122368	-0.712133	OS
CRP	-0.0707656	-0.407957	OS
CRP	0.0524084	0.76371	OS
CRP	-0.12228	-0.556604	OS
CRP	-0.151158	-0.585423	OS
CRP	0.0392923	0.791713	OS
CRP	-0.0031953	0.993418	OS
CRP	-0.019009	0.12413	OS
CRP	0.00524854	0.174718	OS
CRP	0.0176539	0.732439	OS
CRP	-0.0849848	-0.704521	OS
CRP	-0.0768115	-0.453412	OS
CRP	0.0616672	1.60435	OS
CRP	-0.0761108	-0.7155	OS
CRP	-0.0500993	-0.245862	OS
CRP	-0.10191	-0.721493	OS
CRP	-0.0788137	-0.517786	OS
CRP	-0.0901392	-0.716013	OS
CRP	-0.136029	-0.710474	OS
CRP	-0.0626503	-0.535726	OS
CRP	-0.103041	-0.718866	OS
CRP	-0.0684719	-0.478838	OS
CRP	-0.123833	-0.706085	OS
CRP	-0.0491352	0.0315251	OS
CRP	-0.0388594	-0.234263	OS
CRP	-0.0796464	-0.398231	OS
CRP	0.0428136	1.55406	OS
CRP	-0.0466967	-0.269927	OS
CRP	-0.149872	-0.426794	OS
CRP	-0.0545503	-0.558573	OS
CRP	-0.0768286	-0.331182	OS
CRP	-0.00576237	0.561839	OS
CRP	-0.0440461	-0.22394	OS
CRP	-0.0295852	0.12873	OS
CRP	-0.0442948	-0.457434	OS
CRP	-0.139869	-0.729902	OS
CRP	-0.108224	-0.696589	OS
CRP	-0.0792068	-0.397714	OS
CRP	-0.0596357	-0.701578	OS
CRP	-0.112934	-0.704037	OS
CRP	-0.0572643	-0.697109	OS
CRP	-0.0371039	-0.235288	OS
CRP	-0.0161511	-0.508063	OS
CRP	-0.0679037	-0.038134	OS
CRP	-0.0631292	-0.702437	OS
CRP	0.0845895	0.929433	OS
CRP	0.266748	2.56874	OS
CRP	-0.0877388	-0.563598	OS
CRP	0.0388668	0.959118	OS
CRP	-0.0334396	-0.718417	OS
CRP	-0.0190137	0.135707	OS
CRP	0.0644144	1.04698	OS
CRP	-0.0938584	-0.699154	OS
CRP	-0.00143815	0.265163	OS
CRP	0.00461467	0.711381	OS
CRP	-0.0465641	-0.337293	OS
CRP	0.122434	2.42235	OS
CRP	-0.0657766	-0.436849	OS
CRP	0.167052	2.08478	OS
CRP	0.0180923	0.486263	OS
CRP	-0.125135	-0.711808	OS
CRP	-0.0555886	-0.713605	OS
CRP	0.0204367	3.30086	OS
CRP	-0.0697751	-0.451348	OS
CRP	-0.134998	-0.713183	OS
CRP	-0.0530064	-0.471947	OS
CRP	-0.0770433	-0.550748	OS
CRP	-0.0449191	-0.386198	OS
CRP	0.0606166	1.47938	OS
CRP	-0.117632	-0.711862	OS
CRP	-0.0429759	-0.71509	OS
CRP	-0.0142339	0.0111625	OS
CRP	-0.0253143	-0.498732	OS
CRP	-0.062817	-0.524518	OS
CRP	-0.083309	-0.495971	OS
CRP	0.139532	2.74107	OS
CRP	-0.0215262	0.0073706	OS
CRP	-0.0719271	-0.5865	OS
CRP	0.0112861	1.23209	OS
CRP	0.0227894	0.493816	OS
CRP	0.268267	3.01679	OS
CRP	0.043847	0.986942	OS
CRP	-0.0959124	-0.448287	OS
CRP	-0.0401291	-0.389062	OS
CRP	-0.0334668	0.236607	OS
CRP	0.0544589	1.95744	OS
CRP	-0.0912214	-0.721746	OS
CRP	-0.0499765	-0.0469722	OS
CRP	-0.0672245	-0.709511	OS
CRP	-0.00672794	0.280738	OS
CRP	-0.190664	-0.717151	OS
CRP	-0.0692535	-0.72474	OS
CRP	0.0307587	1.38786	OS
CRP	-0.0379856	-0.427433	OS
CRP	0.0613188	2.44413	OS
CRP	-0.098884	-0.492184	OS
CRP	-0.0984588	-0.577396	OS
CRP	-0.109237	-0.710748	OS
CRP	-0.104485	-0.706197	OS
CRP	-0.103109	-0.707893	OS
CRP	-0.00527422	-0.113475	OS
CRP	0.0134083	1.02843	OS
CRP	0.00668554	0.298178	OS
CRP	0.0178806	0.403181	OS
CRP	-0.0673479	-0.708695	OS
CRP	-0.0823617	-0.722451	OS
CRP	-0.0857115	-0.491431	OS
CRP	-0.0915846	-0.718938	OS
CRP	0.0701176	1.14959	OS
CRP	-0.050823	-0.0565537	OS
CRP	-0.00377273	0.410085	OS
CRP	-0.124215	-0.695471	OS
CRP	0.00332016	0.507381	OS
CRP	-0.0701251	-0.481967	OS
CRP	-0.117498	-0.705996	OS
CRP	-0.0749628	-0.388022	OS
CRP	0.105815	2.06508	OS
CRP	0.0373462	1.34106	OS
CRP	-0.0545668	3.31917	OS
CRP	-0.0608196	-0.0521118	OS
CRP	-0.146171	-0.716147	OS
CRP	-0.0664662	-0.413889	OS
CRP	-0.0801266	-0.565234	OS
CRP	-0.130486	-0.710537	OS
CRP	-0.151359	-0.699235	OS
CRP	-0.0192441	0.761666	OS
CRP	-0.042816	-0.156185	OS
CRP	-0.0132201	0.430754	OS
CRP	-0.070239	-0.493169	OS
CRP	-0.0975279	-0.728726	OS
CRP	-0.169027	-0.697339	OS
CRP	0.0592164	1.99385	OS
CRP	-0.105062	-0.444787	OS
CRP	-0.105201	-0.71279	OS
CRP	-0.174418	-0.708462	OS
CRP	0.0443054	1.10145	OS
CRP	-0.0222801	-0.551023	OS
CRP	0.216079	3.42439	OS
CRP	-0.0269884	0.0342331	OS
CRP	-0.134342	-0.32493	OS
CRP	-0.0883008	-0.712895	OS
CRP	0.0306904	0.597882	OS
CRP	-0.080872	-0.715449	OS
CRP	-0.0466151	-0.707877	OS
CRP	-0.125352	-0.720192	OS
CRP	0.0993125	1.5407	OS
CRP	0.0296403	1.05961	OS
CRP	-0.00347656	0.0918469	OS
CRP	-0.101357	-0.706364	OS
CRP	-0.0409566	-0.1495	OS
CRP	-0.152533	-0.694322	OS
CRP	-0.133609	-0.694295	OS
CRP	0.0257257	0.839934	OS
CRP	-0.064581	-0.125812	OS
CRP	-0.0650699	-0.716842	OS
CRP	-0.0160629	0.0587167	OS
CRP	0.123091	1.15738	OS
CRP	-0.115665	-0.712565	OS
CRP	-0.0617515	-0.730799	OS
CRP	-0.065145	-0.710315	OS
CRP	0.0157826	0.468647	OS
CRP	-0.034462	-0.288694	OS
CRP	-0.104762	-0.718975	OS
CRP	-0.0695079	-0.437862	OS
CRP	-0.0759125	-0.70754	OS
CRP	-0.121601	-0.712376	OS
CRP	7.5381e-05	0.309018	OS
CRP	0.00505558	0.348517	OS
CRP	-0.0356038	-0.364663	OS
CRP	-0.0749343	-0.707221	OS
CRP	-0.137841	-0.718614	OS
CRP	-0.222232	-0.573824	OS
CRP	-0.0792878	-0.49827	OS
CRP	0.157652	2.67004	OS
CRP	-0.117253	-0.727375	OS
CRP	0.0121866	0.557828	OS
CRP	0.457822	3.64022	OS
CRP	-0.140958	-0.713212	OS
CRP	-0.0373002	0.00444674	OS
CRP	-0.125346	-0.701449	OS
CRP	-0.00832653	-0.352367	OS
CRP	-0.0117135	0.126475	OS
CRP	-0.0707026	3.47059	OS
CRP	-0.190091	-0.715671	OS
CRP	-0.13028	-0.44302	OS
CRP	-0.0116683	-0.093979	OS
CRP	-0.0206453	-0.0650052	OS
CRP	0.504912	3.21496	OS
CRP	0.126216	1.99912	OS
CRP	-0.0770256	-0.707947	OS
CRP	-0.0204583	-0.5445	OS
CRP	-0.0317047	-0.507586	OS
CRP	-0.0345039	3.57026	OS
CRP	-0.167671	-0.707533	OS
CRP	-0.0257089	0.012189	OS
CRP	0.261013	3.61252	OS
CRP	-0.130424	-0.703717	OS
CRP	0.028383	0.503238	OS
CRP	-0.0497603	-0.399251	OS
CRP	-0.0609642	-0.528374	OS
CRP	-0.0454015	-0.710343	OS
CRP	-0.114184	-0.715159	OS
CRP	-0.017006	-0.0788913	OS
CRP	-0.0335192	-0.178225	OS
CRP	0.177856	2.31613	OS
CRP	-0.00640757	0.368052	OS
CRP	-0.0585019	-0.70642	OS
CRP	-0.0726948	-0.486954	OS
CRP	0.128567	2.06705	OS
CRP	-0.0292143	-0.711197	OS
CRP	-0.0152456	0.101324	OS
CRP	0.00341711	0.280812	OS
CRP	-0.0787879	-0.580675	OS
CRP	-0.0281947	0.302135	OS
CRP	0.0190516	2.24394	OS
CRP	-0.0207648	-0.0950654	OS
CRP	-0.0264012	-0.593907	OS
CRP	-0.0445571	-0.263412	OS
CRP	0.0585696	0.849956	OS
CRP	0.0973729	1.51417	OS
CRP	-0.124294	-0.712247	OS
CRP	-0.0105251	0.522085	OS
CRP	0.0443795	1.14693	OS
CRP	0.167047	3.21095	OS
CRP	0.00698394	0.378657	OS
CRP	-0.112139	-0.707727	OS
CRP	-0.150055	-0.722723	OS
CRP	-0.100139	-0.713595	OS
CRP	0.00797498	0.964999	OS
CRP	-0.125786	-0.692275	OS
CRP	0.00980732	1.13297	OS
CRP	0.117422	3.56199	OS
CRP	-0.14385	-0.707099	OS
CRP	-0.100328	-0.542987	OS
CRP	0.127613	1.39936	OS
CRP	-0.0147508	0.282957	OS
CRP	-0.0775674	-0.464241	OS
CRP	-0.0732298	-0.705291	OS
CRP	-0.0493056	-0.722933	OS
CRP	-0.0560191	-0.300462	OS
CRP	-0.131414	-0.709303	OS
CRP	-0.0958478	-0.420414	OS
CRP	0.0543377	0.976605	OS
CRP	-0.0113863	-0.487965	OS
CRP	0.091063	2.13488	OS
CRP	-0.0294194	-0.567187	OS
CRP	-0.0850448	-0.725784	OS
CRP	-0.00977674	0.509607	OS
CRP	-0.0143599	0.29352	OS
CRP	-0.0590852	-0.0443785	OS
CRP	-0.000614881	-0.255084	OS
CRP	-0.164617	-0.69795	OS
CRP	-0.143379	-0.713743	OS
CRP	-0.0470038	-0.51802	OS
CRP	-0.0849436	-0.710048	OS
CRP	-0.162379	2.89774	OS
CRP	-0.0272449	0.243893	OS
CRP	0.103467	2.27625	OS
CRP	-0.0916632	-0.585057	OS
CRP	-0.0286059	-0.482472	OS
CRP	0.152722	1.70155	OS
CRP	-0.133839	-0.71042	OS
CRP	-0.0378994	-0.380523	OS
CRP	-0.0158855	0.247002	OS
CRP	-0.0836083	-0.712484	OS
CRP	-0.0991764	-0.703835	OS
CRP	-0.0822512	-0.510536	OS
CRP	-0.0315602	-0.184027	OS
CRP	-0.0133743	-0.30518	OS
CRP	0.00761974	0.402891	OS
CRP	-0.129525	-0.698825	OS
CRP	0.0509563	1.30861	OS
CRP	-0.0727444	-0.702404	OS
CRP	-0.0542493	-0.429641	OS
CRP	-0.0689524	-0.709794	OS
CRP	-0.0173381	-0.70265	OS
CRP	-0.0585368	-0.463549	OS
CRP	-0.0766575	-0.372181	OS
CRP	-0.115685	-0.721967	OS
CRP	-0.058887	-0.420878	OS
CRP	-0.0245294	0.0846863	OS
CRP	0.0328767	0.465618	OS
CRP	-0.0164429	-0.712401	OS
CRP	-0.0356247	-0.43896	OS
CRP	-0.0163922	-0.525018	OS
CRP	0.00412407	0.32212	OS
CRP	-0.0914572	-0.589481	OS
CRP	0.0808513	1.02812	OS
CRP	-0.156797	-0.708464	OS
CRP	-0.0129388	-0.519411	OS
CRP	-0.0561528	-0.488065	OS
CRP	0.00330006	0.545178	OS
CRP	-0.148001	-0.689555	OS
CRP	0.0671684	0.807688	OS
CRP	-0.0895221	-0.702233	OS
CRP	0.0361389	0.514753	OS
CRP	-0.113229	-0.489836	OS
CRP	-0.0585962	-0.0987652	OS
CRP	-0.0899964	-0.711982	OS
CRP	0.00476032	0.21538	OS
CRP	0.0610378	1.07774	OS
CRP	-0.0453034	-0.233698	OS
CRP	0.022739	0.447542	OS
CRP	0.161758	2.63098	OS
CRP	-0.129604	-0.727174	OS
CRP	-0.016283	0.154928	OS
CRP	-0.0889617	-0.707395	OS
CRP	0.0633332	2.74485	OS
CRP	-0.0478118	0.00902466	OS
CRP	-0.0599442	-0.347215	OS
CRP	0.106538	2.59953	OS
CRP	-0.08464	-0.704996	OS
CRP	-0.069408	-0.545383	OS
CRP	0.0667157	1.24625	OS
CRP	-0.0716648	-0.427225	OS
CRP	-0.110047	-0.710282	OS
CRP	-0.0534517	-0.205584	OS
CRP	-0.0981589	-0.707763	OS
CRP	-0.138528	-0.332651	OS
CRP	-0.00149543	0.498235	OS
CRP	-0.0862073	-0.695589	OS
CRP	-0.0525851	-0.418917	OS
CRP	-0.0900784	-0.717724	OS
CRP	-0.0542767	-0.316173	OS
CRP	-0.107029	-0.714668	OS
CRP	-0.00603289	0.772394	OS
CRP	0.00842911	-0.138753	OS
CRP	-0.0695197	-0.232402	OS
CRP	0.0296243	0.657732	OS
CRP	-0.0792182	-0.705435	OS
CRP	-0.0852877	-0.166482	OS
CRP	-0.02642	-0.109948	OS
CRP	0.0252953	0.380744	OS
CRP	0.196873	2.06361	OS
CRP	-0.102205	-0.720298	OS
CRP	-0.0331104	-0.454156	OS
CRP	-0.0746647	-0.716628	OS
CRP	-0.0147337	0.414421	OS
CRP	-0.0758325	-0.71554	OS
CRP	-0.00401191	-0.198031	OS
CRP	-0.0521728	-0.560437	OS
CRP	-0.00572167	0.767231	OS
CRP	-0.140977	-0.703932	OS
CRP	0.0409697	1.0701	OS
CRP	-0.0499286	-0.476619	OS
CRP	-0.0229556	0.113532	OS
CRP	-0.0553891	2.66732	OS
CRP	-0.0273386	0.0808074	OS
CRP	-0.094093	-0.717705	OS
CRP	-0.0417352	-0.476391	OS
CRP	7.88774e-05	0.558611	OS
CRP	0.0829137	1.24589	OS
CRP	0.0592175	1.15111	OS
CRP	-0.0928229	-0.724255	OS
CRP	0.0771706	1.1746	OS
CRP	-0.0293684	-0.00128953	OS
CRP	-0.125861	-0.457	OS
CRP	-0.0732592	-0.724469	OS
CRP	-0.0801862	-0.491768	OS
CRP	-0.0501593	-0.240306	OS
CRP	-0.0993357	-0.702699	OS
CRP	-0.045984	-0.569507	OS
CRP	-0.161706	-0.716402	OS
CRP	-0.0361358	-0.00569614	OS
CRP	-0.0757751	-0.724268	OS
CRP	-0.0531915	3.02266	OS
CRP	-0.0303603	-0.286251	OS
CRP	-0.0732208	-0.721199	OS
CRP	-0.0168974	4.00165	OS
CRP	-0.0616183	-0.709886	OS
CRP	-0.054346	-0.558602	OS
CRP	-0.0189334	0.0194601	OS
CRP	-0.0187049	3.12483	OS
CRP	-0.0607059	-0.36672	OS
CRP	-0.129654	-0.730335	OS
CRP	-0.0462345	-0.379616	OS
CRP	-0.0265662	-0.225399	OS
CRP	0.343992	3.18053	OS
CRP	-0.0297812	-0.0677768	OS
CRP	-0.0849989	-0.690318	OS
CRP	-0.00349706	0.280847	OS
CRP	-0.0856987	-0.71697	OS
CRP	-0.174213	-0.707142	OS
CRP	-0.0259771	0.042482	OS
CRP	-0.121195	-0.703423	OS
CRP	-0.0333357	-0.322828	OS
CRP	-0.111034	-0.555858	OS
CRP	-0.00207248	0.578769	OS
CRP	0.031636	0.753607	OS
CRP	0.0514471	3.1963	OS
CRP	-0.0509178	-0.371781	OS
CRP	-0.0841836	-0.251294	OS
CRP	-0.0903546	-0.710862	OS
CRP	0.0083572	0.635689	OS
CRP	-0.0969598	-0.71077	OS
CRP	-0.0748023	-0.432278	OS
CRP	0.0298705	0.998273	OS
CRP	-0.0470513	-0.348537	OS
CRP	-0.0601865	-0.728463	OS
CRP	-0.103248	-0.464329	OS
CRP	0.0179202	0.905708	OS
CRP	-0.0123837	0.143121	OS
CRP	-0.17332	-0.706965	OS
CRP	-0.144268	-0.726535	OS
CRP	0.0225657	0.997008	OS
CRP	-0.0786676	-0.586411	OS
CRP	-0.0464255	-0.699415	OS
CRP	0.0793491	1.24164	OS
CRP	0.1401	2.36329	OS
CRP	-0.0775465	-0.495664	OS
CRP	-0.0835406	-0.707498	OS
CRP	0.00242136	0.41839	OS
CRP	0.109564	2.71177	OS
CRP	0.0429953	0.454066	OS
CRP	-0.126937	-0.446792	OS
CRP	-0.110337	-0.713085	OS
CRP	-0.233029	-0.705885	OS
CRP	-0.0100781	-0.0666871	OS
CRP	-0.0681658	-0.716546	OS
CRP	-0.0474347	-0.731153	OS
CRP	-0.0340109	0.22439	OS
CRP	-0.130316	-0.373233	OS
CRP	-0.0790843	-0.434436	OS
CRP	-0.11095	-0.693416	OS
CRP	-0.0757402	-0.691676	OS
CRP	-0.0753728	-0.571451	OS
CRP	0.00343141	-0.0097032	OS
CRP	0.0326332	0.318964	OS
CRP	-0.0184547	-0.58973	OS
CRP	-0.125715	-0.715625	OS
CRP	-0.0810749	-0.702235	OS
CRP	0.0907075	1.1693	OS
CRP	-0.0331169	-0.343634	OS
CRP	-0.0513875	-0.245743	OS
CRP	-0.0202351	-0.0993727	OS
CRP	-0.0644515	-0.712721	OS
CRP	-0.0316331	0.207032	OS
CRP	-0.0951133	-0.51985	OS
CRP	-0.0351639	-0.5157	OS
CRP	-0.00133501	0.311426	OS
CRP	-0.101174	-0.266423	OS
CRP	-0.0629556	-0.535838	OS
CRP	-0.181886	-0.714248	OS
CRP	-0.0688616	-0.281825	OS
CRP	-0.0470986	-0.435836	OS
CRP	0.221143	4.07448	OS
CRP	-0.0793953	-0.715153	OS
CRP	-0.0352083	0.0382748	OS
CRP	-0.105822	-0.718866	OS
CRP	0.00221949	0.119344	OS
CRP	-0.0810032	-0.706636	OS
CRP	-0.101379	-0.586109	OS
CRP	-0.0665978	-0.438932	OS
CRP	-0.0370632	-0.710157	OS
CRP	-0.0843152	-0.456549	OS
CRP	-0.0273024	-0.0515934	OS
CRP	-0.131726	-0.705553	OS
CRP	-0.0509033	0.0121387	OS
CRP	-0.0024859	-0.0684191	OS
CRP	-0.107407	-0.704098	OS
CRP	-0.0324535	-0.144393	OS
CRP	-0.0637354	0.192833	OS
CRP	-0.156126	-0.715858	OS
CRP	-0.104454	-0.697573	OS
CRP	-0.010201	0.290622	OS
CRP	-0.0676651	-0.715134	OS
CRP	-0.0513353	-0.12553	OS
CRP	-0.13044	-0.545374	OS
CRP	0.127617	1.87388	OS
CRP	0.153625	1.39653	OS
CRP	-0.0638935	-0.42562	OS
CRP	-0.13432	-0.11817	OS
CRP	-0.0347522	-0.565236	OS
CRP	0.200911	1.78846	OS
CRP	-0.115634	-0.72644	OS
CRP	-0.110506	-0.478973	OS
CRP	-0.144238	-0.58467	OS
CRP	-0.118884	-0.712057	OS
CRP	-0.0609535	-0.710305	OS
CRP	-0.0319645	-0.476772	OS
CRP	-0.0843391	-0.708518	OS
CRP	-0.112907	-0.523904	OS
CRP	-0.0484628	-0.733578	OS
CRP	-0.0409715	-0.705787	OS
CRP	-0.0386464	-0.430295	OS
CRP	-0.00547339	1.13411	OS
CRP	0.20937	2.10856	OS
CRP	0.00300204	-0.146158	OS
CRP	-0.029956	-0.296629	OS
CRP	0.00760492	0.157203	OS
CRP	-0.089631	-0.71562	OS
CRP	-0.0833882	-0.708534	OS
CRP	0.0353498	0.937618	OS
CRP	-0.0380838	-0.266114	OS
CRP	-0.0883786	-0.427983	OS
CRP	-0.0161879	-0.356954	OS
CRP	-0.00168163	0.0181144	OS
CRP	-0.0761788	-0.505958	OS
CRP	-0.0946823	-0.72032	OS
CRP	-0.10812	-0.701899	OS
CRP	-0.0993581	-0.703096	OS
CRP	-0.0234354	-0.119754	OS
CRP	-0.132041	-0.729335	OS
CRP	-0.134322	-0.705274	OS
CRP	0.121741	2.49844	OS
CRP	-0.0303295	-0.0283733	OS
CRP	-0.000463363	0.367741	OS
CRP	0.012388	0.438682	OS
CRP	0.0193937	1.19682	OS
CRP	-0.161721	-0.712698	OS
CRP	-0.0943548	-0.69107	OS
CRP	-0.0167548	-0.169305	OS
CRP	-0.110076	-0.717757	OS
CRP	0.000129119	1.00625	OS
CRP	0.0764246	2.23072	OS
CRP	-0.0763951	-0.356863	OS
CRP	-0.043964	-0.139537	OS
CRP	0.0465581	0.969016	OS
CRP	0.0224506	0.524834	OS
CRP	-0.097983	-0.723485	OS
CRP	-0.0346308	-0.177916	OS
CRP	0.00299715	0.362813	OS
CRP	-0.0485498	-0.712635	OS
CRP	-0.0364869	-0.322608	OS
CRP	-0.106331	-0.70611	OS
CRP	-0.0464556	-0.526267	OS
CRP	0.0387961	1.58251	OS
CRP	-0.117693	-0.567563	OS
CRP	-0.115827	-0.724405	OS
CRP	-0.122841	-0.563319	OS
CRP	-0.0796191	-0.727322	OS
CRP	-0.164458	-0.734434	OS
CRP	-0.151521	-0.710078	OS
CRP	0.00559382	0.338174	OS
CRP	-0.0431766	0.0908858	OS
CRP	-0.0338771	-0.706858	OS
CRP	-0.0812367	0.05058	OS
CRP	0.422574	3.84934	OS
CRP	-0.0404594	-0.24973	OS
CRP	-0.182817	-0.71886	OS
CRP	-0.064662	-0.701936	OS
CRP	0.118524	1.97975	OS
CRP	-0.0494268	-0.277811	OS
CRP	-0.0182064	0.169495	OS
CRP	-0.16686	-0.711582	OS
CRP	-0.00222995	0.368634	OS
CRP	-0.0724146	-0.709464	OS
CRP	0.00806102	0.485609	OS
CRP	-0.0291773	0.0946967	OS
CRP	0.0762428	1.43429	OS
CRP	-0.0339289	-0.130536	OS
CRP	0.00259702	0.864479	OS
CRP	-0.0970433	-0.341951	OS
CRP	-0.0554882	-0.0501958	OS
CRP	0.240327	4.24066	OS
CRP	-0.0753179	-0.302444	OS
CRP	0.12137	1.70099	OS
CRP	-0.146267	-0.480628	OS
CRP	-0.00303163	0.319063	OS
CRP	-0.10777	-0.706813	OS
CRP	-0.0604635	-0.713221	OS
CRP	-0.128144	-0.711586	OS
CRP	0.0207196	0.925061	OS
CRP	-0.0792731	-0.180521	OS
CRP	-0.0334557	-0.190911	OS
CRP	-0.147548	-0.706371	OS
CRP	-0.142983	-0.696392	OS
CRP	-0.0273971	-0.320723	OS
CRP	0.0655095	1.20867	OS
CRP	-0.0834691	-0.399226	OS
CRP	-0.14053	-0.698389	OS
CRP	-0.102025	-0.575765	OS
CRP	-0.132788	-0.706369	OS
CRP	-0.103429	-0.705389	OS
CRP	-0.0508538	-0.188402	OS
CRP	-0.00455821	0.210322	OS
CRP	-0.0834561	-0.55862	OS
CRP	0.187998	1.71266	OS
CRP	-0.0760199	-0.709985	OS
CRP	-0.104919	-0.7116	OS
CRP	-0.104422	-0.713994	OS
CRP	-0.0794622	-0.72091	OS
CRP	0.152447	1.74579	OS
CRP	-0.0427167	3.05176	OS
CRP	-0.162738	-0.711873	OS
CRP	-0.0685457	-0.499942	OS
CRP	-0.168257	-0.573379	OS
CRP	-0.0814365	-0.713874	OS
CRP	-0.100248	-0.532151	OS
CRP	-0.0223695	-0.0449458	OS
CRP	-0.0320755	0.00247736	OS
CRP	-0.0634193	-0.709629	OS
CRP	0.412218	2.86009	OS
CRP	-0.185873	-0.700076	OS
CRP	0.287662	3.62727	OS
CRP	-0.00344056	-0.0485958	OS
CRP	-0.0302454	-0.354629	OS
CRP	-0.13595	-0.707487	OS
CRP	-0.136063	-0.706747	OS
CRP	-0.0034461	0.222258	OS
CRP	-0.144195	-0.715607	OS
CRP	-0.113038	-0.700561	OS
CRP	-0.0909772	-0.726083	OS
CRP	-0.171511	-0.702939	OS
CRP	-0.0101344	-0.0686472	OS
CRP	0.0191753	0.513439	OS
CRP	-0.12161	-0.707794	OS
CRP	-0.026352	-0.354265	OS
CRP	-0.0367862	-0.0423471	OS
CRP	0.00571552	0.173491	OS
CRP	-0.0605304	-0.395383	OS
CRP	-0.0158947	0.257385	OS
CRP	-0.0443006	-0.302269	OS
CRP	0.0348085	0.763045	OS
CRP	-0.0243041	3.76353	OS
CRP	-0.095283	-0.524329	OS
CRP	0.0195979	0.461375	OS
CRP	-0.135745	-0.722451	OS
CRP	-0.0561408	-0.467545	OS
CRP	0.169077	3.95961	OS
CRP	0.0901701	3.12102	OS
CRP	-0.0334368	-0.470769	OS
CRP	-0.0577224	-0.719621	OS
CRP	-0.067054	0.0579403	OS
CRP	0.0458234	1.08045	OS
CRP	0.0647732	1.72325	OS
CRP	-0.0516388	-0.170679	OS
CRP	-0.0631662	-0.708142	OS
CRP	-0.130393	-0.705686	OS
CRP	-0.0878624	-0.719083	OS
CRP	-0.0288867	-0.593702	OS
CRP	-0.0100028	-0.333853	OS
CRP	-0.0542552	-0.290823	OS
CRP	-0.076045	-0.715827	OS
CRP	-0.0756981	-0.705879	OS
CRP	-0.0477932	-0.162568	OS
CRP	-0.139976	-0.700138	OS
CRP	-0.0753622	-0.717106	OS
CRP	-0.13304	-0.717397	OS
CRP	-0.115924	-0.706675	OS
CRP	-0.0838069	-0.389932	OS
CRP	0.0920093	3.09564	OS
CRP	-0.115595	-0.698854	OS
CRP	-0.0895304	-0.354422	OS
CRP	-0.00338193	0.398561	OS
CRP	0.0420201	0.987939	OS
CRP	-0.0630203	-0.707016	OS
CRP	-0.0255869	-0.484352	OS
CRP	0.0238171	0.52499	OS
CRP	-0.0908436	-0.712895	OS
CRP	0.073454	0.992891	OS
CRP	-0.0974257	-0.698897	OS
CRP	0.0177368	0.581753	OS
CRP	-0.0621942	-0.487455	OS
CRP	-0.0999884	-0.696943	OS
CRP	-0.0736429	-0.709896	OS
CRP	-0.116356	-0.727064	OS
CRP	-0.0951735	-0.472386	OS
CRP	-0.0987286	-0.721611	OS
CRP	0.0643051	1.23808	OS
CRP	0.00200852	1.54966	OS
CRP	-0.12248	-0.566672	OS
CRP	-0.0919646	-0.709498	OS
CRP	0.0339196	1.62924	OS
CRP	-0.0224103	-0.510302	OS
CRP	0.168387	4.2569	OS
CRP	-0.1034	-0.70502	OS
CRP	-0.0324542	-0.511044	OS
CRP	-0.0656506	-0.0719291	OS
CRP	0.0460843	0.919054	OS
CRP	-0.0843137	-0.704341	OS
CRP	-0.0960804	-0.713043	OS
CRP	-0.0656539	-0.124623	OS
CRP	-0.0667808	-0.0742115	OS
CRP	-0.143129	-0.499831	OS
CRP	-0.00473129	-0.291517	OS
CRP	-0.0210897	-0.115817	OS
CRP	-0.0450697	0.0307262	OS
CRP	-0.00363923	1.02502	OS
CRP	-0.113368	-0.695272	OS
CRP	-0.0835783	-0.532509	OS
CRP	0.00766849	-0.391033	OS
CRP	-0.0907676	-0.705582	OS
CRP	0.0205922	1.48139	OS
CRP	0.0792808	1.58237	OS
CRP	-0.00676301	0.60731	OS
CRP	-0.0575363	-0.338697	OS
CRP	-0.0807471	-0.710536	OS
CRP	-0.136577	-0.718615	OS
CRP	0.0573769	1.07294	OS
CRP	-0.0878156	-0.344181	OS
CRP	-0.0470998	-0.0032336	OS
CRP	-0.000558939	0.293573	OS
CRP	-0.112479	-0.71862	OS
CRP	-0.0664754	-0.529293	OS
CRP	-0.0210766	-0.694401	OS
CRP	-0.0616648	-0.718942	OS
CRP	-0.102154	-0.429498	OS
CRP	-0.126714	-0.705731	OS
CRP	-0.0302713	-0.121064	OS
CRP	-0.00794356	0.236438	OS
CRP	0.14533	1.39221	OS
CRP	-0.0246236	-0.16715	OS
CRP	-0.0714264	-0.700522	OS
CRP	-0.0598081	-0.700173	OS
CRP	-0.0873478	-0.723656	OS
CRP	-0.0367841	-0.0450062	OS
CRP	-0.0295175	-0.713269	OS
CRP	-0.0925132	-0.708965	OS
CRP	-0.03876	-0.231532	OS
CRP	0.0185449	1.14998	OS
CRP	-0.133351	-0.724727	OS
CRP	0.00592583	0.395232	OS
CRP	-0.00239431	-0.00549991	OS
CRP	-0.0624576	-0.702553	OS
CRP	0.0150364	2.80456	OS
CRP	-0.0629554	-0.700926	OS
CRP	0.114683	4.26876	OS
CRP	-0.106837	-0.708831	OS
CRP	-0.105008	-0.494019	OS
CRP	-0.0166347	0.0759288	OS
CRP	-0.0196579	-0.254611	OS
CRP	-0.0297441	-0.420217	OS
CRP	-0.0866051	-0.235468	OS
CRP	-0.121296	-0.725903	OS
CRP	-0.110371	-0.697589	OS
CRP	0.00223286	0.663699	OS
CRP	-0.0115166	0.170517	OS
CRP	0.00745437	2.00704	OS
CRP	-0.0727363	-0.724557	OS
CRP	-0.0142251	-0.337195	OS
CRP	-0.00273977	0.131442	OS
CRP	-0.0921427	-0.705635	OS
CRP	-0.00252955	0.425946	OS
CRP	-0.0311633	2.01297	OS
CRP	-0.0843027	-0.531874	OS
CRP	0.00899677	0.35479	OS
CRP	0.0079317	0.293867	OS
CRP	-0.185529	-0.709291	OS
CRP	-0.0985434	-0.709009	OS
CRP	-0.0857343	-0.726091	OS
CRP	-0.112285	-0.584963	OS
CRP	-0.113777	-0.703514	OS
CRP	-0.0804031	-0.440434	OS
CRP	-0.082899	-0.551096	OS
CRP	-0.0221833	0.221329	OS
CRP	-0.0650801	-0.695545	OS
CRP	-0.0260489	-0.72812	OS
CRP	-0.118696	-0.538462	OS
CRP	-0.133986	-0.705927	OS
CRP	-0.00937532	-0.0987392	OS
CRP	-0.0518066	2.79215	OS
CRP	-0.117444	-0.717046	OS
CRP	-0.061506	-0.240949	OS
CRP	0.340531	2.87393	OS
CRP	-0.0936387	-0.72581	OS
CRP	-0.117302	-0.497181	OS
CRP	-0.115847	-0.729559	OS
CRP	-0.099731	-0.470518	OS
CRP	-0.132713	-0.738694	OS
CRP	-0.030259	-0.200831	OS
CRP	-0.070795	-0.425121	OS
CRP	-0.0403954	-0.13233	OS
CRP	-0.0662537	-0.468072	OS
CRP	-0.0738079	-0.702899	OS
CRP	-0.0440476	0.0296182	OS
CRP	-0.157002	-0.725206	OS
CRP	0.00921969	-0.39231	OS
CRP	0.00609992	0.77803	OS
CRP	0.0388548	1.20236	OS
CRP	-0.0261997	0.164893	OS
CRP	-0.0364592	-0.527769	OS
CRP	0.125326	1.31485	OS
CRP	-0.0217013	-0.0517713	OS
CRP	-0.0534239	-0.565139	OS
CRP	-0.120803	-0.709789	OS
CRP	-0.1057	-0.478159	OS
CRP	-0.0160362	0.0622743	OS
CRP	-0.0668745	-0.213471	OS
CRP	-0.0428545	-0.180645	OS
CRP	-0.0121494	0.0369388	OS
CRP	-0.0597901	-0.357071	OS
CRP	-0.045895	-0.708435	OS
CRP	-0.0388462	-0.450329	OS
CRP	-0.086477	-0.721242	OS
CRP	-0.0504836	-0.717704	OS
CRP	-0.0965826	-0.717967	OS
CRP	0.0645385	1.4861	OS
CRP	-0.057645	-0.197122	OS
CRP	-0.0335534	0.0229801	OS
CRP	-0.0459119	-0.717381	OS
CRP	-0.0104426	0.428199	OS
CRP	0.267307	2.60271	OS
CRP	0.304333	3.49797	OS
CRP	-0.00935812	0.184121	OS
CRP	0.0188541	0.320267	OS
CRP	-0.109443	-0.715625	OS
CRP	-0.192107	-0.715499	OS
CRP	-0.123163	-0.706298	OS
CRP	-0.0984069	-0.38183	OS
CRP	-0.0238429	-0.716123	OS
CRP	-0.197266	-0.699033	OS
CRP	-0.0279773	-0.473986	OS
CRP	0.193363	2.72794	OS
CRP	-0.0153848	-0.27908	OS
CRP	-0.0942687	-0.714918	OS
CRP	-0.13577	-0.712216	OS
CRP	-0.16678	-0.70361	OS
CRP	0.118406	1.87092	OS
CRP	-0.123505	-0.703852	OS
CRP	0.0160766	0.875008	OS
CRP	-0.0410185	-0.707136	OS
CRP	-0.081607	-0.708227	OS
CRP	-0.0617379	-0.719252	OS
CRP	-0.190685	-0.695824	OS
CRP	-0.0900469	-0.702138	OS
CRP	-0.0266152	0.0262644	OS
CRP	-0.118822	-0.702715	OS
CRP	-0.0825593	-0.723	OS
CRP	-0.0817913	-0.500883	OS
CRP	-0.122773	-0.710524	OS
CRP	0.0151389	1.74639	OS
CRP	-0.0115774	0.244487	OS
CRP	-0.146532	-0.710366	OS
CRP	-0.0794407	-0.717064	OS
CRP	-0.0945604	-0.699734	OS
CRP	0.0236245	2.01827	OS
CRP	-0.0631949	-0.704967	OS
CRP	-0.051419	-0.724004	OS
CRP	-0.0520422	-0.709925	OS
CRP	0.080879	1.54697	OS
CRP	0.0496223	0.884545	OS
CRP	-0.0260136	-0.132504	OS
CRP	-0.112828	-0.70298	OS
CRP	-0.108718	-0.723755	OS
CRP	-0.127166	-0.699138	OS
CRP	-0.180582	-0.712072	OS
CRP	-0.128989	-0.725803	OS
CRP	-0.128502	-0.713732	OS
CRP	0.0298822	1.52287	OS
CRP	-0.0481784	-0.714959	OS
CRP	0.115453	1.40135	OS
CRP	-0.0789827	-0.719619	OS
CRP	0.000432174	0.193688	OS
CRP	-0.0135463	-0.16267	OS
CRP	-0.132861	-0.719597	OS
CRP	-0.090278	-0.702078	OS
CRP	-0.159432	-0.699781	OS
CRP	-0.0837459	-0.724387	OS
CRP	-0.0111725	0.412559	OS
CRP	-0.0848859	-0.704266	OS
CRP	-0.121421	2.642	OS
CRP	-0.100866	-0.696389	OS
CRP	-0.105009	-0.690798	OS
CRP	-0.0124613	-0.705332	OS
CRP	-0.00815814	0.335328	OS
CRP	-0.0582052	-0.580765	OS
CRP	0.0543133	2.33039	OS
CRP	-0.120974	-0.703983	OS
CRP	-0.105404	-0.722306	OS
CRP	0.0169716	0.631704	OS
CRP	-0.0549707	-0.707394	OS
CRP	-0.0348362	2.3287	OS
CRP	0.0247322	0.356529	OS
CRP	0.044	0.806025	OS
CRP	0.162394	2.7339	OS
CRP	-0.0743491	-0.705783	OS
CRP	0.0924017	0.993788	OS
CRP	0.0157812	-0.211679	OS
CRP	-0.0193377	-0.0434192	OS
CRP	-0.129165	-0.712532	OS
CRP	-0.060736	-0.176848	OS
CRP	-0.00482116	0.30635	OS
CRP	-0.0292469	-0.387493	OS
CRP	-0.063142	-0.263422	OS
CRP	-0.178597	-0.725455	OS
CRP	-0.044234	-0.385067	OS
CRP	0.00130123	0.652247	OS
CRP	-0.0499229	-0.707818	OS
CRP	-0.00982493	0.214487	OS
CRP	-0.174036	-0.565796	OS
CRP	-0.111719	-0.54568	OS
CRP	-0.0911283	-0.711053	OS
CRP	-0.144879	-0.718564	OS
CRP	0.0397768	1.55268	OS
CRP	-0.0614989	-0.581957	OS
CRP	-0.100438	-0.726846	OS
CRP	-0.0869225	-0.479052	OS
CRP	0.015564	-0.24472	OS
CRP	-0.0576615	-0.718054	OS
CRP	-0.0365126	-0.713939	OS
CRP	-0.117574	-0.702625	OS
CRP	0.0154771	0.52291	OS
CRP	0.0440151	1.05667	OS
CRP	0.0830676	2.77751	OS
CRP	-0.0558056	-0.539805	OS
CRP	0.0558692	1.55707	OS
CRP	-0.0727095	-0.716352	OS
CRP	-0.0490924	-0.712592	OS
CRP	0.00284583	0.735164	OS
CRP	-0.123459	-0.721554	OS
CRP	0.00554369	0.200789	OS
CRP	-0.0250794	0.0128214	OS
CRP	0.0553071	1.40983	OS
CRP	0.0684181	0.527959	OS
CRP	-0.0734565	-0.704272	OS
CRP	-0.110844	-0.724289	OS
CRP	-0.0230981	-0.336803	OS
CRP	0.201618	1.88348	OS
CRP	-0.00615077	0.204365	OS
CRP	-0.0564375	-0.280504	OS
CRP	-0.0661274	-0.193163	OS
CRP	0.107115	2.26673	OS
CRP	-0.0733304	-0.691646	OS
CRP	-0.0879746	-0.563568	OS
CRP	-0.0409842	-0.0265157	OS
CRP	0.126027	2.26199	OS
CRP	-0.0146119	-0.295257	OS
CRP	-0.0394449	-0.717689	OS
CRP	-0.0778534	-0.258531	OS
CRP	-0.0961597	-0.712965	OS
CRP	-0.0735277	-0.460351	OS
CRP	-0.054215	-0.178038	OS
CRP	-0.0196095	0.105612	OS
CRP	-0.0557793	-0.416589	OS
CRP	-0.0734173	-0.317901	OS
CRP	0.0926582	1.51819	OS
CRP	-0.0100284	-0.141874	OS
CRP	-0.0177601	-0.124532	OS
CRP	-0.0853302	-0.717559	OS
CRP	-0.101376	-0.713863	OS
CRP	-0.0206473	-0.355507	OS
CRP	-0.0629345	-0.586264	OS
CRP	-0.155912	2.31938	OS
CRP	-0.118676	-0.707937	OS
CRP	-0.0839516	-0.718397	OS
CRP	0.11718	2.16179	OS
CRP	-0.0423551	-0.236763	OS
CRP	-0.00569587	0.222232	OS
CRP	0.198466	1.21591	OS
CRP	-0.0194957	0.247204	OS
CRP	-0.122771	-0.70011	OS
CRP	-0.0141811	-0.717195	OS
CRP	-0.0639425	-0.202389	OS
CRP	-0.00352628	0.288816	OS
CRP	-0.0775816	-0.469593	OS
CRP	0.00269265	0.296535	OS
CRP	0.0120335	0.633723	OS
CRP	-0.0714368	-0.555729	OS
CRP	-0.0233659	0.296023	OS
CRP	0.0639955	1.46266	OS
CRP	-0.0428407	-0.56897	OS
CRP	-0.0891481	-0.709005	OS
CRP	-0.115436	-0.702573	OS
CRP	-0.0346275	-0.198254	OS
CRP	-0.116546	-0.704164	OS
CRP	-0.0742767	-0.686534	OS
CRP	-0.0868485	-0.702202	OS
CRP	-0.0821659	-0.436607	OS
CRP	0.229392	1.55746	OS
CRP	-0.0949007	-0.729463	OS
CRP	0.0214168	0.481797	OS
CRP	0.0607261	2.82858	OS
CRP	-0.0567831	-0.452023	OS
CRP	-0.0560292	-0.362421	OS
CRP	-0.037522	0.095596	OS
CRP	-0.010468	-0.438696	OS
CRP	0.0764911	3.33283	OS
CRP	-0.108178	-0.709967	OS
CRP	-0.0439214	-0.0380068	OS
CRP	-0.0649189	-0.283529	OS
CRP	0.107013	0.959553	OS
CRP	-0.048429	-0.18791	OS
CRP	0.0122083	0.600604	OS
CRP	-0.03993	-0.148706	OS
CRP	0.0402302	2.10828	OS
CRP	-0.100762	-0.549637	OS
CRP	-0.0184677	-0.214291	OS
CRP	-0.106361	-0.712602	OS
CRP	-0.0661935	-0.725771	OS
CRP	-0.123369	-0.693977	OS
CRP	0.0879339	1.5252	OS
CRP	-0.042662	-0.278644	OS
CRP	-0.0239214	-0.0667749	OS
CRP	0.0227443	0.264143	OS
CRP	-0.00233993	0.110145	OS
CRP	-0.123449	-0.711872	OS
CRP	-0.058358	-0.0601275	OS
CRP	-0.0325983	-0.544291	OS
CRP	0.00762626	0.845978	OS
CRP	-0.0861563	-0.396965	OS
CRP	-0.0718898	-0.70492	OS
CRP	-0.0887273	-0.391655	OS
CRP	-0.00174038	0.47248	OS
CRP	-0.0230811	-0.119219	OS
CRP	-0.0813829	-0.715632	OS
CRP	-0.0566265	-0.338483	OS
CRP	-0.177239	-0.708195	OS
CRP	-0.0728307	-0.412655	OS
CRP	0.0121414	0.521863	OS
CRP	-0.0808572	-0.472291	OS
CRP	-0.110651	-0.377569	OS
CRP	0.229929	2.95161	OS
CRP	-0.0462647	-0.706584	OS
CRP	-0.0650232	-0.726603	OS
CRP	0.13805	2.32377	OS
CRP	-0.0592782	-0.494154	OS
CRP	-0.0333564	-0.0747675	OS
CRP	0.049363	1.10726	OS
CRP	0.351436	3.4623	OS
CRP	-0.13179	-0.496184	OS
CRP	0.00888671	0.194406	OS
CRP	-0.00994865	-0.0122345	OS
CRP	-0.0945386	-0.716435	OS
CRP	-0.101956	-0.715835	OS
CRP	-0.089512	-0.720466	OS
CRP	-0.0243903	-0.0176256	OS
CRP	0.115985	1.95468	OS
CRP	-0.0472854	-0.288834	OS
CRP	-0.045823	-0.587413	OS
CRP	-0.0399078	-0.577838	OS
CRP	-0.0485863	-0.72171	OS
CRP	-0.0711485	-0.716798	OS
CRP	0.0685446	0.576769	OS
CRP	0.138077	2.62162	OS
CRP	-0.0690029	-0.704057	OS
CRP	-0.0929533	-0.710641	OS
CRP	-0.119441	1.69474	OS
CRP	-0.0886347	-0.708462	OS
CRP	-0.0317073	1.8702	OS
CRP	-0.00954613	0.113635	OS
CRP	-0.13868	-0.715478	OS
CRP	-0.0267084	-0.582217	OS
CRP	-0.0546744	-0.53436	OS
CRP	-0.0812475	-0.731087	OS
CRP	-0.0892656	-0.519856	OS
CRP	-0.0317666	0.025446	OS
CRP	-0.100059	-0.711139	OS
CRP	-0.0496707	-0.493446	OS
CRP	-0.0955737	-0.565216	OS
CRP	0.220287	3.60156	OS
CRP	-0.0609214	-0.579634	OS
CRP	-0.124734	-0.708724	OS
CRP	-0.0533481	-0.0974928	OS
CRP	-0.0881808	-0.38136	OS
CRP	-0.0258973	-0.145895	OS
CRP	-0.104601	-0.69145	OS
CRP	-0.0795389	-0.474107	OS
CRP	-0.0964828	-0.710157	OS
CRP	-0.0348598	-0.403784	OS
CRP	-0.127606	-0.726841	OS
CRP	-0.00748864	-0.0611863	OS
CRP	-0.080746	-0.721415	OS
CRP	-0.0368096	-0.20434	OS
CRP	-0.0230541	-0.497282	OS
CRP	-0.134261	-0.701047	OS
CRP	-0.140874	-0.720822	OS
CRP	0.08939	0.494706	OS
CRP	-0.178623	-0.697892	OS
CRP	0.112478	1.2049	OS
CRP	-0.0954225	-0.712334	OS
CRP	-0.0587151	-0.559213	OS
CRP	-0.0680699	-0.507711	OS
CRP	-0.0707003	-0.708964	OS
CRP	-0.0930784	-0.51631	OS
CRP	0.00281872	-0.202416	OS
CRP	-0.192106	-0.718694	OS
CRP	-0.0872978	-0.573589	OS
CRP	-0.0909502	-0.716219	OS
CRP	-0.0885302	-0.713722	OS
CRP	-0.0595513	-0.718284	OS
CRP	-0.0381278	-0.197607	OS
CRP	-0.146936	-0.711672	OS
CRP	-0.118262	-0.713005	OS
CRP	0.30962	3.3481	OS
CRP	0.086803	1.35699	OS
CRP	0.0108575	-0.441489	OS
CRP	-0.0526553	0.1103	OS
CRP	-0.131948	-0.705791	OS
CRP	-0.131779	-0.703873	OS
CRP	-0.0273184	0.134876	OS
CRP	-0.00868343	0.504406	OS
CRP	-0.136545	-0.697995	OS
CRP	-0.0785088	-0.54929	OS
CRP	-0.0153331	-0.0741576	OS
CRP	0.0454658	2.229	OS
CRP	-0.166054	-0.718355	OS
CRP	-0.0931899	-0.285261	OS
CRP	-0.101561	-0.420617	OS
CRP	-0.0359445	-0.0216682	OS
CRP	-0.0381509	-0.357091	OS
CRP	-0.021633	-0.716505	OS
CRP	-0.108398	-0.713623	OS
CRP	-0.0569576	-0.712045	OS
CRP	-0.0170164	-0.168032	OS
CRP	0.167684	3.21626	OS
CRP	0.210219	2.64148	OS
CRP	-0.0369791	-0.0703172	OS
CRP	-0.0156434	0.113014	OS
CRP	0.0206296	0.651723	OS
CRP	0.0850351	1.85169	OS
CRP	-0.126591	-0.721455	OS
CRP	-0.0366002	-0.38118	OS
CRP	-0.10098	-0.722817	OS
CRP	0.0406274	2.21966	OS
CRP	-0.0454827	-0.36283	OS
CRP	-0.128897	-0.472713	OS
CRP	-0.0446577	-0.171372	OS
CRP	-0.0236633	-0.0180118	OS
CRP	-0.0719397	-0.727429	OS
CRP	0.116562	1.65165	OS
CRP	-0.110262	-0.715264	OS
CRP	-0.00627916	-0.296898	OS
CRP	0.0019259	0.313049	OS
CRP	-0.0966658	-0.714112	OS
CRP	-0.00461969	-0.0186952	OS
CRP	-0.139723	-0.711194	OS
CRP	-0.075984	-0.714336	OS
CRP	-0.0210639	0.444859	OS
CRP	-0.0645091	-0.713831	OS
CRP	-0.0136346	0.107495	OS
CRP	-0.0503653	-0.708944	OS
CRP	-0.0732881	-0.703357	OS
CRP	-0.06449	-0.512458	OS
CRP	-0.0752056	-0.259131	OS
CRP	-0.0601996	-0.412311	OS
CRP	-0.108872	-0.515812	OS
CRP	-0.11164	-0.531252	OS
CRP	0.00963474	0.831068	OS
CRP	-0.105489	-0.703919	OS
CRP	-0.126577	3.50394	OS
CRP	-0.0571102	-0.207722	OS
CRP	0.00142986	0.336784	OS
CRP	0.0212795	0.769763	OS
CRP	-0.0276964	-0.215955	OS
CRP	-0.0692948	-0.58134	OS
CRP	-0.100244	-0.712957	OS
CRP	-0.140519	-0.714522	OS
CRP	0.0947507	3.97962	OS
CRP	-0.0251471	-0.177912	OS
CRP	-0.0589483	-0.314913	OS
CRP	0.0577174	1.27673	OS
CRP	-0.108316	-0.71567	OS
CRP	-0.114952	-0.706481	OS
CRP	-0.0665375	-0.354785	OS
CRP	-0.0916629	-0.715175	OS
CRP	-0.10096	-0.710966	OS
CRP	-0.00887078	-0.0800049	OS
CRP	-0.146491	-0.530916	OS
CRP	-0.0830358	-0.57648	OS
CRP	-0.163346	-0.493038	OS
CRP	0.0853529	1.70794	OS
CRP	0.0421786	1.79629	OS
CRP	-0.281113	4.18124	OS
CRP	-0.0743839	-0.107777	OS
CRP	-0.0362409	-0.684358	OS
CRP	-0.0623383	-0.321283	OS
CRP	0.282608	1.8234	OS
CRP	-0.144931	-0.726483	OS
CRP	0.00755562	-0.57786	OS
CRP	0.0257187	1.33586	OS
CRP	-0.0448991	-0.4596	OS
CRP	-0.117804	-0.703706	OS
CRP	0.0945729	1.71651	OS
CRP	-0.0934563	-0.713681	OS
CRP	-0.0915674	-0.718456	OS
CRP	-0.134427	-0.71389	OS
CRP	-0.0401028	-0.247279	OS
CRP	0.226515	2.16784	OS
CRP	0.0204636	0.909705	OS
CRP	-0.119394	-0.493813	OS
CRP	-0.0597795	-0.71674	OS
CRP	-0.191526	-0.701135	OS
CRP	-0.0898101	-0.722934	OS
CRP	-0.0502822	-0.364797	OS
CRP	-0.038022	-0.709891	OS
CRP	-0.0333863	0.0592997	OS
CRP	0.0069014	0.459636	OS
CRP	-0.0503216	-0.350307	OS
CRP	-0.0577488	-0.395633	OS
CRP	-0.0140035	0.230642	OS
CRP	-0.00478782	-0.497854	OS
CRP	-0.0769612	-0.718148	OS
CRP	-0.111415	-0.736451	OS
CRP	-0.0550503	-0.50688	OS
CRP	-0.0829651	-0.722823	OS
CRP	-0.022296	0.0875069	OS
CRP	-0.0363457	0.299277	OS
CRP	-0.00743487	0.146446	OS
CRP	0.101453	2.00164	OS
CRP	-0.0932625	-0.72272	OS
CRP	0.0320845	1.77796	OS
CRP	-0.0956556	-0.71311	OS
CRP	0.0602146	3.3793	OS
CRP	-0.0361735	-0.296234	OS
CRP	-0.0133784	0.0201132	OS
CRP	-0.0775995	-0.518522	OS
CRP	-0.101079	2.72204	OS
CRP	-0.124183	-0.711556	OS
CRP	-0.0555341	-0.725691	OS
CRP	-0.0306534	-0.132757	OS
CRP	-0.0226706	0.174994	OS
CRP	0.188016	1.95452	OS
CRP	0.0253094	0.901466	OS
CRP	-0.138538	-0.700766	OS
CRP	-0.0652153	-0.159603	OS
CRP	-0.0658731	-0.563472	OS
CRP	-0.115709	-0.486473	OS
CRP	-0.0870052	-0.491025	OS
CRP	-0.111007	-0.70664	OS
CRP	-0.0693129	-0.576719	OS
CRP	0.0146965	0.811273	OS
CRP	-0.026789	0.129574	OS
CRP	0.090204	1.81491	OS
CRP	-0.112377	-0.705941	OS
CRP	-0.0675299	-0.70752	OS
CRP	-0.0637607	-0.573055	OS
CRP	-0.0557724	-0.587387	OS
CRP	-0.109137	-0.450598	OS
CRP	-0.0164459	0.515811	OS
CRP	-0.0310023	-0.136123	OS
CRP	-0.0259973	-0.513919	OS
CRP	0.115802	1.45596	OS
CRP	-0.0583366	-0.549997	OS
CRP	0.163109	2.40081	OS
CRP	0.00275232	0.699628	OS
CRP	-0.152428	-0.734605	OS
CRP	0.0562058	0.480016	OS
CRP	-0.0377804	-0.495409	OS
CRP	-0.0717557	-0.568244	OS
CRP	-0.147215	-0.714854	OS
CRP	-0.102222	-0.443239	OS
CRP	-0.0762828	-0.721327	OS
CRP	0.0070705	0.646394	OS
CRP	-0.0337245	-0.0264803	OS
CRP	0.0932459	2.63006	OS
CRP	-0.0162861	0.0738839	OS
CRP	-0.138119	-0.705966	OS
CRP	-0.0133717	-0.264519	OS
CRP	-0.0772371	-0.483022	OS
CRP	-0.0347206	-0.0446858	OS
CRP	0.00387865	-0.0705941	OS
CRP	0.0152897	2.59989	OS
CRP	0.00974072	0.377325	OS
CRP	-0.0449022	-0.231431	OS
CRP	-0.025105	0.237418	OS
CRP	-0.034096	-0.176382	OS
CRP	-0.0479573	-0.714631	OS
CRP	-0.103152	-0.568551	OS
CRP	-0.177196	-0.712628	OS
CRP	-0.00267389	-0.342232	OS
CRP	-0.0585259	-0.712389	OS
CRP	-0.0653857	-0.118079	OS
CRP	0.000774223	2.30877	OS
CRP	-0.0332953	-0.0968224	OS
CRP	-0.0468601	-0.708387	OS
CRP	0.00691154	0.517998	OS
CRP	-0.0417107	-0.16212	OS
CRP	-0.188614	-0.717315	OS
CRP	-0.0357632	-0.56525	OS
CRP	-0.139217	-0.543665	OS
CRP	-0.122722	-0.704441	OS
CRP	-0.0289708	0.234683	OS
CRP	-0.0734256	-0.702387	OS
CRP	-0.0488801	-0.417063	OS
CRP	-0.0878895	-0.571794	OS
CRP	0.115946	1.7158	OS
CRP	-0.00303683	0.429593	OS
CRP	-0.0811441	-0.715063	OS
CRP	-0.00383687	0.0708574	OS
CRP	-0.0009045	0.506576	OS
CRP	-0.0566786	-0.175	OS
CRP	-0.117403	-0.722672	OS
CRP	-0.0327053	-0.081688	OS
CRP	0.1792	2.71707	OS
CRP	-0.0887856	-0.701802	OS
CRP	-0.10543	-0.301379	OS
CRP	-0.0958011	-0.708373	OS
CRP	-0.0379043	-0.717293	OS
CRP	-0.0779534	-0.719562	OS
CRP	-0.129767	-0.714797	OS
CRP	-0.0249392	-0.171964	OS
CRP	0.00687549	0.616469	OS
CRP	-0.00734573	-0.701292	OS
CRP	0.0376994	0.932107	OS
CRP	-0.0592024	-0.257938	OS
CRP	0.0387402	1.65355	OS
CRP	-0.0641919	-0.306532	OS
CRP	-0.0720347	-0.520406	OS
CRP	-0.0238408	-0.0165392	OS
CRP	-0.124584	-0.704076	OS
CRP	0.0751219	1.64101	OS
CRP	-0.0281248	-0.530283	OS
CRP	-0.0126396	0.111493	OS
CRP	0.0996553	2.4855	OS
CRP	-0.131981	-0.705395	OS
CRP	-0.0776308	0.0619567	OS
CRP	-0.126237	-0.691047	OS
CRP	-0.147227	-0.727056	OS
CRP	0.0840957	1.9551	OS
CRP	-0.0241442	-0.0841264	OS
CRP	-0.0697929	-0.71313	OS
CRP	-0.220666	2.55832	OS
CRP	0.1303	1.49478	OS
CRP	-0.0876321	-0.540659	OS
CRP	-0.0920997	-0.703785	OS
CRP	-0.0690566	-0.691466	OS
CRP	0.0505992	1.46057	OS
CRP	-0.0571593	-0.709705	OS
CRP	0.0296019	1.60751	OS
CRP	-0.0471066	-0.0233062	OS
CRP	-0.0844765	-0.718284	OS
CRP	-0.0591588	-0.708006	OS
CRP	-0.082785	-0.557232	OS
CRP	-0.0664731	-0.725882	OS
CRP	0.0441967	1.64127	OS
CRP	0.0212594	0.597679	OS
CRP	0.0142703	0.567068	OS
CRP	-0.0816938	-0.716078	OS
CRP	-0.0561349	-0.144998	OS
CRP	-0.11445	-0.707742	OS
CRP	-0.0654891	-0.392649	OS
CRP	-0.0646556	-0.309808	OS
CRP	0.300999	2.98121	OS
CRP	-0.0405754	-0.709028	OS
CRP	0.000987829	0.789259	OS
CRP	-0.109466	-0.72029	OS
CRP	0.0835075	2.45752	OS
CRP	-0.088111	-0.718822	OS
CRP	-0.172797	-0.704468	OS
CRP	-0.0247803	-0.17803	OS
CRP	-0.0749576	-0.692972	OS
CRP	-0.00482606	0.143	OS
CRP	-0.0462818	0.0296778	OS
CRP	-0.125495	-0.730288	OS
CRP	0.0244215	0.881981	OS
CRP	-0.122359	-0.715221	OS
CRP	-0.0826195	-0.725062	OS
CRP	-0.117005	-0.734976	OS
CRP	-0.0732349	-0.712427	OS
CRP	-0.096772	-0.714673	OS
CRP	0.0224647	0.602641	OS
CRP	-0.110978	-0.72448	OS
CRP	0.0227889	0.603091	OS
CRP	0.140989	2.32428	OS
CRP	0.0262042	1.57728	OS
CRP	-0.0892044	-0.558854	OS
CRP	-0.0541974	-0.0995299	OS
CRP	-0.118257	-0.70264	OS
CRP	-0.0830586	-0.5722	OS
CRP	-0.116595	-0.725448	OS
CRP	0.148709	1.62459	OS
CRP	-0.0816813	-0.269323	OS
CRP	-0.0554333	0.166298	OS
CRP	0.131846	1.87085	OS
CRP	-0.099021	-0.691913	OS
CRP	-0.126882	-0.71799	OS
CRP	-0.11522	-0.574022	OS
CRP	-0.0939502	-0.410111	OS
CRP	-0.116875	-0.550032	OS
CRP	-0.119912	-0.48878	OS
CRP	0.0897981	2.19989	OS
CRP	-0.0622552	-0.718407	OS
CRP	-0.188193	-0.706449	OS
CRP	0.0266988	2.06963	OS
CRP	-0.0384766	-0.0991738	OS
CRP	0.0351581	0.797322	OS
CRP	0.0365072	1.10897	OS
CRP	0.00037236	2.19075	OS
CRP	-0.158306	-0.736332	OS
CRP	-0.0977254	-0.563943	OS
CRP	-0.128273	-0.71693	OS
CRP	-0.0202042	-0.0273444	OS
CRP	-0.0783611	-0.471692	OS
CRP	-0.0604356	-0.484594	OS
CRP	-0.0980154	-0.514247	OS
CRP	0.129304	3.3619	OS
CRP	0.0409403	1.52801	OS
CRP	-0.0706384	-0.417516	OS
CRP	-0.0683332	-0.700753	OS
CRP	-0.00452624	0.130147	OS
CRP	-0.0940867	-0.401482	OS
CRP	-0.0790636	-0.733839	OS
CRP	0.033763	0.513948	OS
CRP	-0.0571073	-0.187646	OS
CRP	-0.0802789	-0.333695	OS
CRP	-0.09261	-0.605614	OS
CRP	-0.120863	-0.508966	OS
CRP	-0.132548	-0.497152	OS
CRP	-0.0402018	-0.37687	OS
CRP	-0.17891	-0.714231	OS
CRP	0.148372	3.67747	OS
CRP	0.00796322	0.483658	OS
CRP	-0.0914642	-0.706915	OS
CRP	-0.0757198	-0.715678	OS
CRP	-0.00533227	0.496749	OS
CRP	0.00501683	0.333136	OS
CRP	0.0969232	1.68781	OS
CRP	-0.00291761	0.324562	OS
CRP	0.0475253	1.35201	OS
CRP	-0.0286536	-0.707291	OS
CRP	-0.0266014	-0.160982	OS
CRP	-0.0645546	-0.458978	OS
CRP	-0.118127	-0.555967	OS
CRP	-0.110192	-0.697365	OS
CRP	-0.10428	-0.72703	OS
CRP	-0.0432744	-0.500562	OS
CRP	-0.0888123	-0.370216	OS
CRP	-0.104864	-0.504179	OS
CRP	-0.0815497	-0.717032	OS
CRP	-0.0215837	0.217257	OS
CRP	0.0353798	1.36044	OS
CRP	-0.0822546	-0.521673	OS
CRP	0.0212773	0.548872	OS
CRP	-0.0648104	-0.426711	OS
CRP	-0.166083	-0.721693	OS
CRP	0.176848	3.54891	OS
CRP	-0.0789641	-0.695308	OS
CRP	-0.00899983	0.231553	OS
CRP	-0.150264	-0.727297	OS
CRP	0.358959	4.01631	OS
CRP	0.0732541	1.85766	OS
CRP	0.0385666	0.898753	OS
CRP	-0.167981	-0.71445	OS
CRP	0.0383501	0.803027	OS
CRP	-0.0648104	-0.7004	OS
CRP	-0.118254	-0.72161	OS
CRP	-0.000959467	0.292044	OS
CRP	-0.0582065	2.3455	OS
CRP	0.000219885	0.228696	OS
CRP	0.0985726	2.52231	OS
CRP	-0.0946149	-0.702107	OS
CRP	-0.0286017	-0.685139	OS
CRP	-0.0731014	-0.718624	OS
CRP	-0.0300459	0.000732418	OS
CRP	0.133068	1.47776	OS
CRP	-0.0288957	-0.363715	OS
CRP	-0.0825658	-0.702835	OS
CRP	0.0399364	3.11026	OS
CRP	-0.0960858	-0.718496	OS
CRP	-0.0278004	-0.582433	OS
CRP	0.0464519	0.881234	OS
CRP	-0.074192	-0.703984	OS
CRP	-0.214156	-0.722147	OS
CRP	-0.0844849	-0.253981	OS
CRP	-0.07742	-0.305675	OS
CRP	0.0345899	0.71204	OS
CRP	0.0408377	0.92293	OS
CRP	0.176405	1.76955	OS
CRP	-0.119608	-0.558551	OS
CRP	-0.0573158	-0.584947	OS
CRP	-0.00115834	0.724309	OS
CRP	0.00987527	0.866061	OS
CRP	0.0016616	0.0841564	OS
CRP	-0.0802434	-0.705843	OS
CRP	-0.0264507	-0.556606	OS
CRP	-0.15299	-0.700656	OS
CRP	-0.071937	-0.55291	OS
CRP	0.0482421	1.22251	OS
CRP	-0.00139803	-0.557848	OS
CRP	-0.092281	-0.720556	OS
CRP	-0.046307	-0.347141	OS
CRP	-0.0167049	-0.726639	OS
CRP	0.00402515	0.273884	OS
CRP	0.347511	3.43667	OS
CRP	-0.0791326	-0.147385	OS
CRP	-0.0799559	-0.716452	OS
CRP	-0.0920825	-0.556362	OS
CRP	-0.0867033	-0.723281	OS
CRP	-0.158529	-0.722145	OS
CRP	-0.0241357	0.193523	OS
CRP	-0.0298965	-0.54765	OS
CRP	-0.0914221	-0.71309	OS
CRP	-0.122422	-0.70617	OS
CRP	-0.000339784	0.297663	OS
CRP	0.0371735	0.320721	OS
CRP	-0.0688024	-0.238527	OS
CRP	-0.0816748	-0.582793	OS
CRP	-0.00886471	0.832582	OS
CRP	-0.105451	-0.702904	OS
CRP	-0.108225	-0.705031	OS
CRP	-0.0595493	-0.0653908	OS
CRP	-0.0738382	-0.717341	OS
CRP	-0.0656279	-0.161544	OS
CRP	-0.0778427	-0.2	OS
CRP	0.208679	3.92514	OS
CRP	-0.0376953	-0.143368	OS
CRP	-0.0637645	-0.698547	OS
CRP	-0.0152342	1.58676	OS
CRP	0.0116668	1.11777	OS
CRP	-0.114372	-0.722771	OS
CRP	-0.0447955	-0.315744	OS
CRP	-0.00353527	0.302228	OS
CRP	0.0301988	0.990345	OS
CRP	0.0286685	1.52842	OS
CRP	-0.178872	-0.707272	OS
CRP	-0.0881274	-0.714546	OS
CRP	-0.030716	-0.155658	OS
CRP	-0.0362759	-0.10235	OS
CRP	-0.0263851	0.625576	OS
CRP	-0.0784714	-0.494103	OS
CRP	-0.0801332	-0.296458	OS
CRP	0.217272	2.88162	OS
CRP	-0.158014	-0.715603	OS
CRP	-0.0904775	-0.714067	OS
CRP	-0.0459971	-0.283563	OS
CRP	-0.0995441	-0.514142	OS
CRP	-0.0658344	-0.721093	OS
CRP	-0.145921	-0.708586	OS
CRP	-0.0597922	-0.36564	OS
CRP	0.102424	1.50758	OS
CRP	0.0177393	0.485528	OS
CRP	-0.0273869	-0.413871	OS
CRP	-0.0171687	-0.704884	OS
CRP	-0.116369	-0.704528	OS
CRP	0.0844499	2.07628	OS
CRP	-0.0583172	-0.301842	OS
CRP	-0.0867127	-0.716338	OS
CRP	-0.169145	-0.721279	OS
CRP	-0.102372	-0.488687	OS
CRP	-0.0908927	-0.69902	OS
CRP	0.0120415	-0.494077	OS
CRP	-0.139794	-0.714067	OS
CRP	-0.0817056	-0.342662	OS
CRP	-0.0456768	-0.308324	OS
CRP	-0.0442005	-0.718263	OS
CRP	-0.043559	-0.194782	OS
CRP	-0.0268077	-0.590947	OS
CRP	-0.0836344	-0.709295	OS
CRP	-0.0971993	-0.708381	OS
CRP	-0.192834	-0.691724	OS
CRP	-0.0364965	-0.713468	OS
CRP	0.0912091	3.30428	OS
CRP	-0.0496661	-0.706858	OS
CRP	0.0090141	0.717243	OS
CRP	-0.0124275	-0.579483	OS
CRP	-0.0869617	-0.723035	OS
CRP	-0.118189	-0.576408	OS
CRP	5.10437e-05	0.0544908	OS
CRP	-0.00303187	-0.0765879	OS
CRP	-0.0048805	0.0704937	OS
CRP	-0.0418237	-0.447748	OS
CRP	0.0573468	1.37566	OS
CRP	-0.00623628	0.514042	OS
CRP	-0.139473	-0.714047	OS
CRP	-0.0798597	-0.479248	OS
CRP	-0.127116	-0.705326	OS
CRP	-0.140098	-0.705355	OS
CRP	-0.0059515	-0.697022	OS
CRP	-0.0273953	0.085128	OS
CRP	-0.0201511	-0.0913944	OS
CRP	-0.063009	-0.0731498	OS
CRP	-0.0729589	-0.712616	OS
CRP	-0.0237651	-0.702372	OS
CRP	-0.0714189	-0.315727	OS
CRP	-0.032123	0.130237	OS
CRP	0.174596	1.62701	OS
CRP	-0.00797088	0.0807346	OS
CRP	0.0872313	1.76389	OS
CRP	-0.147235	3.49234	OS
CRP	-0.00523277	0.405865	OS
CRP	0.0999176	1.93094	OS
CRP	0.046531	2.4737	OS
CRP	-0.0731296	-0.718827	OS
CRP	-0.12274	-0.70706	OS
CRP	-0.00843911	0.190632	OS
CRP	-0.166333	-0.700825	OS
CRP	-0.0175019	-0.322868	OS
CRP	-0.0430438	-0.108821	OS
CRP	-0.051767	-0.537806	OS
CRP	-0.0157259	0.147867	OS
CRP	-0.00443598	0.28417	OS
CRP	-0.0362389	0.0804736	OS
CRP	-0.0293425	0.184641	OS
CRP	-0.0825544	-0.392351	OS
CRP	-0.0696069	0.0559675	OS
CRP	-0.0673793	-0.316427	OS
CRP	-0.139044	-0.706135	OS
CRP	-0.118523	-0.702147	OS
CRP	-0.116958	-0.696612	OS
CRP	-0.0773699	0.0132125	OS
CRP	-0.0147267	0.287455	OS
CRP	0.411273	3.12424	OS
CRP	-0.0675284	-0.586742	OS
CRP	-0.146745	-0.705058	OS
CRP	0.00290337	0.279088	OS
CRP	-0.160514	-0.717858	OS
CRP	-0.052409	-0.715041	OS
CRP	-0.0641796	-0.717519	OS
CRP	-0.132104	-0.711024	OS
CRP	-0.0517911	-0.177686	OS
CRP	-0.0532461	-0.161795	OS
CRP	-0.179812	-0.703315	OS
CRP	-0.114356	-0.711173	OS
CRP	-0.0149346	0.120152	OS
CRP	-0.0787947	-0.481613	OS
CRP	-0.0980271	-0.71792	OS
CRP	-0.0855383	-0.703202	OS
CRP	-0.103401	-0.70516	OS
CRP	-0.104272	-0.56029	OS
CRP	0.300509	2.68426	OS
CRP	-0.0653747	-0.716476	OS
CRP	-0.0249395	0.100035	OS
CRP	-0.0323707	0.034143	OS
CRP	-0.0282184	0.10269	OS
CRP	-0.163987	-0.721895	OS
CRP	0.186958	2.15957	OS
CRP	0.00908381	0.467603	OS
CRP	-0.0167403	0.16152	OS
CRP	-0.109401	-0.704723	OS
CRP	-0.0201566	-0.219031	OS
CRP	-0.115028	-0.705105	OS
CRP	-0.121893	-0.704616	OS
CRP	0.0977969	1.72374	OS
CRP	-0.0596307	-0.250084	OS
CRP	-0.0226068	-0.703845	OS
CRP	-0.174128	-0.707987	OS
CRP	-0.0619655	-0.436445	OS
CRP	0.00105272	0.487089	OS
CRP	-0.1307	-0.729889	OS
CRP	-0.107427	-0.490466	OS
CRP	-0.0396505	-0.717411	OS
CRP	-0.084278	-0.712363	OS
CRP	-0.128502	-0.716879	OS
CRP	0.0573579	0.758863	OS
CRP	-0.0328282	-0.726082	OS
CRP	0.0377015	0.80775	OS
CRP	-0.0521042	-0.358964	OS
CRP	-0.086252	-0.704215	OS
CRP	-0.127192	-0.707475	OS
CRP	-0.0666702	-0.417002	OS
CRP	-0.10965	-0.69744	OS
CRP	-0.0407775	-0.278192	OS
CRP	-0.0352385	0.0350234	OS
CRP	-0.087376	-0.39149	OS
CRP	-0.131218	-0.700847	OS
CRP	0.0610741	1.55345	OS
CRP	-0.120948	-0.696999	OS
CRP	0.115534	2.50704	OS
CRP	-0.048538	-0.56098	OS
CRP	-0.0376039	-0.339359	OS
CRP	0.00317374	0.161956	OS
CRP	-0.112173	-0.726024	OS
CRP	0.106646	1.98982	OS
CRP	-0.0692543	-0.704115	OS
CRP	0.0440149	0.681152	OS
CRP	-0.0876544	-0.489053	OS
CRP	0.00948814	0.68004	OS
CRP	-0.138178	-0.720146	OS
CRP	-0.050511	-0.394366	OS
CRP	-0.12315	-0.708326	OS
CRP	-0.0610007	-0.473643	OS
CRP	-0.1759	-0.690309	OS
CRP	-0.00493393	-0.694106	OS
CRP	-0.110412	-0.696927	OS
CRP	-0.0672668	-0.475925	OS
CRP	-0.0393	-0.726456	OS
CRP	-0.0606286	-0.496172	OS
CRP	-0.117202	-0.700386	OS
CRP	-0.128923	-0.710625	OS
CRP	0.083132	0.973423	OS
CRP	-0.0422443	-0.211703	OS
CRP	-0.0165268	0.0646006	OS
CRP	-0.044693	-0.219238	OS
[truncated: 619,049+ more rows]

## Sheet: ExtFig6B
	feature_names	LRP	value	target
1	CRP	-0.0473896	-0.50777	TTNT
2	CRP	-0.165419	-0.682745	TTNT
3	CRP	-0.0640957	-0.395339	TTNT
4	CRP	-0.265637	-0.715448	TTNT
5	CRP	-0.0817568	-0.727613	TTNT
6	CRP	-0.072014	-0.70117	TTNT
7	CRP	-0.0394427	-0.215299	TTNT
8	CRP	-0.0938785	-0.566749	TTNT
9	CRP	-0.0657439	-0.71726	TTNT
10	CRP	-0.00297894	0.460598	TTNT
11	CRP	-0.0757877	-0.515858	TTNT
12	CRP	-0.0117824	0.0615708	TTNT
13	CRP	0.0548072	1.00245	TTNT
14	CRP	-0.117636	-0.714334	TTNT
15	CRP	0.156597	3.68233	TTNT
16	CRP	-0.0248913	0.0609788	TTNT
17	CRP	-0.00768963	0.221608	TTNT
18	CRP	-0.121028	-0.419336	TTNT
19	CRP	-0.020767	-0.272169	TTNT
20	CRP	-0.0727862	-0.507841	TTNT
21	CRP	0.0929178	2.12952	TTNT
22	CRP	-0.107437	-0.720313	TTNT
23	CRP	0.0273913	-0.484435	TTNT
24	CRP	-0.0362296	-0.424029	TTNT
25	CRP	-0.0458461	-0.703012	TTNT
26	CRP	-0.101749	-0.42316	TTNT
27	CRP	-0.115109	-0.715878	TTNT
28	CRP	-0.0643612	-0.719765	TTNT
29	CRP	-0.042041	0.413379	TTNT
30	CRP	-0.0257115	-0.446384	TTNT
31	CRP	-0.0368691	-0.07456	TTNT
32	CRP	-0.000525145	-0.720989	TTNT
33	CRP	0.000958851	0.546907	TTNT
34	CRP	-0.068214	-0.720886	TTNT
35	CRP	-0.13878	-0.706772	TTNT
36	CRP	-0.01961	-0.344149	TTNT
37	CRP	-0.0106873	-0.184137	TTNT
38	CRP	-0.141927	-0.709601	TTNT
39	CRP	-0.0813993	-0.592889	TTNT
40	CRP	0.0723422	1.4819	TTNT
41	CRP	0.201997	1.75294	TTNT
42	CRP	-0.00827835	0.201588	TTNT
43	CRP	0.0252838	1.30339	TTNT
44	CRP	0.0379921	0.741128	TTNT
45	CRP	-0.0646412	-0.721774	TTNT
46	CRP	0.000186067	0.698519	TTNT
47	CRP	-0.0656778	-0.703954	TTNT
48	CRP	-0.0523002	-0.720691	TTNT
49	CRP	-0.0697379	-0.705708	TTNT
50	CRP	-0.0181099	-0.201223	TTNT
51	CRP	0.0257282	1.29322	TTNT
52	CRP	-0.110421	-0.119841	TTNT
53	CRP	0.0266847	-0.710169	TTNT
54	CRP	-0.0648919	-0.698627	TTNT
55	CRP	-0.0506615	-0.713932	TTNT
56	CRP	-0.0803541	-0.721327	TTNT
57	CRP	-0.00234696	0.558327	TTNT
58	CRP	-0.0691323	-0.717115	TTNT
59	CRP	-0.126142	-0.713094	TTNT
60	CRP	-0.0947017	-0.580776	TTNT
61	CRP	0.262156	2.94674	TTNT
62	CRP	-0.113842	-0.712305	TTNT
63	CRP	-0.0719671	-0.708494	TTNT
64	CRP	0.00223501	0.276529	TTNT
65	CRP	-0.0377711	-0.364269	TTNT
66	CRP	-0.0315946	-0.0627013	TTNT
67	CRP	-0.0883329	-0.719757	TTNT
68	CRP	-0.105998	-0.722744	TTNT
69	CRP	-0.012941	0.251255	TTNT
70	CRP	-0.0524814	-0.73103	TTNT
71	CRP	-0.0490621	-0.484084	TTNT
72	CRP	-0.0565531	-0.392566	TTNT
73	CRP	-0.0795922	-0.717637	TTNT
74	CRP	-0.0502063	-0.716392	TTNT
75	CRP	-0.0566203	-0.70436	TTNT
76	CRP	-0.0325314	0.114111	TTNT
77	CRP	0.0102372	0.434404	TTNT
78	CRP	-0.111974	-0.393451	TTNT
79	CRP	-0.0686521	-0.698285	TTNT
80	CRP	-0.0511959	-0.263006	TTNT
81	CRP	-0.0286506	-0.729377	TTNT
82	CRP	-0.0233451	-0.725666	TTNT
83	CRP	-0.0726818	-0.707203	TTNT
84	CRP	0.18374	2.18827	TTNT
85	CRP	-0.0171092	0.0578761	TTNT
86	CRP	0.134959	2.64694	TTNT
87	CRP	-0.0399252	-0.709379	TTNT
88	CRP	-0.108673	-0.716695	TTNT
89	CRP	-0.0819705	-0.705688	TTNT
90	CRP	-0.0598328	-0.720913	TTNT
91	CRP	0.105416	1.75862	TTNT
92	CRP	-0.0640996	-0.698248	TTNT
93	CRP	-0.107622	-0.530295	TTNT
94	CRP	-0.07832	-0.710998	TTNT
95	CRP	0.048946	0.430649	TTNT
96	CRP	-0.0339083	-0.709508	TTNT
97	CRP	-0.123415	-0.70636	TTNT
98	CRP	0.030854	0.773284	TTNT
99	CRP	-0.0882464	-0.716048	TTNT
100	CRP	0.0201512	1.10029	TTNT
101	CRP	-0.129749	-0.718444	TTNT
102	CRP	-0.0383124	-0.221915	TTNT
103	CRP	0.000746287	-0.703787	TTNT
104	CRP	-0.056094	-0.504562	TTNT
105	CRP	0.0180521	0.168351	TTNT
106	CRP	-0.0372762	0.230905	TTNT
107	CRP	-0.0721873	-0.461143	TTNT
108	CRP	-0.0715986	-0.720697	TTNT
109	CRP	0.0499543	1.57756	TTNT
110	CRP	-0.0120902	0.38838	TTNT
111	CRP	-0.0431535	-0.0317114	TTNT
112	CRP	-0.0139167	0.109735	TTNT
113	CRP	0.0121302	2.30192	TTNT
114	CRP	-0.0199524	-0.544816	TTNT
115	CRP	-0.0713463	-0.719218	TTNT
116	CRP	-0.103044	-0.705922	TTNT
117	CRP	-0.0923095	-0.428378	TTNT
118	CRP	-0.067579	-0.570978	TTNT
119	CRP	-0.022228	-0.727307	TTNT
120	CRP	0.150136	1.50312	TTNT
121	CRP	0.249983	3.87778	TTNT
122	CRP	0.0963582	1.06262	TTNT
123	CRP	-0.00339272	-0.712385	TTNT
124	CRP	-0.151683	-0.71923	TTNT
125	CRP	-0.0325047	-0.704342	TTNT
126	CRP	-0.0689709	-0.712438	TTNT
127	CRP	-0.0673129	-0.71734	TTNT
128	CRP	-0.0451019	-0.70609	TTNT
129	CRP	-0.0703603	-0.381338	TTNT
130	CRP	-0.100261	-0.712005	TTNT
131	CRP	-0.0354346	-0.585049	TTNT
132	CRP	0.0235853	1.2361	TTNT
133	CRP	-0.111004	-0.541994	TTNT
134	CRP	-0.0732701	-0.701123	TTNT
135	CRP	-0.0821573	-0.703482	TTNT
136	CRP	-0.0458271	-0.717899	TTNT
137	CRP	0.00828168	1.1102	TTNT
138	CRP	-0.0703753	-0.718867	TTNT
139	CRP	-0.0104518	0.356512	TTNT
140	CRP	0.166652	2.79802	TTNT
141	CRP	0.0178174	0.50435	TTNT
142	CRP	-0.0147462	-0.200211	TTNT
143	CRP	0.137533	3.05377	TTNT
144	CRP	-0.0321917	-0.169222	TTNT
145	CRP	0.0202455	0.79404	TTNT
146	CRP	-0.0157464	-0.00245969	TTNT
147	CRP	-0.0534419	0.245815	TTNT
148	CRP	-0.0710059	-0.714198	TTNT
149	CRP	-0.0242007	-0.528561	TTNT
150	CRP	-0.0765195	-0.496196	TTNT
151	CRP	0.0971881	1.81694	TTNT
152	CRP	-0.0262676	-0.436136	TTNT
153	CRP	-0.201112	-0.714782	TTNT
154	CRP	-0.0914218	-0.710766	TTNT
155	CRP	-0.0704951	-0.707102	TTNT
156	CRP	-0.0757237	-0.395703	TTNT
157	CRP	-0.115363	-0.38834	TTNT
158	CRP	-0.00860246	0.180195	TTNT
159	CRP	0.055784	1.50667	TTNT
160	CRP	-0.0807898	-0.712624	TTNT
161	CRP	-0.0371824	-0.569939	TTNT
162	CRP	-0.0944213	-0.704964	TTNT
163	CRP	-0.0835314	-0.717605	TTNT
164	CRP	-0.0519637	-0.70128	TTNT
165	CRP	-0.0432086	-0.354841	TTNT
166	CRP	-0.0964723	-0.708479	TTNT
167	CRP	0.0293461	0.629133	TTNT
168	CRP	-0.147681	-0.703302	TTNT
169	CRP	0.0247024	2.67026	TTNT
170	CRP	-0.00757866	0.171432	TTNT
171	CRP	-0.0874597	-0.712656	TTNT
172	CRP	-0.0868985	-0.528132	TTNT
173	CRP	-0.0749857	-0.586727	TTNT
174	CRP	0.00630152	0.730178	TTNT
175	CRP	0.174181	2.51792	TTNT
176	CRP	-0.0702289	-0.454643	TTNT
177	CRP	0.0229521	0.664585	TTNT
178	CRP	-0.00438727	-0.138955	TTNT
179	CRP	-0.123918	-0.698575	TTNT
180	CRP	-0.0568762	-0.328507	TTNT
181	CRP	0.00515687	0.570534	TTNT
182	CRP	-0.0892108	-0.716015	TTNT
183	CRP	-0.112783	-0.512127	TTNT
184	CRP	0.0896968	1.75441	TTNT
185	CRP	-0.0624762	-0.392176	TTNT
186	CRP	-0.0811292	-0.720724	TTNT
187	CRP	-0.0325215	2.11319	TTNT
188	CRP	-0.0700904	-0.70724	TTNT
189	CRP	-0.0988192	-0.725862	TTNT
190	CRP	-0.0868795	-0.698173	TTNT
191	CRP	0.00276474	0.17965	TTNT
192	CRP	-0.0958867	-0.492138	TTNT
193	CRP	-0.00267853	0.545476	TTNT
194	CRP	-0.043431	-0.70324	TTNT
195	CRP	-0.0243479	-0.247082	TTNT
196	CRP	0.0341237	1.0264	TTNT
197	CRP	-0.0371941	-0.728897	TTNT
198	CRP	-0.103721	-0.486457	TTNT
199	CRP	-0.0179449	0.350251	TTNT
200	CRP	-0.073929	-0.362295	TTNT
201	CRP	-0.0402597	-0.715181	TTNT
202	CRP	-0.00864208	0.340236	TTNT
203	CRP	-0.0228661	-0.210268	TTNT
204	CRP	-0.0676647	-0.706944	TTNT
205	CRP	-0.0650026	-0.709939	TTNT
206	CRP	-0.00152336	0.314913	TTNT
207	CRP	-0.0420533	-0.275694	TTNT
208	CRP	-0.0891994	-0.712417	TTNT
209	CRP	0.0185853	0.611526	TTNT
210	CRP	-0.0870112	-0.701934	TTNT
211	CRP	-0.0169807	-0.0381273	TTNT
212	CRP	-0.0915985	-0.716391	TTNT
213	CRP	-0.0316086	-0.731388	TTNT
214	CRP	-0.0260107	-0.106217	TTNT
215	CRP	-0.0602823	-0.723671	TTNT
216	CRP	0.152802	3.62319	TTNT
217	CRP	-0.0777263	-0.46208	TTNT
218	CRP	-0.064429	-0.711526	TTNT
219	CRP	-0.032354	-0.202486	TTNT
220	CRP	-0.104019	-0.14401	TTNT
221	CRP	0.00671083	0.0548564	TTNT
222	CRP	0.0227057	0.654503	TTNT
223	CRP	-0.0825613	-0.695713	TTNT
224	CRP	-0.0505513	-0.436441	TTNT
225	CRP	-0.0351399	-0.696745	TTNT
226	CRP	-0.0927491	-0.43602	TTNT
227	CRP	-0.119247	-0.544158	TTNT
228	CRP	-0.0318502	0.260991	TTNT
229	CRP	-0.0983209	-0.712072	TTNT
230	CRP	-0.0397786	-0.450472	TTNT
231	CRP	0.10784	3.5052	TTNT
232	CRP	-0.0736009	-0.692393	TTNT
233	CRP	-0.0318133	-0.317917	TTNT
234	CRP	-0.00491624	0.0415103	TTNT
235	CRP	-0.0185556	-0.169332	TTNT
236	CRP	-0.135397	-0.471252	TTNT
237	CRP	-0.040042	-0.719164	TTNT
238	CRP	-0.0224047	0.0841667	TTNT
239	CRP	0.0254642	0.805697	TTNT
240	CRP	0.0164031	-0.080474	TTNT
241	CRP	0.0230904	1.28232	TTNT
242	CRP	-0.0631148	-0.724509	TTNT
243	CRP	-0.104846	-0.69859	TTNT
244	CRP	-0.0547873	-0.713418	TTNT
245	CRP	-0.0890335	-0.484288	TTNT
246	CRP	-0.061009	-0.709126	TTNT
247	CRP	-0.000604406	0.275227	TTNT
248	CRP	-0.0113126	-0.130159	TTNT
249	CRP	-0.0754961	-0.706672	TTNT
250	CRP	-0.0779685	-0.567711	TTNT
251	CRP	-0.0361103	-0.202922	TTNT
252	CRP	-0.0727106	-0.368392	TTNT
253	CRP	0.0742813	1.19958	TTNT
254	CRP	0.0105832	0.484958	TTNT
255	CRP	-0.10322	-0.716975	TTNT
256	CRP	-0.084999	-0.555412	TTNT
257	CRP	-0.011884	-0.483243	TTNT
258	CRP	-0.0551928	-0.125714	TTNT
259	CRP	0.0143439	0.99758	TTNT
260	CRP	-0.0317497	-0.711366	TTNT
261	CRP	-0.0384871	-0.23604	TTNT
262	CRP	-0.00236477	0.281816	TTNT
263	CRP	-0.00263435	0.45354	TTNT
264	CRP	-0.064364	-0.569141	TTNT
265	CRP	-0.0186552	-0.117582	TTNT
266	CRP	-0.03065	-0.702303	TTNT
267	CRP	-0.00546407	0.303893	TTNT
268	CRP	-0.0464335	-0.360229	TTNT
269	CRP	-0.0140498	0.5001	TTNT
270	CRP	-0.107865	-0.494274	TTNT
271	CRP	-0.0504832	-0.26748	TTNT
272	CRP	-0.0593828	-0.704621	TTNT
273	CRP	-0.0542762	-0.551781	TTNT
274	CRP	-0.0860342	-0.523386	TTNT
275	CRP	-0.0563783	-0.720195	TTNT
276	CRP	-0.0439747	-0.693378	TTNT
277	CRP	0.0185113	0.516937	TTNT
278	CRP	-0.133879	-0.398555	TTNT
279	CRP	-0.0400762	-0.719312	TTNT
280	CRP	-0.0317781	-0.716554	TTNT
281	CRP	-0.0522565	-0.524351	TTNT
282	CRP	-0.0696136	-0.105196	TTNT
283	CRP	-0.0252032	-0.496551	TTNT
284	CRP	-0.01463	-0.548146	TTNT
285	CRP	-0.0495756	-0.70766	TTNT
286	CRP	-0.108286	-0.589947	TTNT
287	CRP	-0.0224095	-0.0803729	TTNT
288	CRP	-0.0126522	-0.473666	TTNT
289	CRP	-0.0766877	-0.713221	TTNT
290	CRP	-0.0678575	-0.698742	TTNT
291	CRP	-0.0789251	-0.718696	TTNT
292	CRP	0.0279408	1.12296	TTNT
293	CRP	-0.117332	-0.702084	TTNT
294	CRP	-0.0371901	-0.432344	TTNT
295	CRP	-0.060237	-0.149364	TTNT
296	CRP	0.030534	0.478336	TTNT
297	CRP	0.267854	1.87882	TTNT
298	CRP	-0.0517258	-0.714486	TTNT
299	CRP	-0.0541849	-0.730089	TTNT
300	CRP	-0.0448204	-0.715116	TTNT
301	CRP	-0.00451592	0.938686	TTNT
302	CRP	-0.0269335	-0.0545481	TTNT
303	CRP	-0.0481375	-0.133345	TTNT
304	CRP	0.0977843	2.83436	TTNT
305	CRP	-0.00903197	0.00795268	TTNT
306	CRP	-0.0649901	-0.72049	TTNT
307	CRP	-0.0489322	-0.713275	TTNT
308	CRP	-0.0251631	-0.178373	TTNT
309	CRP	0.0321288	-0.505011	TTNT
310	CRP	-0.0736755	-0.708154	TTNT
311	CRP	-0.0572071	-0.328948	TTNT
312	CRP	-0.00729503	0.019416	TTNT
313	CRP	0.00380523	0.571635	TTNT
314	CRP	-0.044638	-0.219771	TTNT
315	CRP	-0.0812305	-0.522558	TTNT
316	CRP	-0.0245574	-0.0892428	TTNT
317	CRP	-0.12985	-0.450068	TTNT
318	CRP	-0.0258701	-0.709797	TTNT
319	CRP	-0.108693	-0.701135	TTNT
320	CRP	0.151555	1.55171	TTNT
321	CRP	-0.0618767	-0.721235	TTNT
322	CRP	0.0495501	0.837938	TTNT
323	CRP	0.032747	0.754782	TTNT
324	CRP	-0.00267795	0.526031	TTNT
325	CRP	-0.0227298	0.145625	TTNT
326	CRP	0.0243495	0.709067	TTNT
327	CRP	-0.0418303	-0.471259	TTNT
328	CRP	-0.0385358	-0.288154	TTNT
329	CRP	-0.0437659	-0.310367	TTNT
330	CRP	-0.1245	-0.691993	TTNT
331	CRP	-0.0587074	-0.709077	TTNT
332	CRP	0.0264536	0.88509	TTNT
333	CRP	-0.117011	-0.71216	TTNT
334	CRP	-0.0131475	0.301688	TTNT
335	CRP	0.0193058	0.988576	TTNT
336	CRP	-0.126048	-0.716638	TTNT
337	CRP	-0.0236486	-0.421216	TTNT
338	CRP	0.0294585	0.767626	TTNT
339	CRP	-0.0950583	-0.549624	TTNT
340	CRP	-0.123275	-0.572649	TTNT
341	CRP	0.0291125	0.780525	TTNT
342	CRP	0.00439717	0.998292	TTNT
343	CRP	-0.042511	0.10599	TTNT
344	CRP	-0.00267082	0.184146	TTNT
345	CRP	0.00768267	0.714066	TTNT
346	CRP	-0.0372611	-0.713721	TTNT
347	CRP	-0.0679932	-0.441613	TTNT
348	CRP	0.0495572	1.61107	TTNT
349	CRP	-0.0876042	-0.720722	TTNT
350	CRP	-0.0364059	-0.242585	TTNT
351	CRP	-0.126288	-0.727556	TTNT
352	CRP	-0.0394059	-0.515453	TTNT
353	CRP	-0.099338	-0.702668	TTNT
354	CRP	-0.0870388	-0.706196	TTNT
355	CRP	-0.0515281	-0.549849	TTNT
356	CRP	-0.0698162	-0.71334	TTNT
357	CRP	-0.0611537	-0.459371	TTNT
358	CRP	-0.0635239	-0.731898	TTNT
359	CRP	-0.0606526	0.0312285	TTNT
360	CRP	-0.0542358	-0.220381	TTNT
361	CRP	-0.0536996	-0.401662	TTNT
362	CRP	0.0354378	1.55505	TTNT
363	CRP	-0.0309179	-0.260652	TTNT
364	CRP	-0.164603	-0.404383	TTNT
365	CRP	-0.0663578	-0.568275	TTNT
366	CRP	-0.0594505	-0.344757	TTNT
367	CRP	0.000475074	0.560428	TTNT
368	CRP	-0.0610952	-0.232107	TTNT
369	CRP	-0.0225456	0.126352	TTNT
370	CRP	-0.0445769	-0.455151	TTNT
371	CRP	-0.139702	-0.706806	TTNT
372	CRP	-0.0771255	-0.711132	TTNT
373	CRP	-0.0417788	-0.416514	TTNT
374	CRP	-0.00465289	-0.698581	TTNT
375	CRP	-0.0904395	-0.71573	TTNT
376	CRP	-0.0128076	-0.711511	TTNT
377	CRP	-0.0369504	-0.232545	TTNT
378	CRP	-0.0159557	-0.508655	TTNT
379	CRP	-0.0527407	-0.0340021	TTNT
380	CRP	-0.0332527	-0.719196	TTNT
381	CRP	0.0660401	0.918819	TTNT
382	CRP	0.20593	2.56782	TTNT
383	CRP	-0.0820996	-0.551887	TTNT
384	CRP	0.0317049	0.929699	TTNT
385	CRP	-0.0643746	-0.697987	TTNT
386	CRP	-0.0257298	0.138707	TTNT
387	CRP	0.0610571	1.04587	TTNT
388	CRP	-0.0894281	-0.705632	TTNT
389	CRP	-0.00262925	0.255834	TTNT
390	CRP	0.0182314	0.710019	TTNT
391	CRP	-0.0483758	-0.346548	TTNT
392	CRP	0.147929	2.4272	TTNT
393	CRP	-0.0598103	-0.455972	TTNT
394	CRP	0.148347	2.08869	TTNT
395	CRP	0.00650996	0.475763	TTNT
396	CRP	-0.0686414	-0.713616	TTNT
397	CRP	-0.0463071	-0.710572	TTNT
398	CRP	0.0595503	3.27216	TTNT
399	CRP	-0.0321637	-0.448361	TTNT
400	CRP	-0.099554	-0.714304	TTNT
401	CRP	-0.0837719	-0.464745	TTNT
402	CRP	-0.0656956	-0.549707	TTNT
403	CRP	-0.041367	-0.380638	TTNT
404	CRP	0.0315798	1.4673	TTNT
405	CRP	-0.0952782	-0.714564	TTNT
406	CRP	-0.0838444	-0.702977	TTNT
407	CRP	-0.0196908	-0.00556967	TTNT
408	CRP	-0.00203857	-0.48485	TTNT
409	CRP	-0.0283077	-0.5178	TTNT
410	CRP	-0.0379652	-0.511805	TTNT
411	CRP	0.23131	2.73892	TTNT
412	CRP	-0.024507	0.00252601	TTNT
413	CRP	-0.018295	-0.570447	TTNT
414	CRP	0.0472556	1.23623	TTNT
415	CRP	0.0264332	0.475404	TTNT
416	CRP	0.269748	3.01563	TTNT
417	CRP	0.0208924	1.00165	TTNT
418	CRP	-0.0781128	-0.404693	TTNT
419	CRP	-0.0294854	-0.360891	TTNT
420	CRP	-0.0142577	0.23205	TTNT
421	CRP	0.0664659	1.95235	TTNT
422	CRP	-0.0740799	-0.717605	TTNT
423	CRP	-0.0479892	-0.0451653	TTNT
424	CRP	-0.085282	-0.71232	TTNT
425	CRP	-0.010664	0.269975	TTNT
426	CRP	-0.106873	-0.699984	TTNT
427	CRP	-0.0494814	-0.712785	TTNT
428	CRP	0.0227036	1.41473	TTNT
429	CRP	-0.0298675	-0.433441	TTNT
430	CRP	0.0736817	2.44001	TTNT
431	CRP	-0.0524493	-0.492814	TTNT
432	CRP	-0.0885717	-0.585297	TTNT
433	CRP	-0.0889452	-0.711974	TTNT
434	CRP	-0.0731945	-0.713303	TTNT
435	CRP	-0.070961	-0.714065	TTNT
436	CRP	-0.0197383	-0.120093	TTNT
437	CRP	0.0366426	1.02631	TTNT
438	CRP	4.42192e-06	0.29999	TTNT
439	CRP	0.000685699	0.400323	TTNT
440	CRP	-0.0838098	-0.723655	TTNT
441	CRP	-0.0786561	-0.693802	TTNT
442	CRP	-0.0310397	-0.484844	TTNT
443	CRP	-0.0573853	-0.698133	TTNT
444	CRP	0.034534	1.17849	TTNT
445	CRP	-0.0232467	-0.0641255	TTNT
446	CRP	-0.00945429	0.416176	TTNT
447	CRP	-0.124895	-0.693978	TTNT
448	CRP	0.00802446	0.505052	TTNT
449	CRP	-0.101621	-0.496182	TTNT
450	CRP	-0.0984032	-0.711624	TTNT
451	CRP	-0.0271841	-0.394241	TTNT
452	CRP	0.0394992	2.08366	TTNT
453	CRP	0.0432058	1.33872	TTNT
454	CRP	0.0473273	3.28728	TTNT
455	CRP	-0.0664413	-0.0824026	TTNT
456	CRP	-0.0904608	-0.717554	TTNT
457	CRP	-0.0253228	-0.382508	TTNT
458	CRP	-0.0624306	-0.55465	TTNT
459	CRP	-0.117115	-0.722432	TTNT
460	CRP	-0.0910928	-0.712895	TTNT
461	CRP	-0.00735155	0.741159	TTNT
462	CRP	-0.0351933	-0.158198	TTNT
463	CRP	-0.00819454	0.446569	TTNT
464	CRP	-0.102571	-0.512404	TTNT
465	CRP	-0.0398603	-0.721104	TTNT
466	CRP	-0.153953	-0.722333	TTNT
467	CRP	0.0309917	2.01068	TTNT
468	CRP	-0.100316	-0.456455	TTNT
469	CRP	-0.0871241	-0.720922	TTNT
470	CRP	-0.141338	-0.725451	TTNT
471	CRP	0.0384901	1.09207	TTNT
472	CRP	-0.013272	-0.557678	TTNT
473	CRP	0.23761	3.43759	TTNT
474	CRP	-0.0325705	0.0351887	TTNT
475	CRP	-0.15398	-0.330986	TTNT
476	CRP	-0.0684212	-0.712618	TTNT
477	CRP	0.0226505	0.598147	TTNT
478	CRP	-0.115387	-0.711842	TTNT
479	CRP	-0.0617858	-0.716862	TTNT
480	CRP	-0.114268	-0.712676	TTNT
481	CRP	0.0563827	1.56741	TTNT
482	CRP	0.0249258	1.05522	TTNT
483	CRP	0.00512866	0.0943782	TTNT
484	CRP	-0.0955586	-0.707584	TTNT
485	CRP	-0.0528874	-0.163731	TTNT
486	CRP	-0.120896	-0.708353	TTNT
487	CRP	-0.176698	-0.697635	TTNT
488	CRP	0.0166047	0.826943	TTNT
489	CRP	-0.0416743	-0.13038	TTNT
490	CRP	-0.0982438	-0.710813	TTNT
491	CRP	-0.00949173	0.0554007	TTNT
492	CRP	0.10641	1.14556	TTNT
493	CRP	-0.0760879	-0.720047	TTNT
494	CRP	-0.067381	-0.701024	TTNT
495	CRP	-0.0244703	-0.716817	TTNT
496	CRP	0.016249	0.44837	TTNT
497	CRP	-0.0354765	-0.27813	TTNT
498	CRP	-0.0981057	-0.700153	TTNT
499	CRP	-0.0881219	-0.436327	TTNT
500	CRP	-0.074764	-0.702646	TTNT
501	CRP	-0.0965272	-0.710314	TTNT
502	CRP	0.0110028	0.340037	TTNT
503	CRP	-0.00204316	0.349421	TTNT
504	CRP	-0.0284457	-0.354581	TTNT
505	CRP	-0.0156105	-0.704961	TTNT
506	CRP	-0.106188	-0.71933	TTNT
507	CRP	-0.204242	-0.563315	TTNT
508	CRP	-0.0671082	-0.490801	TTNT
509	CRP	0.220017	2.68343	TTNT
510	CRP	-0.102147	-0.727404	TTNT
511	CRP	0.0207033	0.54376	TTNT
512	CRP	0.38316	3.63698	TTNT
513	CRP	-0.108501	-0.701332	TTNT
514	CRP	-0.0176644	0.00600664	TTNT
515	CRP	-0.0911015	-0.721217	TTNT
516	CRP	-0.00338208	-0.371866	TTNT
517	CRP	0.001574	0.139291	TTNT
518	CRP	-0.003692	3.47732	TTNT
519	CRP	-0.172957	-0.695741	TTNT
520	CRP	-0.0697633	-0.458604	TTNT
521	CRP	-0.0325002	-0.0961546	TTNT
522	CRP	-0.00210264	-0.0691917	TTNT
523	CRP	0.426729	3.25058	TTNT
524	CRP	0.0722491	2.02147	TTNT
525	CRP	-0.0210315	-0.711893	TTNT
526	CRP	-0.013708	-0.544584	TTNT
527	CRP	-0.0147345	-0.508162	TTNT
528	CRP	-0.00293703	3.55061	TTNT
529	CRP	-0.108382	-0.719493	TTNT
530	CRP	-0.0112102	0.00329457	TTNT
531	CRP	0.310286	3.62618	TTNT
532	CRP	-0.111898	-0.708626	TTNT
533	CRP	0.0176992	0.541332	TTNT
534	CRP	-0.0603905	-0.424489	TTNT
535	CRP	-0.0438764	-0.528376	TTNT
536	CRP	-0.0450013	-0.697748	TTNT
537	CRP	-0.107997	-0.725977	TTNT
538	CRP	-0.0324391	-0.0923499	TTNT
539	CRP	-0.0179938	-0.177304	TTNT
540	CRP	0.158793	2.2948	TTNT
541	CRP	-0.0150494	0.336009	TTNT
542	CRP	-0.0561484	-0.703416	TTNT
543	CRP	-0.0509726	-0.473352	TTNT
544	CRP	0.121917	2.07596	TTNT
545	CRP	-0.035502	-0.729978	TTNT
546	CRP	-0.0154768	0.109458	TTNT
547	CRP	0.0134979	0.266239	TTNT
548	CRP	-0.00738134	-0.571641	TTNT
549	CRP	-0.0294167	0.284214	TTNT
550	CRP	-0.0147935	2.24966	TTNT
551	CRP	-0.0398393	-0.0947862	TTNT
552	CRP	-0.0194836	-0.573073	TTNT
553	CRP	-0.0283302	-0.253228	TTNT
554	CRP	0.0340426	0.860751	TTNT
555	CRP	0.0853125	1.51806	TTNT
556	CRP	-0.109168	-0.707802	TTNT
557	CRP	-0.00202087	0.521539	TTNT
558	CRP	0.00722485	1.13477	TTNT
559	CRP	0.0880307	3.21457	TTNT
560	CRP	0.000925765	0.391443	TTNT
561	CRP	-0.0890987	-0.715143	TTNT
562	CRP	-0.0789351	-0.718421	TTNT
563	CRP	-0.0527316	-0.715682	TTNT
564	CRP	-0.00637033	0.961929	TTNT
565	CRP	-0.0871369	-0.692732	TTNT
566	CRP	-0.0273481	1.12007	TTNT
567	CRP	0.121639	3.56838	TTNT
568	CRP	-0.141592	-0.72195	TTNT
569	CRP	-0.0514202	-0.55572	TTNT
570	CRP	0.131519	1.38936	TTNT
571	CRP	-0.0201265	0.264383	TTNT
572	CRP	-0.068327	-0.473399	TTNT
573	CRP	-0.0523092	-0.705389	TTNT
574	CRP	-0.0128518	-0.733882	TTNT
575	CRP	-0.0618889	-0.300916	TTNT
576	CRP	-0.154158	-0.717177	TTNT
577	CRP	-0.0684614	-0.402508	TTNT
578	CRP	0.0481846	0.958475	TTNT
579	CRP	-0.0755381	-0.507921	TTNT
580	CRP	0.0702198	2.0928	TTNT
581	CRP	-0.0265699	-0.574187	TTNT
582	CRP	-0.0486888	-0.707953	TTNT
583	CRP	-0.00658432	0.505218	TTNT
584	CRP	-0.015819	0.269047	TTNT
585	CRP	-0.0312862	-0.0435717	TTNT
586	CRP	-0.00669142	-0.262394	TTNT
587	CRP	-0.134764	-0.709669	TTNT
588	CRP	-0.0989977	-0.698572	TTNT
589	CRP	-0.0350637	-0.525037	TTNT
590	CRP	-0.039367	-0.725804	TTNT
591	CRP	-0.0828428	2.91254	TTNT
592	CRP	-0.0162888	0.256255	TTNT
593	CRP	0.0984951	2.2925	TTNT
594	CRP	-0.0897229	-0.56458	TTNT
595	CRP	-0.0578576	-0.461892	TTNT
596	CRP	0.122637	1.69282	TTNT
597	CRP	-0.112311	-0.710223	TTNT
598	CRP	-0.0288814	-0.360284	TTNT
599	CRP	-0.00794786	0.238771	TTNT
600	CRP	-0.0689292	-0.723915	TTNT
601	CRP	-0.0875625	-0.701263	TTNT
602	CRP	-0.0782763	-0.508845	TTNT
603	CRP	-0.0331309	-0.17407	TTNT
604	CRP	-0.0284693	-0.262622	TTNT
605	CRP	0.00545562	0.400743	TTNT
606	CRP	-0.114758	-0.7015	TTNT
607	CRP	0.0441724	1.32582	TTNT
608	CRP	-0.0615787	-0.714012	TTNT
609	CRP	-0.042221	-0.42641	TTNT
610	CRP	-0.0758167	-0.718619	TTNT
611	CRP	-0.0322568	-0.717236	TTNT
612	CRP	-0.049166	-0.479734	TTNT
613	CRP	-0.0486359	-0.360278	TTNT
614	CRP	-0.0747607	-0.703685	TTNT
615	CRP	-0.0461302	-0.432925	TTNT
616	CRP	-0.019081	0.0853478	TTNT
617	CRP	0.0199322	0.474395	TTNT
618	CRP	-0.00777857	-0.710502	TTNT
619	CRP	-0.0173813	-0.439373	TTNT
620	CRP	-0.028587	-0.515011	TTNT
621	CRP	-0.00170378	0.324331	TTNT
622	CRP	-0.0633092	-0.577881	TTNT
623	CRP	0.0556115	1.02411	TTNT
624	CRP	-0.157655	-0.721732	TTNT
625	CRP	0.00293916	-0.520633	TTNT
626	CRP	-0.0678161	-0.494019	TTNT
627	CRP	0.0165441	0.546509	TTNT
628	CRP	-0.109328	-0.713148	TTNT
629	CRP	0.060192	0.807311	TTNT
630	CRP	-0.0340899	-0.702486	TTNT
631	CRP	0.0463393	0.517759	TTNT
632	CRP	-0.0570973	-0.471418	TTNT
633	CRP	-0.0482452	-0.100425	TTNT
634	CRP	-0.0241623	-0.70958	TTNT
635	CRP	0.000631777	0.219425	TTNT
636	CRP	0.0806704	1.10221	TTNT
637	CRP	-0.0181122	-0.235288	TTNT
638	CRP	0.00599574	0.452285	TTNT
639	CRP	0.133153	2.61244	TTNT
640	CRP	-0.0749891	-0.701823	TTNT
641	CRP	-0.0202945	0.14404	TTNT
642	CRP	-0.0829837	-0.716439	TTNT
643	CRP	0.127426	2.76162	TTNT
644	CRP	-0.0101555	0.0116854	TTNT
645	CRP	-0.0887916	-0.352642	TTNT
646	CRP	0.11112	2.58731	TTNT
647	CRP	-0.0881331	-0.701812	TTNT
648	CRP	-0.039679	-0.554757	TTNT
649	CRP	0.018979	1.23226	TTNT
650	CRP	-0.071675	-0.428745	TTNT
651	CRP	-0.0802319	-0.706154	TTNT
652	CRP	-0.026821	-0.213928	TTNT
653	CRP	-0.102427	-0.712835	TTNT
654	CRP	-0.0845481	-0.353722	TTNT
655	CRP	-0.010175	0.483505	TTNT
656	CRP	-0.0602571	-0.679759	TTNT
657	CRP	-0.0549317	-0.427877	TTNT
658	CRP	-0.109563	-0.713037	TTNT
659	CRP	-0.0541539	-0.326731	TTNT
660	CRP	-0.112034	-0.719693	TTNT
661	CRP	-0.00617463	0.782381	TTNT
662	CRP	-0.0106598	-0.143906	TTNT
663	CRP	-0.0396083	-0.224505	TTNT
664	CRP	0.0124331	0.677672	TTNT
665	CRP	-0.06786	-0.702506	TTNT
666	CRP	-0.0555096	-0.17468	TTNT
667	CRP	-0.0388128	-0.0886845	TTNT
668	CRP	0.0179754	0.371295	TTNT
669	CRP	0.222628	2.07374	TTNT
670	CRP	-0.0762793	-0.719034	TTNT
671	CRP	-0.0441587	-0.444728	TTNT
672	CRP	-0.0515765	-0.705474	TTNT
673	CRP	-0.0153447	0.409645	TTNT
674	CRP	-0.0559051	-0.708724	TTNT
675	CRP	-0.0195474	-0.198884	TTNT
676	CRP	-0.0209858	-0.596748	TTNT
677	CRP	0.0187045	0.768969	TTNT
678	CRP	-0.123711	-0.711543	TTNT
679	CRP	0.0539864	1.07175	TTNT
680	CRP	-0.0357211	-0.46276	TTNT
681	CRP	-0.0113107	0.105138	TTNT
682	CRP	0.0201216	2.67433	TTNT
683	CRP	-0.018272	0.0817314	TTNT
684	CRP	-0.0974332	-0.708688	TTNT
685	CRP	-0.0386449	-0.458707	TTNT
686	CRP	-0.00490973	0.592702	TTNT
687	CRP	0.0614877	1.22999	TTNT
688	CRP	0.0648228	1.15958	TTNT
689	CRP	-0.0811285	-0.717549	TTNT
690	CRP	0.0716145	1.17199	TTNT
691	CRP	-0.0298071	-0.0198124	TTNT
692	CRP	-0.0778528	-0.481375	TTNT
693	CRP	-0.100729	-0.709066	TTNT
694	CRP	-0.0835827	-0.489976	TTNT
695	CRP	-0.050222	-0.262416	TTNT
696	CRP	-0.0695849	-0.717556	TTNT
697	CRP	0.00604802	-0.569833	TTNT
698	CRP	-0.168429	-0.70184	TTNT
699	CRP	-0.0150284	-0.0130822	TTNT
700	CRP	-0.063541	-0.719757	TTNT
701	CRP	0.050638	3.04573	TTNT
702	CRP	-0.0146184	-0.300355	TTNT
703	CRP	-0.0875075	-0.721316	TTNT
704	CRP	0.0216459	4.00829	TTNT
705	CRP	-0.0507436	-0.699448	TTNT
706	CRP	-0.0175703	-0.549117	TTNT
707	CRP	-0.0415659	0.000307378	TTNT
708	CRP	0.0436508	3.13219	TTNT
709	CRP	-0.0629437	-0.369924	TTNT
710	CRP	-0.0908578	-0.720254	TTNT
711	CRP	-0.0400358	-0.377557	TTNT
712	CRP	-0.0507608	-0.227345	TTNT
713	CRP	0.402836	3.19622	TTNT
714	CRP	-0.0266443	-0.0778785	TTNT
715	CRP	-0.129107	-0.716663	TTNT
716	CRP	-0.0100855	0.282287	TTNT
717	CRP	-0.0733667	-0.710292	TTNT
718	CRP	-0.135291	-0.705197	TTNT
719	CRP	-0.0271018	0.0335033	TTNT
720	CRP	-0.0935546	-0.705344	TTNT
721	CRP	-0.0320038	-0.309223	TTNT
722	CRP	-0.0657879	-0.551282	TTNT
723	CRP	-0.00712075	0.572749	TTNT
724	CRP	0.0271538	0.735119	TTNT
725	CRP	0.144034	3.1666	TTNT
726	CRP	-0.0244933	-0.390171	TTNT
727	CRP	-0.0757045	-0.234876	TTNT
728	CRP	-0.0613205	-0.730263	TTNT
729	CRP	0.015059	0.659432	TTNT
730	CRP	-0.130096	-0.718851	TTNT
731	CRP	-0.0643065	-0.413323	TTNT
732	CRP	0.0018451	1.00218	TTNT
733	CRP	-0.0338855	-0.341882	TTNT
734	CRP	-0.00746638	-0.707133	TTNT
735	CRP	-0.133002	-0.466502	TTNT
736	CRP	0.00998415	0.913938	TTNT
737	CRP	-0.0123519	0.150652	TTNT
738	CRP	-0.170103	-0.697028	TTNT
739	CRP	-0.15233	-0.712964	TTNT
740	CRP	0.02402	0.99501	TTNT
741	CRP	-0.0821399	-0.581322	TTNT
742	CRP	-0.00147098	-0.718715	TTNT
743	CRP	0.0333156	1.23452	TTNT
744	CRP	0.135719	2.37468	TTNT
745	CRP	-0.0136563	-0.506286	TTNT
746	CRP	-0.118099	-0.700704	TTNT
747	CRP	0.00811204	0.427251	TTNT
748	CRP	0.103005	2.7244	TTNT
749	CRP	0.0347416	0.455481	TTNT
750	CRP	-0.131626	-0.448027	TTNT
751	CRP	-0.0860579	-0.719185	TTNT
752	CRP	-0.140032	-0.713548	TTNT
753	CRP	-0.0231675	-0.0666702	TTNT
754	CRP	-0.0369792	-0.712154	TTNT
755	CRP	-0.0370151	-0.71846	TTNT
756	CRP	-0.0188056	0.221622	TTNT
757	CRP	-0.134304	-0.343786	TTNT
758	CRP	-0.0653414	-0.44368	TTNT
759	CRP	-0.0913129	-0.705502	TTNT
760	CRP	-0.0848733	-0.721564	TTNT
761	CRP	-0.0334608	-0.569794	TTNT
762	CRP	0.0104635	-0.0195053	TTNT
763	CRP	0.0163045	0.352495	TTNT
764	CRP	-0.00787953	-0.594243	TTNT
765	CRP	-0.114665	-0.708567	TTNT
766	CRP	-0.0792568	-0.7049	TTNT
767	CRP	0.0717711	1.1665	TTNT
768	CRP	-0.023007	-0.343006	TTNT
769	CRP	-0.0657367	-0.268643	TTNT
770	CRP	-0.0149392	-0.106627	TTNT
771	CRP	-0.0437032	-0.715365	TTNT
772	CRP	-0.0478958	0.221425	TTNT
773	CRP	-0.115299	-0.528531	TTNT
774	CRP	-0.0310958	-0.532861	TTNT
775	CRP	-0.00123642	0.31051	TTNT
776	CRP	-0.0966107	-0.269993	TTNT
777	CRP	-0.0551355	-0.528785	TTNT
778	CRP	-0.209799	-0.703673	TTNT
779	CRP	-0.0885637	-0.274387	TTNT
780	CRP	-0.0447786	-0.416996	TTNT
781	CRP	0.135831	4.04765	TTNT
782	CRP	-0.0810393	-0.69579	TTNT
783	CRP	-0.0197143	0.0351116	TTNT
784	CRP	-0.0847754	-0.713095	TTNT
785	CRP	-0.0230209	0.128837	TTNT
786	CRP	-0.0343141	-0.72595	TTNT
787	CRP	-0.0643003	-0.575052	TTNT
788	CRP	-0.0787428	-0.417254	TTNT
789	CRP	-0.0339806	-0.717341	TTNT
790	CRP	-0.0426905	-0.460617	TTNT
791	CRP	-0.0141282	-0.0646708	TTNT
792	CRP	-0.0961894	-0.710535	TTNT
793	CRP	-0.0451472	0.0158097	TTNT
794	CRP	-0.00527457	-0.0579797	TTNT
795	CRP	-0.0463897	-0.714835	TTNT
796	CRP	-0.0405959	-0.148042	TTNT
797	CRP	-0.0794473	0.216341	TTNT
798	CRP	-0.0867932	-0.710504	TTNT
799	CRP	-0.0648999	-0.7282	TTNT
800	CRP	-0.00140501	0.299866	TTNT
801	CRP	-0.0264504	-0.717364	TTNT
802	CRP	-0.0726288	-0.139849	TTNT
803	CRP	-0.105923	-0.562441	TTNT
804	CRP	0.153821	1.86437	TTNT
805	CRP	0.132802	1.39069	TTNT
806	CRP	-0.0520025	-0.417766	TTNT
807	CRP	-0.130044	-0.142005	TTNT
808	CRP	-0.0229828	-0.559592	TTNT
809	CRP	0.189391	1.78655	TTNT
810	CRP	-0.126326	-0.695739	TTNT
811	CRP	-0.135849	-0.461099	TTNT
812	CRP	-0.138455	-0.590549	TTNT
813	CRP	-0.141258	-0.730368	TTNT
814	CRP	-0.0805783	-0.711459	TTNT
815	CRP	-0.0574499	-0.471886	TTNT
816	CRP	-0.0333038	-0.715777	TTNT
817	CRP	-0.0914987	-0.523466	TTNT
818	CRP	-0.0199229	-0.71283	TTNT
819	CRP	-0.0542113	-0.717835	TTNT
820	CRP	-0.0295182	-0.4265	TTNT
821	CRP	-0.0065709	1.1267	TTNT
822	CRP	0.122235	2.10682	TTNT
823	CRP	-0.000951456	-0.125575	TTNT
824	CRP	-0.0300872	-0.29924	TTNT
825	CRP	-0.00572035	0.125655	TTNT
826	CRP	-0.0342619	-0.715153	TTNT
827	CRP	-0.00703327	-0.700035	TTNT
828	CRP	0.0224277	0.935965	TTNT
829	CRP	-0.0742492	-0.293403	TTNT
830	CRP	-0.0671359	-0.44293	TTNT
831	CRP	0.0147849	-0.38782	TTNT
832	CRP	-0.000525722	0.00473884	TTNT
833	CRP	-0.0538754	-0.496668	TTNT
834	CRP	-0.0658262	-0.715815	TTNT
835	CRP	-0.122886	-0.696885	TTNT
836	CRP	-0.107631	-0.730449	TTNT
837	CRP	-0.0252703	-0.105884	TTNT
838	CRP	-0.111934	-0.73257	TTNT
839	CRP	-0.0970562	-0.714931	TTNT
840	CRP	0.117292	2.48728	TTNT
841	CRP	-0.0206667	-0.0477308	TTNT
842	CRP	0.00523045	0.378438	TTNT
843	CRP	0.0105773	0.453714	TTNT
844	CRP	0.0195736	1.20819	TTNT
845	CRP	-0.0673231	-0.711203	TTNT
846	CRP	-0.0468377	-0.709464	TTNT
847	CRP	-0.00404511	-0.148918	TTNT
848	CRP	-0.063202	-0.711638	TTNT
849	CRP	-0.00254248	1.01024	TTNT
850	CRP	0.111262	2.22017	TTNT
851	CRP	-0.139268	-0.317566	TTNT
852	CRP	-0.01822	-0.116178	TTNT
853	CRP	0.0309415	0.979654	TTNT
854	CRP	0.00628598	0.512763	TTNT
855	CRP	-0.0773633	-0.706399	TTNT
856	CRP	-0.0290588	-0.174174	TTNT
857	CRP	0.010407	0.372857	TTNT
858	CRP	-0.0415948	-0.714787	TTNT
859	CRP	-0.0865674	-0.324408	TTNT
860	CRP	-0.0899369	-0.723427	TTNT
861	CRP	0.000129115	-0.523276	TTNT
862	CRP	0.0149742	1.57698	TTNT
863	CRP	-0.101846	-0.563777	TTNT
864	CRP	-0.0840906	-0.716499	TTNT
865	CRP	-0.101418	-0.585855	TTNT
866	CRP	-0.0672007	-0.713597	TTNT
867	CRP	-0.188305	-0.702984	TTNT
868	CRP	-0.0903315	-0.699321	TTNT
869	CRP	0.00140878	0.342648	TTNT
870	CRP	-0.0105872	0.0907051	TTNT
871	CRP	-0.0121996	-0.699557	TTNT
872	CRP	-0.0792733	0.0454208	TTNT
873	CRP	0.39791	3.85336	TTNT
874	CRP	-0.0213516	-0.258068	TTNT
875	CRP	-0.139054	-0.713976	TTNT
876	CRP	-0.0760022	-0.721564	TTNT
877	CRP	0.10523	1.94652	TTNT
878	CRP	-0.0318187	-0.300575	TTNT
879	CRP	-0.0170285	0.177836	TTNT
880	CRP	-0.123624	-0.71293	TTNT
881	CRP	0.00284821	0.385411	TTNT
882	CRP	-0.067839	-0.705702	TTNT
883	CRP	0.0124865	0.490857	TTNT
884	CRP	-0.017834	0.0831282	TTNT
885	CRP	0.0974339	1.42651	TTNT
886	CRP	-0.0293027	-0.122971	TTNT
887	CRP	0.012025	0.85206	TTNT
888	CRP	-0.0722235	-0.331831	TTNT
889	CRP	-0.0599208	-0.053793	TTNT
890	CRP	0.118282	4.23203	TTNT
891	CRP	-0.0503421	-0.306399	TTNT
892	CRP	0.13572	1.70649	TTNT
893	CRP	-0.138905	-0.488116	TTNT
894	CRP	0.00398166	0.297006	TTNT
895	CRP	-0.128697	-0.704534	TTNT
896	CRP	-0.0412066	-0.709451	TTNT
897	CRP	-0.0955642	-0.713544	TTNT
898	CRP	0.0136909	0.941796	TTNT
899	CRP	-0.0809024	-0.171507	TTNT
900	CRP	-0.0440362	-0.166876	TTNT
901	CRP	-0.10701	-0.717945	TTNT
902	CRP	-0.10582	-0.718005	TTNT
903	CRP	-0.0132786	-0.312822	TTNT
904	CRP	0.0489043	1.2065	TTNT
905	CRP	-0.0447996	-0.388046	TTNT
906	CRP	-0.0975729	-0.715052	TTNT
907	CRP	-0.115869	-0.555871	TTNT
908	CRP	-0.134534	-0.724804	TTNT
909	CRP	-0.0754511	-0.713823	TTNT
910	CRP	-0.0569367	-0.178327	TTNT
911	CRP	-0.0107707	0.223463	TTNT
912	CRP	-0.0587274	-0.551683	TTNT
913	CRP	0.162653	1.71385	TTNT
914	CRP	-0.0860805	-0.719993	TTNT
915	CRP	-0.0951024	-0.69837	TTNT
916	CRP	-0.11572	-0.714992	TTNT
917	CRP	-0.0306818	-0.71477	TTNT
918	CRP	0.148407	1.75283	TTNT
919	CRP	-0.0148281	3.04458	TTNT
920	CRP	-0.107137	-0.698934	TTNT
921	CRP	-0.0535821	-0.495104	TTNT
922	CRP	-0.0454572	-0.581561	TTNT
923	CRP	-0.0545164	-0.701083	TTNT
924	CRP	-0.0630156	-0.531089	TTNT
925	CRP	-0.0133935	-0.0357879	TTNT
926	CRP	-0.00275389	0.0148031	TTNT
927	CRP	-0.0522321	-0.721561	TTNT
928	CRP	0.292391	2.88189	TTNT
929	CRP	-0.133083	-0.694646	TTNT
930	CRP	0.185953	3.60789	TTNT
931	CRP	-0.0093723	-0.0723638	TTNT
932	CRP	-0.0322821	-0.368558	TTNT
933	CRP	-0.122162	-0.700557	TTNT
934	CRP	-0.105352	-0.730726	TTNT
935	CRP	0.0015069	0.233735	TTNT
936	CRP	-0.112487	-0.718903	TTNT
937	CRP	-0.0876217	-0.715109	TTNT
938	CRP	-0.0690378	-0.721972	TTNT
939	CRP	-0.0956652	-0.703601	TTNT
940	CRP	0.00285643	-0.0751763	TTNT
941	CRP	0.0162141	0.524092	TTNT
942	CRP	-0.071606	-0.691246	TTNT
943	CRP	-0.0306555	-0.355462	TTNT
944	CRP	-0.0314317	-0.0552031	TTNT
945	CRP	-0.00529432	0.164187	TTNT
946	CRP	-0.0441718	-0.380132	TTNT
947	CRP	-0.00914201	0.258093	TTNT
948	CRP	-0.0218048	-0.31807	TTNT
949	CRP	0.0235785	0.76155	TTNT
950	CRP	0.0783014	3.7881	TTNT
951	CRP	-0.0962792	-0.49701	TTNT
952	CRP	0.0156153	0.438999	TTNT
953	CRP	-0.14269	-0.702205	TTNT
954	CRP	-0.110763	-0.461652	TTNT
955	CRP	0.161826	3.95444	TTNT
956	CRP	0.123965	3.11451	TTNT
957	CRP	-0.0407746	-0.446222	TTNT
958	CRP	-0.0330241	-0.710345	TTNT
959	CRP	-0.0523132	0.0455764	TTNT
960	CRP	0.0674987	1.06006	TTNT
961	CRP	0.0271671	1.72886	TTNT
962	CRP	-0.029181	-0.196592	TTNT
963	CRP	-0.0192388	-0.704819	TTNT
964	CRP	-0.114838	-0.726293	TTNT
965	CRP	-0.0867183	-0.6914	TTNT
966	CRP	-0.0413191	-0.573139	TTNT
967	CRP	-0.00836232	-0.301485	TTNT
968	CRP	-0.0390546	-0.274088	TTNT
969	CRP	-0.095163	-0.719193	TTNT
970	CRP	-0.110334	-0.713509	TTNT
971	CRP	-0.0243154	-0.170073	TTNT
972	CRP	-0.153665	-0.713064	TTNT
973	CRP	-0.0480677	-0.69477	TTNT
974	CRP	-0.070118	-0.720068	TTNT
975	CRP	-0.0962897	-0.720855	TTNT
976	CRP	-0.0732675	-0.392419	TTNT
977	CRP	0.163065	3.06824	TTNT
978	CRP	-0.0899716	-0.72444	TTNT
979	CRP	-0.0626792	-0.382527	TTNT
980	CRP	0.00233843	0.408207	TTNT
981	CRP	0.0537534	0.993147	TTNT
982	CRP	-0.104879	-0.711184	TTNT
983	CRP	-0.126232	-0.499542	TTNT
984	CRP	0.024637	0.519082	TTNT
985	CRP	-0.0701983	-0.7161	TTNT
986	CRP	0.0515295	1.00546	TTNT
987	CRP	-0.0751695	-0.700589	TTNT
988	CRP	0.0244262	0.592278	TTNT
989	CRP	-0.0290147	-0.484402	TTNT
990	CRP	-0.0467872	-0.700073	TTNT
991	CRP	-0.061031	-0.709332	TTNT
992	CRP	-0.116818	-0.71028	TTNT
993	CRP	-0.0750298	-0.472825	TTNT
994	CRP	-0.107557	-0.706577	TTNT
995	CRP	0.0459254	1.23437	TTNT
996	CRP	0.00961391	1.5635	TTNT
997	CRP	-0.108094	-0.57376	TTNT
998	CRP	-0.0738681	-0.709641	TTNT
999	CRP	0.0308915	1.61149	TTNT
1000	CRP	-0.0358815	-0.507507	TTNT
1001	CRP	0.238993	4.25098	TTNT
1002	CRP	-0.0599759	-0.709654	TTNT
1003	CRP	-0.0121313	-0.474736	TTNT
1004	CRP	-0.0763604	-0.0484379	TTNT
1005	CRP	0.0417491	0.904374	TTNT
1006	CRP	-0.11453	-0.710197	TTNT
1007	CRP	-0.0697857	-0.711572	TTNT
1008	CRP	-0.0695272	-0.130787	TTNT
1009	CRP	-0.0239396	-0.091737	TTNT
1010	CRP	-0.141015	-0.504963	TTNT
1011	CRP	-0.0010694	-0.2802	TTNT
1012	CRP	0.000469368	-0.095628	TTNT
1013	CRP	-0.0544265	0.0244252	TTNT
1014	CRP	0.0266324	1.03	TTNT
1015	CRP	-0.105421	-0.705203	TTNT
1016	CRP	-0.0697774	-0.51808	TTNT
1017	CRP	0.000921153	-0.378839	TTNT
1018	CRP	-0.0772459	-0.717463	TTNT
1019	CRP	0.0546974	1.46673	TTNT
1020	CRP	0.129216	1.58105	TTNT
1021	CRP	0.00302577	0.589812	TTNT
1022	CRP	-0.052656	-0.333459	TTNT
1023	CRP	-0.0606527	-0.705312	TTNT
1024	CRP	-0.135391	-0.704709	TTNT
1025	CRP	0.0490216	1.07995	TTNT
1026	CRP	-0.079939	-0.34064	TTNT
1027	CRP	-0.0580097	-0.00752348	TTNT
1028	CRP	-0.00908905	0.3037	TTNT
1029	CRP	-0.0777104	-0.710379	TTNT
1030	CRP	-0.0555029	-0.534028	TTNT
1031	CRP	-0.050411	-0.705826	TTNT
1032	CRP	-0.0385823	-0.708589	TTNT
1033	CRP	-0.0621806	-0.41486	TTNT
1034	CRP	-0.103174	-0.715278	TTNT
1035	CRP	-0.0217538	-0.118028	TTNT
1036	CRP	-0.00454435	0.239689	TTNT
1037	CRP	0.130608	1.38576	TTNT
1038	CRP	-0.0217999	-0.146591	TTNT
1039	CRP	-0.0575626	-0.707792	TTNT
1040	CRP	-0.0506773	-0.715352	TTNT
1041	CRP	-0.0773455	-0.716173	TTNT
1042	CRP	-0.0217885	-0.0426094	TTNT
1043	CRP	-0.0571581	-0.709865	TTNT
1044	CRP	-0.0760776	-0.711634	TTNT
1045	CRP	-0.0492288	-0.238876	TTNT
1046	CRP	0.0156942	1.15641	TTNT
1047	CRP	-0.109014	-0.72022	TTNT
1048	CRP	-0.00380006	0.39345	TTNT
1049	CRP	0.00605015	0.00836649	TTNT
1050	CRP	-0.039459	-0.703756	TTNT
1051	CRP	0.130392	2.81305	TTNT
1052	CRP	-0.0754029	-0.7055	TTNT
1053	CRP	0.142135	4.24669	TTNT
1054	CRP	-0.0799302	-0.703197	TTNT
1055	CRP	-0.115371	-0.506192	TTNT
1056	CRP	-0.0204245	0.0687356	TTNT
1057	CRP	-0.0301189	-0.264064	TTNT
1058	CRP	-0.0303994	-0.415506	TTNT
1059	CRP	-0.0924581	-0.236251	TTNT
1060	CRP	-0.0349272	-0.711271	TTNT
1061	CRP	-0.119271	-0.717688	TTNT
1062	CRP	0.00492045	0.677197	TTNT
1063	CRP	-0.00288699	0.167643	TTNT
1064	CRP	0.032406	2.02021	TTNT
1065	CRP	-0.049631	-0.712621	TTNT
1066	CRP	-0.0131423	-0.356922	TTNT
1067	CRP	-0.0142037	0.153802	TTNT
1068	CRP	-0.0897955	-0.711084	TTNT
1069	CRP	-0.00880913	0.42778	TTNT
1070	CRP	0.0189001	2.02834	TTNT
1071	CRP	-0.0769535	-0.5558	TTNT
1072	CRP	-0.00491959	0.358706	TTNT
1073	CRP	0.0150432	0.309057	TTNT
1074	CRP	-0.19913	-0.721904	TTNT
1075	CRP	-0.0331715	-0.707746	TTNT
1076	CRP	-0.0775188	-0.706102	TTNT
1077	CRP	-0.0914713	-0.565955	TTNT
1078	CRP	-0.111016	-0.704483	TTNT
1079	CRP	-0.0516748	-0.44613	TTNT
1080	CRP	-0.0730009	-0.565405	TTNT
1081	CRP	-0.0224254	0.224744	TTNT
1082	CRP	-0.0670199	-0.72132	TTNT
1083	CRP	-0.0505152	-0.708152	TTNT
1084	CRP	-0.0747381	-0.551157	TTNT
1085	CRP	-0.132179	-0.706768	TTNT
1086	CRP	-0.0116544	-0.115167	TTNT
1087	CRP	-0.0352359	2.78477	TTNT
1088	CRP	-0.07606	-0.697947	TTNT
1089	CRP	-0.0664596	-0.266872	TTNT
1090	CRP	0.307998	2.89842	TTNT
1091	CRP	-0.0771154	-0.711021	TTNT
1092	CRP	-0.0623148	-0.475858	TTNT
1093	CRP	-0.0911909	-0.698093	TTNT
1094	CRP	-0.0361078	-0.466025	TTNT
1095	CRP	-0.10375	-0.70187	TTNT
1096	CRP	-0.0234677	-0.176169	TTNT
1097	CRP	-0.0525469	-0.456688	TTNT
1098	CRP	-0.0315252	-0.159242	TTNT
1099	CRP	-0.0372432	-0.4263	TTNT
1100	CRP	-0.0628763	-0.697916	TTNT
1101	CRP	-0.0347023	0.0355725	TTNT
1102	CRP	-0.0922116	-0.706416	TTNT
1103	CRP	-0.0213858	-0.397314	TTNT
1104	CRP	0.0143962	0.754957	TTNT
1105	CRP	-0.0121984	1.22472	TTNT
1106	CRP	-0.0232661	0.163653	TTNT
1107	CRP	-0.0589329	-0.512124	TTNT
1108	CRP	0.107666	1.30087	TTNT
1109	CRP	0.0053157	-0.0491345	TTNT
1110	CRP	-0.0524741	-0.564342	TTNT
1111	CRP	-0.096328	-0.715135	TTNT
1112	CRP	-0.107442	-0.4766	TTNT
1113	CRP	-0.0051162	0.0588769	TTNT
1114	CRP	-0.071702	-0.196264	TTNT
1115	CRP	-0.0129225	-0.175237	TTNT
1116	CRP	-0.0193237	0.0330848	TTNT
1117	CRP	-0.0449174	-0.366255	TTNT
1118	CRP	-0.0675087	-0.696713	TTNT
1119	CRP	-0.101932	-0.453306	TTNT
1120	CRP	-0.0615051	-0.710183	TTNT
1121	CRP	-0.0511195	-0.698765	TTNT
1122	CRP	-0.120745	-0.71703	TTNT
1123	CRP	0.0339264	1.48021	TTNT
1124	CRP	-0.0444054	-0.196299	TTNT
1125	CRP	-0.0316215	0.0411267	TTNT
1126	CRP	-0.0861218	-0.714484	TTNT
1127	CRP	-0.0127548	0.406197	TTNT
1128	CRP	0.232046	2.58763	TTNT
1129	CRP	0.352779	3.49808	TTNT
1130	CRP	-0.00617435	0.201892	TTNT
1131	CRP	0.00188632	0.316013	TTNT
1132	CRP	-0.0855037	-0.720857	TTNT
1133	CRP	-0.086917	-0.700719	TTNT
1134	CRP	-0.0965303	-0.719634	TTNT
1135	CRP	-0.103918	-0.349682	TTNT
1136	CRP	-0.0330247	-0.718077	TTNT
1137	CRP	-0.141444	-0.705642	TTNT
1138	CRP	-0.0195671	-0.453246	TTNT
1139	CRP	0.228021	2.71335	TTNT
1140	CRP	-0.0260214	-0.294044	TTNT
1141	CRP	-0.0857509	-0.697452	TTNT
1142	CRP	-0.102654	-0.700396	TTNT
1143	CRP	-0.176142	-0.709076	TTNT
1144	CRP	0.105973	1.87252	TTNT
1145	CRP	-0.0659158	-0.716867	TTNT
1146	CRP	0.0191403	0.874952	TTNT
1147	CRP	-0.0033784	-0.70312	TTNT
1148	CRP	-0.0535279	-0.701479	TTNT
1149	CRP	-0.0486786	-0.73451	TTNT
1150	CRP	-0.163393	-0.714757	TTNT
1151	CRP	-0.0679094	-0.721378	TTNT
1152	CRP	-0.0456152	0.039017	TTNT
1153	CRP	-0.0987183	-0.72837	TTNT
1154	CRP	-0.0490681	-0.709502	TTNT
1155	CRP	-0.0654792	-0.501884	TTNT
1156	CRP	-0.0953902	-0.710605	TTNT
1157	CRP	-0.00172936	1.72936	TTNT
1158	CRP	-0.0117188	0.229266	TTNT
1159	CRP	-0.115322	-0.708664	TTNT
1160	CRP	-0.099038	-0.707559	TTNT
1161	CRP	-0.061617	-0.71503	TTNT
1162	CRP	0.0655083	2.02214	TTNT
1163	CRP	-0.0603827	-0.704471	TTNT
1164	CRP	-0.0339984	-0.719564	TTNT
1165	CRP	-0.0788104	-0.712984	TTNT
1166	CRP	0.0997381	1.54693	TTNT
1167	CRP	0.0158452	0.898276	TTNT
1168	CRP	-0.0562648	-0.121285	TTNT
1169	CRP	-0.0838705	-0.715472	TTNT
1170	CRP	-0.0656406	-0.7046	TTNT
1171	CRP	-0.125288	-0.734585	TTNT
1172	CRP	-0.153702	-0.718402	TTNT
1173	CRP	-0.0688414	-0.694114	TTNT
1174	CRP	-0.0662463	-0.727677	TTNT
1175	CRP	0.0965399	1.53154	TTNT
1176	CRP	-0.0279245	-0.708567	TTNT
1177	CRP	0.0955324	1.39142	TTNT
1178	CRP	-0.0852584	-0.709401	TTNT
1179	CRP	0.0120922	0.186901	TTNT
1180	CRP	-0.00823312	-0.14141	TTNT
1181	CRP	-0.099165	-0.724982	TTNT
1182	CRP	-0.0749992	-0.729764	TTNT
1183	CRP	-0.174758	-0.699424	TTNT
1184	CRP	-0.0759735	-0.716538	TTNT
1185	CRP	-0.0148613	0.396885	TTNT
1186	CRP	-0.0705948	-0.705795	TTNT
1187	CRP	-0.0266616	2.65527	TTNT
1188	CRP	-0.0839691	-0.720135	TTNT
1189	CRP	-0.0891672	-0.730239	TTNT
1190	CRP	-0.0273375	-0.719119	TTNT
1191	CRP	-0.008542	0.343488	TTNT
1192	CRP	-0.0342357	-0.590388	TTNT
1193	CRP	0.0110744	2.33826	TTNT
1194	CRP	-0.0650192	-0.696588	TTNT
1195	CRP	-0.0956534	-0.69487	TTNT
1196	CRP	0.0136059	0.610627	TTNT
1197	CRP	-0.0848549	-0.711817	TTNT
1198	CRP	-0.0292643	2.3216	TTNT
1199	CRP	0.00647947	0.349261	TTNT
1200	CRP	0.0186678	0.821209	TTNT
1201	CRP	0.142745	2.71633	TTNT
1202	CRP	-0.0419822	-0.708288	TTNT
1203	CRP	0.0673992	0.989716	TTNT
1204	CRP	-0.000269197	-0.19565	TTNT
1205	CRP	0.00915754	-0.0479517	TTNT
1206	CRP	-0.112988	-0.69942	TTNT
1207	CRP	-0.0393889	-0.186713	TTNT
1208	CRP	0.00235086	0.291242	TTNT
1209	CRP	-0.0155028	-0.383619	TTNT
1210	CRP	-0.0451164	-0.285618	TTNT
1211	CRP	-0.106464	-0.701541	TTNT
1212	CRP	-0.0327544	-0.400063	TTNT
1213	CRP	-0.00282051	0.649279	TTNT
1214	CRP	-0.0421868	-0.708886	TTNT
1215	CRP	-0.00685798	0.237297	TTNT
1216	CRP	-0.140656	-0.552077	TTNT
1217	CRP	-0.0625775	-0.540735	TTNT
1218	CRP	-0.0743691	-0.721314	TTNT
1219	CRP	-0.107115	-0.706965	TTNT
1220	CRP	0.0663678	1.56647	TTNT
1221	CRP	-0.0182389	-0.575266	TTNT
1222	CRP	-0.120477	-0.707883	TTNT
1223	CRP	-0.0750273	-0.456138	TTNT
1224	CRP	-0.0387922	-0.231982	TTNT
1225	CRP	-0.0160456	-0.708266	TTNT
1226	CRP	-0.014664	-0.718815	TTNT
1227	CRP	-0.0599634	-0.707463	TTNT
1228	CRP	0.0238036	0.512279	TTNT
1229	CRP	0.0397372	1.06142	TTNT
1230	CRP	0.0879808	2.74744	TTNT
1231	CRP	-0.0432143	-0.55112	TTNT
1232	CRP	0.00240243	1.57872	TTNT
1233	CRP	-0.0579412	-0.708386	TTNT
1234	CRP	-0.0425053	-0.710012	TTNT
1235	CRP	0.0117226	0.725029	TTNT
1236	CRP	-0.0886308	-0.720344	TTNT
1237	CRP	-0.0055137	0.199241	TTNT
1238	CRP	-0.0170369	0.0106473	TTNT
1239	CRP	0.0442478	1.40948	TTNT
1240	CRP	0.0506636	0.541379	TTNT
1241	CRP	-0.00529329	-0.704046	TTNT
1242	CRP	-0.0980022	-0.710112	TTNT
1243	CRP	-0.0182239	-0.32401	TTNT
1244	CRP	0.178215	1.87331	TTNT
1245	CRP	-0.00800195	0.235667	TTNT
1246	CRP	-0.0490838	-0.26273	TTNT
1247	CRP	-0.0456853	-0.210041	TTNT
1248	CRP	0.0521632	2.27561	TTNT
1249	CRP	-0.0057526	-0.705352	TTNT
1250	CRP	-0.0788651	-0.570293	TTNT
1251	CRP	-0.0628388	-0.054664	TTNT
1252	CRP	0.160424	2.25046	TTNT
1253	CRP	0.0386597	-0.30785	TTNT
1254	CRP	-0.0427159	-0.710139	TTNT
1255	CRP	-0.0562792	-0.269487	TTNT
1256	CRP	-0.106082	-0.702304	TTNT
1257	CRP	-0.0449167	-0.459064	TTNT
1258	CRP	-0.0328869	-0.175401	TTNT
1259	CRP	-0.0146878	0.108909	TTNT
1260	CRP	-0.0371804	-0.424147	TTNT
1261	CRP	-0.0567203	-0.307483	TTNT
1262	CRP	0.0650119	1.52541	TTNT
1263	CRP	-0.00749868	-0.156679	TTNT
1264	CRP	-0.00897629	-0.130143	TTNT
1265	CRP	-0.0558688	-0.706218	TTNT
1266	CRP	-0.0925836	-0.715624	TTNT
1267	CRP	-0.0363747	-0.377272	TTNT
1268	CRP	-0.0601647	-0.565854	TTNT
1269	CRP	-0.0928483	2.31606	TTNT
1270	CRP	-0.0795519	-0.696127	TTNT
1271	CRP	-0.117889	-0.701965	TTNT
1272	CRP	0.0513245	2.17819	TTNT
1273	CRP	-0.0195459	-0.228937	TTNT
1274	CRP	-0.000391647	0.239021	TTNT
1275	CRP	0.155474	1.2039	TTNT
1276	CRP	-0.0137107	0.237373	TTNT
1277	CRP	-0.0747649	-0.714414	TTNT
1278	CRP	-0.0517281	-0.698663	TTNT
1279	CRP	-0.0441351	-0.206256	TTNT
1280	CRP	-0.00176218	0.26467	TTNT
1281	CRP	-0.0952886	-0.468245	TTNT
1282	CRP	-0.00801266	0.311451	TTNT
1283	CRP	0.00726088	0.651477	TTNT
1284	CRP	-0.117001	-0.572913	TTNT
1285	CRP	-0.0193978	0.291728	TTNT
1286	CRP	0.0631394	1.49073	TTNT
1287	CRP	-0.0861228	-0.574031	TTNT
1288	CRP	-0.0757511	-0.710861	TTNT
1289	CRP	-0.0998414	-0.694497	TTNT
1290	CRP	-0.0400841	-0.203072	TTNT
1291	CRP	-0.0858874	-0.716986	TTNT
1292	CRP	-0.0767716	-0.723975	TTNT
1293	CRP	-0.0469168	-0.710914	TTNT
1294	CRP	-0.100962	-0.444869	TTNT
1295	CRP	0.211761	1.5558	TTNT
1296	CRP	-0.0768621	-0.699318	TTNT
1297	CRP	0.0152413	0.454213	TTNT
1298	CRP	-0.0813202	2.85062	TTNT
1299	CRP	-0.120272	-0.426065	TTNT
1300	CRP	-0.0466278	-0.365772	TTNT
1301	CRP	-0.0239435	0.080818	TTNT
1302	CRP	0.00470893	-0.445013	TTNT
1303	CRP	-0.0878161	3.34022	TTNT
1304	CRP	-0.079343	-0.700954	TTNT
1305	CRP	-0.0290191	-0.0497836	TTNT
1306	CRP	-0.052357	-0.28476	TTNT
1307	CRP	0.0936151	0.969851	TTNT
1308	CRP	-0.0399933	-0.14737	TTNT
1309	CRP	0.0025822	0.573998	TTNT
1310	CRP	-0.0200588	-0.152675	TTNT
1311	CRP	0.0978093	2.12916	TTNT
1312	CRP	-0.0831002	-0.542029	TTNT
1313	CRP	-0.0249056	-0.241561	TTNT
1314	CRP	-0.0829631	-0.695386	TTNT
1315	CRP	-0.0543692	-0.71399	TTNT
1316	CRP	-0.071865	-0.702734	TTNT
1317	CRP	0.0932521	1.51809	TTNT
1318	CRP	-0.0402633	-0.275877	TTNT
1319	CRP	-0.0166745	-0.0612812	TTNT
1320	CRP	0.0130157	0.279942	TTNT
1321	CRP	0.00285869	0.110656	TTNT
1322	CRP	-0.0897134	-0.71308	TTNT
1323	CRP	-0.0459216	-0.0706883	TTNT
1324	CRP	-0.0654179	-0.544755	TTNT
1325	CRP	0.02502	0.864218	TTNT
1326	CRP	-0.0327207	-0.391449	TTNT
1327	CRP	-0.0427542	-0.71743	TTNT
1328	CRP	-0.0783764	-0.408453	TTNT
1329	CRP	-0.000729607	0.474478	TTNT
1330	CRP	-0.0121067	-0.0756658	TTNT
1331	CRP	-0.0225572	-0.708701	TTNT
1332	CRP	-0.048335	-0.325005	TTNT
1333	CRP	-0.168269	-0.718568	TTNT
1334	CRP	-0.0481093	-0.424206	TTNT
1335	CRP	0.00611096	0.524891	TTNT
1336	CRP	-0.0831131	-0.47661	TTNT
1337	CRP	-0.0863692	-0.352835	TTNT
1338	CRP	0.195567	2.97124	TTNT
1339	CRP	-0.0821135	-0.704796	TTNT
1340	CRP	-0.0430559	-0.724813	TTNT
1341	CRP	0.119956	2.30518	TTNT
1342	CRP	-0.0570942	-0.506532	TTNT
1343	CRP	-0.0149613	-0.064987	TTNT
1344	CRP	0.0429859	1.10971	TTNT
1345	CRP	0.407182	3.45666	TTNT
1346	CRP	-0.101409	-0.503695	TTNT
1347	CRP	-0.00216811	0.196087	TTNT
1348	CRP	-0.0371803	-0.0075156	TTNT
1349	CRP	-0.082306	-0.708573	TTNT
1350	CRP	-0.0731532	-0.72255	TTNT
1351	CRP	-0.0489863	-0.708429	TTNT
1352	CRP	-0.0113614	-0.0115626	TTNT
1353	CRP	0.133928	1.94015	TTNT
1354	CRP	-0.0307965	-0.268059	TTNT
1355	CRP	-0.0858749	-0.584576	TTNT
1356	CRP	-0.0281172	-0.579013	TTNT
1357	CRP	-0.0591592	-0.704334	TTNT
1358	CRP	-0.00917356	-0.709112	TTNT
1359	CRP	0.0517087	0.573792	TTNT
1360	CRP	0.045006	2.64033	TTNT
1361	CRP	-0.0527516	-0.708541	TTNT
1362	CRP	-0.0683118	-0.699788	TTNT
1363	CRP	-0.0398515	1.68034	TTNT
1364	CRP	-0.103203	-0.711632	TTNT
1365	CRP	0.00710246	1.87616	TTNT
1366	CRP	-0.0177347	0.114712	TTNT
1367	CRP	-0.103412	-0.71721	TTNT
1368	CRP	-0.0642879	-0.579422	TTNT
1369	CRP	-0.0227478	-0.53743	TTNT
1370	CRP	-0.0236084	-0.723819	TTNT
1371	CRP	-0.0556366	-0.529336	TTNT
1372	CRP	-0.00693128	0.0411362	TTNT
1373	CRP	-0.080493	-0.705758	TTNT
1374	CRP	-0.0135564	-0.508095	TTNT
1375	CRP	-0.0919649	-0.582937	TTNT
1376	CRP	0.139104	3.60061	TTNT
1377	CRP	-0.0402506	-0.564868	TTNT
1378	CRP	-0.112629	-0.706729	TTNT
1379	CRP	-0.0323926	-0.119862	TTNT
1380	CRP	-0.0715952	-0.390991	TTNT
1381	CRP	-0.0305107	-0.141765	TTNT
1382	CRP	-0.0725409	-0.728384	TTNT
1383	CRP	-0.0771732	-0.499993	TTNT
1384	CRP	-0.0954978	-0.708293	TTNT
1385	CRP	-0.0378831	-0.42774	TTNT
1386	CRP	-0.113687	-0.711256	TTNT
1387	CRP	-0.0381103	-0.0866988	TTNT
1388	CRP	-0.0461788	-0.715107	TTNT
1389	CRP	-0.0191247	-0.203386	TTNT
1390	CRP	-0.0427593	-0.52844	TTNT
1391	CRP	-0.166976	-0.711953	TTNT
1392	CRP	-0.14397	-0.717404	TTNT
1393	CRP	0.0513993	0.467456	TTNT
1394	CRP	-0.129238	-0.712492	TTNT
1395	CRP	0.0945781	1.16904	TTNT
1396	CRP	-0.0763509	-0.709625	TTNT
1397	CRP	-0.0969295	-0.558085	TTNT
1398	CRP	-0.0492906	-0.504653	TTNT
1399	CRP	-0.102754	-0.715927	TTNT
1400	CRP	-0.098737	-0.537998	TTNT
1401	CRP	0.0112066	-0.200045	TTNT
1402	CRP	-0.170084	-0.682455	TTNT
1403	CRP	-0.0471185	-0.570841	TTNT
1404	CRP	-0.090721	-0.692623	TTNT
1405	CRP	-0.108235	-0.725407	TTNT
1406	CRP	-0.0444155	-0.702713	TTNT
1407	CRP	-0.0543224	-0.218541	TTNT
1408	CRP	-0.11586	-0.723979	TTNT
1409	CRP	-0.0423179	-0.716256	TTNT
1410	CRP	0.263036	3.34981	TTNT
1411	CRP	0.0964705	1.34588	TTNT
1412	CRP	0.0279483	-0.444613	TTNT
1413	CRP	-0.0500091	0.113339	TTNT
1414	CRP	-0.149072	-0.687006	TTNT
1415	CRP	-0.0521246	-0.706334	TTNT
1416	CRP	-0.00285646	0.137327	TTNT
1417	CRP	-0.0067889	0.475689	TTNT
1418	CRP	-0.198459	-0.724042	TTNT
1419	CRP	-0.0587775	-0.539334	TTNT
1420	CRP	-0.0154496	-0.0805918	TTNT
1421	CRP	0.0746766	2.23421	TTNT
1422	CRP	-0.157431	-0.704972	TTNT
1423	CRP	-0.0678669	-0.287262	TTNT
1424	CRP	-0.110436	-0.409926	TTNT
1425	CRP	-0.0375449	-0.0147081	TTNT
1426	CRP	-0.0148143	-0.374084	TTNT
1427	CRP	-0.0375911	-0.732112	TTNT
1428	CRP	-0.0537129	-0.725724	TTNT
1429	CRP	-0.0592683	-0.711494	TTNT
1430	CRP	-0.0239343	-0.174344	TTNT
1431	CRP	0.114475	3.21552	TTNT
1432	CRP	0.103251	2.62105	TTNT
1433	CRP	-0.0193856	-0.06862	TTNT
1434	CRP	0.00148868	0.128534	TTNT
1435	CRP	0.0135538	0.630238	TTNT
1436	CRP	0.116516	1.84868	TTNT
1437	CRP	-0.0910161	-0.697172	TTNT
1438	CRP	-0.0539181	-0.410423	TTNT
1439	CRP	-0.0782988	-0.718951	TTNT
1440	CRP	0.0755876	2.21583	TTNT
1441	CRP	-0.0137356	-0.340449	TTNT
1442	CRP	-0.0975191	-0.449866	TTNT
1443	CRP	-0.0397165	-0.181763	TTNT
1444	CRP	-0.0211765	-0.00678944	TTNT
1445	CRP	-0.0511246	-0.728873	TTNT
1446	CRP	0.0866236	1.63502	TTNT
1447	CRP	-0.0942006	-0.719392	TTNT
1448	CRP	0.0105177	-0.270338	TTNT
1449	CRP	0.0030573	0.322408	TTNT
1450	CRP	-0.121025	-0.720554	TTNT
1451	CRP	-0.0215706	-0.00886152	TTNT
1452	CRP	-0.131698	-0.705187	TTNT
1453	CRP	-0.0664559	-0.715506	TTNT
1454	CRP	-0.0164683	0.437696	TTNT
1455	CRP	-0.0551896	-0.723392	TTNT
1456	CRP	-0.012033	0.0971343	TTNT
1457	CRP	-0.0640586	-0.719652	TTNT
1458	CRP	-0.0546677	-0.708265	TTNT
1459	CRP	-0.0454227	-0.523939	TTNT
1460	CRP	-0.0300557	-0.267171	TTNT
1461	CRP	-0.0356943	-0.426303	TTNT
1462	CRP	-0.0781742	-0.523643	TTNT
1463	CRP	-0.0973685	-0.532693	TTNT
1464	CRP	0.0187119	0.839031	TTNT
1465	CRP	-0.0839011	-0.714507	TTNT
1466	CRP	-0.0972059	3.51857	TTNT
1467	CRP	-0.0463645	-0.204645	TTNT
1468	CRP	-0.00645951	0.321503	TTNT
1469	CRP	0.00989315	0.757355	TTNT
1470	CRP	-0.0293613	-0.216375	TTNT
1471	CRP	-0.0749759	-0.582246	TTNT
1472	CRP	-0.101	-0.714781	TTNT
1473	CRP	-0.152004	-0.714428	TTNT
1474	CRP	0.0572368	3.97876	TTNT
1475	CRP	-0.0138051	-0.177252	TTNT
1476	CRP	-0.0508995	-0.311638	TTNT
1477	CRP	0.0753397	1.27949	TTNT
1478	CRP	-0.0828945	-0.708484	TTNT
1479	CRP	-0.11042	-0.715544	TTNT
1480	CRP	-0.0424931	-0.364298	TTNT
1481	CRP	-0.0944974	-0.715135	TTNT
1482	CRP	-0.0716017	-0.717543	TTNT
1483	CRP	-0.0208783	-0.0937303	TTNT
1484	CRP	-0.0803448	-0.553825	TTNT
1485	CRP	-0.0765728	-0.573922	TTNT
1486	CRP	-0.112808	-0.477457	TTNT
1487	CRP	0.0821336	1.7236	TTNT
1488	CRP	0.00210177	1.79696	TTNT
1489	CRP	-0.0557806	4.15938	TTNT
1490	CRP	-0.0492523	-0.124128	TTNT
1491	CRP	-0.06197	-0.708248	TTNT
1492	CRP	-0.0575627	-0.344589	TTNT
1493	CRP	0.105989	1.81954	TTNT
1494	CRP	-0.137137	-0.695433	TTNT
1495	CRP	0.0372625	-0.595795	TTNT
1496	CRP	0.0198488	1.3484	TTNT
1497	CRP	-0.0271268	-0.449689	TTNT
1498	CRP	-0.0429701	-0.720085	TTNT
1499	CRP	0.0587413	1.70559	TTNT
1500	CRP	-0.0441796	-0.711093	TTNT
1501	CRP	-0.0802719	-0.720807	TTNT
1502	CRP	-0.127646	-0.714512	TTNT
1503	CRP	-0.0174519	-0.233323	TTNT
1504	CRP	0.189526	2.16521	TTNT
1505	CRP	0.0113854	0.916542	TTNT
1506	CRP	-0.101398	-0.493778	TTNT
1507	CRP	-0.100508	-0.704449	TTNT
1508	CRP	-0.139947	-0.705865	TTNT
1509	CRP	-0.0637532	-0.701643	TTNT
1510	CRP	-0.00386743	-0.35559	TTNT
1511	CRP	-0.0584998	-0.723709	TTNT
1512	CRP	-0.0171786	0.0522573	TTNT
1513	CRP	0.0110732	0.459068	TTNT
1514	CRP	-0.0122762	-0.356367	TTNT
1515	CRP	-0.0495111	-0.410827	TTNT
1516	CRP	-0.00998781	0.220576	TTNT
1517	CRP	-0.0381588	-0.497843	TTNT
1518	CRP	-0.0919786	-0.70559	TTNT
1519	CRP	-0.0757003	-0.71873	TTNT
1520	CRP	-0.0379157	-0.491742	TTNT
1521	CRP	-0.00924294	-0.721249	TTNT
1522	CRP	-0.0190765	0.081529	TTNT
1523	CRP	-0.024154	0.304968	TTNT
1524	CRP	-0.00277468	0.145367	TTNT
1525	CRP	0.103956	2.00131	TTNT
1526	CRP	-0.103775	-0.724299	TTNT
1527	CRP	0.0316805	1.78751	TTNT
1528	CRP	-0.0554926	-0.695063	TTNT
1529	CRP	0.031622	3.39252	TTNT
1530	CRP	-0.00986785	-0.32607	TTNT
1531	CRP	-0.0246527	0.00358805	TTNT
1532	CRP	-0.0808065	-0.517205	TTNT
1533	CRP	-0.0333469	2.72038	TTNT
1534	CRP	-0.0797844	-0.697494	TTNT
1535	CRP	-0.0559393	-0.712995	TTNT
1536	CRP	-0.0350023	-0.127628	TTNT
1537	CRP	-0.019422	0.182937	TTNT
1538	CRP	0.120625	1.9456	TTNT
1539	CRP	0.0230932	0.879344	TTNT
1540	CRP	-0.0948795	-0.696311	TTNT
1541	CRP	-0.0449405	-0.17231	TTNT
1542	CRP	-0.0678864	-0.595336	TTNT
1543	CRP	-0.0937228	-0.484163	TTNT
1544	CRP	-0.0547615	-0.503956	TTNT
1545	CRP	-0.114935	-0.731919	TTNT
1546	CRP	-0.0459486	-0.538247	TTNT
1547	CRP	0.0187078	0.818732	TTNT
1548	CRP	-0.0169924	0.130501	TTNT
1549	CRP	0.0701858	1.81408	TTNT
1550	CRP	-0.0914255	-0.70612	TTNT
1551	CRP	-0.0648996	-0.711748	TTNT
1552	CRP	-0.0413646	-0.569185	TTNT
1553	CRP	-0.0577024	-0.579607	TTNT
1554	CRP	-0.0762161	-0.436791	TTNT
1555	CRP	-0.0140043	0.498657	TTNT
1556	CRP	-0.0328412	-0.129929	TTNT
1557	CRP	-0.0170756	-0.522293	TTNT
1558	CRP	0.109753	1.44638	TTNT
1559	CRP	-0.0511682	-0.557385	TTNT
1560	CRP	0.166321	2.39011	TTNT
1561	CRP	0.0121382	0.696158	TTNT
1562	CRP	-0.0744402	-0.705036	TTNT
1563	CRP	0.0361558	0.503749	TTNT
1564	CRP	-0.0359326	-0.490334	TTNT
1565	CRP	-0.0753272	-0.602195	TTNT
1566	CRP	-0.149045	-0.715867	TTNT
1567	CRP	-0.133856	-0.44011	TTNT
1568	CRP	-0.0508357	-0.707595	TTNT
1569	CRP	-0.00454697	0.656269	TTNT
1570	CRP	-0.0376347	-0.0136618	TTNT
1571	CRP	0.115146	2.66466	TTNT
1572	CRP	-0.00328963	0.0948302	TTNT
1573	CRP	-0.140172	-0.696209	TTNT
1574	CRP	-0.00840597	-0.251299	TTNT
1575	CRP	-0.0878528	-0.472134	TTNT
1576	CRP	-0.0270924	-0.0567852	TTNT
1577	CRP	0.00528746	-0.0832119	TTNT
1578	CRP	0.0828098	2.59231	TTNT
1579	CRP	-0.00122534	0.391975	TTNT
1580	CRP	-0.0408529	-0.225654	TTNT
1581	CRP	-0.012503	0.241688	TTNT
1582	CRP	-0.0157165	-0.198958	TTNT
1583	CRP	-0.066247	-0.717329	TTNT
1584	CRP	-0.0867793	-0.584454	TTNT
1585	CRP	-0.142466	-0.716905	TTNT
1586	CRP	0.00576729	-0.334873	TTNT
1587	CRP	-0.0568579	-0.694928	TTNT
1588	CRP	-0.052491	-0.123644	TTNT
1589	CRP	0.0241721	2.27891	TTNT
1590	CRP	-0.0257338	-0.11344	TTNT
1591	CRP	-0.00286842	-0.698896	TTNT
1592	CRP	0.0149656	0.520367	TTNT
1593	CRP	-0.0242716	-0.1497	TTNT
1594	CRP	-0.156804	-0.724337	TTNT
1595	CRP	-0.0369797	-0.571391	TTNT
1596	CRP	-0.149232	-0.548026	TTNT
1597	CRP	-0.118375	-0.710796	TTNT
1598	CRP	-0.0172855	0.218452	TTNT
1599	CRP	-0.0584542	-0.710174	TTNT
1600	CRP	-0.0398158	-0.425193	TTNT
1601	CRP	-0.077635	-0.579587	TTNT
1602	CRP	0.128139	1.7183	TTNT
1603	CRP	0.00361166	0.399549	TTNT
1604	CRP	-0.06976	-0.710249	TTNT
1605	CRP	-0.0279038	0.0597246	TTNT
1606	CRP	0.000760851	0.536329	TTNT
1607	CRP	-0.0326512	-0.166941	TTNT
1608	CRP	-0.0885473	-0.704581	TTNT
1609	CRP	-0.0205749	-0.0781108	TTNT
1610	CRP	0.136777	2.7261	TTNT
1611	CRP	-0.055858	-0.696146	TTNT
1612	CRP	-0.0758272	-0.296459	TTNT
1613	CRP	-0.0573385	-0.714889	TTNT
1614	CRP	-0.0526496	-0.723041	TTNT
1615	CRP	-0.0378507	-0.714337	TTNT
1616	CRP	-0.0768932	-0.708941	TTNT
1617	CRP	-0.0382931	-0.164924	TTNT
1618	CRP	0.00589	0.628081	TTNT
1619	CRP	0.0132246	-0.704399	TTNT
1620	CRP	0.0257396	0.930315	TTNT
1621	CRP	-0.0406339	-0.270885	TTNT
1622	CRP	-0.00303396	1.65623	TTNT
1623	CRP	-0.00216845	-0.297423	TTNT
1624	CRP	-0.062473	-0.526899	TTNT
1625	CRP	-0.0259477	-0.0249965	TTNT
1626	CRP	-0.0873489	-0.709133	TTNT
1627	CRP	0.0325708	1.63962	TTNT
1628	CRP	-0.00764468	-0.520833	TTNT
1629	CRP	-0.0119952	0.11732	TTNT
1630	CRP	0.12065	2.48145	TTNT
1631	CRP	-0.0709953	-0.706123	TTNT
1632	CRP	-0.0782583	0.0623813	TTNT
1633	CRP	-0.110115	-0.711533	TTNT
1634	CRP	-0.145806	-0.715452	TTNT
1635	CRP	0.138297	1.95016	TTNT
1636	CRP	-0.0341305	-0.0787966	TTNT
1637	CRP	-0.0701495	-0.715964	TTNT
1638	CRP	-0.0567432	2.55607	TTNT
1639	CRP	0.0768352	1.5023	TTNT
1640	CRP	-0.0702589	-0.524896	TTNT
1641	CRP	-0.0499526	-0.711018	TTNT
1642	CRP	-0.083478	-0.715855	TTNT
1643	CRP	0.0647357	1.46582	TTNT
1644	CRP	-0.0402393	-0.712401	TTNT
1645	CRP	0.0614829	1.61252	TTNT
1646	CRP	-0.0449756	-0.0136201	TTNT
1647	CRP	-0.0649314	-0.715648	TTNT
1648	CRP	-0.0543349	-0.71036	TTNT
1649	CRP	-0.0827643	-0.545319	TTNT
1650	CRP	-0.0455595	-0.691887	TTNT
1651	CRP	0.0420744	1.63095	TTNT
1652	CRP	0.0141002	0.61301	TTNT
1653	CRP	0.00241012	0.573192	TTNT
1654	CRP	-0.0545935	-0.70716	TTNT
1655	CRP	-0.0542834	-0.149557	TTNT
1656	CRP	-0.0620188	-0.716064	TTNT
1657	CRP	-0.0607366	-0.378527	TTNT
1658	CRP	-0.0250123	-0.310753	TTNT
1659	CRP	0.20203	2.99689	TTNT
1660	CRP	-0.0901983	-0.708981	TTNT
1661	CRP	0.00263652	0.780633	TTNT
1662	CRP	-0.0960945	-0.705969	TTNT
1663	CRP	0.134103	2.46199	TTNT
1664	CRP	-0.0383221	-0.719453	TTNT
1665	CRP	-0.152769	-0.717913	TTNT
1666	CRP	-0.0199725	-0.173951	TTNT
1667	CRP	-0.0461737	-0.722415	TTNT
1668	CRP	-0.010519	0.138926	TTNT
1669	CRP	-0.0357587	0.0237033	TTNT
1670	CRP	-0.108049	-0.72053	TTNT
1671	CRP	0.0117729	0.889004	TTNT
1672	CRP	-0.0729088	-0.71153	TTNT
1673	CRP	-0.0654216	-0.716164	TTNT
1674	CRP	-0.0912677	-0.715968	TTNT
1675	CRP	-0.0517968	-0.706209	TTNT
1676	CRP	-0.0509845	-0.707626	TTNT
1677	CRP	0.0193648	0.628071	TTNT
1678	CRP	-0.1373	-0.718599	TTNT
1679	CRP	0.0211969	0.595106	TTNT
1680	CRP	0.14631	2.31207	TTNT
1681	CRP	0.00569291	1.59286	TTNT
1682	CRP	-0.0496504	-0.56889	TTNT
1683	CRP	-0.0319218	-0.100577	TTNT
1684	CRP	-0.0861255	-0.721766	TTNT
1685	CRP	-0.081619	-0.58514	TTNT
1686	CRP	-0.115585	-0.712949	TTNT
1687	CRP	0.144017	1.62208	TTNT
1688	CRP	-0.0633384	-0.270519	TTNT
1689	CRP	-0.0486725	0.178888	TTNT
1690	CRP	0.0827789	1.86632	TTNT
1691	CRP	-0.0465268	-0.718282	TTNT
1692	CRP	-0.0595925	-0.710007	TTNT
1693	CRP	-0.0843609	-0.576524	TTNT
1694	CRP	-0.0771618	-0.39215	TTNT
1695	CRP	-0.113366	-0.574254	TTNT
1696	CRP	-0.14368	-0.50175	TTNT
1697	CRP	0.0759312	2.21225	TTNT
1698	CRP	-0.0262608	-0.713597	TTNT
1699	CRP	-0.124962	-0.721018	TTNT
1700	CRP	0.0778757	2.08406	TTNT
1701	CRP	-0.0290407	-0.0963226	TTNT
1702	CRP	0.0385535	0.767596	TTNT
1703	CRP	0.0490468	1.10204	TTNT
1704	CRP	0.0687462	2.20325	TTNT
1705	CRP	-0.175563	-0.703937	TTNT
1706	CRP	-0.0837474	-0.589967	TTNT
1707	CRP	-0.0887399	-0.723436	TTNT
1708	CRP	-0.0338163	-0.043178	TTNT
1709	CRP	-0.0601971	-0.463081	TTNT
1710	CRP	-0.0483532	-0.479618	TTNT
1711	CRP	-0.0753329	-0.522435	TTNT
1712	CRP	0.0325386	3.36164	TTNT
1713	CRP	0.0401997	1.51739	TTNT
1714	CRP	-0.0513971	-0.411198	TTNT
1715	CRP	-0.0681696	-0.717139	TTNT
1716	CRP	-0.00622748	0.130196	TTNT
1717	CRP	-0.0949289	-0.415992	TTNT
1718	CRP	-0.078018	-0.69198	TTNT
1719	CRP	0.0276385	0.514415	TTNT
1720	CRP	-0.0383238	-0.168064	TTNT
1721	CRP	-0.0774649	-0.345371	TTNT
1722	CRP	-0.0702279	-0.575462	TTNT
1723	CRP	-0.0999401	-0.499075	TTNT
1724	CRP	-0.124139	-0.498328	TTNT
1725	CRP	-0.0369422	-0.370957	TTNT
1726	CRP	-0.128152	-0.711345	TTNT
1727	CRP	0.212623	3.68683	TTNT
1728	CRP	0.00286417	0.493377	TTNT
1729	CRP	-0.0331646	-0.715153	TTNT
1730	CRP	-0.03579	-0.717186	TTNT
1731	CRP	-0.00875494	0.49888	TTNT
1732	CRP	-0.00504964	0.321122	TTNT
1733	CRP	0.0647852	1.69144	TTNT
1734	CRP	-0.000266859	0.344273	TTNT
1735	CRP	-0.00259334	1.34808	TTNT
1736	CRP	0.0293322	-0.721697	TTNT
1737	CRP	-0.0239979	-0.163282	TTNT
1738	CRP	-0.0636859	-0.465862	TTNT
1739	CRP	-0.0774858	-0.549616	TTNT
1740	CRP	-0.0972356	-0.712432	TTNT
1741	CRP	-0.0302248	-0.716884	TTNT
1742	CRP	-0.0608055	-0.514736	TTNT
1743	CRP	-0.0809485	-0.356939	TTNT
1744	CRP	-0.0823961	-0.490232	TTNT
1745	CRP	-0.0852988	-0.693707	TTNT
1746	CRP	-0.00630348	0.193475	TTNT
1747	CRP	0.0136378	1.35122	TTNT
1748	CRP	-0.0962881	-0.524799	TTNT
1749	CRP	0.022669	0.533606	TTNT
1750	CRP	-0.0441946	-0.424148	TTNT
1751	CRP	-0.122747	-0.716548	TTNT
1752	CRP	0.0465124	3.53404	TTNT
1753	CRP	-0.107818	-0.700667	TTNT
1754	CRP	-0.0028633	0.257735	TTNT
1755	CRP	-0.126854	-0.689276	TTNT
1756	CRP	0.310353	4.01599	TTNT
1757	CRP	0.0640787	1.8875	TTNT
1758	CRP	0.0195102	0.891296	TTNT
1759	CRP	-0.16411	-0.723257	TTNT
1760	CRP	0.0181931	0.811163	TTNT
1761	CRP	-0.0640872	-0.723468	TTNT
1762	CRP	-0.0581304	-0.694417	TTNT
1763	CRP	0.00713378	0.308589	TTNT
1764	CRP	-0.139333	2.32689	TTNT
1765	CRP	-0.026105	0.20741	TTNT
1766	CRP	0.041355	2.50987	TTNT
1767	CRP	-0.0700436	-0.707459	TTNT
1768	CRP	-0.0347282	-0.684728	TTNT
1769	CRP	-0.0729183	-0.698079	TTNT
1770	CRP	-0.0186392	0.0112765	TTNT
1771	CRP	0.0951511	1.49386	TTNT
1772	CRP	-0.0222392	-0.360243	TTNT
1773	CRP	-0.061845	-0.708194	TTNT
1774	CRP	0.10759	3.08475	TTNT
1775	CRP	-0.0668482	-0.721361	TTNT
1776	CRP	-0.0518961	-0.575427	TTNT
1777	CRP	0.0236952	0.884067	TTNT
1778	CRP	-0.0492137	-0.72406	TTNT
1779	CRP	-0.156162	-0.720832	TTNT
1780	CRP	-0.0445372	-0.260881	TTNT
1781	CRP	-0.0523547	-0.306501	TTNT
1782	CRP	0.0360697	0.728824	TTNT
1783	CRP	0.0345759	0.905361	TTNT
1784	CRP	0.139676	1.76209	TTNT
1785	CRP	-0.129157	-0.553696	TTNT
1786	CRP	-0.0539413	-0.587849	TTNT
1787	CRP	-0.0050017	0.725407	TTNT
1788	CRP	-0.00397826	0.863849	TTNT
1789	CRP	0.00355974	0.100682	TTNT
1790	CRP	-0.0484969	-0.707551	TTNT
1791	CRP	-0.025648	-0.53481	TTNT
1792	CRP	-0.0725844	-0.719411	TTNT
1793	CRP	-0.0796952	-0.553253	TTNT
1794	CRP	0.042658	1.23932	TTNT
1795	CRP	-0.0172446	-0.534253	TTNT
1796	CRP	-0.0775235	-0.717742	TTNT
1797	CRP	-0.0192769	-0.312981	TTNT
1798	CRP	-0.0243673	-0.719922	TTNT
1799	CRP	0.0119967	0.26983	TTNT
1800	CRP	0.312458	3.44959	TTNT
1801	CRP	-0.102401	-0.138174	TTNT
1802	CRP	-0.0582687	-0.71393	TTNT
1803	CRP	-0.0646272	-0.546455	TTNT
1804	CRP	-0.0641119	-0.723313	TTNT
1805	CRP	-0.143537	-0.727973	TTNT
1806	CRP	-0.0151065	0.186572	TTNT
1807	CRP	-0.0527402	-0.548005	TTNT
1808	CRP	-0.124177	-0.70959	TTNT
1809	CRP	-0.119403	-0.718332	TTNT
1810	CRP	-0.00451892	0.303825	TTNT
1811	CRP	0.0235082	0.334493	TTNT
1812	CRP	-0.0668472	-0.224282	TTNT
1813	CRP	-0.0558011	-0.553518	TTNT
1814	CRP	-0.00143465	0.81879	TTNT
1815	CRP	-0.0803057	-0.72195	TTNT
1816	CRP	-0.0640197	-0.718555	TTNT
1817	CRP	-0.061635	-0.0805785	TTNT
1818	CRP	-0.0465016	-0.712032	TTNT
1819	CRP	-0.0266079	-0.143824	TTNT
1820	CRP	-0.0435202	-0.199177	TTNT
1821	CRP	0.320072	3.95673	TTNT
1822	CRP	-0.0272007	-0.153475	TTNT
1823	CRP	-0.0175224	-0.719901	TTNT
1824	CRP	0.0240348	1.57916	TTNT
1825	CRP	0.026653	1.09815	TTNT
1826	CRP	-0.075564	-0.723049	TTNT
1827	CRP	-0.0229486	-0.300439	TTNT
1828	CRP	0.000631163	0.295399	TTNT
1829	CRP	0.0398152	0.988693	TTNT
1830	CRP	0.0381767	1.49711	TTNT
1831	CRP	-0.134014	-0.724109	TTNT
1832	CRP	-0.0848535	-0.719934	TTNT
1833	CRP	-0.0241892	-0.165513	TTNT
1834	CRP	-0.0262232	-0.0828166	TTNT
1835	CRP	-0.0283464	0.613032	TTNT
1836	CRP	-0.0798216	-0.514195	TTNT
1837	CRP	-0.064891	-0.264676	TTNT
1838	CRP	0.166387	2.87552	TTNT
1839	CRP	-0.131469	-0.712939	TTNT
1840	CRP	-0.0794357	-0.719472	TTNT
1841	CRP	-0.0644996	-0.312544	TTNT
1842	CRP	-0.0851225	-0.518548	TTNT
1843	CRP	-0.0541465	-0.697541	TTNT
1844	CRP	-0.152746	-0.711509	TTNT
1845	CRP	-0.0426716	-0.334262	TTNT
1846	CRP	0.0843988	1.4944	TTNT
1847	CRP	0.0160556	0.502281	TTNT
1848	CRP	-0.0479643	-0.422631	TTNT
1849	CRP	0.0271125	-0.697547	TTNT
1850	CRP	-0.0958526	-0.697883	TTNT
1851	CRP	0.0758253	2.08961	TTNT
1852	CRP	-0.0303369	-0.308315	TTNT
1853	CRP	-0.102894	-0.718511	TTNT
1854	CRP	-0.133424	-0.70151	TTNT
1855	CRP	-0.0566201	-0.474421	TTNT
1856	CRP	-0.0738098	-0.708776	TTNT
1857	CRP	-0.00359597	-0.509994	TTNT
1858	CRP	-0.102244	-0.718191	TTNT
1859	CRP	-0.0827599	-0.372474	TTNT
1860	CRP	-0.0542273	-0.320744	TTNT
1861	CRP	-0.0266858	-0.716788	TTNT
1862	CRP	-0.0400409	-0.191729	TTNT
1863	CRP	-0.0456193	-0.585519	TTNT
1864	CRP	-0.101206	-0.72097	TTNT
1865	CRP	-0.052813	-0.703434	TTNT
1866	CRP	-0.143012	-0.704941	TTNT
1867	CRP	-0.0782652	-0.718587	TTNT
1868	CRP	0.0652037	3.29525	TTNT
1869	CRP	-0.0315711	-0.729805	TTNT
1870	CRP	0.0132022	0.736077	TTNT
1871	CRP	-0.0205038	-0.582806	TTNT
1872	CRP	-0.054623	-0.707783	TTNT
1873	CRP	-0.0910066	-0.603214	TTNT
1874	CRP	-0.00834782	0.0592295	TTNT
1875	CRP	-0.00913855	-0.0807774	TTNT
1876	CRP	-0.00173162	0.0671599	TTNT
1877	CRP	-0.0241641	-0.447904	TTNT
1878	CRP	0.0277467	1.35404	TTNT
1879	CRP	-0.00520188	0.505623	TTNT
1880	CRP	-0.124283	-0.718313	TTNT
1881	CRP	-0.0843647	-0.478106	TTNT
1882	CRP	-0.108966	-0.711809	TTNT
1883	CRP	-0.116385	-0.699345	TTNT
1884	CRP	0.00103011	-0.704963	TTNT
1885	CRP	-0.0404616	0.0852847	TTNT
1886	CRP	-0.0106921	-0.114791	TTNT
1887	CRP	-0.0445958	-0.066021	TTNT
1888	CRP	-0.0803781	-0.709545	TTNT
1889	CRP	-0.0335062	-0.708156	TTNT
1890	CRP	-0.0496072	-0.305149	TTNT
1891	CRP	-0.0306075	0.112767	TTNT
1892	CRP	0.181988	1.62303	TTNT
1893	CRP	-0.0190792	0.0815052	TTNT
1894	CRP	0.097261	1.75177	TTNT
1895	CRP	-0.0844066	3.46236	TTNT
1896	CRP	-0.000361188	0.392969	TTNT
1897	CRP	0.0690652	1.89351	TTNT
1898	CRP	0.0967138	2.47197	TTNT
1899	CRP	-0.0574011	-0.715214	TTNT
1900	CRP	-0.082648	-0.707659	TTNT
1901	CRP	-0.00965856	0.197856	TTNT
1902	CRP	-0.153606	-0.710913	TTNT
1903	CRP	-0.0229323	-0.309749	TTNT
1904	CRP	-0.0193897	-0.13293	TTNT
1905	CRP	-0.052296	-0.543342	TTNT
1906	CRP	-0.0167255	0.136694	TTNT
1907	CRP	-0.00330844	0.274052	TTNT
1908	CRP	-0.0255019	0.0863208	TTNT
1909	CRP	-0.0184638	0.192268	TTNT
1910	CRP	-0.0657594	-0.377873	TTNT
1911	CRP	-0.0277442	0.061712	TTNT
1912	CRP	-0.0957696	-0.303629	TTNT
1913	CRP	-0.108064	-0.717376	TTNT
1914	CRP	-0.077801	-0.711839	TTNT
1915	CRP	-0.0579481	-0.687541	TTNT
1916	CRP	-0.0779838	0.020518	TTNT
1917	CRP	-0.0132963	0.280043	TTNT
1918	CRP	0.370317	3.12972	TTNT
1919	CRP	-0.0533495	-0.581505	TTNT
1920	CRP	-0.198428	-0.706915	TTNT
1921	CRP	0.00193956	0.251797	TTNT
1922	CRP	-0.170912	-0.719517	TTNT
1923	CRP	-0.0213197	-0.700284	TTNT
1924	CRP	-0.0588739	-0.708217	TTNT
1925	CRP	-0.127715	-0.714916	TTNT
1926	CRP	-0.036553	-0.165386	TTNT
1927	CRP	-0.0491662	-0.147284	TTNT
1928	CRP	-0.155464	-0.704632	TTNT
1929	CRP	-0.0568414	-0.713177	TTNT
1930	CRP	-0.0110845	0.1181	TTNT
1931	CRP	-0.0483185	-0.472386	TTNT
1932	CRP	-0.0592505	-0.702035	TTNT
1933	CRP	-0.106569	-0.706075	TTNT
1934	CRP	-0.112521	-0.718379	TTNT
1935	CRP	-0.0894105	-0.539547	TTNT
1936	CRP	0.338932	2.68786	TTNT
1937	CRP	-0.0531813	-0.733771	TTNT
1938	CRP	-0.0342279	0.0881199	TTNT
1939	CRP	-0.0268117	0.0403084	TTNT
1940	CRP	-0.0204261	0.118532	TTNT
1941	CRP	-0.0828714	-0.720083	TTNT
1942	CRP	0.126619	2.1578	TTNT
1943	CRP	0.00825547	0.473597	TTNT
1944	CRP	-0.0109566	0.166378	TTNT
1945	CRP	-0.0740699	-0.722014	TTNT
1946	CRP	0.00362025	-0.237698	TTNT
1947	CRP	-0.0722899	-0.702772	TTNT
1948	CRP	-0.0713484	-0.716683	TTNT
1949	CRP	0.092128	1.71086	TTNT
1950	CRP	-0.0463333	-0.227226	TTNT
1951	CRP	-0.0401785	-0.699816	TTNT
1952	CRP	-0.15341	-0.702649	TTNT
1953	CRP	-0.0574499	-0.453928	TTNT
1954	CRP	-0.00222319	0.511881	TTNT
1955	CRP	-0.074841	-0.70373	TTNT
1956	CRP	-0.0906907	-0.501105	TTNT
1957	CRP	-0.0472634	-0.699448	TTNT
1958	CRP	-0.0708034	-0.71043	TTNT
1959	CRP	-0.104569	-0.704125	TTNT
1960	CRP	0.0558956	0.753498	TTNT
1961	CRP	-0.0341314	-0.709241	TTNT
1962	CRP	0.0191328	0.828632	TTNT
1963	CRP	-0.0258606	-0.377757	TTNT
1964	CRP	-0.0723114	-0.721	TTNT
1965	CRP	-0.102965	-0.702114	TTNT
1966	CRP	-0.0406729	-0.416472	TTNT
1967	CRP	-0.0967239	-0.716443	TTNT
1968	CRP	-0.0499928	-0.259431	TTNT
1969	CRP	-0.0421732	0.0338694	TTNT
1970	CRP	-0.0756105	-0.38311	TTNT
1971	CRP	-0.0971229	-0.699077	TTNT
1972	CRP	0.0533008	1.53069	TTNT
1973	CRP	-0.0913132	-0.70953	TTNT
1974	CRP	0.106377	2.49031	TTNT
1975	CRP	-0.0324535	-0.536509	TTNT
1976	CRP	-0.0254784	-0.340569	TTNT
1977	CRP	0.000928717	0.133526	TTNT
1978	CRP	-0.0774473	-0.712423	TTNT
1979	CRP	0.0806325	1.99275	TTNT
1980	CRP	-0.0761567	-0.711882	TTNT
1981	CRP	0.0529962	0.675535	TTNT
1982	CRP	-0.0567596	-0.466126	TTNT
1983	CRP	0.0158464	0.656531	TTNT
1984	CRP	-0.0869415	-0.714973	TTNT
1985	CRP	-0.0423545	-0.393329	TTNT
1986	CRP	-0.0888272	-0.711697	TTNT
1987	CRP	-0.0523928	-0.465675	TTNT
1988	CRP	-0.0801947	-0.711274	TTNT
1989	CRP	-0.0278799	-0.71095	TTNT
1990	CRP	-0.0784041	-0.699776	TTNT
1991	CRP	-0.028562	-0.48877	TTNT
1992	CRP	-0.0118068	-0.702095	TTNT
1993	CRP	-0.0542371	-0.50473	TTNT
1994	CRP	-0.138278	-0.719113	TTNT
1995	CRP	-0.0709813	-0.715609	TTNT
1996	CRP	0.105269	0.94505	TTNT
1997	CRP	-0.0457814	-0.213748	TTNT
1998	CRP	-0.00513904	0.0602324	TTNT
1999	CRP	-0.0102887	-0.230217	TTNT
[truncated: 591,989+ more rows]

## Sheet: ExtFig6C
feature_names	LRP	value	target
Insertion, replacement and removal of ureteral stent	0.0621036	1	OS
Insertion, replacement and removal of ureteral stent	0.172629	1	OS
Insertion, replacement and removal of ureteral stent	0.186919	1	OS
Insertion, replacement and removal of ureteral stent	0.0767811	1	OS
Insertion, replacement and removal of ureteral stent	0.107043	1	OS
Insertion, replacement and removal of ureteral stent	0.104859	1	OS
Insertion, replacement and removal of ureteral stent	0.0377994	1	OS
Insertion, replacement and removal of ureteral stent	0.0236498	1	OS
Insertion, replacement and removal of ureteral stent	0.0502593	1	OS
Insertion, replacement and removal of ureteral stent	0.117484	1	OS
Insertion, replacement and removal of ureteral stent	0.108006	1	OS
Insertion, replacement and removal of ureteral stent	0.0444146	1	OS
Insertion, replacement and removal of ureteral stent	0.0231244	1	OS
Insertion, replacement and removal of ureteral stent	0.0219187	1	OS
Insertion, replacement and removal of ureteral stent	0.0335567	1	OS
Insertion, replacement and removal of ureteral stent	0.126939	1	OS
Insertion, replacement and removal of ureteral stent	0.0682855	1	OS
Insertion, replacement and removal of ureteral stent	0.155746	1	OS
Insertion, replacement and removal of ureteral stent	0.073147	1	OS
Insertion, replacement and removal of ureteral stent	0.117334	1	OS
Insertion, replacement and removal of ureteral stent	0.103394	1	OS
Insertion, replacement and removal of ureteral stent	0.0913556	1	OS
Insertion, replacement and removal of ureteral stent	0.0633524	1	OS
Insertion, replacement and removal of ureteral stent	0.0597405	1	OS
Insertion, replacement and removal of ureteral stent	0.156298	1	OS
Insertion, replacement and removal of ureteral stent	0.104154	1	OS
Insertion, replacement and removal of ureteral stent	0.0369924	1	OS
Insertion, replacement and removal of ureteral stent	0.155728	1	OS
Insertion, replacement and removal of ureteral stent	0.144076	1	OS
Insertion, replacement and removal of ureteral stent	0.0816335	1	OS
Insertion, replacement and removal of ureteral stent	0.11386	1	OS
Insertion, replacement and removal of ureteral stent	0.0491932	1	OS
Insertion, replacement and removal of ureteral stent	0.049917	1	OS
Insertion, replacement and removal of ureteral stent	0.125746	1	OS
Insertion, replacement and removal of ureteral stent	0.119849	1	OS
Insertion, replacement and removal of ureteral stent	0.0803617	1	OS
Insertion, replacement and removal of ureteral stent	0.0352878	1	OS
Insertion, replacement and removal of ureteral stent	0.0634824	1	OS
Insertion, replacement and removal of ureteral stent	0.0330234	1	OS
Insertion, replacement and removal of ureteral stent	0.0695325	1	OS
Insertion, replacement and removal of ureteral stent	0.0777823	1	OS
Insertion, replacement and removal of ureteral stent	0.0556554	1	OS
Insertion, replacement and removal of ureteral stent	0.0837515	1	OS
Insertion, replacement and removal of ureteral stent	0.0758098	1	OS
Insertion, replacement and removal of ureteral stent	0.0565864	1	OS
Insertion, replacement and removal of ureteral stent	0.0793056	1	OS
Insertion, replacement and removal of ureteral stent	0.0328911	1	OS
Insertion, replacement and removal of ureteral stent	0.0333525	1	OS
Insertion, replacement and removal of ureteral stent	0.0969927	1	OS
Insertion, replacement and removal of ureteral stent	0.0356153	1	OS
Insertion, replacement and removal of ureteral stent	0.068176	1	OS
Insertion, replacement and removal of ureteral stent	0.0500909	1	OS
Insertion, replacement and removal of ureteral stent	0.0834595	1	OS
Insertion, replacement and removal of ureteral stent	0.0563019	1	OS
Insertion, replacement and removal of ureteral stent	0.0405811	1	OS
Insertion, replacement and removal of ureteral stent	0.046229	1	OS
Insertion, replacement and removal of ureteral stent	0.0453737	1	OS
Insertion, replacement and removal of ureteral stent	0.00398829	1	OS
Insertion, replacement and removal of ureteral stent	0.0486371	1	OS
Insertion, replacement and removal of ureteral stent	0.0279161	1	OS
Insertion, replacement and removal of ureteral stent	0.0460938	1	OS
Insertion, replacement and removal of ureteral stent	0.0406729	1	OS
Insertion, replacement and removal of ureteral stent	0.0263588	1	OS
Insertion, replacement and removal of ureteral stent	0.0755234	1	OS
Insertion, replacement and removal of ureteral stent	0.0361455	1	OS
Insertion, replacement and removal of ureteral stent	0.0844646	1	OS
Insertion, replacement and removal of ureteral stent	0.0291726	1	OS
Insertion, replacement and removal of ureteral stent	0.0556351	1	OS
Insertion, replacement and removal of ureteral stent	0.0267061	1	OS
Insertion, replacement and removal of ureteral stent	0.0792602	1	OS
Insertion, replacement and removal of ureteral stent	0.0397807	1	OS
Insertion, replacement and removal of ureteral stent	0.0324124	1	OS
Insertion, replacement and removal of ureteral stent	0.0399327	1	OS
Insertion, replacement and removal of ureteral stent	0.0763215	1	OS
Insertion, replacement and removal of ureteral stent	0.0551607	1	OS
Insertion, replacement and removal of ureteral stent	0.0487266	1	OS
Insertion, replacement and removal of ureteral stent	0.0527644	1	OS
Insertion, replacement and removal of ureteral stent	0.0500246	1	OS
Insertion, replacement and removal of ureteral stent	0.038896	1	OS
Insertion, replacement and removal of ureteral stent	0.0333879	1	OS
Insertion, replacement and removal of ureteral stent	0.0465837	1	OS
Insertion, replacement and removal of ureteral stent	0.0486767	1	OS
Insertion, replacement and removal of ureteral stent	0.099252	1	OS
Insertion, replacement and removal of ureteral stent	0.0474098	1	OS
Insertion, replacement and removal of ureteral stent	0.0655334	1	OS
Insertion, replacement and removal of ureteral stent	0.0303884	1	OS
Insertion, replacement and removal of ureteral stent	0.0645037	1	OS
Insertion, replacement and removal of ureteral stent	0.0706341	1	OS
Insertion, replacement and removal of ureteral stent	0.109537	1	OS
Insertion, replacement and removal of ureteral stent	0.109858	1	OS
Insertion, replacement and removal of ureteral stent	0.12962	1	OS
Insertion, replacement and removal of ureteral stent	0.0876764	1	OS
Insertion, replacement and removal of ureteral stent	0.0640692	1	OS
Insertion, replacement and removal of ureteral stent	0.139738	1	OS
Insertion, replacement and removal of ureteral stent	0.0588935	1	OS
Insertion, replacement and removal of ureteral stent	0.11905	1	OS
Insertion, replacement and removal of ureteral stent	0.0777938	1	OS
Insertion, replacement and removal of ureteral stent	0.0572521	1	OS
Insertion, replacement and removal of ureteral stent	0.0698369	1	OS
Insertion, replacement and removal of ureteral stent	0.0633508	1	OS
Insertion, replacement and removal of ureteral stent	0.0835982	1	OS
Insertion, replacement and removal of ureteral stent	0.0824406	1	OS
Insertion, replacement and removal of ureteral stent	0.110452	1	OS
Insertion, replacement and removal of ureteral stent	0.10382	1	OS
Insertion, replacement and removal of ureteral stent	0.0829296	1	OS
Insertion, replacement and removal of ureteral stent	0.0654156	1	OS
Insertion, replacement and removal of ureteral stent	0.0901227	1	OS
Insertion, replacement and removal of ureteral stent	0.0681885	1	OS
Insertion, replacement and removal of ureteral stent	0.122442	1	OS
Insertion, replacement and removal of ureteral stent	0.104095	1	OS
Insertion, replacement and removal of ureteral stent	0.112104	1	OS
Insertion, replacement and removal of ureteral stent	0.0901761	1	OS
Insertion, replacement and removal of ureteral stent	0.0517406	1	OS
Insertion, replacement and removal of ureteral stent	0.0430571	1	OS
Insertion, replacement and removal of ureteral stent	0.0696689	1	OS
Insertion, replacement and removal of ureteral stent	0.149112	1	OS
Insertion, replacement and removal of ureteral stent	0.0481995	1	OS
Insertion, replacement and removal of ureteral stent	0.160889	1	OS
Insertion, replacement and removal of ureteral stent	0.0610484	1	OS
Insertion, replacement and removal of ureteral stent	0.0798237	1	OS
Insertion, replacement and removal of ureteral stent	0.0793457	1	OS
Insertion, replacement and removal of ureteral stent	0.0606466	1	OS
Insertion, replacement and removal of ureteral stent	0.0726722	1	OS
Insertion, replacement and removal of ureteral stent	0.0891329	1	OS
Insertion, replacement and removal of ureteral stent	0.131246	1	OS
Insertion, replacement and removal of ureteral stent	0.0834056	1	OS
Insertion, replacement and removal of ureteral stent	0.109619	1	OS
Insertion, replacement and removal of ureteral stent	0.0551254	1	OS
Insertion, replacement and removal of ureteral stent	0.100936	1	OS
Insertion, replacement and removal of ureteral stent	0.0801275	1	OS
Insertion, replacement and removal of ureteral stent	0.0858127	1	OS
Insertion, replacement and removal of ureteral stent	0.10814	1	OS
Insertion, replacement and removal of ureteral stent	0.105511	1	OS
Insertion, replacement and removal of ureteral stent	0.127193	1	OS
Insertion, replacement and removal of ureteral stent	0.0787927	1	OS
Insertion, replacement and removal of ureteral stent	0.0611589	1	OS
Insertion, replacement and removal of ureteral stent	0.143349	1	OS
Insertion, replacement and removal of ureteral stent	0.131202	1	OS
Insertion, replacement and removal of ureteral stent	0.12851	1	OS
Insertion, replacement and removal of ureteral stent	0.0552139	1	OS
Insertion, replacement and removal of ureteral stent	0.176302	1	OS
Insertion, replacement and removal of ureteral stent	0.0784292	1	OS
Insertion, replacement and removal of ureteral stent	0.0729397	1	OS
Insertion, replacement and removal of ureteral stent	0.107166	1	OS
Insertion, replacement and removal of ureteral stent	0.0831168	1	OS
Insertion, replacement and removal of ureteral stent	0.0795307	1	OS
Insertion, replacement and removal of ureteral stent	0.139098	1	OS
Insertion, replacement and removal of ureteral stent	0.117489	1	OS
Insertion, replacement and removal of ureteral stent	0.0968938	1	OS
Insertion, replacement and removal of ureteral stent	0.0914868	1	OS
Insertion, replacement and removal of ureteral stent	0.0784206	1	OS
Insertion, replacement and removal of ureteral stent	0.0510928	1	OS
Insertion, replacement and removal of ureteral stent	0.0658071	1	OS
Insertion, replacement and removal of ureteral stent	0.0684773	1	OS
Insertion, replacement and removal of ureteral stent	0.0538545	1	OS
Insertion, replacement and removal of ureteral stent	0.0658529	1	OS
Insertion, replacement and removal of ureteral stent	0.130742	1	OS
Insertion, replacement and removal of ureteral stent	0.0590846	1	OS
Insertion, replacement and removal of ureteral stent	0.147644	1	OS
Insertion, replacement and removal of ureteral stent	0.129996	1	OS
Insertion, replacement and removal of ureteral stent	0.128802	1	OS
Insertion, replacement and removal of ureteral stent	0.0512831	1	OS
Insertion, replacement and removal of ureteral stent	0.0728999	1	OS
Insertion, replacement and removal of ureteral stent	0.0852522	1	OS
Insertion, replacement and removal of ureteral stent	0.0676839	1	OS
Insertion, replacement and removal of ureteral stent	0.162622	1	OS
Insertion, replacement and removal of ureteral stent	0.0945859	1	OS
Insertion, replacement and removal of ureteral stent	0.087982	1	OS
Insertion, replacement and removal of ureteral stent	0.130726	1	OS
Insertion, replacement and removal of ureteral stent	0.112132	1	OS
Insertion, replacement and removal of ureteral stent	0.0702941	1	OS
Insertion, replacement and removal of ureteral stent	0.0810946	1	OS
Insertion, replacement and removal of ureteral stent	0.0356919	1	OS
Insertion, replacement and removal of ureteral stent	0.036353	1	OS
Insertion, replacement and removal of ureteral stent	0.0395235	1	OS
Insertion, replacement and removal of ureteral stent	0.0607889	1	OS
Insertion, replacement and removal of ureteral stent	0.0743965	1	OS
Insertion, replacement and removal of ureteral stent	0.0271137	1	OS
Insertion, replacement and removal of ureteral stent	0.0183311	1	OS
Insertion, replacement and removal of ureteral stent	0.0229599	1	OS
Insertion, replacement and removal of ureteral stent	0.00901388	1	OS
Insertion, replacement and removal of ureteral stent	0.0508478	1	OS
Insertion, replacement and removal of ureteral stent	0.0221237	1	OS
Insertion, replacement and removal of ureteral stent	0.046507	1	OS
Insertion, replacement and removal of ureteral stent	0.0461611	1	OS
Insertion, replacement and removal of ureteral stent	0.00954565	1	OS
Insertion, replacement and removal of ureteral stent	0.0181945	1	OS
Insertion, replacement and removal of ureteral stent	0.10049	1	OS
Insertion, replacement and removal of ureteral stent	0.0632096	1	OS
Insertion, replacement and removal of ureteral stent	0.0154468	1	OS
Insertion, replacement and removal of ureteral stent	0.0382839	1	OS
Insertion, replacement and removal of ureteral stent	0.0767868	1	OS
Insertion, replacement and removal of ureteral stent	0.0837621	1	OS
Insertion, replacement and removal of ureteral stent	0.0424032	1	OS
Insertion, replacement and removal of ureteral stent	0.000577293	1	OS
Insertion, replacement and removal of ureteral stent	-0.0151925	1	OS
Insertion, replacement and removal of ureteral stent	0.00665188	1	OS
Insertion, replacement and removal of ureteral stent	0.023021	1	OS
Insertion, replacement and removal of ureteral stent	0.0335449	1	OS
Insertion, replacement and removal of ureteral stent	0.0672661	1	OS
Insertion, replacement and removal of ureteral stent	0.090394	1	OS
Insertion, replacement and removal of ureteral stent	0.0407489	1	OS
Insertion, replacement and removal of ureteral stent	0.0326008	1	OS
Insertion, replacement and removal of ureteral stent	0.00204397	1	OS
Pain	0.0482566	1	OS
Pain	0.046315	1	OS
Pain	0.0327554	1	OS
Pain	0.0471819	1	OS
Pain	0.0317991	1	OS
Pain	0.0813457	1	OS
Pain	0.0327306	1	OS
Pain	0.0437765	1	OS
Pain	0.0576484	1	OS
Pain	0.0593337	1	OS
Pain	0.0462044	1	OS
Pain	0.0669871	1	OS
Pain	0.0825155	1	OS
Pain	0.0637632	1	OS
Pain	0.0994455	1	OS
Pain	0.0631206	1	OS
Pain	0.0223239	1	OS
Pain	0.0821247	1	OS
Pain	0.0493973	1	OS
Pain	0.0615589	1	OS
Pain	0.0650617	1	OS
Pain	0.0437263	1	OS
Pain	0.0263625	1	OS
Pain	0.0504125	1	OS
Pain	0.0422493	1	OS
Pain	0.0554531	1	OS
Pain	0.0384615	1	OS
Pain	0.0592355	1	OS
Pain	0.0483308	1	OS
Pain	0.048933	1	OS
Pain	0.118328	1	OS
Pain	0.0251701	1	OS
Pain	0.0500726	1	OS
Pain	0.0640741	1	OS
Pain	0.0516666	1	OS
Pain	0.0619166	1	OS
Pain	0.0390437	1	OS
Pain	0.057886	1	OS
Pain	0.125373	1	OS
Pain	0.0207796	1	OS
Pain	0.0508288	1	OS
Pain	0.0660066	1	OS
Pain	0.0912303	1	OS
Pain	0.0305322	1	OS
Pain	0.0676578	1	OS
Pain	-0.00118224	1	OS
Pain	0.0347414	1	OS
Pain	0.0590492	1	OS
Pain	0.05895	1	OS
Pain	0.0217231	1	OS
Pain	0.0524466	1	OS
Pain	0.0629671	1	OS
Pain	0.0538808	1	OS
Pain	0.0748667	1	OS
Pain	0.0452572	1	OS
Pain	0.0332562	1	OS
Pain	0.0346613	1	OS
Pain	0.113948	1	OS
Pain	0.0427453	1	OS
Pain	0.052166	1	OS
Pain	0.0258081	1	OS
Pain	0.0670163	1	OS
Pain	0.0227764	1	OS
Pain	0.0342696	1	OS
Pain	0.0377977	1	OS
Pain	0.0377264	1	OS
Pain	0.0337889	1	OS
Pain	0.0712666	1	OS
Pain	0.0752281	1	OS
Pain	0.0468866	1	OS
Pain	0.0199018	1	OS
Pain	0.0891937	1	OS
Pain	0.0896019	1	OS
Pain	0.0585104	1	OS
Pain	0.0785711	1	OS
Pain	0.0516506	1	OS
Pain	0.0542124	1	OS
Pain	0.0577408	1	OS
Pain	0.0263304	1	OS
Pain	0.0510439	1	OS
Pain	0.0392445	1	OS
Pain	0.0519183	1	OS
Pain	0.039881	1	OS
Pain	0.0105932	1	OS
Pain	0.0344583	1	OS
Pain	0.0419898	1	OS
Pain	0.0455742	1	OS
Pain	-0.0157982	1	OS
Pain	0.00787591	1	OS
Pain	0.0506448	1	OS
Pain	0.0745927	1	OS
Pain	0.00265716	1	OS
Pain	0.0206053	1	OS
Pain	0.0346735	1	OS
Pain	0.0434169	1	OS
Pain	0.0125364	1	OS
Pain	0.0102273	1	OS
Pain	0.0509016	1	OS
Pain	0.0639946	1	OS
Pain	0.0429203	1	OS
Pain	0.0422994	1	OS
Pain	0.0202068	1	OS
Pain	0.0408964	1	OS
Pain	0.0352821	1	OS
Pain	0.0373379	1	OS
Pain	0.0254817	1	OS
Pain	-0.0151575	1	OS
Pain	0.0659855	1	OS
Pain	0.0214569	1	OS
Pain	0.037153	1	OS
Pain	0.0206436	1	OS
Pain	0.0276402	1	OS
Pain	0.065818	1	OS
Pain	0.0543861	1	OS
Pain	0.0597974	1	OS
Pain	0.0639361	1	OS
Pain	0.0599547	1	OS
Pain	0.0361015	1	OS
Pain	0.058834	1	OS
Pain	0.0690526	1	OS
Pain	0.033444	1	OS
Pain	0.0355356	1	OS
Pain	0.0285151	1	OS
Pain	0.0786108	1	OS
Pain	0.0648594	1	OS
Pain	0.153943	1	OS
Pain	0.0671339	1	OS
Pain	0.185125	1	OS
Pain	0.0715065	1	OS
Pain	0.070738	1	OS
Pain	0.114573	1	OS
Pain	0.0548011	1	OS
Pain	0.0887465	1	OS
Pain	0.135396	1	OS
Pain	0.0955681	1	OS
Pain	0.0658693	1	OS
Pain	0.0888883	1	OS
Pain	0.0588794	1	OS
Pain	0.0632991	1	OS
Pain	0.0368078	1	OS
Pain	0.0626146	1	OS
Pain	0.067302	1	OS
Pain	0.0573838	1	OS
Pain	0.06111	1	OS
Pain	0.0529906	1	OS
Pain	0.0985688	1	OS
Pain	0.133638	1	OS
Pain	0.0671597	1	OS
Pain	0.111751	1	OS
Pain	0.0837057	1	OS
Pain	0.115472	1	OS
Pain	0.0967069	1	OS
Pain	0.0591719	1	OS
Pain	0.0727668	1	OS
Pain	0.103667	1	OS
Pain	0.0964289	1	OS
Pain	0.066638	1	OS
Pain	0.0667666	1	OS
Pain	0.143235	1	OS
Pain	0.101815	1	OS
Pain	0.0558569	1	OS
Pain	0.120296	1	OS
Pain	0.0556141	1	OS
Pain	0.0352123	1	OS
Pain	0.0945665	1	OS
Pain	0.0490207	1	OS
Pain	0.0377306	1	OS
Pain	0.0793407	1	OS
Pain	0.0605396	1	OS
Pain	0.093805	1	OS
Pain	0.0947636	1	OS
Pain	0.0907879	1	OS
Pain	0.0878084	1	OS
Pain	0.0839118	1	OS
Pain	0.119735	1	OS
Pain	0.0854368	1	OS
Pain	0.065136	1	OS
Pain	0.142378	1	OS
Pain	0.133178	1	OS
Pain	0.0909769	1	OS
Pain	0.109591	1	OS
Pain	0.117529	1	OS
Pain	0.0418286	1	OS
Pain	0.0661353	1	OS
Pain	0.0938429	1	OS
Pain	0.123816	1	OS
Pain	0.0596942	1	OS
Pain	0.0954189	1	OS
Pain	0.0862113	1	OS
Pain	0.0424407	1	OS
Pain	0.0799925	1	OS
Pain	0.0456628	1	OS
Pain	0.0896842	1	OS
Pain	0.0568164	1	OS
Pain	0.0808475	1	OS
Pain	0.0574839	1	OS
Pain	0.048969	1	OS
Pain	0.137755	1	OS
Pain	0.0590952	1	OS
Pain	0.0713759	1	OS
Pain	0.107884	1	OS
Pain	0.0495288	1	OS
Pain	0.0757195	1	OS
Pain	0.110021	1	OS
Pain	0.0727029	1	OS
Pain	0.0706245	1	OS
Pain	0.0702293	1	OS
Pain	0.10672	1	OS
Pain	0.071197	1	OS
Pain	0.0886258	1	OS
Pain	0.054845	1	OS
Pain	0.0840708	1	OS
Pain	0.143509	1	OS
Pain	0.0902477	1	OS
Pain	0.0626102	1	OS
Pain	0.0724581	1	OS
Pain	0.101528	1	OS
Pain	0.106009	1	OS
Pain	0.137626	1	OS
Pain	0.0959085	1	OS
Pain	0.082178	1	OS
Pain	0.152144	1	OS
Pain	0.071781	1	OS
Pain	0.09142	1	OS
Pain	0.103792	1	OS
Pain	0.0810346	1	OS
Pain	0.112729	1	OS
Pain	0.0515251	1	OS
Pain	0.0564207	1	OS
Pain	0.0911144	1	OS
Pain	0.141757	1	OS
Pain	0.0959955	1	OS
Pain	0.0923647	1	OS
Pain	0.0675727	1	OS
Pain	0.111375	1	OS
Pain	0.0989388	1	OS
Pain	0.0975641	1	OS
Pain	0.124881	1	OS
Pain	0.0584852	1	OS
Pain	0.156851	1	OS
Pain	0.0598439	1	OS
Pain	0.0730944	1	OS
Pain	0.0999592	1	OS
Pain	0.0674455	1	OS
Pain	0.142914	1	OS
Pain	0.0518818	1	OS
Pain	0.063611	1	OS
Pain	0.0875687	1	OS
Pain	0.0483111	1	OS
Pain	0.112878	1	OS
Pain	0.103579	1	OS
Pain	0.0758902	1	OS
Pain	0.0730731	1	OS
Pain	0.0649551	1	OS
Pain	0.105304	1	OS
Pain	0.0792975	1	OS
Pain	0.0805649	1	OS
Pain	0.088776	1	OS
Pain	0.0508303	1	OS
Pain	0.0832786	1	OS
Pain	0.146544	1	OS
Pain	0.0801384	1	OS
Pain	0.0643056	1	OS
Pain	0.0366337	1	OS
Pain	0.0599652	1	OS
Pain	0.0188025	1	OS
Pain	0.0534501	1	OS
Pain	0.08612	1	OS
Pain	0.116985	1	OS
Pain	0.0361329	1	OS
Pain	0.0536661	1	OS
Pain	0.0324624	1	OS
Pain	0.0715372	1	OS
Pain	0.081055	1	OS
Pain	0.0437672	1	OS
Pain	0.0741313	1	OS
Pain	0.064366	1	OS
Pain	0.0544242	1	OS
Pain	0.0469936	1	OS
Pain	0.0247414	1	OS
Pain	0.0819811	1	OS
Pain	0.0425291	1	OS
Pain	0.0205175	1	OS
Pain	0.121	1	OS
Pain	0.0859996	1	OS
Pain	0.064286	1	OS
Pain	0.0800165	1	OS
Pain	0.0963871	1	OS
Pain	0.0402043	1	OS
Pain	0.0637093	1	OS
Pain	0.0738764	1	OS
Pain	0.0489474	1	OS
Pain	0.0659036	1	OS
Pain	0.0561488	1	OS
Pain	0.0552794	1	OS
Pain	0.0626726	1	OS
Pain	0.0574825	1	OS
Pain	0.0424	1	OS
Pain	0.0659974	1	OS
Pain	0.0572217	1	OS
Pain	0.0262778	1	OS
Pain	0.0942601	1	OS
Pain	0.0405333	1	OS
Pain	0.090397	1	OS
Pain	0.0537119	1	OS
Pain	0.144786	1	OS
Pain	0.0375019	1	OS
Pain	0.107309	1	OS
Pain	0.0576331	1	OS
Pain	0.0295945	1	OS
Pain	0.0443288	1	OS
Pain	0.0296608	1	OS
Pain	0.0664761	1	OS
Pain	0.0342083	1	OS
Pain	0.0566896	1	OS
Pain	0.045017	1	OS
Pain	0.0478212	1	OS
Pain	0.0336025	1	OS
Pain	0.0749233	1	OS
Pain	0.0556554	1	OS
Pain	0.039374	1	OS
Pain	0.0250163	1	OS
Pain	0.0416212	1	OS
Pain	0.0313524	1	OS
Pain	0.0373219	1	OS
Pain	0.0749269	1	OS
Pain	0.0625225	1	OS
Pain	0.0808549	1	OS
Pain	0.0383956	1	OS
Pain	0.0988774	1	OS
Pain	0.115112	1	OS
Pain	0.0580953	1	OS
Pain	0.0752292	1	OS
Pain	0.0657138	1	OS
Pain	0.0595463	1	OS
Pain	0.0674044	1	OS
Pain	0.0514881	1	OS
Pain	0.119411	1	OS
Pain	0.132637	1	OS
Pain	0.060979	1	OS
Pain	0.0828128	1	OS
Pain	0.0500698	1	OS
Pain	0.0494679	1	OS
Pain	0.0736903	1	OS
Pain	0.0470491	1	OS
Pain	0.0579319	1	OS
Pain	0.0335876	1	OS
Pain	0.0437924	1	OS
Pain	0.0611529	1	OS
Pain	0.0368943	1	OS
Pain	0.109242	1	OS
Pain	0.0417667	1	OS
Pain	0.0236629	1	OS
Pain	0.0870816	1	OS
Pain	0.0354988	1	OS
Pain	0.0403495	1	OS
Pain	0.075511	1	OS
Pain	0.0458772	1	OS
Pain	0.110537	1	OS
Pain	0.0388064	1	OS
Pain	0.079512	1	OS
Pain	0.0346656	1	OS
Pain	0.100164	1	OS
Pain	0.0701228	1	OS
Pain	0.0417508	1	OS
Pain	0.0430462	1	OS
Pain	0.0224216	1	OS
Pain	0.0901397	1	OS
Pain	0.0395	1	OS
Pain	0.0538248	1	OS
Pain	0.0814555	1	OS
Pain	0.0478294	1	OS
Pain	0.0558981	1	OS
Pain	0.0548721	1	OS
Pain	0.0655992	1	OS
Pain	0.0830327	1	OS
Pain	0.0440499	1	OS
Pain	0.0725518	1	OS
Pain	0.0416259	1	OS
Pain	0.0488132	1	OS
Pain	0.0514526	1	OS
Pain	0.071592	1	OS
Pain	0.0903089	1	OS
Pain	0.0598403	1	OS
Pain	0.0562749	1	OS
Pain	0.0334651	1	OS
Pain	0.0361204	1	OS
Pain	0.0808418	1	OS
Pain	0.0542658	1	OS
Pain	0.0441964	1	OS
Pain	0.0521531	1	OS
Pain	0.0577267	1	OS
Pain	0.128026	1	OS
Pain	0.0514693	1	OS
Pain	0.0643959	1	OS
Pain	0.049833	1	OS
Pain	0.0525817	1	OS
Pain	0.077294	1	OS
Pain	0.053969	1	OS
Pain	0.0385763	1	OS
Pain	0.0338388	1	OS
Pain	0.0419062	1	OS
Pain	0.0287898	1	OS
Pain	0.0730577	1	OS
Pain	0.116882	1	OS
Pain	0.0501706	1	OS
Pain	0.0384761	1	OS
Pain	0.0723954	1	OS
Pain	0.0352938	1	OS
Pain	0.0533713	1	OS
Pain	0.0431583	1	OS
Pain	0.077103	1	OS
Pain	0.0923736	1	OS
Pain	0.0441844	1	OS
Pain	0.0411165	1	OS
Pain	0.0604593	1	OS
Pain	0.0576454	1	OS
Pain	0.0761145	1	OS
Pain	0.0689455	1	OS
Pain	0.0374558	1	OS
Pain	0.0269814	1	OS
Pain	0.0538368	1	OS
Pain	0.0792291	1	OS
Pain	0.0615482	1	OS
Pain	0.0682532	1	OS
Pain	0.0296848	1	OS
Pain	0.0509246	1	OS
Pain	0.0808149	1	OS
Pain	0.051181	1	OS
Pain	0.0563086	1	OS
Pain	0.0560796	1	OS
Pain	0.037786	1	OS
Pain	0.0399716	1	OS
Pain	0.0873774	1	OS
Pain	0.110271	1	OS
Pain	0.0651949	1	OS
Pain	0.0524184	1	OS
Pain	0.0381507	1	OS
Pain	0.137508	1	OS
Pain	0.066799	1	OS
Pain	0.0571587	1	OS
Pain	0.0315194	1	OS
Pain	0.0709501	1	OS
Pain	0.0473259	1	OS
Pain	0.0679646	1	OS
Pain	0.0584242	1	OS
Pain	0.0716422	1	OS
Pain	0.0878912	1	OS
Pain	0.0455891	1	OS
Pain	0.0630188	1	OS
Pain	0.0321595	1	OS
Pain	0.0467447	1	OS
Pain	0.0775072	1	OS
Pain	0.0311114	1	OS
Pain	0.0557065	1	OS
Pain	0.0902348	1	OS
Pain	0.0534042	1	OS
Pain	0.0660586	1	OS
Pain	0.0734805	1	OS
Pain	0.0382286	1	OS
Pain	0.0729965	1	OS
Pain	0.0659692	1	OS
Pain	0.0349413	1	OS
Pain	0.0483037	1	OS
Pain	0.0787125	1	OS
Pain	0.0609213	1	OS
Pain	0.0565054	1	OS
Pain	0.0388132	1	OS
Pain	0.055649	1	OS
Pain	0.0751297	1	OS
Pain	0.0629031	1	OS
Pain	0.0663215	1	OS
Pain	0.0766345	1	OS
Pain	0.0730468	1	OS
Pain	0.0566491	1	OS
Pain	0.0658223	1	OS
Pain	0.0417189	1	OS
Pain	0.0719119	1	OS
Pain	0.0843615	1	OS
Pain	0.0545071	1	OS
Pain	0.069498	1	OS
Pain	0.0750169	1	OS
Pain	0.0292849	1	OS
Pain	0.0379033	1	OS
Pain	0.0567337	1	OS
Pain	0.0982379	1	OS
Pain	0.104115	1	OS
Pain	0.0477373	1	OS
Pain	0.0328723	1	OS
Pain	0.0451923	1	OS
Pain	0.0568009	1	OS
Pain	0.0702252	1	OS
Pain	0.070751	1	OS
Pain	0.0764763	1	OS
Pain	0.0491935	1	OS
Pain	0.0439707	1	OS
Pain	0.0743204	1	OS
Pain	0.0985383	1	OS
Pain	0.0548408	1	OS
Pain	0.069085	1	OS
Pain	0.0522166	1	OS
Pain	0.0463892	1	OS
Pain	0.0400892	1	OS
Pain	0.0535552	1	OS
Pain	0.070751	1	OS
Pain	0.0496339	1	OS
Pain	0.019791	1	OS
Pain	0.0744907	1	OS
Pain	0.0741487	1	OS
Pain	0.0325824	1	OS
Pain	0.0620327	1	OS
Pain	0.0885048	1	OS
Pain	0.0588532	1	OS
Pain	0.0388113	1	OS
Pain	0.0670251	1	OS
Pain	0.0349456	1	OS
Pain	0.088029	1	OS
Pain	0.0816165	1	OS
Pain	0.0361427	1	OS
Pain	0.0567699	1	OS
Pain	0.0550343	1	OS
Pain	0.0537669	1	OS
Pain	0.0438141	1	OS
Pain	0.0755539	1	OS
Pain	0.0320844	1	OS
Pain	0.0282088	1	OS
Pain	0.0991677	1	OS
Pain	0.065358	1	OS
Pain	0.0719983	1	OS
Pain	0.0334919	1	OS
Pain	0.0217619	1	OS
Pain	0.0394971	1	OS
Pain	0.0832187	1	OS
Pain	0.0376866	1	OS
Pain	0.112283	1	OS
Pain	0.0861123	1	OS
Pain	0.0901246	1	OS
Pain	0.0557638	1	OS
Pain	0.044773	1	OS
Pain	0.0612205	1	OS
Pain	0.0515345	1	OS
Pain	0.0743159	1	OS
Pain	0.0779865	1	OS
Pain	0.0341035	1	OS
Pain	0.0531399	1	OS
Pain	0.122104	1	OS
Pain	0.075424	1	OS
Pain	0.0391685	1	OS
Pain	0.0786893	1	OS
Pain	0.0699786	1	OS
Pain	0.122195	1	OS
Pain	0.0670078	1	OS
Pain	0.0385248	1	OS
Pain	0.0730144	1	OS
Pain	0.0608326	1	OS
Pain	0.0440245	1	OS
Pain	0.0502726	1	OS
Pain	0.0995366	1	OS
Pain	0.0399619	1	OS
Pain	0.0633171	1	OS
Pain	0.104177	1	OS
Pain	0.0527906	1	OS
Pain	0.0560357	1	OS
Pain	0.059625	1	OS
Pain	0.0208933	1	OS
Pain	0.0385773	1	OS
Pain	0.0436503	1	OS
Pain	0.0425822	1	OS
Pain	0.034999	1	OS
Pain	0.038931	1	OS
Pain	0.0550059	1	OS
Pain	0.0757148	1	OS
Pain	0.0697091	1	OS
Pain	0.0658671	1	OS
Pain	0.00938519	1	OS
Pain	0.103255	1	OS
Pain	0.0550485	1	OS
Pain	0.0693544	1	OS
Pain	0.0599343	1	OS
Pain	0.0744054	1	OS
Pain	0.0521013	1	OS
Pain	0.0807261	1	OS
Pain	0.0662955	1	OS
Pain	0.0594934	1	OS
Pain	0.0675619	1	OS
Pain	0.0597184	1	OS
Pain	0.0294607	1	OS
Pain	0.0190651	1	OS
Pain	0.0545059	1	OS
Pain	0.0621586	1	OS
Pain	0.0668343	1	OS
Pain	0.0393952	1	OS
Pain	0.132994	1	OS
Pain	0.0492269	1	OS
Pain	0.129916	1	OS
Pain	0.0574547	1	OS
Pain	0.0491959	1	OS
Pain	0.0504904	1	OS
Pain	0.0431838	1	OS
Pain	0.0667461	1	OS
Pain	0.0679541	1	OS
Pain	0.0847864	1	OS
Pain	0.0555399	1	OS
Pain	0.0531871	1	OS
Pain	0.0384068	1	OS
Pain	0.131874	1	OS
Pain	0.0688081	1	OS
Pain	0.0948704	1	OS
Pain	0.0813673	1	OS
Pain	0.0396723	1	OS
Pain	0.0748041	1	OS
Pain	0.0390984	1	OS
Pain	0.0506112	1	OS
Pain	0.0804099	1	OS
Pain	0.0594209	1	OS
Pain	0.0644056	1	OS
Pain	0.0373918	1	OS
Pain	0.0563928	1	OS
Pain	0.0668035	1	OS
Pain	0.0416803	1	OS
Pain	0.0526392	1	OS
Pain	0.061389	1	OS
Pain	0.0370016	1	OS
Pain	0.0730555	1	OS
Pain	0.0833629	1	OS
Pain	0.0442065	1	OS
Pain	0.128263	1	OS
Pain	0.0530395	1	OS
Pain	0.0766571	1	OS
Pain	0.153262	1	OS
Pain	0.0500851	1	OS
Pain	0.041314	1	OS
Pain	0.0567699	1	OS
Pain	0.0569157	1	OS
Pain	0.0591954	1	OS
Pain	0.127675	1	OS
Pain	0.0669017	1	OS
Pain	0.069859	1	OS
Abnormalities of breathing	0.103519	1	OS
Abnormalities of breathing	0.112879	1	OS
Abnormalities of breathing	0.115379	1	OS
Abnormalities of breathing	0.116273	1	OS
Abnormalities of breathing	0.142327	1	OS
Abnormalities of breathing	0.0950674	1	OS
Abnormalities of breathing	0.0837115	1	OS
Abnormalities of breathing	0.0983672	1	OS
Abnormalities of breathing	0.0512732	1	OS
Abnormalities of breathing	0.0545085	1	OS
Abnormalities of breathing	0.0879375	1	OS
Abnormalities of breathing	0.0897489	1	OS
Abnormalities of breathing	0.0903729	1	OS
Abnormalities of breathing	0.0320711	1	OS
Abnormalities of breathing	0.194611	1	OS
Abnormalities of breathing	0.0876556	1	OS
Abnormalities of breathing	0.0204654	1	OS
Abnormalities of breathing	0.0670723	1	OS
Abnormalities of breathing	0.0486101	1	OS
Abnormalities of breathing	0.0421076	1	OS
Abnormalities of breathing	0.0702338	1	OS
Abnormalities of breathing	0.042543	1	OS
Abnormalities of breathing	0.0274945	1	OS
Abnormalities of breathing	0.113862	1	OS
Abnormalities of breathing	0.0678762	1	OS
Abnormalities of breathing	0.0721113	1	OS
Abnormalities of breathing	0.0531665	1	OS
Abnormalities of breathing	0.117146	1	OS
Abnormalities of breathing	0.130802	1	OS
Abnormalities of breathing	0.0345636	1	OS
Abnormalities of breathing	0.0442708	1	OS
Abnormalities of breathing	0.00781622	1	OS
Abnormalities of breathing	0.0576153	1	OS
Abnormalities of breathing	0.0712677	1	OS
Abnormalities of breathing	0.0377812	1	OS
Abnormalities of breathing	0.159307	1	OS
Abnormalities of breathing	0.024199	1	OS
Abnormalities of breathing	0.0628688	1	OS
Abnormalities of breathing	0.114144	1	OS
Abnormalities of breathing	0.00309035	1	OS
Abnormalities of breathing	0.0538503	1	OS
Abnormalities of breathing	0.14563	1	OS
Abnormalities of breathing	0.112686	1	OS
Abnormalities of breathing	0.0611956	1	OS
Abnormalities of breathing	0.0651629	1	OS
Abnormalities of breathing	0.0313665	1	OS
Abnormalities of breathing	0.122483	1	OS
Abnormalities of breathing	0.0383547	1	OS
Abnormalities of breathing	0.0592981	1	OS
Abnormalities of breathing	0.123409	1	OS
Abnormalities of breathing	0.0467437	1	OS
Abnormalities of breathing	0.0580456	1	OS
Abnormalities of breathing	0.0345853	1	OS
Abnormalities of breathing	0.109198	1	OS
Abnormalities of breathing	0.0439831	1	OS
Abnormalities of breathing	0.0630323	1	OS
Abnormalities of breathing	0.175789	1	OS
Abnormalities of breathing	0.0768617	1	OS
Abnormalities of breathing	0.102164	1	OS
Abnormalities of breathing	0.0770161	1	OS
Abnormalities of breathing	0.0968336	1	OS
Abnormalities of breathing	0.0489833	1	OS
Abnormalities of breathing	0.0563608	1	OS
Abnormalities of breathing	0.0192073	1	OS
Abnormalities of breathing	0.149086	1	OS
Abnormalities of breathing	0.145765	1	OS
Abnormalities of breathing	0.0469292	1	OS
Abnormalities of breathing	0.171994	1	OS
Abnormalities of breathing	0.0806573	1	OS
Abnormalities of breathing	0.0452205	1	OS
Abnormalities of breathing	0.0692518	1	OS
Abnormalities of breathing	0.0745072	1	OS
Abnormalities of breathing	0.0592112	1	OS
Abnormalities of breathing	0.0895082	1	OS
Abnormalities of breathing	0.0406517	1	OS
Abnormalities of breathing	0.0787028	1	OS
Abnormalities of breathing	0.0540629	1	OS
Abnormalities of breathing	0.0730022	1	OS
Abnormalities of breathing	0.110654	1	OS
Abnormalities of breathing	0.0450597	1	OS
Abnormalities of breathing	0.105589	1	OS
Abnormalities of breathing	0.141885	1	OS
Abnormalities of breathing	0.121464	1	OS
Abnormalities of breathing	0.04193	1	OS
Abnormalities of breathing	0.053971	1	OS
Abnormalities of breathing	0.0575401	1	OS
Abnormalities of breathing	0.118608	1	OS
Abnormalities of breathing	0.0494623	1	OS
Abnormalities of breathing	0.0496418	1	OS
Abnormalities of breathing	0.0930444	1	OS
Abnormalities of breathing	0.0943433	1	OS
Abnormalities of breathing	0.0489835	1	OS
Abnormalities of breathing	0.0988535	1	OS
Abnormalities of breathing	0.107578	1	OS
Abnormalities of breathing	0.0378253	1	OS
Abnormalities of breathing	0.049187	1	OS
Abnormalities of breathing	0.0703099	1	OS
Abnormalities of breathing	0.019479	1	OS
Abnormalities of breathing	0.0937578	1	OS
Abnormalities of breathing	0.0835733	1	OS
Abnormalities of breathing	0.0491816	1	OS
Abnormalities of breathing	0.070901	1	OS
Abnormalities of breathing	0.0718686	1	OS
Abnormalities of breathing	0.103546	1	OS
Abnormalities of breathing	0.0527543	1	OS
Abnormalities of breathing	0.0870206	1	OS
Abnormalities of breathing	0.0411956	1	OS
Abnormalities of breathing	0.0533077	1	OS
Abnormalities of breathing	0.0555874	1	OS
Abnormalities of breathing	0.0644888	1	OS
Abnormalities of breathing	0.0562146	1	OS
Abnormalities of breathing	0.040304	1	OS
Abnormalities of breathing	0.0350234	1	OS
Abnormalities of breathing	0.0360983	1	OS
Abnormalities of breathing	0.0254426	1	OS
Abnormalities of breathing	0.0407852	1	OS
Abnormalities of breathing	0.062299	1	OS
Abnormalities of breathing	0.0882979	1	OS
Abnormalities of breathing	0.0620883	1	OS
Abnormalities of breathing	0.0517499	1	OS
Abnormalities of breathing	0.0370869	1	OS
Abnormalities of breathing	0.0533468	1	OS
Abnormalities of breathing	0.0654764	1	OS
Abnormalities of breathing	0.0304416	1	OS
Abnormalities of breathing	0.049231	1	OS
Abnormalities of breathing	0.0653663	1	OS
Abnormalities of breathing	0.0626862	1	OS
Abnormalities of breathing	0.0665811	1	OS
Abnormalities of breathing	0.0647534	1	OS
Abnormalities of breathing	0.0726906	1	OS
Abnormalities of breathing	0.0747908	1	OS
Abnormalities of breathing	0.0390743	1	OS
Abnormalities of breathing	0.0695299	1	OS
Abnormalities of breathing	0.0248604	1	OS
Abnormalities of breathing	0.14203	1	OS
Abnormalities of breathing	0.079552	1	OS
Abnormalities of breathing	0.0748472	1	OS
Abnormalities of breathing	0.0685825	1	OS
Abnormalities of breathing	0.0672015	1	OS
Abnormalities of breathing	0.0790385	1	OS
Abnormalities of breathing	0.0392926	1	OS
Abnormalities of breathing	0.0817488	1	OS
Abnormalities of breathing	0.0331713	1	OS
Abnormalities of breathing	0.0110952	1	OS
Abnormalities of breathing	0.0690243	1	OS
Abnormalities of breathing	0.0431765	1	OS
Abnormalities of breathing	0.0421995	1	OS
Abnormalities of breathing	0.0348708	1	OS
Abnormalities of breathing	0.0538016	1	OS
Abnormalities of breathing	0.0649884	1	OS
Abnormalities of breathing	0.0875104	1	OS
Abnormalities of breathing	0.049288	1	OS
Abnormalities of breathing	0.112123	1	OS
Abnormalities of breathing	0.0769177	1	OS
Abnormalities of breathing	0.0503412	1	OS
Abnormalities of breathing	0.0407549	1	OS
Abnormalities of breathing	0.0518532	1	OS
Abnormalities of breathing	0.0705529	1	OS
Abnormalities of breathing	0.0735702	1	OS
Abnormalities of breathing	0.0240982	1	OS
Abnormalities of breathing	0.124063	1	OS
Abnormalities of breathing	0.0433641	1	OS
Abnormalities of breathing	0.0654367	1	OS
Abnormalities of breathing	0.051382	1	OS
Abnormalities of breathing	0.0689011	1	OS
Abnormalities of breathing	0.0429586	1	OS
Abnormalities of breathing	0.0551934	1	OS
Abnormalities of breathing	0.0290972	1	OS
Abnormalities of breathing	0.0768283	1	OS
Abnormalities of breathing	0.0887015	1	OS
Abnormalities of breathing	0.027414	1	OS
Abnormalities of breathing	0.0334769	1	OS
Abnormalities of breathing	0.0668891	1	OS
Abnormalities of breathing	0.0149462	1	OS
Abnormalities of breathing	0.118666	1	OS
Abnormalities of breathing	0.0755169	1	OS
Abnormalities of breathing	0.0422235	1	OS
Abnormalities of breathing	0.0231578	1	OS
Abnormalities of breathing	0.0375219	1	OS
Abnormalities of breathing	0.0446038	1	OS
Abnormalities of breathing	0.0176187	1	OS
Abnormalities of breathing	0.0198389	1	OS
Abnormalities of breathing	0.0707207	1	OS
Abnormalities of breathing	0.0422086	1	OS
Abnormalities of breathing	0.057305	1	OS
Abnormalities of breathing	0.03508	1	OS
Abnormalities of breathing	0.0141155	1	OS
Abnormalities of breathing	0.0147318	1	OS
Abnormalities of breathing	0.0562699	1	OS
Abnormalities of breathing	0.0345757	1	OS
Abnormalities of breathing	0.0414228	1	OS
Abnormalities of breathing	0.037633	1	OS
Abnormalities of breathing	0.0661694	1	OS
Abnormalities of breathing	0.041117	1	OS
Abnormalities of breathing	0.0249733	1	OS
Abnormalities of breathing	0.0247402	1	OS
Abnormalities of breathing	0.0476406	1	OS
Abnormalities of breathing	0.0249115	1	OS
Abnormalities of breathing	0.0366253	1	OS
Abnormalities of breathing	0.02518	1	OS
Abnormalities of breathing	0.0386784	1	OS
Abnormalities of breathing	0.0761539	1	OS
Abnormalities of breathing	0.0210963	1	OS
Abnormalities of breathing	0.0215754	1	OS
Abnormalities of breathing	0.0148311	1	OS
Abnormalities of breathing	0.00539285	1	OS
Abnormalities of breathing	0.0215116	1	OS
Abnormalities of breathing	0.0136879	1	OS
Abnormalities of breathing	0.00995547	1	OS
Abnormalities of breathing	0.0270292	1	OS
Abnormalities of breathing	0.0610735	1	OS
Abnormalities of breathing	0.0293572	1	OS
Abnormalities of breathing	0.0317611	1	OS
Abnormalities of breathing	0.0342067	1	OS
Abnormalities of breathing	0.0869797	1	OS
Abnormalities of breathing	0.026795	1	OS
Abnormalities of breathing	0.0694831	1	OS
Abnormalities of breathing	0.00567269	1	OS
Abnormalities of breathing	0.0190376	1	OS
Abnormalities of breathing	0.0432863	1	OS
Abnormalities of breathing	0.0747951	1	OS
Abnormalities of breathing	0.0385096	1	OS
Abnormalities of breathing	0.0407978	1	OS
Abnormalities of breathing	0.0293158	1	OS
Abnormalities of breathing	0.0412073	1	OS
Abnormalities of breathing	0.0123918	1	OS
Abnormalities of breathing	0.0361084	1	OS
Abnormalities of breathing	0.0539741	1	OS
Abnormalities of breathing	0.0219713	1	OS
Abnormalities of breathing	0.0567656	1	OS
Abnormalities of breathing	0.0342859	1	OS
Abnormalities of breathing	0.0787148	1	OS
Abnormalities of breathing	0.0663387	1	OS
Abnormalities of breathing	0.0383935	1	OS
Abnormalities of breathing	0.014749	1	OS
Abnormalities of breathing	0.0866707	1	OS
Abnormalities of breathing	0.0253176	1	OS
Abnormalities of breathing	0.0424518	1	OS
Abnormalities of breathing	0.054795	1	OS
Abnormalities of breathing	0.0309968	1	OS
Abnormalities of breathing	0.0631746	1	OS
Abnormalities of breathing	0.0215688	1	OS
Abnormalities of breathing	0.0864537	1	OS
Abnormalities of breathing	0.0508938	1	OS
Abnormalities of breathing	0.00581373	1	OS
Abnormalities of breathing	0.0217094	1	OS
Abnormalities of breathing	0.0268211	1	OS
Abnormalities of breathing	0.0526196	1	OS
Abnormalities of breathing	0.0148683	1	OS
Abnormalities of breathing	0.0308982	1	OS
Abnormalities of breathing	0.0285523	1	OS
Abnormalities of breathing	0.0951505	1	OS
Abnormalities of breathing	0.0281142	1	OS
Abnormalities of breathing	0.0288435	1	OS
Abnormalities of breathing	0.0554598	1	OS
Abnormalities of breathing	0.0397762	1	OS
Abnormalities of breathing	0.07201	1	OS
Abnormalities of breathing	0.00826716	1	OS
Abnormalities of breathing	0.031208	1	OS
Abnormalities of breathing	0.046392	1	OS
Abnormalities of breathing	0.0269629	1	OS
Abnormalities of breathing	0.0452193	1	OS
Abnormalities of breathing	0.0146454	1	OS
Abnormalities of breathing	0.0448703	1	OS
Abnormalities of breathing	0.0320924	1	OS
Abnormalities of breathing	0.0771853	1	OS
Abnormalities of breathing	0.0323729	1	OS
Abnormalities of breathing	0.085629	1	OS
Abnormalities of breathing	0.0682088	1	OS
Abnormalities of breathing	0.0275526	1	OS
Abnormalities of breathing	0.0630837	1	OS
Abnormalities of breathing	0.0476932	1	OS
Abnormalities of breathing	0.0941326	1	OS
Abnormalities of breathing	0.0318402	1	OS
Abnormalities of breathing	0.0993163	1	OS
Abnormalities of breathing	0.0468261	1	OS
Abnormalities of breathing	0.0609363	1	OS
Abnormalities of breathing	0.0539103	1	OS
Abnormalities of breathing	0.11389	1	OS
Abnormalities of breathing	0.0670807	1	OS
Abnormalities of breathing	0.0552792	1	OS
Abnormalities of breathing	0.0580233	1	OS
Abnormalities of breathing	0.0626546	1	OS
Abnormalities of breathing	0.0418122	1	OS
Abnormalities of breathing	0.07449	1	OS
Abnormalities of breathing	0.0554818	1	OS
Abnormalities of breathing	0.116131	1	OS
Abnormalities of breathing	0.0522086	1	OS
Abnormalities of breathing	0.0646114	1	OS
Abnormalities of breathing	0.0439395	1	OS
Abnormalities of breathing	0.0884795	1	OS
Abnormalities of breathing	0.041208	1	OS
Abnormalities of breathing	0.0565324	1	OS
Abnormalities of breathing	0.037504	1	OS
Abnormalities of breathing	0.0344313	1	OS
Abnormalities of breathing	0.109839	1	OS
Abnormalities of breathing	0.042132	1	OS
Abnormalities of breathing	0.0405978	1	OS
Abnormalities of breathing	0.0445159	1	OS
Abnormalities of breathing	0.0648366	1	OS
Abnormalities of breathing	0.0517927	1	OS
Abnormalities of breathing	0.027373	1	OS
Abnormalities of breathing	0.100387	1	OS
Abnormalities of breathing	0.0272917	1	OS
Abnormalities of breathing	0.0494047	1	OS
Abnormalities of breathing	0.0257329	1	OS
Abnormalities of breathing	0.0683548	1	OS
Abnormalities of breathing	0.0681931	1	OS
Abnormalities of breathing	0.051797	1	OS
Abnormalities of breathing	0.0469809	1	OS
Abnormalities of breathing	0.0379906	1	OS
Abnormalities of breathing	0.0640018	1	OS
Abnormalities of breathing	0.0670041	1	OS
Abnormalities of breathing	0.0481463	1	OS
Abnormalities of breathing	0.0453092	1	OS
Abnormalities of breathing	0.128089	1	OS
Abnormalities of breathing	0.0970639	1	OS
Abnormalities of breathing	0.0838084	1	OS
Abnormalities of breathing	0.0568441	1	OS
Abnormalities of breathing	0.0326289	1	OS
Abnormalities of breathing	0.0484257	1	OS
Abnormalities of breathing	0.0693745	1	OS
Abnormalities of breathing	0.0531318	1	OS
Abnormalities of breathing	0.0600738	1	OS
Abnormalities of breathing	0.0394795	1	OS
Abnormalities of breathing	0.0483704	1	OS
Abnormalities of breathing	0.0737294	1	OS
Abnormalities of breathing	0.0313816	1	OS
Abnormalities of breathing	0.0366546	1	OS
Abnormalities of breathing	0.0837003	1	OS
Abnormalities of breathing	0.039814	1	OS
Abnormalities of breathing	0.0396535	1	OS
Abnormalities of breathing	0.0606548	1	OS
Abnormalities of breathing	0.0357469	1	OS
Abnormalities of breathing	0.0782223	1	OS
Abnormalities of breathing	0.0605727	1	OS
Abnormalities of breathing	0.064184	1	OS
Abnormalities of breathing	0.0120577	1	OS
Abnormalities of breathing	0.0812877	1	OS
Abnormalities of breathing	0.0987026	1	OS
Abnormalities of breathing	0.078557	1	OS
Abnormalities of breathing	0.0445797	1	OS
Abnormalities of breathing	0.0519876	1	OS
Abnormalities of breathing	0.0631823	1	OS
Abnormalities of breathing	0.0311646	1	OS
Abnormalities of breathing	0.0721297	1	OS
Abnormalities of breathing	0.0562453	1	OS
Abnormalities of breathing	0.0704672	1	OS
Abnormalities of breathing	0.0606705	1	OS
Abnormalities of breathing	0.0894819	1	OS
Abnormalities of breathing	0.0421388	1	OS
Abnormalities of breathing	0.100067	1	OS
Abnormalities of breathing	0.0684123	1	OS
Abnormalities of breathing	0.045839	1	OS
Abnormalities of breathing	0.122651	1	OS
Abnormalities of breathing	0.0497544	1	OS
Abnormalities of breathing	0.0723699	1	OS
Abnormalities of breathing	0.12888	1	OS
Abnormalities of breathing	0.0783593	1	OS
Abnormalities of breathing	0.142369	1	OS
Abnormalities of breathing	0.106849	1	OS
Abnormalities of breathing	0.0240149	1	OS
Abnormalities of breathing	0.0843456	1	OS
Abnormalities of breathing	0.101237	1	OS
Abnormalities of breathing	0.0707282	1	OS
Abnormalities of breathing	0.0563928	1	OS
Abnormalities of breathing	0.0549299	1	OS
Abnormalities of breathing	0.0524527	1	OS
Abnormalities of breathing	0.0529907	1	OS
Abnormalities of breathing	0.0520302	1	OS
Abnormalities of breathing	0.12324	1	OS
Abnormalities of breathing	0.0960509	1	OS
Abnormalities of breathing	0.0440649	1	OS
Abnormalities of breathing	0.029543	1	OS
Abnormalities of breathing	0.0653039	1	OS
Abnormalities of breathing	0.0858768	1	OS
Abnormalities of breathing	0.0458344	1	OS
Abnormalities of breathing	0.115497	1	OS
Abnormalities of breathing	0.149446	1	OS
Abnormalities of breathing	0.118147	1	OS
Abnormalities of breathing	0.0561712	1	OS
Abnormalities of breathing	0.0675496	1	OS
Abnormalities of breathing	0.0776805	1	OS
Abnormalities of breathing	0.146993	1	OS
Abnormalities of breathing	0.0540705	1	OS
Abnormalities of breathing	0.160514	1	OS
Abnormalities of breathing	0.123553	1	OS
Abnormalities of breathing	0.0398109	1	OS
Abnormalities of breathing	0.0701395	1	OS
Abnormalities of breathing	0.0584484	1	OS
Abnormalities of breathing	0.116019	1	OS
Abnormalities of breathing	0.0144318	1	OS
Abnormalities of breathing	0.203386	1	OS
Abnormalities of breathing	0.0989046	1	OS
Abnormalities of breathing	0.0224502	1	OS
Abnormalities of breathing	0.104908	1	OS
Abnormalities of breathing	0.110679	1	OS
Abnormalities of breathing	0.077361	1	OS
Abnormalities of breathing	0.12367	1	OS
Abnormalities of breathing	0.0405326	1	OS
Abnormalities of breathing	0.0752581	1	OS
Abnormalities of breathing	0.0310418	1	OS
Abnormalities of breathing	0.0332426	1	OS
Abnormalities of breathing	0.0754965	1	OS
Abnormalities of breathing	0.0414572	1	OS
Abnormalities of breathing	0.057189	1	OS
Abnormalities of breathing	0.0804553	1	OS
Abnormalities of breathing	0.0818634	1	OS
Abnormalities of breathing	0.105463	1	OS
Abnormalities of breathing	0.0414249	1	OS
Abnormalities of breathing	0.0397489	1	OS
Abnormalities of breathing	0.0870638	1	OS
Abnormalities of breathing	0.050799	1	OS
Abnormalities of breathing	0.0356664	1	OS
Abnormalities of breathing	0.0542919	1	OS
Abnormalities of breathing	0.111741	1	OS
Abnormalities of breathing	0.0899786	1	OS
Abnormalities of breathing	0.0650324	1	OS
Abnormalities of breathing	0.0818421	1	OS
Abnormalities of breathing	0.112302	1	OS
Abnormalities of breathing	0.0793871	1	OS
Abnormalities of breathing	0.0689829	1	OS
Abnormalities of breathing	0.0193917	1	OS
Abnormalities of breathing	0.129602	1	OS
Abnormalities of breathing	0.0354387	1	OS
Abnormalities of breathing	0.108042	1	OS
Abnormalities of breathing	0.113647	1	OS
Abnormalities of breathing	0.148848	1	OS
Abnormalities of breathing	0.0949844	1	OS
Abnormalities of breathing	0.0926533	1	OS
Abnormalities of breathing	0.116727	1	OS
Abnormalities of breathing	0.22163	1	OS
Abnormalities of breathing	0.0503632	1	OS
Abnormalities of breathing	0.123128	1	OS
Abnormalities of breathing	0.0755464	1	OS
Abnormalities of breathing	0.0957279	1	OS
Abnormalities of breathing	0.0810333	1	OS
Abnormalities of breathing	0.0304135	1	OS
Abnormalities of breathing	0.0526638	1	OS
Abnormalities of breathing	0.0669858	1	OS
Abnormalities of breathing	0.108178	1	OS
Ascites	0.0596315	1	OS
Ascites	0.0639843	1	OS
Ascites	0.0524139	1	OS
Ascites	0.091307	1	OS
Ascites	0.0393464	1	OS
Ascites	0.0493837	1	OS
Ascites	0.0196017	1	OS
Ascites	0.0288718	1	OS
Ascites	-0.00481342	1	OS
Ascites	0.0341654	1	OS
Ascites	0.0647249	1	OS
Ascites	0.0552587	1	OS
Ascites	0.110304	1	OS
Ascites	0.0485341	1	OS
Ascites	0.0578876	1	OS
Ascites	0.0188689	1	OS
Ascites	0.00917267	1	OS
Ascites	0.0265331	1	OS
Ascites	0.0387477	1	OS
Ascites	0.0621576	1	OS
Ascites	0.0575305	1	OS
Ascites	0.0385043	1	OS
Ascites	0.0432523	1	OS
Ascites	0.0278254	1	OS
Ascites	0.0966613	1	OS
Ascites	0.0425872	1	OS
Ascites	0.110024	1	OS
Ascites	0.0472967	1	OS
Ascites	0.0284849	1	OS
Ascites	0.0802607	1	OS
Ascites	0.0337836	1	OS
Ascites	0.0955021	1	OS
Ascites	0.0540384	1	OS
Ascites	0.0133215	1	OS
Ascites	0.0945881	1	OS
Ascites	0.0488567	1	OS
Ascites	0.0754005	1	OS
Ascites	0.0602735	1	OS
Ascites	0.037487	1	OS
Ascites	0.0752862	1	OS
Ascites	0.0595027	1	OS
Ascites	0.018698	1	OS
Ascites	0.1827	1	OS
Ascites	0.0630998	1	OS
Ascites	0.0433323	1	OS
Ascites	0.0649526	1	OS
Ascites	0.0603634	1	OS
Ascites	0.0590769	1	OS
Ascites	0.07105	1	OS
Ascites	0.0586572	1	OS
Ascites	0.0741706	1	OS
Ascites	0.0345508	1	OS
Ascites	0.0320166	1	OS
Ascites	0.038318	1	OS
Ascites	0.0429101	1	OS
Ascites	0.0757526	1	OS
Ascites	0.0552299	1	OS
Ascites	0.0511537	1	OS
Ascites	0.0363067	1	OS
Ascites	0.0123986	1	OS
Ascites	0.062397	1	OS
Ascites	0.0537781	1	OS
Ascites	0.0710077	1	OS
Ascites	0.0458969	1	OS
Ascites	0.0492824	1	OS
Ascites	0.051338	1	OS
Ascites	0.01157	1	OS
Ascites	0.0596469	1	OS
Ascites	0.0467406	1	OS
Ascites	0.0466326	1	OS
Ascites	0.05972	1	OS
Ascites	0.0637876	1	OS
Ascites	0.0801957	1	OS
Ascites	0.0930851	1	OS
Ascites	0.0171579	1	OS
Ascites	0.0417859	1	OS
Ascites	0.0685668	1	OS
Ascites	0.0425955	1	OS
Ascites	0.0251078	1	OS
Ascites	0.0428573	1	OS
Ascites	0.0274809	1	OS
Ascites	0.0077446	1	OS
Ascites	0.0402321	1	OS
Ascites	0.0479014	1	OS
Ascites	0.0587623	1	OS
Ascites	0.0402632	1	OS
Ascites	0.0284159	1	OS
Ascites	0.0571804	1	OS
Ascites	0.0327928	1	OS
Ascites	0.0495536	1	OS
Ascites	0.0680685	1	OS
Ascites	0.0376087	1	OS
Ascites	0.0174845	1	OS
Ascites	0.0417826	1	OS
Ascites	0.0385775	1	OS
Ascites	0.0390024	1	OS
Ascites	0.0341086	1	OS
Ascites	0.042359	1	OS
Ascites	0.0454151	1	OS
Ascites	0.0638512	1	OS
Ascites	0.0421388	1	OS
Ascites	0.0574414	1	OS
Ascites	0.0627953	1	OS
Ascites	0.036626	1	OS
Ascites	0.0452252	1	OS
Ascites	0.0821472	1	OS
Ascites	0.0552437	1	OS
Ascites	0.0454639	1	OS
Ascites	0.0440546	1	OS
Ascites	0.0386654	1	OS
Ascites	0.0695477	1	OS
Ascites	0.0667532	1	OS
Ascites	0.0699686	1	OS
Ascites	0.0408245	1	OS
Ascites	0.0707057	1	OS
Ascites	0.0523982	1	OS
Ascites	0.0185994	1	OS
Ascites	0.0664881	1	OS
Ascites	0.030436	1	OS
Ascites	0.0785721	1	OS
Ascites	0.0474216	1	OS
Ascites	0.0342855	1	OS
Ascites	0.0604136	1	OS
Ascites	0.0734353	1	OS
Ascites	0.0598515	1	OS
Ascites	0.0415098	1	OS
Ascites	0.0257359	1	OS
Ascites	0.0464272	1	OS
Ascites	0.0250399	1	OS
Ascites	0.058319	1	OS
Ascites	0.0467815	1	OS
Ascites	0.0561356	1	OS
Ascites	0.0417194	1	OS
Ascites	0.0797893	1	OS
Ascites	0.0642877	1	OS
Ascites	0.0495814	1	OS
Ascites	0.0534636	1	OS
Ascites	0.0433519	1	OS
Ascites	0.0629479	1	OS
Ascites	0.0343526	1	OS
Ascites	0.058295	1	OS
Ascites	0.0573954	1	OS
Ascites	0.0636782	1	OS
Ascites	0.094538	1	OS
Ascites	0.0846217	1	OS
Ascites	0.0994889	1	OS
Ascites	0.0523214	1	OS
Ascites	0.0476711	1	OS
Ascites	0.0595605	1	OS
Ascites	0.0461768	1	OS
Ascites	0.0199089	1	OS
Ascites	0.045594	1	OS
Ascites	0.121248	1	OS
Ascites	0.0874837	1	OS
Ascites	0.07264	1	OS
Ascites	0.0473069	1	OS
Ascites	0.071457	1	OS
Ascites	0.0529854	1	OS
Ascites	0.030222	1	OS
Ascites	0.0561027	1	OS
Ascites	0.0451138	1	OS
Ascites	0.0693437	1	OS
Ascites	0.116151	1	OS
Ascites	0.0508879	1	OS
Ascites	0.043509	1	OS
Ascites	0.0317217	1	OS
Ascites	0.0436586	1	OS
Ascites	0.0504559	1	OS
Ascites	0.0748269	1	OS
Ascites	0.0225167	1	OS
Ascites	0.0593276	1	OS
Ascites	0.0716789	1	OS
Ascites	0.0663712	1	OS
Ascites	0.0688313	1	OS
Ascites	0.0793011	1	OS
Ascites	0.0626965	1	OS
Ascites	0.0438868	1	OS
Ascites	0.0430274	1	OS
Ascites	0.0522991	1	OS
Ascites	0.0682993	1	OS
Ascites	0.000268462	1	OS
Ascites	0.0402951	1	OS
Ascites	0.0760292	1	OS
Ascites	0.0405073	1	OS
Ascites	0.0521735	1	OS
Ascites	0.0660929	1	OS
Ascites	0.0402419	1	OS
Ascites	0.0567525	1	OS
Ascites	0.0601955	1	OS
Ascites	0.0532832	1	OS
Ascites	0.0608123	1	OS
Ascites	0.0501895	1	OS
Ascites	0.0659736	1	OS
Ascites	0.0372959	1	OS
Ascites	0.0696353	1	OS
Ascites	0.0578371	1	OS
Ascites	0.075969	1	OS
Ascites	0.0547745	1	OS
Ascites	0.0548441	1	OS
Ascites	0.119455	1	OS
Ascites	0.0436032	1	OS
Ascites	0.0507228	1	OS
Ascites	0.0356107	1	OS
Ascites	0.0641356	1	OS
Ascites	0.0167813	1	OS
Ascites	0.0493599	1	OS
Ascites	0.0800745	1	OS
Ascites	0.0487576	1	OS
Ascites	0.036501	1	OS
Ascites	0.0661758	1	OS
Ascites	0.0317643	1	OS
Ascites	0.0439127	1	OS
Ascites	0.0444593	1	OS
Ascites	0.0621778	1	OS
Ascites	0.0802448	1	OS
Ascites	0.0634735	1	OS
Ascites	0.0565128	1	OS
Ascites	0.0485577	1	OS
Ascites	0.0799677	1	OS
Ascites	0.0790271	1	OS
Ascites	0.0700153	1	OS
Ascites	0.0492189	1	OS
Ascites	0.0608241	1	OS
Ascites	0.0631911	1	OS
Ascites	0.0494469	1	OS
Ascites	0.0664346	1	OS
Ascites	0.0574815	1	OS
Ascites	0.0583978	1	OS
Ascites	0.0854568	1	OS
Ascites	0.0458216	1	OS
Ascites	0.0283352	1	OS
Ascites	0.0633333	1	OS
Ascites	0.0435338	1	OS
Ascites	0.0967387	1	OS
Ascites	0.0570802	1	OS
Ascites	0.0398142	1	OS
Ascites	0.0714796	1	OS
Ascites	0.0548802	1	OS
Ascites	0.0693945	1	OS
Ascites	0.0858171	1	OS
Ascites	0.0657485	1	OS
Ascites	0.051875	1	OS
Ascites	0.0693994	1	OS
Ascites	0.10072	1	OS
Ascites	0.0535184	1	OS
Ascites	0.0643389	1	OS
Ascites	0.0640583	1	OS
Ascites	0.0570676	1	OS
Ascites	0.0761744	1	OS
Ascites	0.0507068	1	OS
Ascites	0.0566316	1	OS
Ascites	0.0839943	1	OS
Ascites	0.0785755	1	OS
Ascites	0.0732059	1	OS
Ascites	0.0443986	1	OS
Ascites	0.0667063	1	OS
Ascites	0.0583219	1	OS
Ascites	0.0531799	1	OS
Ascites	0.0487358	1	OS
Ascites	0.0794327	1	OS
Ascites	0.0518957	1	OS
Ascites	0.0749388	1	OS
Ascites	0.0545661	1	OS
Ascites	0.063846	1	OS
Ascites	0.0692754	1	OS
Ascites	0.0580062	1	OS
Ascites	0.0911912	1	OS
Ascites	0.0819455	1	OS
Ascites	0.0299271	1	OS
Ascites	0.0342523	1	OS
Ascites	0.103194	1	OS
Ascites	0.0556221	1	OS
Ascites	0.080147	1	OS
Ascites	0.0701377	1	OS
Ascites	0.0394997	1	OS
Ascites	0.0689064	1	OS
Ascites	0.0623639	1	OS
Ascites	0.043035	1	OS
Ascites	0.0812982	1	OS
Ascites	0.0479929	1	OS
Ascites	0.0853692	1	OS
Ascites	0.0852801	1	OS
Ascites	0.0578957	1	OS
Ascites	0.0714705	1	OS
Ascites	0.0567285	1	OS
Ascites	0.0804115	1	OS
Ascites	0.0351003	1	OS
Ascites	0.0164281	1	OS
Ascites	0.0403119	1	OS
Ascites	0.053721	1	OS
Ascites	0.0820999	1	OS
Ascites	0.0698693	1	OS
Ascites	0.0464518	1	OS
Ascites	0.0578265	1	OS
Ascites	0.0872611	1	OS
Ascites	0.139873	1	OS
Ascites	0.00851958	1	OS
Ascites	0.0269023	1	OS
Ascites	0.0650335	1	OS
Ascites	0.154955	1	OS
Ascites	0.0432614	1	OS
Ascites	0.0201778	1	OS
Ascites	0.102481	1	OS
Ascites	0.0596651	1	OS
Ascites	0.0385641	1	OS
Ascites	0.0438973	1	OS
Ascites	0.0654416	1	OS
Ascites	0.0795886	1	OS
Ascites	0.0608931	1	OS
Ascites	0.00258869	1	OS
Ascites	0.0645096	1	OS
Ascites	0.0271109	1	OS
Ascites	0.0582333	1	OS
Ascites	0.0581645	1	OS
Ascites	0.0547366	1	OS
Ascites	0.0258323	1	OS
Ascites	0.0316079	1	OS
Ascites	0.0685225	1	OS
Ascites	0.0787291	1	OS
Ascites	0.0498425	1	OS
Ascites	0.0578866	1	OS
Ascites	0.0834969	1	OS
Ascites	0.0561445	1	OS
Ascites	0.0605275	1	OS
Ascites	0.0911992	1	OS
Sec. malignancies (respiratory/digestive, C78)	0.0832373	1	OS
Sec. malignancies (respiratory/digestive, C78)	0.00935427	1	OS
Sec. malignancies (respiratory/digestive, C78)	0.0247481	1	OS
Sec. malignancies (respiratory/digestive, C78)	0.0262128	1	OS
Sec. malignancies (respiratory/digestive, C78)	0.0114642	1	OS
Sec. malignancies (respiratory/digestive, C78)	0.0312324	1	OS
Sec. malignancies (respiratory/digestive, C78)	0.0850613	1	OS
Sec. malignancies (respiratory/digestive, C78)	0.0160333	1	OS
Sec. malignancies (respiratory/digestive, C78)	0.0142282	1	OS
Sec. malignancies (respiratory/digestive, C78)	0.0273213	1	OS
Sec. malignancies (respiratory/digestive, C78)	0.00911172	1	OS
Sec. malignancies (respiratory/digestive, C78)	0.0497828	1	OS
Sec. malignancies (respiratory/digestive, C78)	0.0531295	1	OS
Sec. malignancies (respiratory/digestive, C78)	0.0363037	1	OS
Sec. malignancies (respiratory/digestive, C78)	0.0440229	1	OS
Sec. malignancies (respiratory/digestive, C78)	0.0450404	1	OS
Sec. malignancies (respiratory/digestive, C78)	0.0278388	1	OS
Sec. malignancies (respiratory/digestive, C78)	0.0486229	1	OS
Sec. malignancies (respiratory/digestive, C78)	0.0661524	1	OS
Sec. malignancies (respiratory/digestive, C78)	0.0417343	1	OS
Sec. malignancies (respiratory/digestive, C78)	0.00917362	1	OS
Sec. malignancies (respiratory/digestive, C78)	0.0355743	1	OS
Sec. malignancies (respiratory/digestive, C78)	0.0306202	1	OS
Sec. malignancies (respiratory/digestive, C78)	0.00832419	1	OS
Sec. malignancies (respiratory/digestive, C78)	0.0765793	1	OS
Sec. malignancies (respiratory/digestive, C78)	0.0474182	1	OS
Sec. malignancies (respiratory/digestive, C78)	0.13926	1	OS
Sec. malignancies (respiratory/digestive, C78)	0.0353511	1	OS
Sec. malignancies (respiratory/digestive, C78)	0.020345	1	OS
Sec. malignancies (respiratory/digestive, C78)	0.0449016	1	OS
Sec. malignancies (respiratory/digestive, C78)	0.0162539	1	OS
Sec. malignancies (respiratory/digestive, C78)	0.0509388	1	OS
Sec. malignancies (respiratory/digestive, C78)	0.0642194	1	OS
Sec. malignancies (respiratory/digestive, C78)	0.0551678	1	OS
Sec. malignancies (respiratory/digestive, C78)	0.0643877	1	OS
Sec. malignancies (respiratory/digestive, C78)	0.0410321	1	OS
Sec. malignancies (respiratory/digestive, C78)	0.0956822	1	OS
Sec. malignancies (respiratory/digestive, C78)	0.0384971	1	OS
Sec. malignancies (respiratory/digestive, C78)	0.0662994	1	OS
Sec. malignancies (respiratory/digestive, C78)	0.0884807	1	OS
Sec. malignancies (respiratory/digestive, C78)	0.0288993	1	OS
Sec. malignancies (respiratory/digestive, C78)	0.0388851	1	OS
Sec. malignancies (respiratory/digestive, C78)	0.0542779	1	OS
Sec. malignancies (respiratory/digestive, C78)	0.0381884	1	OS
Sec. malignancies (respiratory/digestive, C78)	0.0503523	1	OS
Sec. malignancies (respiratory/digestive, C78)	0.0218681	1	OS
Sec. malignancies (respiratory/digestive, C78)	0.0295723	1	OS
Sec. malignancies (respiratory/digestive, C78)	0.0563057	1	OS
Sec. malignancies (respiratory/digestive, C78)	0.134769	1	OS
Sec. malignancies (respiratory/digestive, C78)	0.062332	1	OS
Sec. malignancies (respiratory/digestive, C78)	0.025155	1	OS
Sec. malignancies (respiratory/digestive, C78)	0.0114768	1	OS
Sec. malignancies (respiratory/digestive, C78)	0.0195642	1	OS
Sec. malignancies (respiratory/digestive, C78)	0.0379253	1	OS
Sec. malignancies (respiratory/digestive, C78)	0.0275171	1	OS
Sec. malignancies (respiratory/digestive, C78)	0.0477252	1	OS
Sec. malignancies (respiratory/digestive, C78)	0.0878436	1	OS
Sec. malignancies (respiratory/digestive, C78)	0.0236481	1	OS
Sec. malignancies (respiratory/digestive, C78)	0.084106	1	OS
Sec. malignancies (respiratory/digestive, C78)	0.0443506	1	OS
Sec. malignancies (respiratory/digestive, C78)	0.028224	1	OS
Sec. malignancies (respiratory/digestive, C78)	0.0924983	1	OS
Sec. malignancies (respiratory/digestive, C78)	0.0679319	1	OS
Sec. malignancies (respiratory/digestive, C78)	0.0814932	1	OS
Sec. malignancies (respiratory/digestive, C78)	0.0333883	1	OS
Sec. malignancies (respiratory/digestive, C78)	0.0437983	1	OS
Sec. malignancies (respiratory/digestive, C78)	0.0269607	1	OS
Sec. malignancies (respiratory/digestive, C78)	0.0371861	1	OS
Sec. malignancies (respiratory/digestive, C78)	0.0667184	1	OS
Sec. malignancies (respiratory/digestive, C78)	0.043044	1	OS
Sec. malignancies (respiratory/digestive, C78)	0.0291867	1	OS
Sec. malignancies (respiratory/digestive, C78)	0.0545758	1	OS
Sec. malignancies (respiratory/digestive, C78)	0.0385535	1	OS
Sec. malignancies (respiratory/digestive, C78)	0.0174591	1	OS
Sec. malignancies (respiratory/digestive, C78)	0.0587181	1	OS
Sec. malignancies (respiratory/digestive, C78)	0.00324309	1	OS
Sec. malignancies (respiratory/digestive, C78)	0.061371	1	OS
Sec. malignancies (respiratory/digestive, C78)	0.0293529	1	OS
Sec. malignancies (respiratory/digestive, C78)	0.0248112	1	OS
Sec. malignancies (respiratory/digestive, C78)	0.021641	1	OS
Sec. malignancies (respiratory/digestive, C78)	0.0576117	1	OS
Sec. malignancies (respiratory/digestive, C78)	0.0604757	1	OS
Sec. malignancies (respiratory/digestive, C78)	0.0500774	1	OS
Sec. malignancies (respiratory/digestive, C78)	0.00996012	1	OS
Sec. malignancies (respiratory/digestive, C78)	0.0244039	1	OS
Sec. malignancies (respiratory/digestive, C78)	0.0243895	1	OS
Sec. malignancies (respiratory/digestive, C78)	0.0349428	1	OS
Sec. malignancies (respiratory/digestive, C78)	0.0282818	1	OS
Sec. malignancies (respiratory/digestive, C78)	0.0388431	1	OS
Sec. malignancies (respiratory/digestive, C78)	-0.00603928	1	OS
Sec. malignancies (respiratory/digestive, C78)	0.0129252	1	OS
Sec. malignancies (respiratory/digestive, C78)	0.0524697	1	OS
Sec. malignancies (respiratory/digestive, C78)	0.048283	1	OS
Sec. malignancies (respiratory/digestive, C78)	0.0678714	1	OS
Sec. malignancies (respiratory/digestive, C78)	0.0559239	1	OS
Sec. malignancies (respiratory/digestive, C78)	0.0110062	1	OS
Sec. malignancies (respiratory/digestive, C78)	0.0272133	1	OS
Sec. malignancies (respiratory/digestive, C78)	0.0601148	1	OS
Sec. malignancies (respiratory/digestive, C78)	0.0236039	1	OS
Sec. malignancies (respiratory/digestive, C78)	0.0993266	1	OS
Sec. malignancies (respiratory/digestive, C78)	0.0479843	1	OS
Sec. malignancies (respiratory/digestive, C78)	0.0145854	1	OS
Sec. malignancies (respiratory/digestive, C78)	0.0614266	1	OS
Sec. malignancies (respiratory/digestive, C78)	0.0472239	1	OS
Sec. malignancies (respiratory/digestive, C78)	0.031659	1	OS
Sec. malignancies (respiratory/digestive, C78)	0.00797794	1	OS
Sec. malignancies (respiratory/digestive, C78)	0.0881227	1	OS
Sec. malignancies (respiratory/digestive, C78)	0.0118716	1	OS
Sec. malignancies (respiratory/digestive, C78)	0.0784742	1	OS
Sec. malignancies (respiratory/digestive, C78)	0.0318668	1	OS
Sec. malignancies (respiratory/digestive, C78)	0.0479951	1	OS
Sec. malignancies (respiratory/digestive, C78)	0.0484504	1	OS
Sec. malignancies (respiratory/digestive, C78)	0.0466733	1	OS
Sec. malignancies (respiratory/digestive, C78)	0.0240564	1	OS
Sec. malignancies (respiratory/digestive, C78)	0.013967	1	OS
Sec. malignancies (respiratory/digestive, C78)	0.0546552	1	OS
Sec. malignancies (respiratory/digestive, C78)	0.0256777	1	OS
Sec. malignancies (respiratory/digestive, C78)	0.0212257	1	OS
Sec. malignancies (respiratory/digestive, C78)	0.0287675	1	OS
Sec. malignancies (respiratory/digestive, C78)	0.0511774	1	OS
Sec. malignancies (respiratory/digestive, C78)	-0.00226893	1	OS
Sec. malignancies (respiratory/digestive, C78)	0.0597199	1	OS
Sec. malignancies (respiratory/digestive, C78)	0.0274556	1	OS
Sec. malignancies (respiratory/digestive, C78)	0.04568	1	OS
Sec. malignancies (respiratory/digestive, C78)	0.0326713	1	OS
Sec. malignancies (respiratory/digestive, C78)	0.0680128	1	OS
Sec. malignancies (respiratory/digestive, C78)	0.0278633	1	OS
Sec. malignancies (respiratory/digestive, C78)	0.0288029	1	OS
Sec. malignancies (respiratory/digestive, C78)	-0.000295588	1	OS
Sec. malignancies (respiratory/digestive, C78)	0.0457126	1	OS
Sec. malignancies (respiratory/digestive, C78)	0.078614	1	OS
Sec. malignancies (respiratory/digestive, C78)	0.0981526	1	OS
Sec. malignancies (respiratory/digestive, C78)	0.0504857	1	OS
Sec. malignancies (respiratory/digestive, C78)	0.0375078	1	OS
Sec. malignancies (respiratory/digestive, C78)	0.00610184	1	OS
Sec. malignancies (respiratory/digestive, C78)	0.0355794	1	OS
Sec. malignancies (respiratory/digestive, C78)	0.00650831	1	OS
Sec. malignancies (respiratory/digestive, C78)	0.0607596	1	OS
Sec. malignancies (respiratory/digestive, C78)	0.0287271	1	OS
Sec. malignancies (respiratory/digestive, C78)	0.0360804	1	OS
Sec. malignancies (respiratory/digestive, C78)	0.0606492	1	OS
Sec. malignancies (respiratory/digestive, C78)	0.030603	1	OS
Sec. malignancies (respiratory/digestive, C78)	0.01816	1	OS
Sec. malignancies (respiratory/digestive, C78)	0.073772	1	OS
Sec. malignancies (respiratory/digestive, C78)	0.046276	1	OS
Sec. malignancies (respiratory/digestive, C78)	0.0396486	1	OS
Sec. malignancies (respiratory/digestive, C78)	0.0387741	1	OS
Sec. malignancies (respiratory/digestive, C78)	0.0392324	1	OS
Sec. malignancies (respiratory/digestive, C78)	0.0289939	1	OS
Sec. malignancies (respiratory/digestive, C78)	0.0508509	1	OS
Sec. malignancies (respiratory/digestive, C78)	0.0291891	1	OS
Sec. malignancies (respiratory/digestive, C78)	-0.00845584	1	OS
Sec. malignancies (respiratory/digestive, C78)	-0.00186833	1	OS
Sec. malignancies (respiratory/digestive, C78)	0.0842563	1	OS
Sec. malignancies (respiratory/digestive, C78)	0.0171835	1	OS
Sec. malignancies (respiratory/digestive, C78)	0.0129633	1	OS
Sec. malignancies (respiratory/digestive, C78)	0.0175048	1	OS
Sec. malignancies (respiratory/digestive, C78)	0.0218014	1	OS
Sec. malignancies (respiratory/digestive, C78)	0.0667473	1	OS
Sec. malignancies (respiratory/digestive, C78)	0.0791584	1	OS
Sec. malignancies (respiratory/digestive, C78)	0.0258326	1	OS
Sec. malignancies (respiratory/digestive, C78)	0.0407585	1	OS
Sec. malignancies (respiratory/digestive, C78)	0.027427	1	OS
Sec. malignancies (respiratory/digestive, C78)	0.0351181	1	OS
Sec. malignancies (respiratory/digestive, C78)	0.00680995	1	OS
Sec. malignancies (respiratory/digestive, C78)	0.0972417	1	OS
Sec. malignancies (respiratory/digestive, C78)	0.144275	1	OS
Sec. malignancies (respiratory/digestive, C78)	0.036676	1	OS
Sec. malignancies (respiratory/digestive, C78)	0.0556678	1	OS
Sec. malignancies (respiratory/digestive, C78)	0.0284868	1	OS
Sec. malignancies (respiratory/digestive, C78)	0.0579081	1	OS
Sec. malignancies (respiratory/digestive, C78)	0.0311177	1	OS
Sec. malignancies (respiratory/digestive, C78)	0.0413943	1	OS
Sec. malignancies (respiratory/digestive, C78)	0.0890267	1	OS
Sec. malignancies (respiratory/digestive, C78)	0.0255121	1	OS
Sec. malignancies (respiratory/digestive, C78)	0.0907699	1	OS
Sec. malignancies (respiratory/digestive, C78)	0.0253575	1	OS
Sec. malignancies (respiratory/digestive, C78)	0.0283037	1	OS
Sec. malignancies (respiratory/digestive, C78)	0.0159196	1	OS
Sec. malignancies (respiratory/digestive, C78)	0.0770352	1	OS
Sec. malignancies (respiratory/digestive, C78)	0.0326989	1	OS
Sec. malignancies (respiratory/digestive, C78)	0.11689	1	OS
Sec. malignancies (respiratory/digestive, C78)	0.122293	1	OS
Sec. malignancies (respiratory/digestive, C78)	0.0197619	1	OS
Sec. malignancies (respiratory/digestive, C78)	0.028099	1	OS
Sec. malignancies (respiratory/digestive, C78)	0.110479	1	OS
Sec. malignancies (respiratory/digestive, C78)	0.0533151	1	OS
Sec. malignancies (respiratory/digestive, C78)	0.087365	1	OS
Sec. malignancies (respiratory/digestive, C78)	0.0823235	1	OS
Sec. malignancies (respiratory/digestive, C78)	0.0153207	1	OS
Sec. malignancies (respiratory/digestive, C78)	0.0133904	1	OS
Sec. malignancies (respiratory/digestive, C78)	0.00621002	1	OS
Sec. malignancies (respiratory/digestive, C78)	0.0311884	1	OS
Sec. malignancies (respiratory/digestive, C78)	0.0424608	1	OS
Sec. malignancies (respiratory/digestive, C78)	0.0343661	1	OS
Sec. malignancies (respiratory/digestive, C78)	0.119869	1	OS
Sec. malignancies (respiratory/digestive, C78)	0.0383847	1	OS
Sec. malignancies (respiratory/digestive, C78)	0.0695736	1	OS
Sec. malignancies (respiratory/digestive, C78)	0.086135	1	OS
Sec. malignancies (respiratory/digestive, C78)	0.0304548	1	OS
Sec. malignancies (respiratory/digestive, C78)	0.021862	1	OS
Sec. malignancies (respiratory/digestive, C78)	0.0369978	1	OS
Sec. malignancies (respiratory/digestive, C78)	0.162712	1	OS
Sec. malignancies (respiratory/digestive, C78)	0.0181687	1	OS
Sec. malignancies (respiratory/digestive, C78)	0.0156094	1	OS
Sec. malignancies (respiratory/digestive, C78)	0.0650135	1	OS
Sec. malignancies (respiratory/digestive, C78)	0.0330138	1	OS
Sec. malignancies (respiratory/digestive, C78)	0.0222911	1	OS
Sec. malignancies (respiratory/digestive, C78)	0.0182227	1	OS
Sec. malignancies (respiratory/digestive, C78)	0.0610361	1	OS
Sec. malignancies (respiratory/digestive, C78)	0.0215958	1	OS
Sec. malignancies (respiratory/digestive, C78)	0.0761268	1	OS
Sec. malignancies (respiratory/digestive, C78)	0.0552356	1	OS
Sec. malignancies (respiratory/digestive, C78)	0.0545795	1	OS
Sec. malignancies (respiratory/digestive, C78)	0.0525815	1	OS
Sec. malignancies (respiratory/digestive, C78)	0.0603812	1	OS
Sec. malignancies (respiratory/digestive, C78)	0.0287307	1	OS
Sec. malignancies (respiratory/digestive, C78)	0.0488434	1	OS
Sec. malignancies (respiratory/digestive, C78)	0.0473581	1	OS
Sec. malignancies (respiratory/digestive, C78)	0.0460069	1	OS
Sec. malignancies (respiratory/digestive, C78)	0.0574385	1	OS
Sec. malignancies (respiratory/digestive, C78)	0.0367863	1	OS
Sec. malignancies (respiratory/digestive, C78)	0.0408316	1	OS
Sec. malignancies (respiratory/digestive, C78)	0.0391153	1	OS
Sec. malignancies (respiratory/digestive, C78)	0.0798329	1	OS
Sec. malignancies (respiratory/digestive, C78)	0.0539178	1	OS
Sec. malignancies (respiratory/digestive, C78)	0.0457192	1	OS
Sec. malignancies (respiratory/digestive, C78)	0.0323259	1	OS
Sec. malignancies (respiratory/digestive, C78)	0.0370226	1	OS
Sec. malignancies (respiratory/digestive, C78)	0.0521454	1	OS
Sec. malignancies (respiratory/digestive, C78)	0.0473039	1	OS
Sec. malignancies (respiratory/digestive, C78)	0.0441928	1	OS
Sec. malignancies (respiratory/digestive, C78)	0.0253028	1	OS
Sec. malignancies (respiratory/digestive, C78)	0.0108232	1	OS
Sec. malignancies (respiratory/digestive, C78)	0.0458833	1	OS
Sec. malignancies (respiratory/digestive, C78)	0.0621928	1	OS
Sec. malignancies (respiratory/digestive, C78)	0.0173608	1	OS
Sec. malignancies (respiratory/digestive, C78)	0.0591041	1	OS
Sec. malignancies (respiratory/digestive, C78)	0.0466167	1	OS
Sec. malignancies (respiratory/digestive, C78)	0.0522259	1	OS
Sec. malignancies (respiratory/digestive, C78)	0.0522198	1	OS
Sec. malignancies (respiratory/digestive, C78)	0.0963727	1	OS
Sec. malignancies (respiratory/digestive, C78)	0.0212724	1	OS
Sec. malignancies (respiratory/digestive, C78)	0.0638974	1	OS
Sec. malignancies (respiratory/digestive, C78)	0.0504472	1	OS
Sec. malignancies (respiratory/digestive, C78)	0.00664825	1	OS
Sec. malignancies (respiratory/digestive, C78)	0.0246898	1	OS
Sec. malignancies (respiratory/digestive, C78)	0.043271	1	OS
Sec. malignancies (respiratory/digestive, C78)	0.0286193	1	OS
Sec. malignancies (respiratory/digestive, C78)	0.00792496	1	OS
Sec. malignancies (respiratory/digestive, C78)	0.0747023	1	OS
Sec. malignancies (respiratory/digestive, C78)	0.0165442	1	OS
Sec. malignancies (respiratory/digestive, C78)	0.0284909	1	OS
Sec. malignancies (respiratory/digestive, C78)	0.0745554	1	OS
Sec. malignancies (respiratory/digestive, C78)	0.0384422	1	OS
Sec. malignancies (respiratory/digestive, C78)	0.0407568	1	OS
Sec. malignancies (respiratory/digestive, C78)	0.0650011	1	OS
Sec. malignancies (respiratory/digestive, C78)	0.022638	1	OS
Sec. malignancies (respiratory/digestive, C78)	0.0466349	1	OS
Sec. malignancies (respiratory/digestive, C78)	0.0166165	1	OS
Sec. malignancies (respiratory/digestive, C78)	0.0366391	1	OS
Sec. malignancies (respiratory/digestive, C78)	0.0459279	1	OS
Sec. malignancies (respiratory/digestive, C78)	0.0300406	1	OS
Sec. malignancies (respiratory/digestive, C78)	0.0557316	1	OS
Sec. malignancies (respiratory/digestive, C78)	0.0931934	1	OS
Sec. malignancies (respiratory/digestive, C78)	0.00316836	1	OS
Sec. malignancies (respiratory/digestive, C78)	0.0537134	1	OS
Sec. malignancies (respiratory/digestive, C78)	0.0614966	1	OS
Sec. malignancies (respiratory/digestive, C78)	0.0744843	1	OS
Sec. malignancies (respiratory/digestive, C78)	0.0474892	1	OS
Sec. malignancies (respiratory/digestive, C78)	0.0573884	1	OS
Sec. malignancies (respiratory/digestive, C78)	0.0371563	1	OS
Sec. malignancies (respiratory/digestive, C78)	0.0676032	1	OS
Sec. malignancies (respiratory/digestive, C78)	0.0621882	1	OS
Sec. malignancies (respiratory/digestive, C78)	0.0259581	1	OS
Sec. malignancies (respiratory/digestive, C78)	0.036015	1	OS
Sec. malignancies (respiratory/digestive, C78)	0.0342919	1	OS
Sec. malignancies (respiratory/digestive, C78)	0.071084	1	OS
Sec. malignancies (respiratory/digestive, C78)	0.0585746	1	OS
Sec. malignancies (respiratory/digestive, C78)	0.0167608	1	OS
Sec. malignancies (respiratory/digestive, C78)	0.0158967	1	OS
Sec. malignancies (respiratory/digestive, C78)	0.0216984	1	OS
Sec. malignancies (respiratory/digestive, C78)	0.0306573	1	OS
Sec. malignancies (respiratory/digestive, C78)	0.0653386	1	OS
Sec. malignancies (respiratory/digestive, C78)	-0.000390313	1	OS
Sec. malignancies (respiratory/digestive, C78)	0.0777911	1	OS
Sec. malignancies (respiratory/digestive, C78)	0.0696314	1	OS
Sec. malignancies (respiratory/digestive, C78)	0.052226	1	OS
Sec. malignancies (respiratory/digestive, C78)	0.0345664	1	OS
Sec. malignancies (respiratory/digestive, C78)	0.0653933	1	OS
Sec. malignancies (respiratory/digestive, C78)	0.0205731	1	OS
Sec. malignancies (respiratory/digestive, C78)	0.0583202	1	OS
Sec. malignancies (respiratory/digestive, C78)	0.0400013	1	OS
Sec. malignancies (respiratory/digestive, C78)	0.0717683	1	OS
Sec. malignancies (respiratory/digestive, C78)	0.0613413	1	OS
Sec. malignancies (respiratory/digestive, C78)	0.0492104	1	OS
Sec. malignancies (respiratory/digestive, C78)	0.052141	1	OS
Sec. malignancies (respiratory/digestive, C78)	-0.000453862	1	OS
Sec. malignancies (respiratory/digestive, C78)	0.0205427	1	OS
Sec. malignancies (respiratory/digestive, C78)	0.0232099	1	OS
Sec. malignancies (respiratory/digestive, C78)	0.0690192	1	OS
Sec. malignancies (respiratory/digestive, C78)	0.027371	1	OS
Sec. malignancies (respiratory/digestive, C78)	0.0101105	1	OS
Sec. malignancies (respiratory/digestive, C78)	0.125003	1	OS
Sec. malignancies (respiratory/digestive, C78)	0.00673833	1	OS
Sec. malignancies (respiratory/digestive, C78)	0.0400459	1	OS
Sec. malignancies (respiratory/digestive, C78)	0.00723728	1	OS
Sec. malignancies (respiratory/digestive, C78)	0.0600191	1	OS
Sec. malignancies (respiratory/digestive, C78)	0.0690678	1	OS
Sec. malignancies (respiratory/digestive, C78)	0.0520626	1	OS
Sec. malignancies (respiratory/digestive, C78)	0.0535255	1	OS
Sec. malignancies (respiratory/digestive, C78)	0.00470388	1	OS
Sec. malignancies (respiratory/digestive, C78)	0.0294189	1	OS
Sec. malignancies (respiratory/digestive, C78)	0.0400002	1	OS
Sec. malignancies (respiratory/digestive, C78)	0.0876701	1	OS
Sec. malignancies (respiratory/digestive, C78)	0.0435064	1	OS
Sec. malignancies (respiratory/digestive, C78)	0.0354322	1	OS
Sec. malignancies (respiratory/digestive, C78)	0.0921623	1	OS
Sec. malignancies (respiratory/digestive, C78)	0.0328261	1	OS
Sec. malignancies (respiratory/digestive, C78)	0.0545643	1	OS
Sec. malignancies (respiratory/digestive, C78)	0.0442377	1	OS
Sec. malignancies (respiratory/digestive, C78)	0.0291235	1	OS
Sec. malignancies (respiratory/digestive, C78)	0.0205792	1	OS
Sec. malignancies (respiratory/digestive, C78)	0.0891777	1	OS
Sec. malignancies (respiratory/digestive, C78)	0.0189433	1	OS
Sec. malignancies (respiratory/digestive, C78)	0.0484722	1	OS
Sec. malignancies (respiratory/digestive, C78)	0.0829235	1	OS
Sec. malignancies (respiratory/digestive, C78)	0.0546892	1	OS
Sec. malignancies (respiratory/digestive, C78)	0.0447269	1	OS
Sec. malignancies (respiratory/digestive, C78)	0.00879169	1	OS
Sec. malignancies (respiratory/digestive, C78)	0.0638901	1	OS
Sec. malignancies (respiratory/digestive, C78)	0.034833	1	OS
Sec. malignancies (respiratory/digestive, C78)	0.0828641	1	OS
Sec. malignancies (respiratory/digestive, C78)	0.0299605	1	OS
Sec. malignancies (respiratory/digestive, C78)	0.0158673	1	OS
Sec. malignancies (respiratory/digestive, C78)	0.0933255	1	OS
Sec. malignancies (respiratory/digestive, C78)	0.0336905	1	OS
Sec. malignancies (respiratory/digestive, C78)	0.0586726	1	OS
Sec. malignancies (respiratory/digestive, C78)	0.0600469	1	OS
Sec. malignancies (respiratory/digestive, C78)	0.0838635	1	OS
Sec. malignancies (respiratory/digestive, C78)	0.0470181	1	OS
Sec. malignancies (respiratory/digestive, C78)	0.0168697	1	OS
Sec. malignancies (respiratory/digestive, C78)	0.0966597	1	OS
Sec. malignancies (respiratory/digestive, C78)	0.042139	1	OS
Sec. malignancies (respiratory/digestive, C78)	0.0260352	1	OS
Sec. malignancies (respiratory/digestive, C78)	0.0254767	1	OS
Sec. malignancies (respiratory/digestive, C78)	0.0413393	1	OS
Sec. malignancies (respiratory/digestive, C78)	0.03325	1	OS
Sec. malignancies (respiratory/digestive, C78)	0.0472571	1	OS
Sec. malignancies (respiratory/digestive, C78)	0.0362078	1	OS
Sec. malignancies (respiratory/digestive, C78)	0.0438203	1	OS
Sec. malignancies (respiratory/digestive, C78)	0.0329611	1	OS
Sec. malignancies (respiratory/digestive, C78)	0.0280278	1	OS
Sec. malignancies (respiratory/digestive, C78)	0.0657358	1	OS
Sec. malignancies (respiratory/digestive, C78)	0.0260627	1	OS
Sec. malignancies (respiratory/digestive, C78)	0.0441725	1	OS
Sec. malignancies (respiratory/digestive, C78)	0.0394227	1	OS
Sec. malignancies (respiratory/digestive, C78)	0.00490647	1	OS
Sec. malignancies (respiratory/digestive, C78)	0.000813899	1	OS
Sec. malignancies (respiratory/digestive, C78)	0.0239812	1	OS
Sec. malignancies (respiratory/digestive, C78)	0.0398929	1	OS
Sec. malignancies (respiratory/digestive, C78)	0.056447	1	OS
Sec. malignancies (respiratory/digestive, C78)	0.0518978	1	OS
Sec. malignancies (respiratory/digestive, C78)	0.0684276	1	OS
Sec. malignancies (respiratory/digestive, C78)	0.0540065	1	OS
Sec. malignancies (respiratory/digestive, C78)	0.0299766	1	OS
Sec. malignancies (respiratory/digestive, C78)	0.0345624	1	OS
Sec. malignancies (respiratory/digestive, C78)	0.0267018	1	OS
Sec. malignancies (respiratory/digestive, C78)	0.0130027	1	OS
Sec. malignancies (respiratory/digestive, C78)	0.00620862	1	OS
Sec. malignancies (respiratory/digestive, C78)	0.0453656	1	OS
Sec. malignancies (respiratory/digestive, C78)	0.0407414	1	OS
Sec. malignancies (respiratory/digestive, C78)	0.0640091	1	OS
Sec. malignancies (respiratory/digestive, C78)	0.0127134	1	OS
Sec. malignancies (respiratory/digestive, C78)	0.0184303	1	OS
Sec. malignancies (respiratory/digestive, C78)	0.0283969	1	OS
Sec. malignancies (respiratory/digestive, C78)	0.0480633	1	OS
Sec. malignancies (respiratory/digestive, C78)	0.055222	1	OS
Sec. malignancies (respiratory/digestive, C78)	0.0646643	1	OS
Sec. malignancies (respiratory/digestive, C78)	0.0541596	1	OS
Sec. malignancies (respiratory/digestive, C78)	0.0340363	1	OS
Sec. malignancies (respiratory/digestive, C78)	0.0508475	1	OS
Sec. malignancies (respiratory/digestive, C78)	0.0404024	1	OS
Sec. malignancies (respiratory/digestive, C78)	0.100036	1	OS
Sec. malignancies (respiratory/digestive, C78)	0.0241293	1	OS
Sec. malignancies (respiratory/digestive, C78)	0.0093201	1	OS
Sec. malignancies (respiratory/digestive, C78)	0.0897658	1	OS
Sec. malignancies (respiratory/digestive, C78)	0.0298311	1	OS
Sec. malignancies (respiratory/digestive, C78)	0.117537	1	OS
Sec. malignancies (respiratory/digestive, C78)	0.0872976	1	OS
Sec. malignancies (respiratory/digestive, C78)	0.0329717	1	OS
[truncated: 43,911 more rows]

## Sheet: ExtFig6D
feature_names	LRP	value	target
Insertion, replacement and removal of ureteral stent	0.0621036	1	TTNT
Insertion, replacement and removal of ureteral stent	0.172629	1	TTNT
Insertion, replacement and removal of ureteral stent	0.186919	1	TTNT
Insertion, replacement and removal of ureteral stent	0.0767811	1	TTNT
Insertion, replacement and removal of ureteral stent	0.107043	1	TTNT
Insertion, replacement and removal of ureteral stent	0.104859	1	TTNT
Insertion, replacement and removal of ureteral stent	0.0377994	1	TTNT
Insertion, replacement and removal of ureteral stent	0.0236498	1	TTNT
Insertion, replacement and removal of ureteral stent	0.0502593	1	TTNT
Insertion, replacement and removal of ureteral stent	0.117484	1	TTNT
Insertion, replacement and removal of ureteral stent	0.108006	1	TTNT
Insertion, replacement and removal of ureteral stent	0.0444146	1	TTNT
Insertion, replacement and removal of ureteral stent	0.0231244	1	TTNT
Insertion, replacement and removal of ureteral stent	0.0219187	1	TTNT
Insertion, replacement and removal of ureteral stent	0.0335567	1	TTNT
Insertion, replacement and removal of ureteral stent	0.126939	1	TTNT
Insertion, replacement and removal of ureteral stent	0.0682855	1	TTNT
Insertion, replacement and removal of ureteral stent	0.155746	1	TTNT
Insertion, replacement and removal of ureteral stent	0.073147	1	TTNT
Insertion, replacement and removal of ureteral stent	0.117334	1	TTNT
Insertion, replacement and removal of ureteral stent	0.103394	1	TTNT
Insertion, replacement and removal of ureteral stent	0.0913556	1	TTNT
Insertion, replacement and removal of ureteral stent	0.0633524	1	TTNT
Insertion, replacement and removal of ureteral stent	0.0597405	1	TTNT
Insertion, replacement and removal of ureteral stent	0.156298	1	TTNT
Insertion, replacement and removal of ureteral stent	0.104154	1	TTNT
Insertion, replacement and removal of ureteral stent	0.0369924	1	TTNT
Insertion, replacement and removal of ureteral stent	0.155728	1	TTNT
Insertion, replacement and removal of ureteral stent	0.144076	1	TTNT
Insertion, replacement and removal of ureteral stent	0.0816335	1	TTNT
Insertion, replacement and removal of ureteral stent	0.11386	1	TTNT
Insertion, replacement and removal of ureteral stent	0.0491932	1	TTNT
Insertion, replacement and removal of ureteral stent	0.049917	1	TTNT
Insertion, replacement and removal of ureteral stent	0.125746	1	TTNT
Insertion, replacement and removal of ureteral stent	0.119849	1	TTNT
Insertion, replacement and removal of ureteral stent	0.0803617	1	TTNT
Insertion, replacement and removal of ureteral stent	0.0352878	1	TTNT
Insertion, replacement and removal of ureteral stent	0.0634824	1	TTNT
Insertion, replacement and removal of ureteral stent	0.0330234	1	TTNT
Insertion, replacement and removal of ureteral stent	0.0695325	1	TTNT
Insertion, replacement and removal of ureteral stent	0.0777823	1	TTNT
Insertion, replacement and removal of ureteral stent	0.0556554	1	TTNT
Insertion, replacement and removal of ureteral stent	0.0837515	1	TTNT
Insertion, replacement and removal of ureteral stent	0.0758098	1	TTNT
Insertion, replacement and removal of ureteral stent	0.0565864	1	TTNT
Insertion, replacement and removal of ureteral stent	0.0793056	1	TTNT
Insertion, replacement and removal of ureteral stent	0.0328911	1	TTNT
Insertion, replacement and removal of ureteral stent	0.0333525	1	TTNT
Insertion, replacement and removal of ureteral stent	0.0969927	1	TTNT
Insertion, replacement and removal of ureteral stent	0.0356153	1	TTNT
Insertion, replacement and removal of ureteral stent	0.068176	1	TTNT
Insertion, replacement and removal of ureteral stent	0.0500909	1	TTNT
Insertion, replacement and removal of ureteral stent	0.0834595	1	TTNT
Insertion, replacement and removal of ureteral stent	0.0563019	1	TTNT
Insertion, replacement and removal of ureteral stent	0.0405811	1	TTNT
Insertion, replacement and removal of ureteral stent	0.046229	1	TTNT
Insertion, replacement and removal of ureteral stent	0.0453737	1	TTNT
Insertion, replacement and removal of ureteral stent	0.00398829	1	TTNT
Insertion, replacement and removal of ureteral stent	0.0486371	1	TTNT
Insertion, replacement and removal of ureteral stent	0.0279161	1	TTNT
Insertion, replacement and removal of ureteral stent	0.0460938	1	TTNT
Insertion, replacement and removal of ureteral stent	0.0406729	1	TTNT
Insertion, replacement and removal of ureteral stent	0.0263588	1	TTNT
Insertion, replacement and removal of ureteral stent	0.0755234	1	TTNT
Insertion, replacement and removal of ureteral stent	0.0361455	1	TTNT
Insertion, replacement and removal of ureteral stent	0.0844646	1	TTNT
Insertion, replacement and removal of ureteral stent	0.0291726	1	TTNT
Insertion, replacement and removal of ureteral stent	0.0556351	1	TTNT
Insertion, replacement and removal of ureteral stent	0.0267061	1	TTNT
Insertion, replacement and removal of ureteral stent	0.0792602	1	TTNT
Insertion, replacement and removal of ureteral stent	0.0397807	1	TTNT
Insertion, replacement and removal of ureteral stent	0.0324124	1	TTNT
Insertion, replacement and removal of ureteral stent	0.0399327	1	TTNT
Insertion, replacement and removal of ureteral stent	0.0763215	1	TTNT
Insertion, replacement and removal of ureteral stent	0.0551607	1	TTNT
Insertion, replacement and removal of ureteral stent	0.0487266	1	TTNT
Insertion, replacement and removal of ureteral stent	0.0527644	1	TTNT
Insertion, replacement and removal of ureteral stent	0.0500246	1	TTNT
Insertion, replacement and removal of ureteral stent	0.038896	1	TTNT
Insertion, replacement and removal of ureteral stent	0.0333879	1	TTNT
Insertion, replacement and removal of ureteral stent	0.0465837	1	TTNT
Insertion, replacement and removal of ureteral stent	0.0486767	1	TTNT
Insertion, replacement and removal of ureteral stent	0.099252	1	TTNT
Insertion, replacement and removal of ureteral stent	0.0474098	1	TTNT
Insertion, replacement and removal of ureteral stent	0.0655334	1	TTNT
Insertion, replacement and removal of ureteral stent	0.0303884	1	TTNT
Insertion, replacement and removal of ureteral stent	0.0645037	1	TTNT
Insertion, replacement and removal of ureteral stent	0.0706341	1	TTNT
Insertion, replacement and removal of ureteral stent	0.109537	1	TTNT
Insertion, replacement and removal of ureteral stent	0.109858	1	TTNT
Insertion, replacement and removal of ureteral stent	0.12962	1	TTNT
Insertion, replacement and removal of ureteral stent	0.0876764	1	TTNT
Insertion, replacement and removal of ureteral stent	0.0640692	1	TTNT
Insertion, replacement and removal of ureteral stent	0.139738	1	TTNT
Insertion, replacement and removal of ureteral stent	0.0588935	1	TTNT
Insertion, replacement and removal of ureteral stent	0.11905	1	TTNT
Insertion, replacement and removal of ureteral stent	0.0777938	1	TTNT
Insertion, replacement and removal of ureteral stent	0.0572521	1	TTNT
Insertion, replacement and removal of ureteral stent	0.0698369	1	TTNT
Insertion, replacement and removal of ureteral stent	0.0633508	1	TTNT
Insertion, replacement and removal of ureteral stent	0.0835982	1	TTNT
Insertion, replacement and removal of ureteral stent	0.0824406	1	TTNT
Insertion, replacement and removal of ureteral stent	0.110452	1	TTNT
Insertion, replacement and removal of ureteral stent	0.10382	1	TTNT
Insertion, replacement and removal of ureteral stent	0.0829296	1	TTNT
Insertion, replacement and removal of ureteral stent	0.0654156	1	TTNT
Insertion, replacement and removal of ureteral stent	0.0901227	1	TTNT
Insertion, replacement and removal of ureteral stent	0.0681885	1	TTNT
Insertion, replacement and removal of ureteral stent	0.122442	1	TTNT
Insertion, replacement and removal of ureteral stent	0.104095	1	TTNT
Insertion, replacement and removal of ureteral stent	0.112104	1	TTNT
Insertion, replacement and removal of ureteral stent	0.0901761	1	TTNT
Insertion, replacement and removal of ureteral stent	0.0517406	1	TTNT
Insertion, replacement and removal of ureteral stent	0.0430571	1	TTNT
Insertion, replacement and removal of ureteral stent	0.0696689	1	TTNT
Insertion, replacement and removal of ureteral stent	0.149112	1	TTNT
Insertion, replacement and removal of ureteral stent	0.0481995	1	TTNT
Insertion, replacement and removal of ureteral stent	0.160889	1	TTNT
Insertion, replacement and removal of ureteral stent	0.0610484	1	TTNT
Insertion, replacement and removal of ureteral stent	0.0798237	1	TTNT
Insertion, replacement and removal of ureteral stent	0.0793457	1	TTNT
Insertion, replacement and removal of ureteral stent	0.0606466	1	TTNT
Insertion, replacement and removal of ureteral stent	0.0726722	1	TTNT
Insertion, replacement and removal of ureteral stent	0.0891329	1	TTNT
Insertion, replacement and removal of ureteral stent	0.131246	1	TTNT
Insertion, replacement and removal of ureteral stent	0.0834056	1	TTNT
Insertion, replacement and removal of ureteral stent	0.109619	1	TTNT
Insertion, replacement and removal of ureteral stent	0.0551254	1	TTNT
Insertion, replacement and removal of ureteral stent	0.100936	1	TTNT
Insertion, replacement and removal of ureteral stent	0.0801275	1	TTNT
Insertion, replacement and removal of ureteral stent	0.0858127	1	TTNT
Insertion, replacement and removal of ureteral stent	0.10814	1	TTNT
Insertion, replacement and removal of ureteral stent	0.105511	1	TTNT
Insertion, replacement and removal of ureteral stent	0.127193	1	TTNT
Insertion, replacement and removal of ureteral stent	0.0787927	1	TTNT
Insertion, replacement and removal of ureteral stent	0.0611589	1	TTNT
Insertion, replacement and removal of ureteral stent	0.143349	1	TTNT
Insertion, replacement and removal of ureteral stent	0.131202	1	TTNT
Insertion, replacement and removal of ureteral stent	0.12851	1	TTNT
Insertion, replacement and removal of ureteral stent	0.0552139	1	TTNT
Insertion, replacement and removal of ureteral stent	0.176302	1	TTNT
Insertion, replacement and removal of ureteral stent	0.0784292	1	TTNT
Insertion, replacement and removal of ureteral stent	0.0729397	1	TTNT
Insertion, replacement and removal of ureteral stent	0.107166	1	TTNT
Insertion, replacement and removal of ureteral stent	0.0831168	1	TTNT
Insertion, replacement and removal of ureteral stent	0.0795307	1	TTNT
Insertion, replacement and removal of ureteral stent	0.139098	1	TTNT
Insertion, replacement and removal of ureteral stent	0.117489	1	TTNT
Insertion, replacement and removal of ureteral stent	0.0968938	1	TTNT
Insertion, replacement and removal of ureteral stent	0.0914868	1	TTNT
Insertion, replacement and removal of ureteral stent	0.0784206	1	TTNT
Insertion, replacement and removal of ureteral stent	0.0510928	1	TTNT
Insertion, replacement and removal of ureteral stent	0.0658071	1	TTNT
Insertion, replacement and removal of ureteral stent	0.0684773	1	TTNT
Insertion, replacement and removal of ureteral stent	0.0538545	1	TTNT
Insertion, replacement and removal of ureteral stent	0.0658529	1	TTNT
Insertion, replacement and removal of ureteral stent	0.130742	1	TTNT
Insertion, replacement and removal of ureteral stent	0.0590846	1	TTNT
Insertion, replacement and removal of ureteral stent	0.147644	1	TTNT
Insertion, replacement and removal of ureteral stent	0.129996	1	TTNT
Insertion, replacement and removal of ureteral stent	0.128802	1	TTNT
Insertion, replacement and removal of ureteral stent	0.0512831	1	TTNT
Insertion, replacement and removal of ureteral stent	0.0728999	1	TTNT
Insertion, replacement and removal of ureteral stent	0.0852522	1	TTNT
Insertion, replacement and removal of ureteral stent	0.0676839	1	TTNT
Insertion, replacement and removal of ureteral stent	0.162622	1	TTNT
Insertion, replacement and removal of ureteral stent	0.0945859	1	TTNT
Insertion, replacement and removal of ureteral stent	0.087982	1	TTNT
Insertion, replacement and removal of ureteral stent	0.130726	1	TTNT
Insertion, replacement and removal of ureteral stent	0.112132	1	TTNT
Insertion, replacement and removal of ureteral stent	0.0702941	1	TTNT
Insertion, replacement and removal of ureteral stent	0.0810946	1	TTNT
Insertion, replacement and removal of ureteral stent	0.0356919	1	TTNT
Insertion, replacement and removal of ureteral stent	0.036353	1	TTNT
Insertion, replacement and removal of ureteral stent	0.0395235	1	TTNT
Insertion, replacement and removal of ureteral stent	0.0607889	1	TTNT
Insertion, replacement and removal of ureteral stent	0.0743965	1	TTNT
Insertion, replacement and removal of ureteral stent	0.0271137	1	TTNT
Insertion, replacement and removal of ureteral stent	0.0183311	1	TTNT
Insertion, replacement and removal of ureteral stent	0.0229599	1	TTNT
Insertion, replacement and removal of ureteral stent	0.00901388	1	TTNT
Insertion, replacement and removal of ureteral stent	0.0508478	1	TTNT
Insertion, replacement and removal of ureteral stent	0.0221237	1	TTNT
Insertion, replacement and removal of ureteral stent	0.046507	1	TTNT
Insertion, replacement and removal of ureteral stent	0.0461611	1	TTNT
Insertion, replacement and removal of ureteral stent	0.00954565	1	TTNT
Insertion, replacement and removal of ureteral stent	0.0181945	1	TTNT
Insertion, replacement and removal of ureteral stent	0.10049	1	TTNT
Insertion, replacement and removal of ureteral stent	0.0632096	1	TTNT
Insertion, replacement and removal of ureteral stent	0.0154468	1	TTNT
Insertion, replacement and removal of ureteral stent	0.0382839	1	TTNT
Insertion, replacement and removal of ureteral stent	0.0767868	1	TTNT
Insertion, replacement and removal of ureteral stent	0.0837621	1	TTNT
Insertion, replacement and removal of ureteral stent	0.0424032	1	TTNT
Insertion, replacement and removal of ureteral stent	0.000577293	1	TTNT
Insertion, replacement and removal of ureteral stent	-0.0151925	1	TTNT
Insertion, replacement and removal of ureteral stent	0.00665188	1	TTNT
Insertion, replacement and removal of ureteral stent	0.023021	1	TTNT
Insertion, replacement and removal of ureteral stent	0.0335449	1	TTNT
Insertion, replacement and removal of ureteral stent	0.0672661	1	TTNT
Insertion, replacement and removal of ureteral stent	0.090394	1	TTNT
Insertion, replacement and removal of ureteral stent	0.0407489	1	TTNT
Insertion, replacement and removal of ureteral stent	0.0326008	1	TTNT
Insertion, replacement and removal of ureteral stent	0.00204397	1	TTNT
Pain	0.0482566	1	TTNT
Pain	0.046315	1	TTNT
Pain	0.0327554	1	TTNT
Pain	0.0471819	1	TTNT
Pain	0.0317991	1	TTNT
Pain	0.0813457	1	TTNT
Pain	0.0327306	1	TTNT
Pain	0.0437765	1	TTNT
Pain	0.0576484	1	TTNT
Pain	0.0593337	1	TTNT
Pain	0.0462044	1	TTNT
Pain	0.0669871	1	TTNT
Pain	0.0825155	1	TTNT
Pain	0.0637632	1	TTNT
Pain	0.0994455	1	TTNT
Pain	0.0631206	1	TTNT
Pain	0.0223239	1	TTNT
Pain	0.0821247	1	TTNT
Pain	0.0493973	1	TTNT
Pain	0.0615589	1	TTNT
Pain	0.0650617	1	TTNT
Pain	0.0437263	1	TTNT
Pain	0.0263625	1	TTNT
Pain	0.0504125	1	TTNT
Pain	0.0422493	1	TTNT
Pain	0.0554531	1	TTNT
Pain	0.0384615	1	TTNT
Pain	0.0592355	1	TTNT
Pain	0.0483308	1	TTNT
Pain	0.048933	1	TTNT
Pain	0.118328	1	TTNT
Pain	0.0251701	1	TTNT
Pain	0.0500726	1	TTNT
Pain	0.0640741	1	TTNT
Pain	0.0516666	1	TTNT
Pain	0.0619166	1	TTNT
Pain	0.0390437	1	TTNT
Pain	0.057886	1	TTNT
Pain	0.125373	1	TTNT
Pain	0.0207796	1	TTNT
Pain	0.0508288	1	TTNT
Pain	0.0660066	1	TTNT
Pain	0.0912303	1	TTNT
Pain	0.0305322	1	TTNT
Pain	0.0676578	1	TTNT
Pain	-0.00118224	1	TTNT
Pain	0.0347414	1	TTNT
Pain	0.0590492	1	TTNT
Pain	0.05895	1	TTNT
Pain	0.0217231	1	TTNT
Pain	0.0524466	1	TTNT
Pain	0.0629671	1	TTNT
Pain	0.0538808	1	TTNT
Pain	0.0748667	1	TTNT
Pain	0.0452572	1	TTNT
Pain	0.0332562	1	TTNT
Pain	0.0346613	1	TTNT
Pain	0.113948	1	TTNT
Pain	0.0427453	1	TTNT
Pain	0.052166	1	TTNT
Pain	0.0258081	1	TTNT
Pain	0.0670163	1	TTNT
Pain	0.0227764	1	TTNT
Pain	0.0342696	1	TTNT
Pain	0.0377977	1	TTNT
Pain	0.0377264	1	TTNT
Pain	0.0337889	1	TTNT
Pain	0.0712666	1	TTNT
Pain	0.0752281	1	TTNT
Pain	0.0468866	1	TTNT
Pain	0.0199018	1	TTNT
Pain	0.0891937	1	TTNT
Pain	0.0896019	1	TTNT
Pain	0.0585104	1	TTNT
Pain	0.0785711	1	TTNT
Pain	0.0516506	1	TTNT
Pain	0.0542124	1	TTNT
Pain	0.0577408	1	TTNT
Pain	0.0263304	1	TTNT
Pain	0.0510439	1	TTNT
Pain	0.0392445	1	TTNT
Pain	0.0519183	1	TTNT
Pain	0.039881	1	TTNT
Pain	0.0105932	1	TTNT
Pain	0.0344583	1	TTNT
Pain	0.0419898	1	TTNT
Pain	0.0455742	1	TTNT
Pain	-0.0157982	1	TTNT
Pain	0.00787591	1	TTNT
Pain	0.0506448	1	TTNT
Pain	0.0745927	1	TTNT
Pain	0.00265716	1	TTNT
Pain	0.0206053	1	TTNT
Pain	0.0346735	1	TTNT
Pain	0.0434169	1	TTNT
Pain	0.0125364	1	TTNT
Pain	0.0102273	1	TTNT
Pain	0.0509016	1	TTNT
Pain	0.0639946	1	TTNT
Pain	0.0429203	1	TTNT
Pain	0.0422994	1	TTNT
Pain	0.0202068	1	TTNT
Pain	0.0408964	1	TTNT
Pain	0.0352821	1	TTNT
Pain	0.0373379	1	TTNT
Pain	0.0254817	1	TTNT
Pain	-0.0151575	1	TTNT
Pain	0.0659855	1	TTNT
Pain	0.0214569	1	TTNT
Pain	0.037153	1	TTNT
Pain	0.0206436	1	TTNT
Pain	0.0276402	1	TTNT
Pain	0.065818	1	TTNT
Pain	0.0543861	1	TTNT
Pain	0.0597974	1	TTNT
Pain	0.0639361	1	TTNT
Pain	0.0599547	1	TTNT
Pain	0.0361015	1	TTNT
Pain	0.058834	1	TTNT
Pain	0.0690526	1	TTNT
Pain	0.033444	1	TTNT
Pain	0.0355356	1	TTNT
Pain	0.0285151	1	TTNT
Pain	0.0786108	1	TTNT
Pain	0.0648594	1	TTNT
Pain	0.153943	1	TTNT
Pain	0.0671339	1	TTNT
Pain	0.185125	1	TTNT
Pain	0.0715065	1	TTNT
Pain	0.070738	1	TTNT
Pain	0.114573	1	TTNT
Pain	0.0548011	1	TTNT
Pain	0.0887465	1	TTNT
Pain	0.135396	1	TTNT
Pain	0.0955681	1	TTNT
Pain	0.0658693	1	TTNT
Pain	0.0888883	1	TTNT
Pain	0.0588794	1	TTNT
Pain	0.0632991	1	TTNT
Pain	0.0368078	1	TTNT
Pain	0.0626146	1	TTNT
Pain	0.067302	1	TTNT
Pain	0.0573838	1	TTNT
Pain	0.06111	1	TTNT
Pain	0.0529906	1	TTNT
Pain	0.0985688	1	TTNT
Pain	0.133638	1	TTNT
Pain	0.0671597	1	TTNT
Pain	0.111751	1	TTNT
Pain	0.0837057	1	TTNT
Pain	0.115472	1	TTNT
Pain	0.0967069	1	TTNT
Pain	0.0591719	1	TTNT
Pain	0.0727668	1	TTNT
Pain	0.103667	1	TTNT
Pain	0.0964289	1	TTNT
Pain	0.066638	1	TTNT
Pain	0.0667666	1	TTNT
Pain	0.143235	1	TTNT
Pain	0.101815	1	TTNT
Pain	0.0558569	1	TTNT
Pain	0.120296	1	TTNT
Pain	0.0556141	1	TTNT
Pain	0.0352123	1	TTNT
Pain	0.0945665	1	TTNT
Pain	0.0490207	1	TTNT
Pain	0.0377306	1	TTNT
Pain	0.0793407	1	TTNT
Pain	0.0605396	1	TTNT
Pain	0.093805	1	TTNT
Pain	0.0947636	1	TTNT
Pain	0.0907879	1	TTNT
Pain	0.0878084	1	TTNT
Pain	0.0839118	1	TTNT
Pain	0.119735	1	TTNT
Pain	0.0854368	1	TTNT
Pain	0.065136	1	TTNT
Pain	0.142378	1	TTNT
Pain	0.133178	1	TTNT
Pain	0.0909769	1	TTNT
Pain	0.109591	1	TTNT
Pain	0.117529	1	TTNT
Pain	0.0418286	1	TTNT
Pain	0.0661353	1	TTNT
Pain	0.0938429	1	TTNT
Pain	0.123816	1	TTNT
Pain	0.0596942	1	TTNT
Pain	0.0954189	1	TTNT
Pain	0.0862113	1	TTNT
Pain	0.0424407	1	TTNT
Pain	0.0799925	1	TTNT
Pain	0.0456628	1	TTNT
Pain	0.0896842	1	TTNT
Pain	0.0568164	1	TTNT
Pain	0.0808475	1	TTNT
Pain	0.0574839	1	TTNT
Pain	0.048969	1	TTNT
Pain	0.137755	1	TTNT
Pain	0.0590952	1	TTNT
Pain	0.0713759	1	TTNT
Pain	0.107884	1	TTNT
Pain	0.0495288	1	TTNT
Pain	0.0757195	1	TTNT
Pain	0.110021	1	TTNT
Pain	0.0727029	1	TTNT
Pain	0.0706245	1	TTNT
Pain	0.0702293	1	TTNT
Pain	0.10672	1	TTNT
Pain	0.071197	1	TTNT
Pain	0.0886258	1	TTNT
Pain	0.054845	1	TTNT
Pain	0.0840708	1	TTNT
Pain	0.143509	1	TTNT
Pain	0.0902477	1	TTNT
Pain	0.0626102	1	TTNT
Pain	0.0724581	1	TTNT
Pain	0.101528	1	TTNT
Pain	0.106009	1	TTNT
Pain	0.137626	1	TTNT
Pain	0.0959085	1	TTNT
Pain	0.082178	1	TTNT
Pain	0.152144	1	TTNT
Pain	0.071781	1	TTNT
Pain	0.09142	1	TTNT
Pain	0.103792	1	TTNT
Pain	0.0810346	1	TTNT
Pain	0.112729	1	TTNT
Pain	0.0515251	1	TTNT
Pain	0.0564207	1	TTNT
Pain	0.0911144	1	TTNT
Pain	0.141757	1	TTNT
Pain	0.0959955	1	TTNT
Pain	0.0923647	1	TTNT
Pain	0.0675727	1	TTNT
Pain	0.111375	1	TTNT
Pain	0.0989388	1	TTNT
Pain	0.0975641	1	TTNT
Pain	0.124881	1	TTNT
Pain	0.0584852	1	TTNT
Pain	0.156851	1	TTNT
Pain	0.0598439	1	TTNT
Pain	0.0730944	1	TTNT
Pain	0.0999592	1	TTNT
Pain	0.0674455	1	TTNT
Pain	0.142914	1	TTNT
Pain	0.0518818	1	TTNT
Pain	0.063611	1	TTNT
Pain	0.0875687	1	TTNT
Pain	0.0483111	1	TTNT
Pain	0.112878	1	TTNT
Pain	0.103579	1	TTNT
Pain	0.0758902	1	TTNT
Pain	0.0730731	1	TTNT
Pain	0.0649551	1	TTNT
Pain	0.105304	1	TTNT
Pain	0.0792975	1	TTNT
Pain	0.0805649	1	TTNT
Pain	0.088776	1	TTNT
Pain	0.0508303	1	TTNT
Pain	0.0832786	1	TTNT
Pain	0.146544	1	TTNT
Pain	0.0801384	1	TTNT
Pain	0.0643056	1	TTNT
Pain	0.0366337	1	TTNT
Pain	0.0599652	1	TTNT
Pain	0.0188025	1	TTNT
Pain	0.0534501	1	TTNT
Pain	0.08612	1	TTNT
Pain	0.116985	1	TTNT
Pain	0.0361329	1	TTNT
Pain	0.0536661	1	TTNT
Pain	0.0324624	1	TTNT
Pain	0.0715372	1	TTNT
Pain	0.081055	1	TTNT
Pain	0.0437672	1	TTNT
Pain	0.0741313	1	TTNT
Pain	0.064366	1	TTNT
Pain	0.0544242	1	TTNT
Pain	0.0469936	1	TTNT
Pain	0.0247414	1	TTNT
Pain	0.0819811	1	TTNT
Pain	0.0425291	1	TTNT
Pain	0.0205175	1	TTNT
Pain	0.121	1	TTNT
Pain	0.0859996	1	TTNT
Pain	0.064286	1	TTNT
Pain	0.0800165	1	TTNT
Pain	0.0963871	1	TTNT
Pain	0.0402043	1	TTNT
Pain	0.0637093	1	TTNT
Pain	0.0738764	1	TTNT
Pain	0.0489474	1	TTNT
Pain	0.0659036	1	TTNT
Pain	0.0561488	1	TTNT
Pain	0.0552794	1	TTNT
Pain	0.0626726	1	TTNT
Pain	0.0574825	1	TTNT
Pain	0.0424	1	TTNT
Pain	0.0659974	1	TTNT
Pain	0.0572217	1	TTNT
Pain	0.0262778	1	TTNT
Pain	0.0942601	1	TTNT
Pain	0.0405333	1	TTNT
Pain	0.090397	1	TTNT
Pain	0.0537119	1	TTNT
Pain	0.144786	1	TTNT
Pain	0.0375019	1	TTNT
Pain	0.107309	1	TTNT
Pain	0.0576331	1	TTNT
Pain	0.0295945	1	TTNT
Pain	0.0443288	1	TTNT
Pain	0.0296608	1	TTNT
Pain	0.0664761	1	TTNT
Pain	0.0342083	1	TTNT
Pain	0.0566896	1	TTNT
Pain	0.045017	1	TTNT
Pain	0.0478212	1	TTNT
Pain	0.0336025	1	TTNT
Pain	0.0749233	1	TTNT
Pain	0.0556554	1	TTNT
Pain	0.039374	1	TTNT
Pain	0.0250163	1	TTNT
Pain	0.0416212	1	TTNT
Pain	0.0313524	1	TTNT
Pain	0.0373219	1	TTNT
Pain	0.0749269	1	TTNT
Pain	0.0625225	1	TTNT
Pain	0.0808549	1	TTNT
Pain	0.0383956	1	TTNT
Pain	0.0988774	1	TTNT
Pain	0.115112	1	TTNT
Pain	0.0580953	1	TTNT
Pain	0.0752292	1	TTNT
Pain	0.0657138	1	TTNT
Pain	0.0595463	1	TTNT
Pain	0.0674044	1	TTNT
Pain	0.0514881	1	TTNT
Pain	0.119411	1	TTNT
Pain	0.132637	1	TTNT
Pain	0.060979	1	TTNT
Pain	0.0828128	1	TTNT
Pain	0.0500698	1	TTNT
Pain	0.0494679	1	TTNT
Pain	0.0736903	1	TTNT
Pain	0.0470491	1	TTNT
Pain	0.0579319	1	TTNT
Pain	0.0335876	1	TTNT
Pain	0.0437924	1	TTNT
Pain	0.0611529	1	TTNT
Pain	0.0368943	1	TTNT
Pain	0.109242	1	TTNT
Pain	0.0417667	1	TTNT
Pain	0.0236629	1	TTNT
Pain	0.0870816	1	TTNT
Pain	0.0354988	1	TTNT
Pain	0.0403495	1	TTNT
Pain	0.075511	1	TTNT
Pain	0.0458772	1	TTNT
Pain	0.110537	1	TTNT
Pain	0.0388064	1	TTNT
Pain	0.079512	1	TTNT
Pain	0.0346656	1	TTNT
Pain	0.100164	1	TTNT
Pain	0.0701228	1	TTNT
Pain	0.0417508	1	TTNT
Pain	0.0430462	1	TTNT
Pain	0.0224216	1	TTNT
Pain	0.0901397	1	TTNT
Pain	0.0395	1	TTNT
Pain	0.0538248	1	TTNT
Pain	0.0814555	1	TTNT
Pain	0.0478294	1	TTNT
Pain	0.0558981	1	TTNT
Pain	0.0548721	1	TTNT
Pain	0.0655992	1	TTNT
Pain	0.0830327	1	TTNT
Pain	0.0440499	1	TTNT
Pain	0.0725518	1	TTNT
Pain	0.0416259	1	TTNT
Pain	0.0488132	1	TTNT
Pain	0.0514526	1	TTNT
Pain	0.071592	1	TTNT
Pain	0.0903089	1	TTNT
Pain	0.0598403	1	TTNT
Pain	0.0562749	1	TTNT
Pain	0.0334651	1	TTNT
Pain	0.0361204	1	TTNT
Pain	0.0808418	1	TTNT
Pain	0.0542658	1	TTNT
Pain	0.0441964	1	TTNT
Pain	0.0521531	1	TTNT
Pain	0.0577267	1	TTNT
Pain	0.128026	1	TTNT
Pain	0.0514693	1	TTNT
Pain	0.0643959	1	TTNT
Pain	0.049833	1	TTNT
Pain	0.0525817	1	TTNT
Pain	0.077294	1	TTNT
Pain	0.053969	1	TTNT
Pain	0.0385763	1	TTNT
Pain	0.0338388	1	TTNT
Pain	0.0419062	1	TTNT
Pain	0.0287898	1	TTNT
Pain	0.0730577	1	TTNT
Pain	0.116882	1	TTNT
Pain	0.0501706	1	TTNT
Pain	0.0384761	1	TTNT
Pain	0.0723954	1	TTNT
Pain	0.0352938	1	TTNT
Pain	0.0533713	1	TTNT
Pain	0.0431583	1	TTNT
Pain	0.077103	1	TTNT
Pain	0.0923736	1	TTNT
Pain	0.0441844	1	TTNT
Pain	0.0411165	1	TTNT
Pain	0.0604593	1	TTNT
Pain	0.0576454	1	TTNT
Pain	0.0761145	1	TTNT
Pain	0.0689455	1	TTNT
Pain	0.0374558	1	TTNT
Pain	0.0269814	1	TTNT
Pain	0.0538368	1	TTNT
Pain	0.0792291	1	TTNT
Pain	0.0615482	1	TTNT
Pain	0.0682532	1	TTNT
Pain	0.0296848	1	TTNT
Pain	0.0509246	1	TTNT
Pain	0.0808149	1	TTNT
Pain	0.051181	1	TTNT
Pain	0.0563086	1	TTNT
Pain	0.0560796	1	TTNT
Pain	0.037786	1	TTNT
Pain	0.0399716	1	TTNT
Pain	0.0873774	1	TTNT
Pain	0.110271	1	TTNT
Pain	0.0651949	1	TTNT
Pain	0.0524184	1	TTNT
Pain	0.0381507	1	TTNT
Pain	0.137508	1	TTNT
Pain	0.066799	1	TTNT
Pain	0.0571587	1	TTNT
Pain	0.0315194	1	TTNT
Pain	0.0709501	1	TTNT
Pain	0.0473259	1	TTNT
Pain	0.0679646	1	TTNT
Pain	0.0584242	1	TTNT
Pain	0.0716422	1	TTNT
Pain	0.0878912	1	TTNT
Pain	0.0455891	1	TTNT
Pain	0.0630188	1	TTNT
Pain	0.0321595	1	TTNT
Pain	0.0467447	1	TTNT
Pain	0.0775072	1	TTNT
Pain	0.0311114	1	TTNT
Pain	0.0557065	1	TTNT
Pain	0.0902348	1	TTNT
Pain	0.0534042	1	TTNT
Pain	0.0660586	1	TTNT
Pain	0.0734805	1	TTNT
Pain	0.0382286	1	TTNT
Pain	0.0729965	1	TTNT
Pain	0.0659692	1	TTNT
Pain	0.0349413	1	TTNT
Pain	0.0483037	1	TTNT
Pain	0.0787125	1	TTNT
Pain	0.0609213	1	TTNT
Pain	0.0565054	1	TTNT
Pain	0.0388132	1	TTNT
Pain	0.055649	1	TTNT
Pain	0.0751297	1	TTNT
Pain	0.0629031	1	TTNT
Pain	0.0663215	1	TTNT
Pain	0.0766345	1	TTNT
Pain	0.0730468	1	TTNT
Pain	0.0566491	1	TTNT
Pain	0.0658223	1	TTNT
Pain	0.0417189	1	TTNT
Pain	0.0719119	1	TTNT
Pain	0.0843615	1	TTNT
Pain	0.0545071	1	TTNT
Pain	0.069498	1	TTNT
Pain	0.0750169	1	TTNT
Pain	0.0292849	1	TTNT
Pain	0.0379033	1	TTNT
Pain	0.0567337	1	TTNT
Pain	0.0982379	1	TTNT
Pain	0.104115	1	TTNT
Pain	0.0477373	1	TTNT
Pain	0.0328723	1	TTNT
Pain	0.0451923	1	TTNT
Pain	0.0568009	1	TTNT
Pain	0.0702252	1	TTNT
Pain	0.070751	1	TTNT
Pain	0.0764763	1	TTNT
Pain	0.0491935	1	TTNT
Pain	0.0439707	1	TTNT
Pain	0.0743204	1	TTNT
Pain	0.0985383	1	TTNT
Pain	0.0548408	1	TTNT
Pain	0.069085	1	TTNT
Pain	0.0522166	1	TTNT
Pain	0.0463892	1	TTNT
Pain	0.0400892	1	TTNT
Pain	0.0535552	1	TTNT
Pain	0.070751	1	TTNT
Pain	0.0496339	1	TTNT
Pain	0.019791	1	TTNT
Pain	0.0744907	1	TTNT
Pain	0.0741487	1	TTNT
Pain	0.0325824	1	TTNT
Pain	0.0620327	1	TTNT
Pain	0.0885048	1	TTNT
Pain	0.0588532	1	TTNT
Pain	0.0388113	1	TTNT
Pain	0.0670251	1	TTNT
Pain	0.0349456	1	TTNT
Pain	0.088029	1	TTNT
Pain	0.0816165	1	TTNT
Pain	0.0361427	1	TTNT
Pain	0.0567699	1	TTNT
Pain	0.0550343	1	TTNT
Pain	0.0537669	1	TTNT
Pain	0.0438141	1	TTNT
Pain	0.0755539	1	TTNT
Pain	0.0320844	1	TTNT
Pain	0.0282088	1	TTNT
Pain	0.0991677	1	TTNT
Pain	0.065358	1	TTNT
Pain	0.0719983	1	TTNT
Pain	0.0334919	1	TTNT
Pain	0.0217619	1	TTNT
Pain	0.0394971	1	TTNT
Pain	0.0832187	1	TTNT
Pain	0.0376866	1	TTNT
Pain	0.112283	1	TTNT
Pain	0.0861123	1	TTNT
Pain	0.0901246	1	TTNT
Pain	0.0557638	1	TTNT
Pain	0.044773	1	TTNT
Pain	0.0612205	1	TTNT
Pain	0.0515345	1	TTNT
Pain	0.0743159	1	TTNT
Pain	0.0779865	1	TTNT
Pain	0.0341035	1	TTNT
Pain	0.0531399	1	TTNT
Pain	0.122104	1	TTNT
Pain	0.075424	1	TTNT
Pain	0.0391685	1	TTNT
Pain	0.0786893	1	TTNT
Pain	0.0699786	1	TTNT
Pain	0.122195	1	TTNT
Pain	0.0670078	1	TTNT
Pain	0.0385248	1	TTNT
Pain	0.0730144	1	TTNT
Pain	0.0608326	1	TTNT
Pain	0.0440245	1	TTNT
Pain	0.0502726	1	TTNT
Pain	0.0995366	1	TTNT
Pain	0.0399619	1	TTNT
Pain	0.0633171	1	TTNT
Pain	0.104177	1	TTNT
Pain	0.0527906	1	TTNT
Pain	0.0560357	1	TTNT
Pain	0.059625	1	TTNT
Pain	0.0208933	1	TTNT
Pain	0.0385773	1	TTNT
Pain	0.0436503	1	TTNT
Pain	0.0425822	1	TTNT
Pain	0.034999	1	TTNT
Pain	0.038931	1	TTNT
Pain	0.0550059	1	TTNT
Pain	0.0757148	1	TTNT
Pain	0.0697091	1	TTNT
Pain	0.0658671	1	TTNT
Pain	0.00938519	1	TTNT
Pain	0.103255	1	TTNT
Pain	0.0550485	1	TTNT
Pain	0.0693544	1	TTNT
Pain	0.0599343	1	TTNT
Pain	0.0744054	1	TTNT
Pain	0.0521013	1	TTNT
Pain	0.0807261	1	TTNT
Pain	0.0662955	1	TTNT
Pain	0.0594934	1	TTNT
Pain	0.0675619	1	TTNT
Pain	0.0597184	1	TTNT
Pain	0.0294607	1	TTNT
Pain	0.0190651	1	TTNT
Pain	0.0545059	1	TTNT
Pain	0.0621586	1	TTNT
Pain	0.0668343	1	TTNT
Pain	0.0393952	1	TTNT
Pain	0.132994	1	TTNT
Pain	0.0492269	1	TTNT
Pain	0.129916	1	TTNT
Pain	0.0574547	1	TTNT
Pain	0.0491959	1	TTNT
Pain	0.0504904	1	TTNT
Pain	0.0431838	1	TTNT
Pain	0.0667461	1	TTNT
Pain	0.0679541	1	TTNT
Pain	0.0847864	1	TTNT
Pain	0.0555399	1	TTNT
Pain	0.0531871	1	TTNT
Pain	0.0384068	1	TTNT
Pain	0.131874	1	TTNT
Pain	0.0688081	1	TTNT
Pain	0.0948704	1	TTNT
Pain	0.0813673	1	TTNT
Pain	0.0396723	1	TTNT
Pain	0.0748041	1	TTNT
Pain	0.0390984	1	TTNT
Pain	0.0506112	1	TTNT
Pain	0.0804099	1	TTNT
Pain	0.0594209	1	TTNT
Pain	0.0644056	1	TTNT
Pain	0.0373918	1	TTNT
Pain	0.0563928	1	TTNT
Pain	0.0668035	1	TTNT
Pain	0.0416803	1	TTNT
Pain	0.0526392	1	TTNT
Pain	0.061389	1	TTNT
Pain	0.0370016	1	TTNT
Pain	0.0730555	1	TTNT
Pain	0.0833629	1	TTNT
Pain	0.0442065	1	TTNT
Pain	0.128263	1	TTNT
Pain	0.0530395	1	TTNT
Pain	0.0766571	1	TTNT
Pain	0.153262	1	TTNT
Pain	0.0500851	1	TTNT
Pain	0.041314	1	TTNT
Pain	0.0567699	1	TTNT
Pain	0.0569157	1	TTNT
Pain	0.0591954	1	TTNT
Pain	0.127675	1	TTNT
Pain	0.0669017	1	TTNT
Pain	0.069859	1	TTNT
Abnormalities of breathing	0.103519	1	TTNT
Abnormalities of breathing	0.112879	1	TTNT
Abnormalities of breathing	0.115379	1	TTNT
Abnormalities of breathing	0.116273	1	TTNT
Abnormalities of breathing	0.142327	1	TTNT
Abnormalities of breathing	0.0950674	1	TTNT
Abnormalities of breathing	0.0837115	1	TTNT
Abnormalities of breathing	0.0983672	1	TTNT
Abnormalities of breathing	0.0512732	1	TTNT
Abnormalities of breathing	0.0545085	1	TTNT
Abnormalities of breathing	0.0879375	1	TTNT
Abnormalities of breathing	0.0897489	1	TTNT
Abnormalities of breathing	0.0903729	1	TTNT
Abnormalities of breathing	0.0320711	1	TTNT
Abnormalities of breathing	0.194611	1	TTNT
Abnormalities of breathing	0.0876556	1	TTNT
Abnormalities of breathing	0.0204654	1	TTNT
Abnormalities of breathing	0.0670723	1	TTNT
Abnormalities of breathing	0.0486101	1	TTNT
Abnormalities of breathing	0.0421076	1	TTNT
Abnormalities of breathing	0.0702338	1	TTNT
Abnormalities of breathing	0.042543	1	TTNT
Abnormalities of breathing	0.0274945	1	TTNT
Abnormalities of breathing	0.113862	1	TTNT
Abnormalities of breathing	0.0678762	1	TTNT
Abnormalities of breathing	0.0721113	1	TTNT
Abnormalities of breathing	0.0531665	1	TTNT
Abnormalities of breathing	0.117146	1	TTNT
Abnormalities of breathing	0.130802	1	TTNT
Abnormalities of breathing	0.0345636	1	TTNT
Abnormalities of breathing	0.0442708	1	TTNT
Abnormalities of breathing	0.00781622	1	TTNT
Abnormalities of breathing	0.0576153	1	TTNT
Abnormalities of breathing	0.0712677	1	TTNT
Abnormalities of breathing	0.0377812	1	TTNT
Abnormalities of breathing	0.159307	1	TTNT
Abnormalities of breathing	0.024199	1	TTNT
Abnormalities of breathing	0.0628688	1	TTNT
Abnormalities of breathing	0.114144	1	TTNT
Abnormalities of breathing	0.00309035	1	TTNT
Abnormalities of breathing	0.0538503	1	TTNT
Abnormalities of breathing	0.14563	1	TTNT
Abnormalities of breathing	0.112686	1	TTNT
Abnormalities of breathing	0.0611956	1	TTNT
Abnormalities of breathing	0.0651629	1	TTNT
Abnormalities of breathing	0.0313665	1	TTNT
Abnormalities of breathing	0.122483	1	TTNT
Abnormalities of breathing	0.0383547	1	TTNT
Abnormalities of breathing	0.0592981	1	TTNT
Abnormalities of breathing	0.123409	1	TTNT
Abnormalities of breathing	0.0467437	1	TTNT
Abnormalities of breathing	0.0580456	1	TTNT
Abnormalities of breathing	0.0345853	1	TTNT
Abnormalities of breathing	0.109198	1	TTNT
Abnormalities of breathing	0.0439831	1	TTNT
Abnormalities of breathing	0.0630323	1	TTNT
Abnormalities of breathing	0.175789	1	TTNT
Abnormalities of breathing	0.0768617	1	TTNT
Abnormalities of breathing	0.102164	1	TTNT
Abnormalities of breathing	0.0770161	1	TTNT
Abnormalities of breathing	0.0968336	1	TTNT
Abnormalities of breathing	0.0489833	1	TTNT
Abnormalities of breathing	0.0563608	1	TTNT
Abnormalities of breathing	0.0192073	1	TTNT
Abnormalities of breathing	0.149086	1	TTNT
Abnormalities of breathing	0.145765	1	TTNT
Abnormalities of breathing	0.0469292	1	TTNT
Abnormalities of breathing	0.171994	1	TTNT
Abnormalities of breathing	0.0806573	1	TTNT
Abnormalities of breathing	0.0452205	1	TTNT
Abnormalities of breathing	0.0692518	1	TTNT
Abnormalities of breathing	0.0745072	1	TTNT
Abnormalities of breathing	0.0592112	1	TTNT
Abnormalities of breathing	0.0895082	1	TTNT
Abnormalities of breathing	0.0406517	1	TTNT
Abnormalities of breathing	0.0787028	1	TTNT
Abnormalities of breathing	0.0540629	1	TTNT
Abnormalities of breathing	0.0730022	1	TTNT
Abnormalities of breathing	0.110654	1	TTNT
Abnormalities of breathing	0.0450597	1	TTNT
Abnormalities of breathing	0.105589	1	TTNT
Abnormalities of breathing	0.141885	1	TTNT
Abnormalities of breathing	0.121464	1	TTNT
Abnormalities of breathing	0.04193	1	TTNT
Abnormalities of breathing	0.053971	1	TTNT
Abnormalities of breathing	0.0575401	1	TTNT
Abnormalities of breathing	0.118608	1	TTNT
Abnormalities of breathing	0.0494623	1	TTNT
Abnormalities of breathing	0.0496418	1	TTNT
Abnormalities of breathing	0.0930444	1	TTNT
Abnormalities of breathing	0.0943433	1	TTNT
Abnormalities of breathing	0.0489835	1	TTNT
Abnormalities of breathing	0.0988535	1	TTNT
Abnormalities of breathing	0.107578	1	TTNT
Abnormalities of breathing	0.0378253	1	TTNT
Abnormalities of breathing	0.049187	1	TTNT
Abnormalities of breathing	0.0703099	1	TTNT
Abnormalities of breathing	0.019479	1	TTNT
Abnormalities of breathing	0.0937578	1	TTNT
Abnormalities of breathing	0.0835733	1	TTNT
Abnormalities of breathing	0.0491816	1	TTNT
Abnormalities of breathing	0.070901	1	TTNT
Abnormalities of breathing	0.0718686	1	TTNT
Abnormalities of breathing	0.103546	1	TTNT
Abnormalities of breathing	0.0527543	1	TTNT
Abnormalities of breathing	0.0870206	1	TTNT
Abnormalities of breathing	0.0411956	1	TTNT
Abnormalities of breathing	0.0533077	1	TTNT
Abnormalities of breathing	0.0555874	1	TTNT
Abnormalities of breathing	0.0644888	1	TTNT
Abnormalities of breathing	0.0562146	1	TTNT
Abnormalities of breathing	0.040304	1	TTNT
Abnormalities of breathing	0.0350234	1	TTNT
Abnormalities of breathing	0.0360983	1	TTNT
Abnormalities of breathing	0.0254426	1	TTNT
Abnormalities of breathing	0.0407852	1	TTNT
Abnormalities of breathing	0.062299	1	TTNT
Abnormalities of breathing	0.0882979	1	TTNT
Abnormalities of breathing	0.0620883	1	TTNT
Abnormalities of breathing	0.0517499	1	TTNT
Abnormalities of breathing	0.0370869	1	TTNT
Abnormalities of breathing	0.0533468	1	TTNT
Abnormalities of breathing	0.0654764	1	TTNT
Abnormalities of breathing	0.0304416	1	TTNT
Abnormalities of breathing	0.049231	1	TTNT
Abnormalities of breathing	0.0653663	1	TTNT
Abnormalities of breathing	0.0626862	1	TTNT
Abnormalities of breathing	0.0665811	1	TTNT
Abnormalities of breathing	0.0647534	1	TTNT
Abnormalities of breathing	0.0726906	1	TTNT
Abnormalities of breathing	0.0747908	1	TTNT
Abnormalities of breathing	0.0390743	1	TTNT
Abnormalities of breathing	0.0695299	1	TTNT
Abnormalities of breathing	0.0248604	1	TTNT
Abnormalities of breathing	0.14203	1	TTNT
Abnormalities of breathing	0.079552	1	TTNT
Abnormalities of breathing	0.0748472	1	TTNT
Abnormalities of breathing	0.0685825	1	TTNT
Abnormalities of breathing	0.0672015	1	TTNT
Abnormalities of breathing	0.0790385	1	TTNT
Abnormalities of breathing	0.0392926	1	TTNT
Abnormalities of breathing	0.0817488	1	TTNT
Abnormalities of breathing	0.0331713	1	TTNT
Abnormalities of breathing	0.0110952	1	TTNT
Abnormalities of breathing	0.0690243	1	TTNT
Abnormalities of breathing	0.0431765	1	TTNT
Abnormalities of breathing	0.0421995	1	TTNT
Abnormalities of breathing	0.0348708	1	TTNT
Abnormalities of breathing	0.0538016	1	TTNT
Abnormalities of breathing	0.0649884	1	TTNT
Abnormalities of breathing	0.0875104	1	TTNT
Abnormalities of breathing	0.049288	1	TTNT
Abnormalities of breathing	0.112123	1	TTNT
Abnormalities of breathing	0.0769177	1	TTNT
Abnormalities of breathing	0.0503412	1	TTNT
Abnormalities of breathing	0.0407549	1	TTNT
Abnormalities of breathing	0.0518532	1	TTNT
Abnormalities of breathing	0.0705529	1	TTNT
Abnormalities of breathing	0.0735702	1	TTNT
Abnormalities of breathing	0.0240982	1	TTNT
Abnormalities of breathing	0.124063	1	TTNT
Abnormalities of breathing	0.0433641	1	TTNT
Abnormalities of breathing	0.0654367	1	TTNT
Abnormalities of breathing	0.051382	1	TTNT
Abnormalities of breathing	0.0689011	1	TTNT
Abnormalities of breathing	0.0429586	1	TTNT
Abnormalities of breathing	0.0551934	1	TTNT
Abnormalities of breathing	0.0290972	1	TTNT
Abnormalities of breathing	0.0768283	1	TTNT
Abnormalities of breathing	0.0887015	1	TTNT
Abnormalities of breathing	0.027414	1	TTNT
Abnormalities of breathing	0.0334769	1	TTNT
Abnormalities of breathing	0.0668891	1	TTNT
Abnormalities of breathing	0.0149462	1	TTNT
Abnormalities of breathing	0.118666	1	TTNT
Abnormalities of breathing	0.0755169	1	TTNT
Abnormalities of breathing	0.0422235	1	TTNT
Abnormalities of breathing	0.0231578	1	TTNT
Abnormalities of breathing	0.0375219	1	TTNT
Abnormalities of breathing	0.0446038	1	TTNT
Abnormalities of breathing	0.0176187	1	TTNT
Abnormalities of breathing	0.0198389	1	TTNT
Abnormalities of breathing	0.0707207	1	TTNT
Abnormalities of breathing	0.0422086	1	TTNT
Abnormalities of breathing	0.057305	1	TTNT
Abnormalities of breathing	0.03508	1	TTNT
Abnormalities of breathing	0.0141155	1	TTNT
Abnormalities of breathing	0.0147318	1	TTNT
Abnormalities of breathing	0.0562699	1	TTNT
Abnormalities of breathing	0.0345757	1	TTNT
Abnormalities of breathing	0.0414228	1	TTNT
Abnormalities of breathing	0.037633	1	TTNT
Abnormalities of breathing	0.0661694	1	TTNT
Abnormalities of breathing	0.041117	1	TTNT
Abnormalities of breathing	0.0249733	1	TTNT
Abnormalities of breathing	0.0247402	1	TTNT
Abnormalities of breathing	0.0476406	1	TTNT
Abnormalities of breathing	0.0249115	1	TTNT
Abnormalities of breathing	0.0366253	1	TTNT
Abnormalities of breathing	0.02518	1	TTNT
Abnormalities of breathing	0.0386784	1	TTNT
Abnormalities of breathing	0.0761539	1	TTNT
Abnormalities of breathing	0.0210963	1	TTNT
Abnormalities of breathing	0.0215754	1	TTNT
Abnormalities of breathing	0.0148311	1	TTNT
Abnormalities of breathing	0.00539285	1	TTNT
Abnormalities of breathing	0.0215116	1	TTNT
Abnormalities of breathing	0.0136879	1	TTNT
Abnormalities of breathing	0.00995547	1	TTNT
Abnormalities of breathing	0.0270292	1	TTNT
Abnormalities of breathing	0.0610735	1	TTNT
Abnormalities of breathing	0.0293572	1	TTNT
Abnormalities of breathing	0.0317611	1	TTNT
Abnormalities of breathing	0.0342067	1	TTNT
Abnormalities of breathing	0.0869797	1	TTNT
Abnormalities of breathing	0.026795	1	TTNT
Abnormalities of breathing	0.0694831	1	TTNT
Abnormalities of breathing	0.00567269	1	TTNT
Abnormalities of breathing	0.0190376	1	TTNT
Abnormalities of breathing	0.0432863	1	TTNT
Abnormalities of breathing	0.0747951	1	TTNT
Abnormalities of breathing	0.0385096	1	TTNT
Abnormalities of breathing	0.0407978	1	TTNT
Abnormalities of breathing	0.0293158	1	TTNT
Abnormalities of breathing	0.0412073	1	TTNT
Abnormalities of breathing	0.0123918	1	TTNT
Abnormalities of breathing	0.0361084	1	TTNT
Abnormalities of breathing	0.0539741	1	TTNT
Abnormalities of breathing	0.0219713	1	TTNT
Abnormalities of breathing	0.0567656	1	TTNT
Abnormalities of breathing	0.0342859	1	TTNT
Abnormalities of breathing	0.0787148	1	TTNT
Abnormalities of breathing	0.0663387	1	TTNT
Abnormalities of breathing	0.0383935	1	TTNT
Abnormalities of breathing	0.014749	1	TTNT
Abnormalities of breathing	0.0866707	1	TTNT
Abnormalities of breathing	0.0253176	1	TTNT
Abnormalities of breathing	0.0424518	1	TTNT
Abnormalities of breathing	0.054795	1	TTNT
Abnormalities of breathing	0.0309968	1	TTNT
Abnormalities of breathing	0.0631746	1	TTNT
Abnormalities of breathing	0.0215688	1	TTNT
Abnormalities of breathing	0.0864537	1	TTNT
Abnormalities of breathing	0.0508938	1	TTNT
Abnormalities of breathing	0.00581373	1	TTNT
Abnormalities of breathing	0.0217094	1	TTNT
Abnormalities of breathing	0.0268211	1	TTNT
Abnormalities of breathing	0.0526196	1	TTNT
Abnormalities of breathing	0.0148683	1	TTNT
Abnormalities of breathing	0.0308982	1	TTNT
Abnormalities of breathing	0.0285523	1	TTNT
Abnormalities of breathing	0.0951505	1	TTNT
Abnormalities of breathing	0.0281142	1	TTNT
Abnormalities of breathing	0.0288435	1	TTNT
Abnormalities of breathing	0.0554598	1	TTNT
Abnormalities of breathing	0.0397762	1	TTNT
Abnormalities of breathing	0.07201	1	TTNT
Abnormalities of breathing	0.00826716	1	TTNT
Abnormalities of breathing	0.031208	1	TTNT
Abnormalities of breathing	0.046392	1	TTNT
Abnormalities of breathing	0.0269629	1	TTNT
Abnormalities of breathing	0.0452193	1	TTNT
Abnormalities of breathing	0.0146454	1	TTNT
Abnormalities of breathing	0.0448703	1	TTNT
Abnormalities of breathing	0.0320924	1	TTNT
Abnormalities of breathing	0.0771853	1	TTNT
Abnormalities of breathing	0.0323729	1	TTNT
Abnormalities of breathing	0.085629	1	TTNT
Abnormalities of breathing	0.0682088	1	TTNT
Abnormalities of breathing	0.0275526	1	TTNT
Abnormalities of breathing	0.0630837	1	TTNT
Abnormalities of breathing	0.0476932	1	TTNT
Abnormalities of breathing	0.0941326	1	TTNT
Abnormalities of breathing	0.0318402	1	TTNT
Abnormalities of breathing	0.0993163	1	TTNT
Abnormalities of breathing	0.0468261	1	TTNT
Abnormalities of breathing	0.0609363	1	TTNT
Abnormalities of breathing	0.0539103	1	TTNT
Abnormalities of breathing	0.11389	1	TTNT
Abnormalities of breathing	0.0670807	1	TTNT
Abnormalities of breathing	0.0552792	1	TTNT
Abnormalities of breathing	0.0580233	1	TTNT
Abnormalities of breathing	0.0626546	1	TTNT
Abnormalities of breathing	0.0418122	1	TTNT
Abnormalities of breathing	0.07449	1	TTNT
Abnormalities of breathing	0.0554818	1	TTNT
Abnormalities of breathing	0.116131	1	TTNT
Abnormalities of breathing	0.0522086	1	TTNT
Abnormalities of breathing	0.0646114	1	TTNT
Abnormalities of breathing	0.0439395	1	TTNT
Abnormalities of breathing	0.0884795	1	TTNT
Abnormalities of breathing	0.041208	1	TTNT
Abnormalities of breathing	0.0565324	1	TTNT
Abnormalities of breathing	0.037504	1	TTNT
Abnormalities of breathing	0.0344313	1	TTNT
Abnormalities of breathing	0.109839	1	TTNT
Abnormalities of breathing	0.042132	1	TTNT
Abnormalities of breathing	0.0405978	1	TTNT
Abnormalities of breathing	0.0445159	1	TTNT
Abnormalities of breathing	0.0648366	1	TTNT
Abnormalities of breathing	0.0517927	1	TTNT
Abnormalities of breathing	0.027373	1	TTNT
Abnormalities of breathing	0.100387	1	TTNT
Abnormalities of breathing	0.0272917	1	TTNT
Abnormalities of breathing	0.0494047	1	TTNT
Abnormalities of breathing	0.0257329	1	TTNT
Abnormalities of breathing	0.0683548	1	TTNT
Abnormalities of breathing	0.0681931	1	TTNT
Abnormalities of breathing	0.051797	1	TTNT
Abnormalities of breathing	0.0469809	1	TTNT
Abnormalities of breathing	0.0379906	1	TTNT
Abnormalities of breathing	0.0640018	1	TTNT
Abnormalities of breathing	0.0670041	1	TTNT
Abnormalities of breathing	0.0481463	1	TTNT
Abnormalities of breathing	0.0453092	1	TTNT
Abnormalities of breathing	0.128089	1	TTNT
Abnormalities of breathing	0.0970639	1	TTNT
Abnormalities of breathing	0.0838084	1	TTNT
Abnormalities of breathing	0.0568441	1	TTNT
Abnormalities of breathing	0.0326289	1	TTNT
Abnormalities of breathing	0.0484257	1	TTNT
Abnormalities of breathing	0.0693745	1	TTNT
Abnormalities of breathing	0.0531318	1	TTNT
Abnormalities of breathing	0.0600738	1	TTNT
Abnormalities of breathing	0.0394795	1	TTNT
Abnormalities of breathing	0.0483704	1	TTNT
Abnormalities of breathing	0.0737294	1	TTNT
Abnormalities of breathing	0.0313816	1	TTNT
Abnormalities of breathing	0.0366546	1	TTNT
Abnormalities of breathing	0.0837003	1	TTNT
Abnormalities of breathing	0.039814	1	TTNT
Abnormalities of breathing	0.0396535	1	TTNT
Abnormalities of breathing	0.0606548	1	TTNT
Abnormalities of breathing	0.0357469	1	TTNT
Abnormalities of breathing	0.0782223	1	TTNT
Abnormalities of breathing	0.0605727	1	TTNT
Abnormalities of breathing	0.064184	1	TTNT
Abnormalities of breathing	0.0120577	1	TTNT
Abnormalities of breathing	0.0812877	1	TTNT
Abnormalities of breathing	0.0987026	1	TTNT
Abnormalities of breathing	0.078557	1	TTNT
Abnormalities of breathing	0.0445797	1	TTNT
Abnormalities of breathing	0.0519876	1	TTNT
Abnormalities of breathing	0.0631823	1	TTNT
Abnormalities of breathing	0.0311646	1	TTNT
Abnormalities of breathing	0.0721297	1	TTNT
Abnormalities of breathing	0.0562453	1	TTNT
Abnormalities of breathing	0.0704672	1	TTNT
Abnormalities of breathing	0.0606705	1	TTNT
Abnormalities of breathing	0.0894819	1	TTNT
Abnormalities of breathing	0.0421388	1	TTNT
Abnormalities of breathing	0.100067	1	TTNT
Abnormalities of breathing	0.0684123	1	TTNT
Abnormalities of breathing	0.045839	1	TTNT
Abnormalities of breathing	0.122651	1	TTNT
Abnormalities of breathing	0.0497544	1	TTNT
Abnormalities of breathing	0.0723699	1	TTNT
Abnormalities of breathing	0.12888	1	TTNT
Abnormalities of breathing	0.0783593	1	TTNT
Abnormalities of breathing	0.142369	1	TTNT
Abnormalities of breathing	0.106849	1	TTNT
Abnormalities of breathing	0.0240149	1	TTNT
Abnormalities of breathing	0.0843456	1	TTNT
Abnormalities of breathing	0.101237	1	TTNT
Abnormalities of breathing	0.0707282	1	TTNT
Abnormalities of breathing	0.0563928	1	TTNT
Abnormalities of breathing	0.0549299	1	TTNT
Abnormalities of breathing	0.0524527	1	TTNT
Abnormalities of breathing	0.0529907	1	TTNT
Abnormalities of breathing	0.0520302	1	TTNT
Abnormalities of breathing	0.12324	1	TTNT
Abnormalities of breathing	0.0960509	1	TTNT
Abnormalities of breathing	0.0440649	1	TTNT
Abnormalities of breathing	0.029543	1	TTNT
Abnormalities of breathing	0.0653039	1	TTNT
Abnormalities of breathing	0.0858768	1	TTNT
Abnormalities of breathing	0.0458344	1	TTNT
Abnormalities of breathing	0.115497	1	TTNT
Abnormalities of breathing	0.149446	1	TTNT
Abnormalities of breathing	0.118147	1	TTNT
Abnormalities of breathing	0.0561712	1	TTNT
Abnormalities of breathing	0.0675496	1	TTNT
Abnormalities of breathing	0.0776805	1	TTNT
Abnormalities of breathing	0.146993	1	TTNT
Abnormalities of breathing	0.0540705	1	TTNT
Abnormalities of breathing	0.160514	1	TTNT
Abnormalities of breathing	0.123553	1	TTNT
Abnormalities of breathing	0.0398109	1	TTNT
Abnormalities of breathing	0.0701395	1	TTNT
Abnormalities of breathing	0.0584484	1	TTNT
Abnormalities of breathing	0.116019	1	TTNT
Abnormalities of breathing	0.0144318	1	TTNT
Abnormalities of breathing	0.203386	1	TTNT
Abnormalities of breathing	0.0989046	1	TTNT
Abnormalities of breathing	0.0224502	1	TTNT
Abnormalities of breathing	0.104908	1	TTNT
Abnormalities of breathing	0.110679	1	TTNT
Abnormalities of breathing	0.077361	1	TTNT
Abnormalities of breathing	0.12367	1	TTNT
Abnormalities of breathing	0.0405326	1	TTNT
Abnormalities of breathing	0.0752581	1	TTNT
Abnormalities of breathing	0.0310418	1	TTNT
Abnormalities of breathing	0.0332426	1	TTNT
Abnormalities of breathing	0.0754965	1	TTNT
Abnormalities of breathing	0.0414572	1	TTNT
Abnormalities of breathing	0.057189	1	TTNT
Abnormalities of breathing	0.0804553	1	TTNT
Abnormalities of breathing	0.0818634	1	TTNT
Abnormalities of breathing	0.105463	1	TTNT
Abnormalities of breathing	0.0414249	1	TTNT
Abnormalities of breathing	0.0397489	1	TTNT
Abnormalities of breathing	0.0870638	1	TTNT
Abnormalities of breathing	0.050799	1	TTNT
Abnormalities of breathing	0.0356664	1	TTNT
Abnormalities of breathing	0.0542919	1	TTNT
Abnormalities of breathing	0.111741	1	TTNT
Abnormalities of breathing	0.0899786	1	TTNT
Abnormalities of breathing	0.0650324	1	TTNT
Abnormalities of breathing	0.0818421	1	TTNT
Abnormalities of breathing	0.112302	1	TTNT
Abnormalities of breathing	0.0793871	1	TTNT
Abnormalities of breathing	0.0689829	1	TTNT
Abnormalities of breathing	0.0193917	1	TTNT
Abnormalities of breathing	0.129602	1	TTNT
Abnormalities of breathing	0.0354387	1	TTNT
Abnormalities of breathing	0.108042	1	TTNT
Abnormalities of breathing	0.113647	1	TTNT
Abnormalities of breathing	0.148848	1	TTNT
Abnormalities of breathing	0.0949844	1	TTNT
Abnormalities of breathing	0.0926533	1	TTNT
Abnormalities of breathing	0.116727	1	TTNT
Abnormalities of breathing	0.22163	1	TTNT
Abnormalities of breathing	0.0503632	1	TTNT
Abnormalities of breathing	0.123128	1	TTNT
Abnormalities of breathing	0.0755464	1	TTNT
Abnormalities of breathing	0.0957279	1	TTNT
Abnormalities of breathing	0.0810333	1	TTNT
Abnormalities of breathing	0.0304135	1	TTNT
Abnormalities of breathing	0.0526638	1	TTNT
Abnormalities of breathing	0.0669858	1	TTNT
Abnormalities of breathing	0.108178	1	TTNT
Ascites	0.0596315	1	TTNT
Ascites	0.0639843	1	TTNT
Ascites	0.0524139	1	TTNT
Ascites	0.091307	1	TTNT
Ascites	0.0393464	1	TTNT
Ascites	0.0493837	1	TTNT
Ascites	0.0196017	1	TTNT
Ascites	0.0288718	1	TTNT
Ascites	-0.00481342	1	TTNT
Ascites	0.0341654	1	TTNT
Ascites	0.0647249	1	TTNT
Ascites	0.0552587	1	TTNT
Ascites	0.110304	1	TTNT
Ascites	0.0485341	1	TTNT
Ascites	0.0578876	1	TTNT
Ascites	0.0188689	1	TTNT
Ascites	0.00917267	1	TTNT
Ascites	0.0265331	1	TTNT
Ascites	0.0387477	1	TTNT
Ascites	0.0621576	1	TTNT
Ascites	0.0575305	1	TTNT
Ascites	0.0385043	1	TTNT
Ascites	0.0432523	1	TTNT
Ascites	0.0278254	1	TTNT
Ascites	0.0966613	1	TTNT
Ascites	0.0425872	1	TTNT
Ascites	0.110024	1	TTNT
Ascites	0.0472967	1	TTNT
Ascites	0.0284849	1	TTNT
Ascites	0.0802607	1	TTNT
Ascites	0.0337836	1	TTNT
Ascites	0.0955021	1	TTNT
Ascites	0.0540384	1	TTNT
Ascites	0.0133215	1	TTNT
Ascites	0.0945881	1	TTNT
Ascites	0.0488567	1	TTNT
Ascites	0.0754005	1	TTNT
Ascites	0.0602735	1	TTNT
Ascites	0.037487	1	TTNT
Ascites	0.0752862	1	TTNT
Ascites	0.0595027	1	TTNT
Ascites	0.018698	1	TTNT
Ascites	0.1827	1	TTNT
Ascites	0.0630998	1	TTNT
Ascites	0.0433323	1	TTNT
Ascites	0.0649526	1	TTNT
Ascites	0.0603634	1	TTNT
Ascites	0.0590769	1	TTNT
Ascites	0.07105	1	TTNT
Ascites	0.0586572	1	TTNT
Ascites	0.0741706	1	TTNT
Ascites	0.0345508	1	TTNT
Ascites	0.0320166	1	TTNT
Ascites	0.038318	1	TTNT
Ascites	0.0429101	1	TTNT
Ascites	0.0757526	1	TTNT
Ascites	0.0552299	1	TTNT
Ascites	0.0511537	1	TTNT
Ascites	0.0363067	1	TTNT
Ascites	0.0123986	1	TTNT
Ascites	0.062397	1	TTNT
Ascites	0.0537781	1	TTNT
Ascites	0.0710077	1	TTNT
Ascites	0.0458969	1	TTNT
Ascites	0.0492824	1	TTNT
Ascites	0.051338	1	TTNT
Ascites	0.01157	1	TTNT
Ascites	0.0596469	1	TTNT
Ascites	0.0467406	1	TTNT
Ascites	0.0466326	1	TTNT
Ascites	0.05972	1	TTNT
Ascites	0.0637876	1	TTNT
Ascites	0.0801957	1	TTNT
Ascites	0.0930851	1	TTNT
Ascites	0.0171579	1	TTNT
Ascites	0.0417859	1	TTNT
Ascites	0.0685668	1	TTNT
Ascites	0.0425955	1	TTNT
Ascites	0.0251078	1	TTNT
Ascites	0.0428573	1	TTNT
Ascites	0.0274809	1	TTNT
Ascites	0.0077446	1	TTNT
Ascites	0.0402321	1	TTNT
Ascites	0.0479014	1	TTNT
Ascites	0.0587623	1	TTNT
Ascites	0.0402632	1	TTNT
Ascites	0.0284159	1	TTNT
Ascites	0.0571804	1	TTNT
Ascites	0.0327928	1	TTNT
Ascites	0.0495536	1	TTNT
Ascites	0.0680685	1	TTNT
Ascites	0.0376087	1	TTNT
Ascites	0.0174845	1	TTNT
Ascites	0.0417826	1	TTNT
Ascites	0.0385775	1	TTNT
Ascites	0.0390024	1	TTNT
Ascites	0.0341086	1	TTNT
Ascites	0.042359	1	TTNT
Ascites	0.0454151	1	TTNT
Ascites	0.0638512	1	TTNT
Ascites	0.0421388	1	TTNT
Ascites	0.0574414	1	TTNT
Ascites	0.0627953	1	TTNT
Ascites	0.036626	1	TTNT
Ascites	0.0452252	1	TTNT
Ascites	0.0821472	1	TTNT
Ascites	0.0552437	1	TTNT
Ascites	0.0454639	1	TTNT
Ascites	0.0440546	1	TTNT
Ascites	0.0386654	1	TTNT
Ascites	0.0695477	1	TTNT
Ascites	0.0667532	1	TTNT
Ascites	0.0699686	1	TTNT
Ascites	0.0408245	1	TTNT
Ascites	0.0707057	1	TTNT
Ascites	0.0523982	1	TTNT
Ascites	0.0185994	1	TTNT
Ascites	0.0664881	1	TTNT
Ascites	0.030436	1	TTNT
Ascites	0.0785721	1	TTNT
Ascites	0.0474216	1	TTNT
Ascites	0.0342855	1	TTNT
Ascites	0.0604136	1	TTNT
Ascites	0.0734353	1	TTNT
Ascites	0.0598515	1	TTNT
Ascites	0.0415098	1	TTNT
Ascites	0.0257359	1	TTNT
Ascites	0.0464272	1	TTNT
Ascites	0.0250399	1	TTNT
Ascites	0.058319	1	TTNT
Ascites	0.0467815	1	TTNT
Ascites	0.0561356	1	TTNT
Ascites	0.0417194	1	TTNT
Ascites	0.0797893	1	TTNT
Ascites	0.0642877	1	TTNT
Ascites	0.0495814	1	TTNT
Ascites	0.0534636	1	TTNT
Ascites	0.0433519	1	TTNT
Ascites	0.0629479	1	TTNT
Ascites	0.0343526	1	TTNT
Ascites	0.058295	1	TTNT
Ascites	0.0573954	1	TTNT
Ascites	0.0636782	1	TTNT
Ascites	0.094538	1	TTNT
Ascites	0.0846217	1	TTNT
Ascites	0.0994889	1	TTNT
Ascites	0.0523214	1	TTNT
Ascites	0.0476711	1	TTNT
Ascites	0.0595605	1	TTNT
Ascites	0.0461768	1	TTNT
Ascites	0.0199089	1	TTNT
Ascites	0.045594	1	TTNT
Ascites	0.121248	1	TTNT
Ascites	0.0874837	1	TTNT
Ascites	0.07264	1	TTNT
Ascites	0.0473069	1	TTNT
Ascites	0.071457	1	TTNT
Ascites	0.0529854	1	TTNT
Ascites	0.030222	1	TTNT
Ascites	0.0561027	1	TTNT
Ascites	0.0451138	1	TTNT
Ascites	0.0693437	1	TTNT
Ascites	0.116151	1	TTNT
Ascites	0.0508879	1	TTNT
Ascites	0.043509	1	TTNT
Ascites	0.0317217	1	TTNT
Ascites	0.0436586	1	TTNT
Ascites	0.0504559	1	TTNT
Ascites	0.0748269	1	TTNT
Ascites	0.0225167	1	TTNT
Ascites	0.0593276	1	TTNT
Ascites	0.0716789	1	TTNT
Ascites	0.0663712	1	TTNT
Ascites	0.0688313	1	TTNT
Ascites	0.0793011	1	TTNT
Ascites	0.0626965	1	TTNT
Ascites	0.0438868	1	TTNT
Ascites	0.0430274	1	TTNT
Ascites	0.0522991	1	TTNT
Ascites	0.0682993	1	TTNT
Ascites	0.000268462	1	TTNT
Ascites	0.0402951	1	TTNT
Ascites	0.0760292	1	TTNT
Ascites	0.0405073	1	TTNT
Ascites	0.0521735	1	TTNT
Ascites	0.0660929	1	TTNT
Ascites	0.0402419	1	TTNT
Ascites	0.0567525	1	TTNT
Ascites	0.0601955	1	TTNT
Ascites	0.0532832	1	TTNT
Ascites	0.0608123	1	TTNT
Ascites	0.0501895	1	TTNT
Ascites	0.0659736	1	TTNT
Ascites	0.0372959	1	TTNT
Ascites	0.0696353	1	TTNT
Ascites	0.0578371	1	TTNT
Ascites	0.075969	1	TTNT
Ascites	0.0547745	1	TTNT
Ascites	0.0548441	1	TTNT
Ascites	0.119455	1	TTNT
Ascites	0.0436032	1	TTNT
Ascites	0.0507228	1	TTNT
Ascites	0.0356107	1	TTNT
Ascites	0.0641356	1	TTNT
Ascites	0.0167813	1	TTNT
Ascites	0.0493599	1	TTNT
Ascites	0.0800745	1	TTNT
Ascites	0.0487576	1	TTNT
Ascites	0.036501	1	TTNT
Ascites	0.0661758	1	TTNT
Ascites	0.0317643	1	TTNT
Ascites	0.0439127	1	TTNT
Ascites	0.0444593	1	TTNT
Ascites	0.0621778	1	TTNT
Ascites	0.0802448	1	TTNT
Ascites	0.0634735	1	TTNT
Ascites	0.0565128	1	TTNT
Ascites	0.0485577	1	TTNT
Ascites	0.0799677	1	TTNT
Ascites	0.0790271	1	TTNT
Ascites	0.0700153	1	TTNT
Ascites	0.0492189	1	TTNT
Ascites	0.0608241	1	TTNT
Ascites	0.0631911	1	TTNT
Ascites	0.0494469	1	TTNT
Ascites	0.0664346	1	TTNT
Ascites	0.0574815	1	TTNT
Ascites	0.0583978	1	TTNT
Ascites	0.0854568	1	TTNT
Ascites	0.0458216	1	TTNT
Ascites	0.0283352	1	TTNT
Ascites	0.0633333	1	TTNT
Ascites	0.0435338	1	TTNT
Ascites	0.0967387	1	TTNT
Ascites	0.0570802	1	TTNT
Ascites	0.0398142	1	TTNT
Ascites	0.0714796	1	TTNT
Ascites	0.0548802	1	TTNT
Ascites	0.0693945	1	TTNT
Ascites	0.0858171	1	TTNT
Ascites	0.0657485	1	TTNT
Ascites	0.051875	1	TTNT
Ascites	0.0693994	1	TTNT
Ascites	0.10072	1	TTNT
Ascites	0.0535184	1	TTNT
Ascites	0.0643389	1	TTNT
Ascites	0.0640583	1	TTNT
Ascites	0.0570676	1	TTNT
Ascites	0.0761744	1	TTNT
Ascites	0.0507068	1	TTNT
Ascites	0.0566316	1	TTNT
Ascites	0.0839943	1	TTNT
Ascites	0.0785755	1	TTNT
Ascites	0.0732059	1	TTNT
Ascites	0.0443986	1	TTNT
Ascites	0.0667063	1	TTNT
Ascites	0.0583219	1	TTNT
Ascites	0.0531799	1	TTNT
Ascites	0.0487358	1	TTNT
Ascites	0.0794327	1	TTNT
Ascites	0.0518957	1	TTNT
Ascites	0.0749388	1	TTNT
Ascites	0.0545661	1	TTNT
Ascites	0.063846	1	TTNT
Ascites	0.0692754	1	TTNT
Ascites	0.0580062	1	TTNT
Ascites	0.0911912	1	TTNT
Ascites	0.0819455	1	TTNT
Ascites	0.0299271	1	TTNT
Ascites	0.0342523	1	TTNT
Ascites	0.103194	1	TTNT
Ascites	0.0556221	1	TTNT
Ascites	0.080147	1	TTNT
Ascites	0.0701377	1	TTNT
Ascites	0.0394997	1	TTNT
Ascites	0.0689064	1	TTNT
Ascites	0.0623639	1	TTNT
Ascites	0.043035	1	TTNT
Ascites	0.0812982	1	TTNT
Ascites	0.0479929	1	TTNT
Ascites	0.0853692	1	TTNT
Ascites	0.0852801	1	TTNT
Ascites	0.0578957	1	TTNT
Ascites	0.0714705	1	TTNT
Ascites	0.0567285	1	TTNT
Ascites	0.0804115	1	TTNT
Ascites	0.0351003	1	TTNT
Ascites	0.0164281	1	TTNT
Ascites	0.0403119	1	TTNT
Ascites	0.053721	1	TTNT
Ascites	0.0820999	1	TTNT
Ascites	0.0698693	1	TTNT
Ascites	0.0464518	1	TTNT
Ascites	0.0578265	1	TTNT
Ascites	0.0872611	1	TTNT
Ascites	0.139873	1	TTNT
Ascites	0.00851958	1	TTNT
Ascites	0.0269023	1	TTNT
Ascites	0.0650335	1	TTNT
Ascites	0.154955	1	TTNT
Ascites	0.0432614	1	TTNT
Ascites	0.0201778	1	TTNT
Ascites	0.102481	1	TTNT
Ascites	0.0596651	1	TTNT
Ascites	0.0385641	1	TTNT
Ascites	0.0438973	1	TTNT
Ascites	0.0654416	1	TTNT
Ascites	0.0795886	1	TTNT
Ascites	0.0608931	1	TTNT
Ascites	0.00258869	1	TTNT
Ascites	0.0645096	1	TTNT
Ascites	0.0271109	1	TTNT
Ascites	0.0582333	1	TTNT
Ascites	0.0581645	1	TTNT
Ascites	0.0547366	1	TTNT
Ascites	0.0258323	1	TTNT
Ascites	0.0316079	1	TTNT
Ascites	0.0685225	1	TTNT
Ascites	0.0787291	1	TTNT
Ascites	0.0498425	1	TTNT
Ascites	0.0578866	1	TTNT
Ascites	0.0834969	1	TTNT
Ascites	0.0561445	1	TTNT
Ascites	0.0605275	1	TTNT
Ascites	0.0911992	1	TTNT
Sec. malignancies (respiratory/digestive, C78)	0.0832373	1	TTNT
Sec. malignancies (respiratory/digestive, C78)	0.00935427	1	TTNT
Sec. malignancies (respiratory/digestive, C78)	0.0247481	1	TTNT
Sec. malignancies (respiratory/digestive, C78)	0.0262128	1	TTNT
Sec. malignancies (respiratory/digestive, C78)	0.0114642	1	TTNT
Sec. malignancies (respiratory/digestive, C78)	0.0312324	1	TTNT
Sec. malignancies (respiratory/digestive, C78)	0.0850613	1	TTNT
Sec. malignancies (respiratory/digestive, C78)	0.0160333	1	TTNT
Sec. malignancies (respiratory/digestive, C78)	0.0142282	1	TTNT
Sec. malignancies (respiratory/digestive, C78)	0.0273213	1	TTNT
Sec. malignancies (respiratory/digestive, C78)	0.00911172	1	TTNT
Sec. malignancies (respiratory/digestive, C78)	0.0497828	1	TTNT
Sec. malignancies (respiratory/digestive, C78)	0.0531295	1	TTNT
Sec. malignancies (respiratory/digestive, C78)	0.0363037	1	TTNT
Sec. malignancies (respiratory/digestive, C78)	0.0440229	1	TTNT
Sec. malignancies (respiratory/digestive, C78)	0.0450404	1	TTNT
Sec. malignancies (respiratory/digestive, C78)	0.0278388	1	TTNT
Sec. malignancies (respiratory/digestive, C78)	0.0486229	1	TTNT
Sec. malignancies (respiratory/digestive, C78)	0.0661524	1	TTNT
Sec. malignancies (respiratory/digestive, C78)	0.0417343	1	TTNT
Sec. malignancies (respiratory/digestive, C78)	0.00917362	1	TTNT
Sec. malignancies (respiratory/digestive, C78)	0.0355743	1	TTNT
Sec. malignancies (respiratory/digestive, C78)	0.0306202	1	TTNT
Sec. malignancies (respiratory/digestive, C78)	0.00832419	1	TTNT
Sec. malignancies (respiratory/digestive, C78)	0.0765793	1	TTNT
Sec. malignancies (respiratory/digestive, C78)	0.0474182	1	TTNT
Sec. malignancies (respiratory/digestive, C78)	0.13926	1	TTNT
Sec. malignancies (respiratory/digestive, C78)	0.0353511	1	TTNT
Sec. malignancies (respiratory/digestive, C78)	0.020345	1	TTNT
Sec. malignancies (respiratory/digestive, C78)	0.0449016	1	TTNT
Sec. malignancies (respiratory/digestive, C78)	0.0162539	1	TTNT
Sec. malignancies (respiratory/digestive, C78)	0.0509388	1	TTNT
Sec. malignancies (respiratory/digestive, C78)	0.0642194	1	TTNT
Sec. malignancies (respiratory/digestive, C78)	0.0551678	1	TTNT
Sec. malignancies (respiratory/digestive, C78)	0.0643877	1	TTNT
Sec. malignancies (respiratory/digestive, C78)	0.0410321	1	TTNT
Sec. malignancies (respiratory/digestive, C78)	0.0956822	1	TTNT
Sec. malignancies (respiratory/digestive, C78)	0.0384971	1	TTNT
Sec. malignancies (respiratory/digestive, C78)	0.0662994	1	TTNT
Sec. malignancies (respiratory/digestive, C78)	0.0884807	1	TTNT
Sec. malignancies (respiratory/digestive, C78)	0.0288993	1	TTNT
Sec. malignancies (respiratory/digestive, C78)	0.0388851	1	TTNT
Sec. malignancies (respiratory/digestive, C78)	0.0542779	1	TTNT
Sec. malignancies (respiratory/digestive, C78)	0.0381884	1	TTNT
Sec. malignancies (respiratory/digestive, C78)	0.0503523	1	TTNT
Sec. malignancies (respiratory/digestive, C78)	0.0218681	1	TTNT
Sec. malignancies (respiratory/digestive, C78)	0.0295723	1	TTNT
Sec. malignancies (respiratory/digestive, C78)	0.0563057	1	TTNT
Sec. malignancies (respiratory/digestive, C78)	0.134769	1	TTNT
Sec. malignancies (respiratory/digestive, C78)	0.062332	1	TTNT
Sec. malignancies (respiratory/digestive, C78)	0.025155	1	TTNT
Sec. malignancies (respiratory/digestive, C78)	0.0114768	1	TTNT
Sec. malignancies (respiratory/digestive, C78)	0.0195642	1	TTNT
Sec. malignancies (respiratory/digestive, C78)	0.0379253	1	TTNT
Sec. malignancies (respiratory/digestive, C78)	0.0275171	1	TTNT
Sec. malignancies (respiratory/digestive, C78)	0.0477252	1	TTNT
Sec. malignancies (respiratory/digestive, C78)	0.0878436	1	TTNT
Sec. malignancies (respiratory/digestive, C78)	0.0236481	1	TTNT
Sec. malignancies (respiratory/digestive, C78)	0.084106	1	TTNT
Sec. malignancies (respiratory/digestive, C78)	0.0443506	1	TTNT
Sec. malignancies (respiratory/digestive, C78)	0.028224	1	TTNT
Sec. malignancies (respiratory/digestive, C78)	0.0924983	1	TTNT
Sec. malignancies (respiratory/digestive, C78)	0.0679319	1	TTNT
Sec. malignancies (respiratory/digestive, C78)	0.0814932	1	TTNT
Sec. malignancies (respiratory/digestive, C78)	0.0333883	1	TTNT
Sec. malignancies (respiratory/digestive, C78)	0.0437983	1	TTNT
Sec. malignancies (respiratory/digestive, C78)	0.0269607	1	TTNT
Sec. malignancies (respiratory/digestive, C78)	0.0371861	1	TTNT
Sec. malignancies (respiratory/digestive, C78)	0.0667184	1	TTNT
Sec. malignancies (respiratory/digestive, C78)	0.043044	1	TTNT
Sec. malignancies (respiratory/digestive, C78)	0.0291867	1	TTNT
Sec. malignancies (respiratory/digestive, C78)	0.0545758	1	TTNT
Sec. malignancies (respiratory/digestive, C78)	0.0385535	1	TTNT
Sec. malignancies (respiratory/digestive, C78)	0.0174591	1	TTNT
Sec. malignancies (respiratory/digestive, C78)	0.0587181	1	TTNT
Sec. malignancies (respiratory/digestive, C78)	0.00324309	1	TTNT
Sec. malignancies (respiratory/digestive, C78)	0.061371	1	TTNT
Sec. malignancies (respiratory/digestive, C78)	0.0293529	1	TTNT
Sec. malignancies (respiratory/digestive, C78)	0.0248112	1	TTNT
Sec. malignancies (respiratory/digestive, C78)	0.021641	1	TTNT
Sec. malignancies (respiratory/digestive, C78)	0.0576117	1	TTNT
Sec. malignancies (respiratory/digestive, C78)	0.0604757	1	TTNT
Sec. malignancies (respiratory/digestive, C78)	0.0500774	1	TTNT
Sec. malignancies (respiratory/digestive, C78)	0.00996012	1	TTNT
Sec. malignancies (respiratory/digestive, C78)	0.0244039	1	TTNT
Sec. malignancies (respiratory/digestive, C78)	0.0243895	1	TTNT
Sec. malignancies (respiratory/digestive, C78)	0.0349428	1	TTNT
Sec. malignancies (respiratory/digestive, C78)	0.0282818	1	TTNT
Sec. malignancies (respiratory/digestive, C78)	0.0388431	1	TTNT
Sec. malignancies (respiratory/digestive, C78)	-0.00603928	1	TTNT
Sec. malignancies (respiratory/digestive, C78)	0.0129252	1	TTNT
Sec. malignancies (respiratory/digestive, C78)	0.0524697	1	TTNT
Sec. malignancies (respiratory/digestive, C78)	0.048283	1	TTNT
Sec. malignancies (respiratory/digestive, C78)	0.0678714	1	TTNT
Sec. malignancies (respiratory/digestive, C78)	0.0559239	1	TTNT
Sec. malignancies (respiratory/digestive, C78)	0.0110062	1	TTNT
Sec. malignancies (respiratory/digestive, C78)	0.0272133	1	TTNT
Sec. malignancies (respiratory/digestive, C78)	0.0601148	1	TTNT
Sec. malignancies (respiratory/digestive, C78)	0.0236039	1	TTNT
Sec. malignancies (respiratory/digestive, C78)	0.0993266	1	TTNT
Sec. malignancies (respiratory/digestive, C78)	0.0479843	1	TTNT
Sec. malignancies (respiratory/digestive, C78)	0.0145854	1	TTNT
Sec. malignancies (respiratory/digestive, C78)	0.0614266	1	TTNT
Sec. malignancies (respiratory/digestive, C78)	0.0472239	1	TTNT
Sec. malignancies (respiratory/digestive, C78)	0.031659	1	TTNT
Sec. malignancies (respiratory/digestive, C78)	0.00797794	1	TTNT
Sec. malignancies (respiratory/digestive, C78)	0.0881227	1	TTNT
Sec. malignancies (respiratory/digestive, C78)	0.0118716	1	TTNT
Sec. malignancies (respiratory/digestive, C78)	0.0784742	1	TTNT
Sec. malignancies (respiratory/digestive, C78)	0.0318668	1	TTNT
Sec. malignancies (respiratory/digestive, C78)	0.0479951	1	TTNT
Sec. malignancies (respiratory/digestive, C78)	0.0484504	1	TTNT
Sec. malignancies (respiratory/digestive, C78)	0.0466733	1	TTNT
Sec. malignancies (respiratory/digestive, C78)	0.0240564	1	TTNT
Sec. malignancies (respiratory/digestive, C78)	0.013967	1	TTNT
Sec. malignancies (respiratory/digestive, C78)	0.0546552	1	TTNT
Sec. malignancies (respiratory/digestive, C78)	0.0256777	1	TTNT
Sec. malignancies (respiratory/digestive, C78)	0.0212257	1	TTNT
Sec. malignancies (respiratory/digestive, C78)	0.0287675	1	TTNT
Sec. malignancies (respiratory/digestive, C78)	0.0511774	1	TTNT
Sec. malignancies (respiratory/digestive, C78)	-0.00226893	1	TTNT
Sec. malignancies (respiratory/digestive, C78)	0.0597199	1	TTNT
Sec. malignancies (respiratory/digestive, C78)	0.0274556	1	TTNT
Sec. malignancies (respiratory/digestive, C78)	0.04568	1	TTNT
Sec. malignancies (respiratory/digestive, C78)	0.0326713	1	TTNT
Sec. malignancies (respiratory/digestive, C78)	0.0680128	1	TTNT
Sec. malignancies (respiratory/digestive, C78)	0.0278633	1	TTNT
Sec. malignancies (respiratory/digestive, C78)	0.0288029	1	TTNT
Sec. malignancies (respiratory/digestive, C78)	-0.000295588	1	TTNT
Sec. malignancies (respiratory/digestive, C78)	0.0457126	1	TTNT
Sec. malignancies (respiratory/digestive, C78)	0.078614	1	TTNT
Sec. malignancies (respiratory/digestive, C78)	0.0981526	1	TTNT
Sec. malignancies (respiratory/digestive, C78)	0.0504857	1	TTNT
Sec. malignancies (respiratory/digestive, C78)	0.0375078	1	TTNT
Sec. malignancies (respiratory/digestive, C78)	0.00610184	1	TTNT
Sec. malignancies (respiratory/digestive, C78)	0.0355794	1	TTNT
Sec. malignancies (respiratory/digestive, C78)	0.00650831	1	TTNT
Sec. malignancies (respiratory/digestive, C78)	0.0607596	1	TTNT
Sec. malignancies (respiratory/digestive, C78)	0.0287271	1	TTNT
Sec. malignancies (respiratory/digestive, C78)	0.0360804	1	TTNT
Sec. malignancies (respiratory/digestive, C78)	0.0606492	1	TTNT
Sec. malignancies (respiratory/digestive, C78)	0.030603	1	TTNT
Sec. malignancies (respiratory/digestive, C78)	0.01816	1	TTNT
Sec. malignancies (respiratory/digestive, C78)	0.073772	1	TTNT
Sec. malignancies (respiratory/digestive, C78)	0.046276	1	TTNT
Sec. malignancies (respiratory/digestive, C78)	0.0396486	1	TTNT
Sec. malignancies (respiratory/digestive, C78)	0.0387741	1	TTNT
Sec. malignancies (respiratory/digestive, C78)	0.0392324	1	TTNT
Sec. malignancies (respiratory/digestive, C78)	0.0289939	1	TTNT
Sec. malignancies (respiratory/digestive, C78)	0.0508509	1	TTNT
Sec. malignancies (respiratory/digestive, C78)	0.0291891	1	TTNT
Sec. malignancies (respiratory/digestive, C78)	-0.00845584	1	TTNT
Sec. malignancies (respiratory/digestive, C78)	-0.00186833	1	TTNT
Sec. malignancies (respiratory/digestive, C78)	0.0842563	1	TTNT
Sec. malignancies (respiratory/digestive, C78)	0.0171835	1	TTNT
Sec. malignancies (respiratory/digestive, C78)	0.0129633	1	TTNT
Sec. malignancies (respiratory/digestive, C78)	0.0175048	1	TTNT
Sec. malignancies (respiratory/digestive, C78)	0.0218014	1	TTNT
Sec. malignancies (respiratory/digestive, C78)	0.0667473	1	TTNT
Sec. malignancies (respiratory/digestive, C78)	0.0791584	1	TTNT
Sec. malignancies (respiratory/digestive, C78)	0.0258326	1	TTNT
Sec. malignancies (respiratory/digestive, C78)	0.0407585	1	TTNT
Sec. malignancies (respiratory/digestive, C78)	0.027427	1	TTNT
Sec. malignancies (respiratory/digestive, C78)	0.0351181	1	TTNT
Sec. malignancies (respiratory/digestive, C78)	0.00680995	1	TTNT
Sec. malignancies (respiratory/digestive, C78)	0.0972417	1	TTNT
Sec. malignancies (respiratory/digestive, C78)	0.144275	1	TTNT
Sec. malignancies (respiratory/digestive, C78)	0.036676	1	TTNT
Sec. malignancies (respiratory/digestive, C78)	0.0556678	1	TTNT
Sec. malignancies (respiratory/digestive, C78)	0.0284868	1	TTNT
Sec. malignancies (respiratory/digestive, C78)	0.0579081	1	TTNT
Sec. malignancies (respiratory/digestive, C78)	0.0311177	1	TTNT
Sec. malignancies (respiratory/digestive, C78)	0.0413943	1	TTNT
Sec. malignancies (respiratory/digestive, C78)	0.0890267	1	TTNT
Sec. malignancies (respiratory/digestive, C78)	0.0255121	1	TTNT
Sec. malignancies (respiratory/digestive, C78)	0.0907699	1	TTNT
Sec. malignancies (respiratory/digestive, C78)	0.0253575	1	TTNT
Sec. malignancies (respiratory/digestive, C78)	0.0283037	1	TTNT
Sec. malignancies (respiratory/digestive, C78)	0.0159196	1	TTNT
Sec. malignancies (respiratory/digestive, C78)	0.0770352	1	TTNT
Sec. malignancies (respiratory/digestive, C78)	0.0326989	1	TTNT
Sec. malignancies (respiratory/digestive, C78)	0.11689	1	TTNT
Sec. malignancies (respiratory/digestive, C78)	0.122293	1	TTNT
Sec. malignancies (respiratory/digestive, C78)	0.0197619	1	TTNT
Sec. malignancies (respiratory/digestive, C78)	0.028099	1	TTNT
Sec. malignancies (respiratory/digestive, C78)	0.110479	1	TTNT
Sec. malignancies (respiratory/digestive, C78)	0.0533151	1	TTNT
Sec. malignancies (respiratory/digestive, C78)	0.087365	1	TTNT
Sec. malignancies (respiratory/digestive, C78)	0.0823235	1	TTNT
Sec. malignancies (respiratory/digestive, C78)	0.0153207	1	TTNT
Sec. malignancies (respiratory/digestive, C78)	0.0133904	1	TTNT
Sec. malignancies (respiratory/digestive, C78)	0.00621002	1	TTNT
Sec. malignancies (respiratory/digestive, C78)	0.0311884	1	TTNT
Sec. malignancies (respiratory/digestive, C78)	0.0424608	1	TTNT
Sec. malignancies (respiratory/digestive, C78)	0.0343661	1	TTNT
Sec. malignancies (respiratory/digestive, C78)	0.119869	1	TTNT
Sec. malignancies (respiratory/digestive, C78)	0.0383847	1	TTNT
Sec. malignancies (respiratory/digestive, C78)	0.0695736	1	TTNT
Sec. malignancies (respiratory/digestive, C78)	0.086135	1	TTNT
Sec. malignancies (respiratory/digestive, C78)	0.0304548	1	TTNT
Sec. malignancies (respiratory/digestive, C78)	0.021862	1	TTNT
Sec. malignancies (respiratory/digestive, C78)	0.0369978	1	TTNT
Sec. malignancies (respiratory/digestive, C78)	0.162712	1	TTNT
Sec. malignancies (respiratory/digestive, C78)	0.0181687	1	TTNT
Sec. malignancies (respiratory/digestive, C78)	0.0156094	1	TTNT
Sec. malignancies (respiratory/digestive, C78)	0.0650135	1	TTNT
Sec. malignancies (respiratory/digestive, C78)	0.0330138	1	TTNT
Sec. malignancies (respiratory/digestive, C78)	0.0222911	1	TTNT
Sec. malignancies (respiratory/digestive, C78)	0.0182227	1	TTNT
Sec. malignancies (respiratory/digestive, C78)	0.0610361	1	TTNT
Sec. malignancies (respiratory/digestive, C78)	0.0215958	1	TTNT
Sec. malignancies (respiratory/digestive, C78)	0.0761268	1	TTNT
Sec. malignancies (respiratory/digestive, C78)	0.0552356	1	TTNT
Sec. malignancies (respiratory/digestive, C78)	0.0545795	1	TTNT
Sec. malignancies (respiratory/digestive, C78)	0.0525815	1	TTNT
Sec. malignancies (respiratory/digestive, C78)	0.0603812	1	TTNT
Sec. malignancies (respiratory/digestive, C78)	0.0287307	1	TTNT
Sec. malignancies (respiratory/digestive, C78)	0.0488434	1	TTNT
Sec. malignancies (respiratory/digestive, C78)	0.0473581	1	TTNT
Sec. malignancies (respiratory/digestive, C78)	0.0460069	1	TTNT
Sec. malignancies (respiratory/digestive, C78)	0.0574385	1	TTNT
Sec. malignancies (respiratory/digestive, C78)	0.0367863	1	TTNT
Sec. malignancies (respiratory/digestive, C78)	0.0408316	1	TTNT
Sec. malignancies (respiratory/digestive, C78)	0.0391153	1	TTNT
Sec. malignancies (respiratory/digestive, C78)	0.0798329	1	TTNT
Sec. malignancies (respiratory/digestive, C78)	0.0539178	1	TTNT
Sec. malignancies (respiratory/digestive, C78)	0.0457192	1	TTNT
Sec. malignancies (respiratory/digestive, C78)	0.0323259	1	TTNT
Sec. malignancies (respiratory/digestive, C78)	0.0370226	1	TTNT
Sec. malignancies (respiratory/digestive, C78)	0.0521454	1	TTNT
Sec. malignancies (respiratory/digestive, C78)	0.0473039	1	TTNT
Sec. malignancies (respiratory/digestive, C78)	0.0441928	1	TTNT
Sec. malignancies (respiratory/digestive, C78)	0.0253028	1	TTNT
Sec. malignancies (respiratory/digestive, C78)	0.0108232	1	TTNT
Sec. malignancies (respiratory/digestive, C78)	0.0458833	1	TTNT
Sec. malignancies (respiratory/digestive, C78)	0.0621928	1	TTNT
Sec. malignancies (respiratory/digestive, C78)	0.0173608	1	TTNT
Sec. malignancies (respiratory/digestive, C78)	0.0591041	1	TTNT
Sec. malignancies (respiratory/digestive, C78)	0.0466167	1	TTNT
Sec. malignancies (respiratory/digestive, C78)	0.0522259	1	TTNT
Sec. malignancies (respiratory/digestive, C78)	0.0522198	1	TTNT
Sec. malignancies (respiratory/digestive, C78)	0.0963727	1	TTNT
Sec. malignancies (respiratory/digestive, C78)	0.0212724	1	TTNT
Sec. malignancies (respiratory/digestive, C78)	0.0638974	1	TTNT
Sec. malignancies (respiratory/digestive, C78)	0.0504472	1	TTNT
Sec. malignancies (respiratory/digestive, C78)	0.00664825	1	TTNT
Sec. malignancies (respiratory/digestive, C78)	0.0246898	1	TTNT
Sec. malignancies (respiratory/digestive, C78)	0.043271	1	TTNT
Sec. malignancies (respiratory/digestive, C78)	0.0286193	1	TTNT
Sec. malignancies (respiratory/digestive, C78)	0.00792496	1	TTNT
Sec. malignancies (respiratory/digestive, C78)	0.0747023	1	TTNT
Sec. malignancies (respiratory/digestive, C78)	0.0165442	1	TTNT
Sec. malignancies (respiratory/digestive, C78)	0.0284909	1	TTNT
Sec. malignancies (respiratory/digestive, C78)	0.0745554	1	TTNT
Sec. malignancies (respiratory/digestive, C78)	0.0384422	1	TTNT
Sec. malignancies (respiratory/digestive, C78)	0.0407568	1	TTNT
Sec. malignancies (respiratory/digestive, C78)	0.0650011	1	TTNT
Sec. malignancies (respiratory/digestive, C78)	0.022638	1	TTNT
Sec. malignancies (respiratory/digestive, C78)	0.0466349	1	TTNT
Sec. malignancies (respiratory/digestive, C78)	0.0166165	1	TTNT
Sec. malignancies (respiratory/digestive, C78)	0.0366391	1	TTNT
Sec. malignancies (respiratory/digestive, C78)	0.0459279	1	TTNT
Sec. malignancies (respiratory/digestive, C78)	0.0300406	1	TTNT
Sec. malignancies (respiratory/digestive, C78)	0.0557316	1	TTNT
Sec. malignancies (respiratory/digestive, C78)	0.0931934	1	TTNT
Sec. malignancies (respiratory/digestive, C78)	0.00316836	1	TTNT
Sec. malignancies (respiratory/digestive, C78)	0.0537134	1	TTNT
Sec. malignancies (respiratory/digestive, C78)	0.0614966	1	TTNT
Sec. malignancies (respiratory/digestive, C78)	0.0744843	1	TTNT
Sec. malignancies (respiratory/digestive, C78)	0.0474892	1	TTNT
Sec. malignancies (respiratory/digestive, C78)	0.0573884	1	TTNT
Sec. malignancies (respiratory/digestive, C78)	0.0371563	1	TTNT
Sec. malignancies (respiratory/digestive, C78)	0.0676032	1	TTNT
Sec. malignancies (respiratory/digestive, C78)	0.0621882	1	TTNT
Sec. malignancies (respiratory/digestive, C78)	0.0259581	1	TTNT
Sec. malignancies (respiratory/digestive, C78)	0.036015	1	TTNT
Sec. malignancies (respiratory/digestive, C78)	0.0342919	1	TTNT
Sec. malignancies (respiratory/digestive, C78)	0.071084	1	TTNT
Sec. malignancies (respiratory/digestive, C78)	0.0585746	1	TTNT
Sec. malignancies (respiratory/digestive, C78)	0.0167608	1	TTNT
Sec. malignancies (respiratory/digestive, C78)	0.0158967	1	TTNT
Sec. malignancies (respiratory/digestive, C78)	0.0216984	1	TTNT
Sec. malignancies (respiratory/digestive, C78)	0.0306573	1	TTNT
Sec. malignancies (respiratory/digestive, C78)	0.0653386	1	TTNT
Sec. malignancies (respiratory/digestive, C78)	-0.000390313	1	TTNT
Sec. malignancies (respiratory/digestive, C78)	0.0777911	1	TTNT
Sec. malignancies (respiratory/digestive, C78)	0.0696314	1	TTNT
Sec. malignancies (respiratory/digestive, C78)	0.052226	1	TTNT
Sec. malignancies (respiratory/digestive, C78)	0.0345664	1	TTNT
Sec. malignancies (respiratory/digestive, C78)	0.0653933	1	TTNT
Sec. malignancies (respiratory/digestive, C78)	0.0205731	1	TTNT
Sec. malignancies (respiratory/digestive, C78)	0.0583202	1	TTNT
Sec. malignancies (respiratory/digestive, C78)	0.0400013	1	TTNT
Sec. malignancies (respiratory/digestive, C78)	0.0717683	1	TTNT
Sec. malignancies (respiratory/digestive, C78)	0.0613413	1	TTNT
Sec. malignancies (respiratory/digestive, C78)	0.0492104	1	TTNT
Sec. malignancies (respiratory/digestive, C78)	0.052141	1	TTNT
Sec. malignancies (respiratory/digestive, C78)	-0.000453862	1	TTNT
Sec. malignancies (respiratory/digestive, C78)	0.0205427	1	TTNT
Sec. malignancies (respiratory/digestive, C78)	0.0232099	1	TTNT
Sec. malignancies (respiratory/digestive, C78)	0.0690192	1	TTNT
Sec. malignancies (respiratory/digestive, C78)	0.027371	1	TTNT
Sec. malignancies (respiratory/digestive, C78)	0.0101105	1	TTNT
Sec. malignancies (respiratory/digestive, C78)	0.125003	1	TTNT
Sec. malignancies (respiratory/digestive, C78)	0.00673833	1	TTNT
Sec. malignancies (respiratory/digestive, C78)	0.0400459	1	TTNT
Sec. malignancies (respiratory/digestive, C78)	0.00723728	1	TTNT
Sec. malignancies (respiratory/digestive, C78)	0.0600191	1	TTNT
Sec. malignancies (respiratory/digestive, C78)	0.0690678	1	TTNT
Sec. malignancies (respiratory/digestive, C78)	0.0520626	1	TTNT
Sec. malignancies (respiratory/digestive, C78)	0.0535255	1	TTNT
Sec. malignancies (respiratory/digestive, C78)	0.00470388	1	TTNT
Sec. malignancies (respiratory/digestive, C78)	0.0294189	1	TTNT
Sec. malignancies (respiratory/digestive, C78)	0.0400002	1	TTNT
Sec. malignancies (respiratory/digestive, C78)	0.0876701	1	TTNT
Sec. malignancies (respiratory/digestive, C78)	0.0435064	1	TTNT
Sec. malignancies (respiratory/digestive, C78)	0.0354322	1	TTNT
Sec. malignancies (respiratory/digestive, C78)	0.0921623	1	TTNT
Sec. malignancies (respiratory/digestive, C78)	0.0328261	1	TTNT
Sec. malignancies (respiratory/digestive, C78)	0.0545643	1	TTNT
Sec. malignancies (respiratory/digestive, C78)	0.0442377	1	TTNT
Sec. malignancies (respiratory/digestive, C78)	0.0291235	1	TTNT
Sec. malignancies (respiratory/digestive, C78)	0.0205792	1	TTNT
Sec. malignancies (respiratory/digestive, C78)	0.0891777	1	TTNT
Sec. malignancies (respiratory/digestive, C78)	0.0189433	1	TTNT
Sec. malignancies (respiratory/digestive, C78)	0.0484722	1	TTNT
Sec. malignancies (respiratory/digestive, C78)	0.0829235	1	TTNT
Sec. malignancies (respiratory/digestive, C78)	0.0546892	1	TTNT
Sec. malignancies (respiratory/digestive, C78)	0.0447269	1	TTNT
Sec. malignancies (respiratory/digestive, C78)	0.00879169	1	TTNT
Sec. malignancies (respiratory/digestive, C78)	0.0638901	1	TTNT
Sec. malignancies (respiratory/digestive, C78)	0.034833	1	TTNT
Sec. malignancies (respiratory/digestive, C78)	0.0828641	1	TTNT
Sec. malignancies (respiratory/digestive, C78)	0.0299605	1	TTNT
Sec. malignancies (respiratory/digestive, C78)	0.0158673	1	TTNT
Sec. malignancies (respiratory/digestive, C78)	0.0933255	1	TTNT
Sec. malignancies (respiratory/digestive, C78)	0.0336905	1	TTNT
Sec. malignancies (respiratory/digestive, C78)	0.0586726	1	TTNT
Sec. malignancies (respiratory/digestive, C78)	0.0600469	1	TTNT
Sec. malignancies (respiratory/digestive, C78)	0.0838635	1	TTNT
Sec. malignancies (respiratory/digestive, C78)	0.0470181	1	TTNT
Sec. malignancies (respiratory/digestive, C78)	0.0168697	1	TTNT
Sec. malignancies (respiratory/digestive, C78)	0.0966597	1	TTNT
Sec. malignancies (respiratory/digestive, C78)	0.042139	1	TTNT
Sec. malignancies (respiratory/digestive, C78)	0.0260352	1	TTNT
Sec. malignancies (respiratory/digestive, C78)	0.0254767	1	TTNT
Sec. malignancies (respiratory/digestive, C78)	0.0413393	1	TTNT
Sec. malignancies (respiratory/digestive, C78)	0.03325	1	TTNT
Sec. malignancies (respiratory/digestive, C78)	0.0472571	1	TTNT
Sec. malignancies (respiratory/digestive, C78)	0.0362078	1	TTNT
Sec. malignancies (respiratory/digestive, C78)	0.0438203	1	TTNT
Sec. malignancies (respiratory/digestive, C78)	0.0329611	1	TTNT
Sec. malignancies (respiratory/digestive, C78)	0.0280278	1	TTNT
Sec. malignancies (respiratory/digestive, C78)	0.0657358	1	TTNT
Sec. malignancies (respiratory/digestive, C78)	0.0260627	1	TTNT
Sec. malignancies (respiratory/digestive, C78)	0.0441725	1	TTNT
Sec. malignancies (respiratory/digestive, C78)	0.0394227	1	TTNT
Sec. malignancies (respiratory/digestive, C78)	0.00490647	1	TTNT
Sec. malignancies (respiratory/digestive, C78)	0.000813899	1	TTNT
Sec. malignancies (respiratory/digestive, C78)	0.0239812	1	TTNT
Sec. malignancies (respiratory/digestive, C78)	0.0398929	1	TTNT
Sec. malignancies (respiratory/digestive, C78)	0.056447	1	TTNT
Sec. malignancies (respiratory/digestive, C78)	0.0518978	1	TTNT
Sec. malignancies (respiratory/digestive, C78)	0.0684276	1	TTNT
Sec. malignancies (respiratory/digestive, C78)	0.0540065	1	TTNT
Sec. malignancies (respiratory/digestive, C78)	0.0299766	1	TTNT
Sec. malignancies (respiratory/digestive, C78)	0.0345624	1	TTNT
Sec. malignancies (respiratory/digestive, C78)	0.0267018	1	TTNT
Sec. malignancies (respiratory/digestive, C78)	0.0130027	1	TTNT
Sec. malignancies (respiratory/digestive, C78)	0.00620862	1	TTNT
Sec. malignancies (respiratory/digestive, C78)	0.0453656	1	TTNT
Sec. malignancies (respiratory/digestive, C78)	0.0407414	1	TTNT
Sec. malignancies (respiratory/digestive, C78)	0.0640091	1	TTNT
Sec. malignancies (respiratory/digestive, C78)	0.0127134	1	TTNT
Sec. malignancies (respiratory/digestive, C78)	0.0184303	1	TTNT
Sec. malignancies (respiratory/digestive, C78)	0.0283969	1	TTNT
Sec. malignancies (respiratory/digestive, C78)	0.0480633	1	TTNT
Sec. malignancies (respiratory/digestive, C78)	0.055222	1	TTNT
Sec. malignancies (respiratory/digestive, C78)	0.0646643	1	TTNT
Sec. malignancies (respiratory/digestive, C78)	0.0541596	1	TTNT
Sec. malignancies (respiratory/digestive, C78)	0.0340363	1	TTNT
Sec. malignancies (respiratory/digestive, C78)	0.0508475	1	TTNT
Sec. malignancies (respiratory/digestive, C78)	0.0404024	1	TTNT
Sec. malignancies (respiratory/digestive, C78)	0.100036	1	TTNT
Sec. malignancies (respiratory/digestive, C78)	0.0241293	1	TTNT
Sec. malignancies (respiratory/digestive, C78)	0.0093201	1	TTNT
Sec. malignancies (respiratory/digestive, C78)	0.0897658	1	TTNT
Sec. malignancies (respiratory/digestive, C78)	0.0298311	1	TTNT
Sec. malignancies (respiratory/digestive, C78)	0.117537	1	TTNT
Sec. malignancies (respiratory/digestive, C78)	0.0872976	1	TTNT
Sec. malignancies (respiratory/digestive, C78)	0.0329717	1	TTNT
[truncated: 43,911 more rows]
