# Supplementary material for: Decoding pan-cancer treatment outcomes using multimodal real-world data and explainable artificial intelligence
Source: Nat Cancer. 2025 Jan 30;6(2):307–22. doi: 10.1038/s43018-024-00891-1 (PMC11864985; doi:10.1038/s43018-024-00891-1)
Supplement: Supplementary file 14 — Statistical Source Data. [file 43018_2024_891_MOESM14_ESM.xlsx]

## Sheet: Sheet1
feature_names	cancer_type	meanabsLRP
Bone (abdominal)	Biliary tract	0.0181452
Bone (abdominal)	Bladder	0.0123776
Bone (abdominal)	Breast	0.0280386
Bone (abdominal)	Colon	0.0197729
Bone (abdominal)	Esophagus	0.0133876
Bone (abdominal)	Eye	0.0201838
Bone (abdominal)	Gallbladder	0.0198869
Bone (abdominal)	Head and Neck	0.0183083
Bone (abdominal)	Heart	0.0185928
Bone (abdominal)	Kidney	0.0185981
Bone (abdominal)	Liver	0.0194444
Bone (abdominal)	Lung	0.0180236
Bone (abdominal)	Melanoma	0.017295
Bone (abdominal)	Mesothelioma	0.0187189
Bone (abdominal)	Ovary	0.0238378
Bone (abdominal)	Pancreas	0.0184778
Bone (abdominal)	Prostate	0.0179526
Bone (abdominal)	Rectosigmoid junction	0.0157846
Bone (abdominal)	Rectum	0.015358
Bone (abdominal)	Sarcoma	0.0200452
Bone (abdominal)	Skin (C44)	0.0132623
Bone (abdominal)	Stomach	0.0157387
Bone (abdominal)	Testis	0.021096
Bone (abdominal)	Uterus	0.0254183
IMAT (abdominal)	Biliary tract	0.020935
IMAT (abdominal)	Bladder	0.0134982
IMAT (abdominal)	Breast	0.01917
IMAT (abdominal)	Colon	0.0181169
IMAT (abdominal)	Esophagus	0.0193813
IMAT (abdominal)	Eye	0.0163514
IMAT (abdominal)	Gallbladder	0.0188837
IMAT (abdominal)	Head and Neck	0.0235569
IMAT (abdominal)	Heart	0.023812
IMAT (abdominal)	Kidney	0.0157177
IMAT (abdominal)	Liver	0.0179665
IMAT (abdominal)	Lung	0.0184515
IMAT (abdominal)	Melanoma	0.0184948
IMAT (abdominal)	Mesothelioma	0.013623
IMAT (abdominal)	Ovary	0.0231672
IMAT (abdominal)	Pancreas	0.0171341
IMAT (abdominal)	Prostate	0.0163995
IMAT (abdominal)	Rectosigmoid junction	0.0159284
IMAT (abdominal)	Rectum	0.0156918
IMAT (abdominal)	Sarcoma	0.0228275
IMAT (abdominal)	Skin (C44)	0.0186953
IMAT (abdominal)	Stomach	0.019416
IMAT (abdominal)	Testis	0.0262027
IMAT (abdominal)	Uterus	0.0157342
Muscle (abdominal)	Biliary tract	0.0202041
Muscle (abdominal)	Bladder	0.0201457
Muscle (abdominal)	Breast	0.0296156
Muscle (abdominal)	Colon	0.0222196
Muscle (abdominal)	Esophagus	0.0205485
Muscle (abdominal)	Eye	0.0240604
Muscle (abdominal)	Gallbladder	0.0447817
Muscle (abdominal)	Head and Neck	0.0267248
Muscle (abdominal)	Heart	0.0211039
Muscle (abdominal)	Kidney	0.0176263
Muscle (abdominal)	Liver	0.0225431
Muscle (abdominal)	Lung	0.0214926
Muscle (abdominal)	Melanoma	0.0212407
Muscle (abdominal)	Mesothelioma	0.0198479
Muscle (abdominal)	Ovary	0.0307054
Muscle (abdominal)	Pancreas	0.0223294
Muscle (abdominal)	Prostate	0.0183961
Muscle (abdominal)	Rectosigmoid junction	0.0165406
Muscle (abdominal)	Rectum	0.0190579
Muscle (abdominal)	Sarcoma	0.0226791
Muscle (abdominal)	Skin (C44)	0.0161864
Muscle (abdominal)	Stomach	0.0187583
Muscle (abdominal)	Testis	0.0441042
Muscle (abdominal)	Uterus	0.0305362
SAT (abdominal)	Biliary tract	0.0215496
SAT (abdominal)	Bladder	0.021768
SAT (abdominal)	Breast	0.0222439
SAT (abdominal)	Colon	0.0202251
SAT (abdominal)	Esophagus	0.022344
SAT (abdominal)	Eye	0.0225284
SAT (abdominal)	Gallbladder	0.0171824
SAT (abdominal)	Head and Neck	0.0235941
SAT (abdominal)	Heart	0.0255662
SAT (abdominal)	Kidney	0.023599
SAT (abdominal)	Liver	0.0232054
SAT (abdominal)	Lung	0.0198219
SAT (abdominal)	Melanoma	0.0222646
SAT (abdominal)	Mesothelioma	0.0179575
SAT (abdominal)	Ovary	0.0217923
SAT (abdominal)	Pancreas	0.0228174
SAT (abdominal)	Prostate	0.0273176
SAT (abdominal)	Rectosigmoid junction	0.0152692
SAT (abdominal)	Rectum	0.0175573
SAT (abdominal)	Sarcoma	0.0186476
SAT (abdominal)	Skin (C44)	0.0236
SAT (abdominal)	Stomach	0.0199602
SAT (abdominal)	Testis	0.0265914
SAT (abdominal)	Uterus	0.0224119
TAT (abdominal)	Biliary tract	0.0267563
TAT (abdominal)	Bladder	0.0235799
TAT (abdominal)	Breast	0.0192797
TAT (abdominal)	Colon	0.0208278
TAT (abdominal)	Esophagus	0.0229931
TAT (abdominal)	Eye	0.0213366
TAT (abdominal)	Gallbladder	0.0185416
TAT (abdominal)	Head and Neck	0.023885
TAT (abdominal)	Heart	0.0196624
TAT (abdominal)	Kidney	0.0237494
TAT (abdominal)	Liver	0.0228059
TAT (abdominal)	Lung	0.0176815
TAT (abdominal)	Melanoma	0.01719
TAT (abdominal)	Mesothelioma	0.0134158
TAT (abdominal)	Ovary	0.0229121
TAT (abdominal)	Pancreas	0.0219322
TAT (abdominal)	Prostate	0.0281576
TAT (abdominal)	Rectosigmoid junction	0.0160247
TAT (abdominal)	Rectum	0.0191106
TAT (abdominal)	Sarcoma	0.0197713
TAT (abdominal)	Skin (C44)	0.0207515
TAT (abdominal)	Stomach	0.0210903
TAT (abdominal)	Testis	0.0306307
TAT (abdominal)	Uterus	0.0209536
VAT (abdominal)	Biliary tract	0.0161624
VAT (abdominal)	Bladder	0.0135209
VAT (abdominal)	Breast	0.0208453
VAT (abdominal)	Colon	0.0196783
VAT (abdominal)	Esophagus	0.0207897
VAT (abdominal)	Eye	0.0172197
VAT (abdominal)	Gallbladder	0.0160708
VAT (abdominal)	Head and Neck	0.0195026
VAT (abdominal)	Heart	0.0172811
VAT (abdominal)	Kidney	0.018359
VAT (abdominal)	Liver	0.0172995
VAT (abdominal)	Lung	0.0199428
VAT (abdominal)	Melanoma	0.0193768
VAT (abdominal)	Mesothelioma	0.0156798
VAT (abdominal)	Ovary	0.0328482
VAT (abdominal)	Pancreas	0.0190495
VAT (abdominal)	Prostate	0.0209982
VAT (abdominal)	Rectosigmoid junction	0.0190637
VAT (abdominal)	Rectum	0.018564
VAT (abdominal)	Sarcoma	0.0238189
VAT (abdominal)	Skin (C44)	0.0183521
VAT (abdominal)	Stomach	0.0201497
VAT (abdominal)	Testis	0.0262558
VAT (abdominal)	Uterus	0.0267077
ECOG	Brain	0.0327699
ECOG	Breast	0.0514859
ECOG	Colon	0.0427043
ECOG	Esophagus	0.0248067
ECOG	Head and Neck	0.0456522
ECOG	Kidney	0.0497496
ECOG	Liver	0.070528
ECOG	Lung	0.0354469
ECOG	Melanoma	0.0247053
ECOG	Mesothelioma	0.028601
ECOG	Pancreas	0.0903326
ECOG	Prostate	0.0835603
ECOG	Rectum	0.0458772
ECOG	Sarcoma	0.0508267
ECOG	Skin (C44)	0.0395245
ECOG	Stomach	0.0255207
Art. oxygen sat.	Bladder	0.0445639
Art. oxygen sat.	Brain	0.0333463
Art. oxygen sat.	Breast	0.0474991
Art. oxygen sat.	Colon	0.0472776
Art. oxygen sat.	Esophagus	0.047906
Art. oxygen sat.	Eye	0.040382
Art. oxygen sat.	Head and Neck	0.0462887
Art. oxygen sat.	Kidney	0.0573054
Art. oxygen sat.	Liver	0.0540114
Art. oxygen sat.	Lung	0.050411
Art. oxygen sat.	Melanoma	0.0433184
Art. oxygen sat.	Mesothelioma	0.0583885
Art. oxygen sat.	Pancreas	0.0561858
Art. oxygen sat.	Prostate	0.0370746
Art. oxygen sat.	Rectum	0.0514895
Art. oxygen sat.	Sarcoma	0.0448689
Art. oxygen sat.	Skin (C44)	0.0484038
Art. oxygen sat.	Stomach	0.0428114
Art. oxygen sat.	Testis	0.0461015
Art. oxygen sat.	Uterus	0.0517344
AFP	Colon	0.0281137
AFP	Esophagus	0.0205547
AFP	Head and Neck	0.0259906
AFP	Liver	0.0369914
AFP	Lung	0.0162086
AFP	Mesothelioma	0.0124333
AFP	Pancreas	0.0186564
AFP	Sarcoma	0.0167041
AFP	Stomach	0.0210135
AFP	Testis	0.0400645
Albumin	Biliary tract	0.0390729
Albumin	Bladder	0.0458777
Albumin	Brain	0.0328806
Albumin	Breast	0.0373081
Albumin	Colon	0.0340288
Albumin	Esophagus	0.0339048
Albumin	Eye	0.0246975
Albumin	Gallbladder	0.0421054
Albumin	Head and Neck	0.0376757
Albumin	Heart	0.0388147
Albumin	Kidney	0.0346138
Albumin	Liver	0.0526358
Albumin	Lung	0.0335051
Albumin	Melanoma	0.0418084
Albumin	Mesothelioma	0.0374783
Albumin	Ovary	0.0623055
Albumin	Pancreas	0.0429753
Albumin	Prostate	0.0366125
Albumin	Rectosigmoid junction	0.0492434
Albumin	Rectum	0.0313184
Albumin	Sarcoma	0.0352576
Albumin	Skin (C44)	0.0366335
Albumin	Small intestine	0.0349084
Albumin	Stomach	0.0335837
Albumin	Testis	0.0456727
Albumin	Thyroid gland	0.0305965
Albumin	Uterus	0.0393147
Bilirubin (total)	Anus	0.0129754
Bilirubin (total)	Biliary tract	0.0213845
Bilirubin (total)	Bladder	0.0164846
Bilirubin (total)	Brain	0.0168862
Bilirubin (total)	Breast	0.0195357
Bilirubin (total)	Colon	0.0163169
Bilirubin (total)	Esophagus	0.0141299
Bilirubin (total)	Eye	0.0177732
Bilirubin (total)	Gallbladder	0.0200022
Bilirubin (total)	Head and Neck	0.0137584
Bilirubin (total)	Heart	0.0134365
Bilirubin (total)	Kidney	0.0173988
Bilirubin (total)	Liver	0.0358497
Bilirubin (total)	Lung	0.0150626
Bilirubin (total)	Melanoma	0.016019
Bilirubin (total)	Mesothelioma	0.0193532
Bilirubin (total)	Other digestive organs	0.0138443
Bilirubin (total)	Other endocrine gland	0.0162877
Bilirubin (total)	Ovary	0.0190833
Bilirubin (total)	Pancreas	0.0259444
Bilirubin (total)	Prostate	0.0190776
Bilirubin (total)	Rectosigmoid junction	0.0206169
Bilirubin (total)	Rectum	0.0149764
Bilirubin (total)	Sarcoma	0.01367
Bilirubin (total)	Skin (C44)	0.0175796
Bilirubin (total)	Small intestine	0.0123646
Bilirubin (total)	Stomach	0.0156342
Bilirubin (total)	Testis	0.0183739
Bilirubin (total)	Thyroid gland	0.0183134
Bilirubin (total)	Urethra	0.0146249
Bilirubin (total)	Uterus	0.014874
Bilirubin (total)	Vulva	0.0156018
CA125	Breast	0.0296225
CA125	Colon	0.0201328
CA125	Esophagus	0.0277457
CA125	Head and Neck	0.024873
CA125	Liver	0.0254075
CA125	Lung	0.0326368
CA125	Mesothelioma	0.0293499
CA125	Ovary	0.0335073
CA125	Pancreas	0.04918
CA125	Rectum	0.0216849
CA125	Sarcoma	0.0182614
CA125	Stomach	0.0213049
CA125	Uterus	0.0335169
CA15-3	Breast	0.0400311
CA15-3	Colon	0.019939
CA15-3	Esophagus	0.0206701
CA15-3	Head and Neck	0.0158052
CA15-3	Liver	0.0188766
CA15-3	Lung	0.0180224
CA15-3	Mesothelioma	0.0199749
CA15-3	Ovary	0.0215864
CA15-3	Pancreas	0.0244941
CA15-3	Sarcoma	0.0175378
CA15-3	Stomach	0.0138496
CA15-3	Uterus	0.0213934
CA19-9	Biliary tract	0.046688
CA19-9	Breast	0.0188144
CA19-9	Colon	0.0161605
CA19-9	Esophagus	0.0140375
CA19-9	Gallbladder	0.0291804
CA19-9	Head and Neck	0.0153014
CA19-9	Heart	0.0127928
CA19-9	Kidney	0.0159784
CA19-9	Liver	0.0253236
CA19-9	Lung	0.0135044
CA19-9	Mesothelioma	0.0122157
CA19-9	Ovary	0.0191832
CA19-9	Pancreas	0.0326011
CA19-9	Rectosigmoid junction	0.0247623
CA19-9	Rectum	0.0150122
CA19-9	Sarcoma	0.0140602
CA19-9	Skin (C44)	0.0138297
CA19-9	Small intestine	0.0640391
CA19-9	Stomach	0.0172899
CA19-9	Uterus	0.0169318
CEA	Anus	0.0136782
CEA	Biliary tract	0.0153612
CEA	Bladder	0.0227499
CEA	Breast	0.0174616
CEA	Colon	0.0208902
CEA	Esophagus	0.0189173
CEA	Gallbladder	0.0147671
CEA	Head and Neck	0.0168746
CEA	Heart	0.0131104
CEA	Kidney	0.0102347
CEA	Liver	0.0165441
CEA	Lung	0.0179503
CEA	Mesothelioma	0.0132845
CEA	Ovary	0.0167609
CEA	Pancreas	0.0159799
CEA	Prostate	0.0134835
CEA	Rectosigmoid junction	0.0484442
CEA	Rectum	0.0205091
CEA	Sarcoma	0.0180283
CEA	Skin (C44)	0.0171848
CEA	Small intestine	0.0106258
CEA	Stomach	0.0192496
CEA	Thyroid gland	0.0205346
CEA	Uterus	0.0195715
CRP	Anus	0.0558241
CRP	Biliary tract	0.0410472
CRP	Bladder	0.0558444
CRP	Brain	0.0291909
CRP	Breast	0.0404557
CRP	Colon	0.0474212
CRP	Esophagus	0.0489638
CRP	Eye	0.0359541
CRP	Gallbladder	0.0570462
CRP	Head and Neck	0.0485553
CRP	Heart	0.0486934
CRP	Kidney	0.0559523
CRP	Liver	0.0442059
CRP	Lung	0.0415325
CRP	Melanoma	0.0368581
CRP	Mesothelioma	0.0426972
CRP	Other endocrine gland	0.0368024
CRP	Ovary	0.0531219
CRP	Pancreas	0.0508706
CRP	Prostate	0.0598605
CRP	Rectosigmoid junction	0.0541129
CRP	Rectum	0.0482313
CRP	Sarcoma	0.0455552
CRP	Skin (C44)	0.0470439
CRP	Small intestine	0.0328143
CRP	Stomach	0.04703
CRP	Testis	0.0509036
CRP	Thyroid gland	0.059039
CRP	Urethra	0.0772449
CRP	Uterus	0.0526289
CRP	Vulva	0.036357
HbA1c	Brain	0.0240941
HbA1c	Breast	0.030391
HbA1c	Liver	0.0458357
HbA1c	Lung	0.0317205
HbA1c	Melanoma	0.0401876
HbA1c	Pancreas	0.0327927
HbA1c	Sarcoma	0.0205447
HbA1c	Skin (C44)	0.030646
MCH	Anus	0.0160247
MCH	Biliary tract	0.0170288
MCH	Bladder	0.0195512
MCH	Brain	0.0160325
MCH	Breast	0.0168428
MCH	Colon	0.0190307
MCH	Esophagus	0.015971
MCH	Eye	0.0134233
MCH	Gallbladder	0.0168441
MCH	Head and Neck	0.0140981
MCH	Heart	0.0157919
MCH	Kidney	0.0234355
MCH	Liver	0.0205306
MCH	Lung	0.0143412
MCH	Melanoma	0.01332
MCH	Mesothelioma	0.0189123
MCH	Other digestive organs	0.0174981
MCH	Other endocrine gland	0.0155094
MCH	Ovary	0.0185302
MCH	Pancreas	0.0132732
MCH	Prostate	0.0169511
MCH	Rectosigmoid junction	0.0175356
MCH	Rectum	0.0158436
MCH	Sarcoma	0.0156378
MCH	Skin (C44)	0.0175057
MCH	Small intestine	0.0203743
MCH	Stomach	0.0190075
MCH	Testis	0.0173118
MCH	Thymus	0.0170655
MCH	Thyroid gland	0.0176091
MCH	Urethra	0.0187533
MCH	Uterus	0.0187459
MCH	Vulva	0.0164245
NSE	Breast	0.0225652
NSE	Colon	0.0140774
NSE	Esophagus	0.016835
NSE	Eye	0.018246
NSE	Head and Neck	0.0166274
NSE	Heart	0.0272494
NSE	Liver	0.0346767
NSE	Lung	0.0182624
NSE	Mesothelioma	0.0220812
NSE	Pancreas	0.0188418
NSE	Prostate	0.0220019
NSE	Rectum	0.0142175
NSE	Sarcoma	0.0198758
NSE	Stomach	0.013657
NSE	Uterus	0.0246807
PSA	Bladder	0.0169206
PSA	Esophagus	0.0162784
PSA	Head and Neck	0.0196744
PSA	Lung	0.013958
PSA	Prostate	0.0428821
PSA	Rectum	0.0170209
PSA	Sarcoma	0.0148086
PSA	Stomach	0.015488
PSA	Testis	0.0239725
SCC	Breast	0.0184928
SCC	Colon	0.0120117
SCC	Esophagus	0.0181223
SCC	Head and Neck	0.0228341
SCC	Liver	0.0226178
SCC	Lung	0.0194506
SCC	Mesothelioma	0.0161509
SCC	Pancreas	0.0147038
SCC	Sarcoma	0.0229566
SCC	Stomach	0.0268924
SCC	Uterus	0.0433277
Prothrombin time	Anus	0.0376294
Prothrombin time	Biliary tract	0.0283822
Prothrombin time	Bladder	0.0348392
Prothrombin time	Brain	0.0196231
Prothrombin time	Breast	0.0297923
Prothrombin time	Colon	0.0331758
Prothrombin time	Esophagus	0.0294943
Prothrombin time	Eye	0.0237308
Prothrombin time	Gallbladder	0.0223384
Prothrombin time	Head and Neck	0.0311568
Prothrombin time	Heart	0.0358125
Prothrombin time	Kidney	0.0297839
Prothrombin time	Liver	0.0321277
Prothrombin time	Lung	0.0316174
Prothrombin time	Melanoma	0.03309
Prothrombin time	Mesothelioma	0.0296889
Prothrombin time	Other endocrine gland	0.0285845
Prothrombin time	Ovary	0.0229072
Prothrombin time	Pancreas	0.0335616
Prothrombin time	Prostate	0.033896
Prothrombin time	Rectosigmoid junction	0.0323404
Prothrombin time	Rectum	0.0336692
Prothrombin time	Sarcoma	0.0267675
Prothrombin time	Skin (C44)	0.029102
Prothrombin time	Small intestine	0.0293667
Prothrombin time	Stomach	0.0359691
Prothrombin time	Testis	0.0312566
Prothrombin time	Thyroid gland	0.0303556
Prothrombin time	Urethra	0.0418406
Prothrombin time	Uterus	0.0249818
Alkaline phosphatase	Anus	0.0355736
Alkaline phosphatase	Biliary tract	0.0341965
Alkaline phosphatase	Bladder	0.0317142
Alkaline phosphatase	Brain	0.0277945
Alkaline phosphatase	Breast	0.0411561
Alkaline phosphatase	Colon	0.0363809
Alkaline phosphatase	Esophagus	0.0303707
Alkaline phosphatase	Eye	0.0337445
Alkaline phosphatase	Gallbladder	0.0363545
Alkaline phosphatase	Head and Neck	0.0267019
Alkaline phosphatase	Heart	0.0301554
Alkaline phosphatase	Kidney	0.0300195
Alkaline phosphatase	Liver	0.0379597
Alkaline phosphatase	Lung	0.0252896
Alkaline phosphatase	Melanoma	0.0327991
Alkaline phosphatase	Mesothelioma	0.0215007
Alkaline phosphatase	Other digestive organs	0.0357106
Alkaline phosphatase	Other endocrine gland	0.0470598
Alkaline phosphatase	Ovary	0.0328731
Alkaline phosphatase	Pancreas	0.0342636
Alkaline phosphatase	Prostate	0.0468199
Alkaline phosphatase	Rectosigmoid junction	0.0265275
Alkaline phosphatase	Rectum	0.0377507
Alkaline phosphatase	Sarcoma	0.0325483
Alkaline phosphatase	Skin (C44)	0.0287215
Alkaline phosphatase	Small intestine	0.0339619
Alkaline phosphatase	Stomach	0.0348699
Alkaline phosphatase	Testis	0.041568
Alkaline phosphatase	Thyroid gland	0.0255516
Alkaline phosphatase	Urethra	0.047265
Alkaline phosphatase	Uterus	0.0293394
Alkaline phosphatase	Vulva	0.0301875
FT3	Bladder	0.0294996
FT3	Brain	0.0422158
FT3	Breast	0.0339036
FT3	Colon	0.0429789
FT3	Esophagus	0.0326026
FT3	Eye	0.0282445
FT3	Head and Neck	0.0349431
FT3	Kidney	0.0317288
FT3	Liver	0.0487677
FT3	Lung	0.0327105
FT3	Melanoma	0.0309927
FT3	Mesothelioma	0.0308017
FT3	Pancreas	0.0338974
FT3	Prostate	0.0305786
FT3	Rectum	0.0249757
FT3	Sarcoma	0.0317458
FT3	Skin (C44)	0.0376759
FT3	Stomach	0.0310981
FT3	Testis	0.0419412
FT3	Thyroid gland	0.0599848
FT3	Uterus	0.0360827
FT4	Biliary tract	0.0330268
FT4	Bladder	0.0174985
FT4	Brain	0.0389898
FT4	Breast	0.0234828
FT4	Colon	0.0222912
FT4	Esophagus	0.0252943
FT4	Eye	0.0221738
FT4	Head and Neck	0.0237699
FT4	Heart	0.0189317
FT4	Kidney	0.0256553
FT4	Liver	0.0265845
FT4	Lung	0.0216422
FT4	Melanoma	0.0310547
FT4	Mesothelioma	0.0221685
FT4	Pancreas	0.0268993
FT4	Prostate	0.0240586
FT4	Rectum	0.0206311
FT4	Sarcoma	0.01838
FT4	Skin (C44)	0.0257762
FT4	Stomach	0.0241795
FT4	Testis	0.0219026
FT4	Thyroid gland	0.0378859
FT4	Uterus	0.0207146
pCO2	Biliary tract	0.020133
pCO2	Bladder	0.0252602
pCO2	Brain	0.0280191
pCO2	Breast	0.0413853
pCO2	Colon	0.0317445
pCO2	Esophagus	0.0325043
pCO2	Head and Neck	0.0216786
pCO2	Heart	0.0393646
pCO2	Kidney	0.0371629
pCO2	Liver	0.0357824
pCO2	Lung	0.0289039
pCO2	Mesothelioma	0.026179
pCO2	Pancreas	0.0265516
pCO2	Rectum	0.0330308
pCO2	Sarcoma	0.0292477
pCO2	Skin (C44)	0.0313257
pCO2	Small intestine	0.0536707
pCO2	Stomach	0.0296918
pCO2	Testis	0.0304098
pCO2	Uterus	0.0209645
Other metastasis	Biliary tract	0.0126439
Other metastasis	Bladder	0.0154286
Other metastasis	Breast	0.017455
Other metastasis	Colon	0.0165987
Other metastasis	Esophagus	0.0134275
Other metastasis	Eye	0.0190766
Other metastasis	Gallbladder	0.019498
Other metastasis	Head and Neck	0.0127312
Other metastasis	Heart	0.0170693
Other metastasis	Kidney	0.0216544
Other metastasis	Liver	0.0158749
Other metastasis	Lung	0.0172014
Other metastasis	Melanoma	0.023404
Other metastasis	Mesothelioma	0.0104265
Other metastasis	Pancreas	0.0125004
Other metastasis	Prostate	0.0156089
Other metastasis	Rectosigmoid junction	0.0158179
Other metastasis	Rectum	0.0123923
Other metastasis	Sarcoma	0.0186073
Other metastasis	Skin (C44)	0.0227148
Other metastasis	Small intestine	0.0121802
Other metastasis	Stomach	0.0155556
Other metastasis	Testis	0.0181833
Other metastasis	Thyroid gland	0.0197636
Other metastasis	Urethra	0.0153215
Other metastasis	Uterus	0.0148597
Lymph node metastasis	Biliary tract	0.0131538
Lymph node metastasis	Bladder	0.0131427
Lymph node metastasis	Breast	0.0124457
Lymph node metastasis	Colon	0.0125071
Lymph node metastasis	Esophagus	0.0173248
Lymph node metastasis	Eye	0.0141633
Lymph node metastasis	Gallbladder	0.0143046
Lymph node metastasis	Head and Neck	0.0112379
Lymph node metastasis	Heart	0.00743522
Lymph node metastasis	Kidney	0.0179753
Lymph node metastasis	Liver	0.0133909
Lymph node metastasis	Lung	0.0110981
Lymph node metastasis	Melanoma	0.021124
Lymph node metastasis	Mesothelioma	0.0125287
Lymph node metastasis	Pancreas	0.0109103
Lymph node metastasis	Prostate	0.0206262
Lymph node metastasis	Rectosigmoid junction	0.0120599
Lymph node metastasis	Rectum	0.0105496
Lymph node metastasis	Sarcoma	0.0110422
Lymph node metastasis	Skin (C44)	0.0185987
Lymph node metastasis	Small intestine	0.0154253
Lymph node metastasis	Stomach	0.0128673
Lymph node metastasis	Testis	0.0202253
Lymph node metastasis	Thyroid gland	0.0161005
Lymph node metastasis	Urethra	0.0192967
Lymph node metastasis	Uterus	0.0138014
Brain metastasis	Biliary tract	0.0126504
Brain metastasis	Bladder	0.0118724
Brain metastasis	Breast	0.013444
Brain metastasis	Colon	0.010128
Brain metastasis	Esophagus	0.00980201
Brain metastasis	Eye	0.0115558
Brain metastasis	Gallbladder	0.0095589
Brain metastasis	Head and Neck	0.00893382
Brain metastasis	Heart	0.00851351
Brain metastasis	Kidney	0.0114971
Brain metastasis	Liver	0.012339
Brain metastasis	Lung	0.0121715
Brain metastasis	Melanoma	0.0166802
Brain metastasis	Mesothelioma	0.0107844
Brain metastasis	Pancreas	0.00992837
Brain metastasis	Prostate	0.0119457
Brain metastasis	Rectosigmoid junction	0.0102484
Brain metastasis	Rectum	0.00971278
Brain metastasis	Sarcoma	0.010361
Brain metastasis	Skin (C44)	0.0114914
Brain metastasis	Small intestine	0.00942705
Brain metastasis	Stomach	0.0108725
Brain metastasis	Testis	0.0120221
Brain metastasis	Thyroid gland	0.0162388
Brain metastasis	Urethra	0.0126219
Brain metastasis	Uterus	0.00991767
Bone metastasis	Biliary tract	0.0116073
Bone metastasis	Bladder	0.0243963
Bone metastasis	Breast	0.0332708
Bone metastasis	Colon	0.0121011
Bone metastasis	Esophagus	0.0140977
Bone metastasis	Eye	0.0207308
Bone metastasis	Gallbladder	0.0113553
Bone metastasis	Head and Neck	0.0147903
Bone metastasis	Heart	0.013896
Bone metastasis	Kidney	0.0266145
Bone metastasis	Liver	0.0169802
Bone metastasis	Lung	0.0261547
Bone metastasis	Melanoma	0.0193493
Bone metastasis	Mesothelioma	0.0115437
Bone metastasis	Pancreas	0.0118359
Bone metastasis	Prostate	0.0318687
Bone metastasis	Rectosigmoid junction	0.0127714
Bone metastasis	Rectum	0.0138279
Bone metastasis	Sarcoma	0.0184744
Bone metastasis	Skin (C44)	0.017645
Bone metastasis	Small intestine	0.0135984
Bone metastasis	Stomach	0.0132249
Bone metastasis	Testis	0.0200738
Bone metastasis	Thyroid gland	0.039718
Bone metastasis	Urethra	0.0247205
Bone metastasis	Uterus	0.0198449
Liver metastasis	Biliary tract	0.0278459
Liver metastasis	Bladder	0.0187456
Liver metastasis	Breast	0.0234206
Liver metastasis	Colon	0.0295792
Liver metastasis	Esophagus	0.0244747
Liver metastasis	Eye	0.026219
Liver metastasis	Gallbladder	0.0291422
Liver metastasis	Head and Neck	0.013538
Liver metastasis	Heart	0.0144721
Liver metastasis	Kidney	0.0227823
Liver metastasis	Liver	0.0268201
Liver metastasis	Lung	0.0220825
Liver metastasis	Melanoma	0.0243574
Liver metastasis	Mesothelioma	0.0142326
Liver metastasis	Pancreas	0.030027
Liver metastasis	Prostate	0.0188536
Liver metastasis	Rectosigmoid junction	0.0244913
Liver metastasis	Rectum	0.0298027
Liver metastasis	Sarcoma	0.015898
Liver metastasis	Skin (C44)	0.0152611
Liver metastasis	Small intestine	0.0274382
Liver metastasis	Stomach	0.0258593
Liver metastasis	Testis	0.016859
Liver metastasis	Thyroid gland	0.0320997
Liver metastasis	Urethra	0.0191387
Liver metastasis	Uterus	0.0181214
Lung metastasis	Biliary tract	0.010967
Lung metastasis	Bladder	0.0176125
Lung metastasis	Breast	0.0160406
Lung metastasis	Colon	0.0138036
Lung metastasis	Esophagus	0.0120126
Lung metastasis	Eye	0.0123273
Lung metastasis	Gallbladder	0.011587
Lung metastasis	Head and Neck	0.0143107
Lung metastasis	Heart	0.0126584
Lung metastasis	Kidney	0.0211086
Lung metastasis	Liver	0.013883
Lung metastasis	Lung	0.0125024
Lung metastasis	Melanoma	0.0184546
Lung metastasis	Mesothelioma	0.0106866
Lung metastasis	Pancreas	0.0117568
Lung metastasis	Prostate	0.0179368
Lung metastasis	Rectosigmoid junction	0.0132321
Lung metastasis	Rectum	0.0163123
Lung metastasis	Sarcoma	0.020455
Lung metastasis	Skin (C44)	0.0135059
Lung metastasis	Small intestine	0.013662
Lung metastasis	Stomach	0.0119042
Lung metastasis	Testis	0.0205123
Lung metastasis	Thyroid gland	0.0180173
Lung metastasis	Urethra	0.0126018
Lung metastasis	Uterus	0.0184038
Adrenal metastasis	Biliary tract	0.0109212
Adrenal metastasis	Bladder	0.0125889
Adrenal metastasis	Breast	0.0147492
Adrenal metastasis	Colon	0.0106883
Adrenal metastasis	Esophagus	0.0119474
Adrenal metastasis	Eye	0.00941492
Adrenal metastasis	Gallbladder	0.0142695
Adrenal metastasis	Head and Neck	0.0120607
Adrenal metastasis	Heart	0.0115305
Adrenal metastasis	Kidney	0.0143022
Adrenal metastasis	Liver	0.0126419
Adrenal metastasis	Lung	0.0148289
Adrenal metastasis	Melanoma	0.01442
Adrenal metastasis	Mesothelioma	0.0103725
Adrenal metastasis	Pancreas	0.010523
Adrenal metastasis	Prostate	0.0127403
Adrenal metastasis	Rectosigmoid junction	0.00851524
Adrenal metastasis	Rectum	0.0103981
Adrenal metastasis	Sarcoma	0.0122852
Adrenal metastasis	Skin (C44)	0.0122024
Adrenal metastasis	Small intestine	0.0105645
Adrenal metastasis	Stomach	0.0113694
Adrenal metastasis	Testis	0.012295
Adrenal metastasis	Thyroid gland	0.0140577
Adrenal metastasis	Urethra	0.0166536
Adrenal metastasis	Uterus	0.0125568
Peritoneal metastasis	Biliary tract	0.0236131
Peritoneal metastasis	Bladder	0.0137839
Peritoneal metastasis	Breast	0.01337
Peritoneal metastasis	Colon	0.0200416
Peritoneal metastasis	Esophagus	0.0115864
Peritoneal metastasis	Eye	0.0109389
Peritoneal metastasis	Gallbladder	0.0326743
Peritoneal metastasis	Head and Neck	0.0102537
Peritoneal metastasis	Heart	0.00976992
Peritoneal metastasis	Kidney	0.0134161
Peritoneal metastasis	Liver	0.0208888
Peritoneal metastasis	Lung	0.0107652
Peritoneal metastasis	Melanoma	0.0133787
Peritoneal metastasis	Mesothelioma	0.0134094
Peritoneal metastasis	Pancreas	0.019772
Peritoneal metastasis	Prostate	0.0141182
Peritoneal metastasis	Rectosigmoid junction	0.0207909
Peritoneal metastasis	Rectum	0.0118565
Peritoneal metastasis	Sarcoma	0.0133207
Peritoneal metastasis	Skin (C44)	0.0112693
Peritoneal metastasis	Small intestine	0.0202133
Peritoneal metastasis	Stomach	0.0204572
Peritoneal metastasis	Testis	0.0152605
Peritoneal metastasis	Thyroid gland	0.0169722
Peritoneal metastasis	Urethra	0.0170445
Peritoneal metastasis	Uterus	0.0176568
Pleural metastasis	Biliary tract	0.00913394
Pleural metastasis	Bladder	0.0108798
Pleural metastasis	Breast	0.0133516
Pleural metastasis	Colon	0.00915116
Pleural metastasis	Esophagus	0.0101844
Pleural metastasis	Eye	0.0103586
Pleural metastasis	Gallbladder	0.0117229
Pleural metastasis	Head and Neck	0.0107397
Pleural metastasis	Heart	0.0156974
Pleural metastasis	Kidney	0.0118626
Pleural metastasis	Liver	0.0120774
Pleural metastasis	Lung	0.0142336
Pleural metastasis	Melanoma	0.0112544
Pleural metastasis	Mesothelioma	0.0118635
Pleural metastasis	Pancreas	0.010181
Pleural metastasis	Prostate	0.0120541
Pleural metastasis	Rectosigmoid junction	0.00963959
Pleural metastasis	Rectum	0.00768536
Pleural metastasis	Sarcoma	0.0117074
Pleural metastasis	Skin (C44)	0.00963466
Pleural metastasis	Small intestine	0.0104623
Pleural metastasis	Stomach	0.0105994
Pleural metastasis	Testis	0.0138865
Pleural metastasis	Thyroid gland	0.0191732
Pleural metastasis	Urethra	0.0154331
Pleural metastasis	Uterus	0.00860512
Pack years	Head and Neck	0.0239034
Pack years	Lung	0.017051
Pack years	Mesothelioma	0.0353018
Smoker	Head and Neck	0.0165192
Smoker	Lung	0.0148293
Smoker	Mesothelioma	0.024768
M stage	Biliary tract	0.0367935
M stage	Bladder	0.0550813
M stage	Breast	0.0587458
M stage	Colon	0.0306777
M stage	Esophagus	0.0665434
M stage	Eye	0.0216215
M stage	Gallbladder	0.0236503
M stage	Head and Neck	0.0629475
M stage	Heart	0.0677819
M stage	Kidney	0.0184141
M stage	Liver	0.0346944
M stage	Lung	0.0576772
M stage	Melanoma	0.0586923
M stage	Mesothelioma	0.0521157
M stage	Ovary	0.0219495
M stage	Pancreas	0.0408281
M stage	Prostate	0.0429718
M stage	Rectosigmoid junction	0.0132067
M stage	Rectum	0.055535
M stage	Sarcoma	0.0692064
M stage	Skin (C44)	0.0609474
M stage	Small intestine	0.0208458
M stage	Stomach	0.0650012
M stage	Testis	0.0614605
M stage	Thyroid gland	0.0212874
M stage	Urethra	0.0453138
M stage	Uterus	0.0531928
N stage	Biliary tract	0.0123222
N stage	Bladder	0.0159815
N stage	Breast	0.029162
N stage	Colon	0.0199424
N stage	Esophagus	0.0210795
N stage	Eye	0.0280578
N stage	Head and Neck	0.0251267
N stage	Heart	0.0270177
N stage	Kidney	0.0171726
N stage	Liver	0.0166227
N stage	Lung	0.0402104
N stage	Melanoma	0.0278125
N stage	Mesothelioma	0.0293813
N stage	Pancreas	0.0126109
N stage	Prostate	0.0199305
N stage	Rectum	0.0198188
N stage	Sarcoma	0.0162814
N stage	Skin (C44)	0.0223914
N stage	Stomach	0.0238373
N stage	Testis	0.0321142
N stage	Uterus	0.0199878
T stage	Biliary tract	0.038855
T stage	Bladder	0.0316229
T stage	Breast	0.0335211
T stage	Colon	0.0489436
T stage	Esophagus	0.0425432
T stage	Head and Neck	0.0447654
T stage	Heart	0.0278421
T stage	Kidney	0.0413545
T stage	Liver	0.0555088
T stage	Lung	0.0454365
T stage	Melanoma	0.0446792
T stage	Mesothelioma	0.0379217
T stage	Pancreas	0.0499915
T stage	Prostate	0.0486762
T stage	Rectum	0.0416139
T stage	Sarcoma	0.034016
T stage	Skin (C44)	0.0322426
T stage	Stomach	0.0443819
T stage	Testis	0.0263774
T stage	Uterus	0.0438682
