# Supplementary material for: Decoding pan-cancer treatment outcomes using multimodal real-world data and explainable artificial intelligence
Source: Nat Cancer. 2025 Jan 30;6(2):307–22. doi: 10.1038/s43018-024-00891-1 (PMC11864985; doi:10.1038/s43018-024-00891-1)
Supplement: Supplementary file 15 — Statistical Source Data. [file 43018_2024_891_MOESM15_ESM.xlsx]

## Sheet: RelevanceCurve
feature_names	time	value	cancer_type
CEA	1094	0.282399	Lung
NSE	1094	0.238077	Lung
PSA	1094	0.302181	Lung
CA19-9	1089	0.219066	Lung
CEA	1089	0.282385	Lung
NSE	1089	0.238277	Lung
SCC	1089	0.258685	Lung
AFP	1088	0.177302	Lung
CA125	1088	0.326523	Lung
CA15-3	1088	0.340824	Lung
CA19-9	1088	0.219042	Lung
CA72-4	1088	0.232516	Lung
CEA	1088	0.282383	Lung
NSE	1088	0.238317	Lung
SCC	1088	0.258799	Lung
AFP	1087	0.177351	Lung
CA125	1087	0.326614	Lung
CA15-3	1087	0.340775	Lung
CA19-9	1087	0.219018	Lung
CA72-4	1087	0.232541	Lung
CEA	1087	0.28238	Lung
NSE	1087	0.238357	Lung
SCC	1087	0.258914	Lung
CA125	1084	0.326891	Lung
CA72-4	1084	0.232617	Lung
CEA	1084	0.282372	Lung
NSE	1084	0.238479	Lung
SCC	1084	0.259259	Lung
CEA	1077	0.282352	Lung
CEA	1075	0.282346	Lung
NSE	1075	0.238845	Lung
AFP	1072	0.178083	Lung
CA125	1072	0.328012	Lung
CA15-3	1072	0.340031	Lung
CA19-9	1072	0.218656	Lung
CA72-4	1072	0.232923	Lung
CEA	1072	0.282337	Lung
CYFRA 21-1	1072	0.317528	Lung
NSE	1072	0.238968	Lung
PSA	1072	0.300675	Lung
SCC	1072	0.260645	Lung
EGFR mutation	1072	0.642272	Lung
KRAS mutation	1072	0.43939	Lung
TP53 mutation	1072	0.333998	Lung
PD-L1 (TPS)	1072	0.709138	Lung
CA72-4	1069	0.232999	Lung
CEA	1069	0.282329	Lung
CYFRA 21-1	1069	0.317702	Lung
NSE	1069	0.239091	Lung
SCC	1069	0.260994	Lung
CA19-9	1065	0.218486	Lung
CEA	1065	0.282317	Lung
EGFR mutation	1065	0.641815	Lung
KRAS mutation	1065	0.439371	Lung
TP53 mutation	1065	0.333844	Lung
CA125	1060	0.329161	Lung
CA19-9	1060	0.218364	Lung
CA72-4	1060	0.233229	Lung
CEA	1060	0.282302	Lung
SCC	1060	0.262047	Lung
CA125	1056	0.329549	Lung
CA19-9	1056	0.218266	Lung
CEA	1056	0.282289	Lung
CYFRA 21-1	1056	0.318459	Lung
NSE	1056	0.239632	Lung
SCC	1056	0.262517	Lung
CEA	1055	0.282286	Lung
CYFRA 21-1	1055	0.318517	Lung
NSE	1046	0.240053	Lung
CA125	1044	0.330733	Lung
CA15-3	1044	0.338615	Lung
CA19-9	1044	0.21797	Lung
CA72-4	1044	0.23364	Lung
CEA	1044	0.282252	Lung
CEA	1044	0.282252	Lung
CYFRA 21-1	1044	0.319161	Lung
NSE	1044	0.240138	Lung
SCC	1044	0.263939	Lung
SCC	1044	0.263939	Lung
CEA	1039	0.282235	Lung
SCC	1039	0.264535	Lung
CEA	1036	0.282226	Lung
SCC	1036	0.264894	Lung
AFP	1027	0.180291	Lung
CA125	1027	0.332454	Lung
CA15-3	1027	0.337736	Lung
CA19-9	1027	0.217547	Lung
CA72-4	1027	0.234078	Lung
CEA	1027	0.282195	Lung
NSE	1027	0.240869	Lung
SCC	1027	0.265977	Lung
AFP	1026	0.18034	Lung
CA125	1026	0.332557	Lung
CA15-3	1026	0.337684	Lung
CA19-9	1026	0.217522	Lung
CA72-4	1026	0.234104	Lung
CEA	1026	0.282192	Lung
NSE	1026	0.240912	Lung
SCC	1026	0.266098	Lung
CEA	1021	0.282175	Lung
NSE	1021	0.24113	Lung
CA125	1014	0.333807	Lung
CA19-9	1014	0.21722	Lung
CEA	1014	0.28215	Lung
CYFRA 21-1	1014	0.320932	Lung
NSE	1014	0.241438	Lung
SCC	1014	0.267556	Lung
CEA	1002	0.282107	Lung
CYFRA 21-1	1002	0.321648	Lung
NSE	1002	0.241971	Lung
EGFR mutation	1002	0.637586	Lung
KRAS mutation	1002	0.439275	Lung
TP53 mutation	1002	0.332177	Lung
PD-L1 (TPS)	1002	0.702359	Lung
CEA	996	0.282084	Lung
CYFRA 21-1	996	0.322007	Lung
NSE	996	0.24224	Lung
SCC	996	0.269771	Lung
CA125	992	0.336167	Lung
CA15-3	992	0.335882	Lung
CEA	992	0.282069	Lung
CYFRA 21-1	992	0.322248	Lung
NSE	992	0.242421	Lung
SCC	992	0.270268	Lung
CEA	992	0.282069	Lung
NSE	992	0.242421	Lung
PSA	992	0.294554	Lung
SCC	992	0.270268	Lung
AFP	989	0.182166	Lung
CA125	989	0.336496	Lung
CA15-3	989	0.335721	Lung
CA19-9	989	0.216582	Lung
CA72-4	989	0.235065	Lung
CEA	989	0.282058	Lung
CYFRA 21-1	989	0.322428	Lung
NSE	989	0.242557	Lung
SCC	989	0.270642	Lung
CA72-4	986	0.235143	Lung
CEA	986	0.282046	Lung
CYFRA 21-1	986	0.322609	Lung
NSE	986	0.242693	Lung
SCC	986	0.271017	Lung
CA72-4	984	0.235195	Lung
CEA	984	0.282039	Lung
CYFRA 21-1	984	0.322729	Lung
SCC	984	0.271267	Lung
EGFR mutation	984	0.636339	Lung
KRAS mutation	984	0.439272	Lung
TP53 mutation	984	0.331603	Lung
PD-L1 (TPS)	984	0.700638	Lung
AFP	983	0.182464	Lung
CA125	983	0.337159	Lung
CA15-3	983	0.335395	Lung
CA19-9	983	0.216428	Lung
CA72-4	983	0.235221	Lung
CEA	983	0.282035	Lung
NSE	983	0.24283	Lung
SCC	983	0.271392	Lung
CA125	977	0.337828	Lung
CA19-9	977	0.216272	Lung
CA72-4	977	0.235378	Lung
CEA	977	0.282011	Lung
CYFRA 21-1	977	0.323153	Lung
NSE	977	0.243106	Lung
SCC	977	0.272146	Lung
CEA	972	0.281991	Lung
CYFRA 21-1	972	0.323456	Lung
NSE	972	0.243337	Lung
PSA	972	0.292861	Lung
SCC	972	0.272778	Lung
CEA	970	0.281983	Lung
NSE	970	0.24343	Lung
NSE	969	0.243476	Lung
CA125	968	0.338845	Lung
CA15-3	968	0.334574	Lung
CA19-9	968	0.216037	Lung
CA72-4	968	0.235614	Lung
CEA	968	0.281975	Lung
SCC	968	0.273285	Lung
CA125	967	0.338958	Lung
NSE	967	0.243569	Lung
CA19-9	967	0.216011	Lung
CA72-4	967	0.23564	Lung
CEA	967	0.281971	Lung
CA72-4	965	0.235693	Lung
CEA	965	0.281963	Lung
CYFRA 21-1	965	0.323882	Lung
NSE	965	0.243662	Lung
SCC	965	0.273666	Lung
AFP	962	0.183506	Lung
CA125	962	0.339531	Lung
CA15-3	962	0.334242	Lung
CA19-9	962	0.21588	Lung
CA72-4	962	0.235772	Lung
CEA	962	0.281951	Lung
NSE	962	0.243803	Lung
SCC	962	0.274048	Lung
CEA	961	0.281947	Lung
SCC	961	0.274176	Lung
CA125	957	0.340107	Lung
CA15-3	957	0.333963	Lung
CA19-9	957	0.215748	Lung
CA72-4	957	0.235903	Lung
CEA	957	0.28193	Lung
NSE	957	0.244038	Lung
SCC	957	0.274687	Lung
AFP	956	0.183804	Lung
CA125	956	0.340223	Lung
CA15-3	956	0.333908	Lung
CA19-9	956	0.215722	Lung
CA72-4	956	0.23593	Lung
CYFRA 21-1	956	0.324432	Lung
NSE	956	0.244085	Lung
SCC	956	0.274815	Lung
AFP	955	0.183854	Lung
CA125	955	0.340339	Lung
CA15-3	955	0.333852	Lung
CA19-9	955	0.215695	Lung
CA72-4	955	0.235956	Lung
CEA	955	0.281922	Lung
CYFRA 21-1	955	0.324493	Lung
NSE	955	0.244132	Lung
SCC	955	0.274944	Lung
PD-L1 (TPS)	953	0.697686	Lung
AFP	952	0.184003	Lung
CA125	952	0.340689	Lung
CA15-3	952	0.333684	Lung
CA19-9	952	0.215616	Lung
CA72-4	952	0.236035	Lung
CEA	952	0.281909	Lung
NSE	952	0.244274	Lung
PSA	952	0.291101	Lung
SCC	952	0.275329	Lung
CA19-9	951	0.21559	Lung
CA72-4	951	0.236061	Lung
CEA	951	0.281905	Lung
PSA	951	0.291012	Lung
SCC	951	0.275458	Lung
AFP	950	0.184102	Lung
CA125	950	0.340923	Lung
CA15-3	950	0.333572	Lung
CA19-9	950	0.215563	Lung
CA72-4	950	0.236088	Lung
CEA	950	0.2819	Lung
CYFRA 21-1	950	0.3248	Lung
SCC	950	0.275586	Lung
EGFR mutation	950	0.633939	Lung
KRAS mutation	950	0.439292	Lung
TP53 mutation	950	0.330392	Lung
PD-L1 (TPS)	950	0.697401	Lung
CA72-4	947	0.236167	Lung
CEA	947	0.281888	Lung
CYFRA 21-1	947	0.324985	Lung
NSE	947	0.244512	Lung
SCC	947	0.275973	Lung
AFP	946	0.184301	Lung
CA125	946	0.341393	Lung
CA15-3	946	0.333346	Lung
CA19-9	946	0.215457	Lung
CA72-4	946	0.236193	Lung
CEA	946	0.281883	Lung
CYFRA 21-1	946	0.325047	Lung
NSE	946	0.24456	Lung
SCC	946	0.276103	Lung
CEA	944	0.281875	Lung
CEA	940	0.281857	Lung
PSA	940	0.290013	Lung
SCC	940	0.27688	Lung
CA125	937	0.342461	Lung
CA15-3	937	0.332836	Lung
CA19-9	937	0.215216	Lung
CA72-4	937	0.236431	Lung
CEA	937	0.281844	Lung
NSE	937	0.244992	Lung
SCC	937	0.27727	Lung
AFP	931	0.185049	Lung
CA125	931	0.343182	Lung
CA15-3	931	0.332494	Lung
CA19-9	931	0.215055	Lung
CA72-4	931	0.236589	Lung
CEA	931	0.281818	Lung
NSE	931	0.245282	Lung
PSA	931	0.289181	Lung
SCC	931	0.278053	Lung
CEA	920	0.281768	Lung
CYFRA 21-1	920	0.326661	Lung
NSE	920	0.245819	Lung
AFP	915	0.185848	Lung
CA125	915	0.345136	Lung
CA15-3	915	0.331569	Lung
CA19-9	915	0.214621	Lung
CA72-4	915	0.237014	Lung
CEA	915	0.281745	Lung
NSE	915	0.246066	Lung
PSA	915	0.287668	Lung
CA125	913	0.345384	Lung
CA19-9	913	0.214566	Lung
CEA	913	0.281735	Lung
CEA	913	0.281735	Lung
CYFRA 21-1	913	0.3271	Lung
CYFRA 21-1	913	0.3271	Lung
NSE	913	0.246165	Lung
SCC	913	0.280426	Lung
AFP	911	0.186048	Lung
CA125	911	0.345633	Lung
CA15-3	911	0.331336	Lung
CA19-9	911	0.214512	Lung
CA72-4	911	0.23712	Lung
CEA	911	0.281726	Lung
NSE	911	0.246264	Lung
SCC	911	0.280691	Lung
CA19-9	901	0.214237	Lung
CEA	901	0.281678	Lung
NSE	901	0.246763	Lung
PSA	901	0.286307	Lung
SCC	901	0.282026	Lung
CA125	892	0.34803	Lung
CA19-9	892	0.213987	Lung
CEA	892	0.281635	Lung
CYFRA 21-1	892	0.328428	Lung
NSE	892	0.247217	Lung
SCC	892	0.283237	Lung
CA72-4	890	0.23768	Lung
CEA	890	0.281625	Lung
CYFRA 21-1	890	0.328556	Lung
NSE	890	0.247319	Lung
SCC	890	0.283507	Lung
CA125	889	0.348415	Lung
CA15-3	889	0.330034	Lung
CA19-9	889	0.213904	Lung
CA72-4	889	0.237707	Lung
CEA	889	0.28162	Lung
SCC	889	0.283642	Lung
CEA	888	0.281615	Lung
CA125	885	0.348931	Lung
CA19-9	885	0.213792	Lung
CEA	885	0.2816	Lung
CYFRA 21-1	885	0.328875	Lung
NSE	885	0.247574	Lung
SCC	885	0.284185	Lung
CA125	883	0.34919	Lung
CA15-3	883	0.329674	Lung
CA19-9	883	0.213736	Lung
CA72-4	883	0.237867	Lung
CEA	883	0.28159	Lung
NSE	883	0.247676	Lung
SCC	883	0.284456	Lung
CEA	881	0.28158	Lung
NSE	881	0.247778	Lung
SCC	881	0.284728	Lung
CA125	880	0.349579	Lung
CA15-3	880	0.329493	Lung
CEA	880	0.281575	Lung
NSE	880	0.24783	Lung
SCC	880	0.284865	Lung
CA125	876	0.350102	Lung
CA15-3	876	0.329251	Lung
CA19-9	876	0.213539	Lung
CEA	876	0.281555	Lung
SCC	876	0.285411	Lung
EGFR mutation	874	0.628358	Lung
KRAS mutation	874	0.439447	Lung
TP53 mutation	874	0.327068	Lung
PD-L1 (TPS)	874	0.690185	Lung
AFP	872	0.188004	Lung
CA125	872	0.350627	Lung
CA15-3	872	0.329008	Lung
CA19-9	872	0.213426	Lung
CA72-4	872	0.23816	Lung
CEA	872	0.281534	Lung
NSE	872	0.248242	Lung
SCC	872	0.285959	Lung
CA125	870	0.350891	Lung
CA15-3	870	0.328886	Lung
CA19-9	870	0.21337	Lung
CA72-4	870	0.238212	Lung
CEA	870	0.281524	Lung
CYFRA 21-1	870	0.329839	Lung
NSE	870	0.248346	Lung
SCC	870	0.286233	Lung
CEA	868	0.281514	Lung
CYFRA 21-1	868	0.329968	Lung
SCC	868	0.286508	Lung
CA72-4	868	0.238265	Lung
CA72-4	868	0.238265	Lung
CEA	868	0.281514	Lung
CEA	868	0.281514	Lung
CYFRA 21-1	868	0.329968	Lung
NSE	868	0.24845	Lung
NSE	868	0.24845	Lung
SCC	868	0.286508	Lung
CA72-4	866	0.238318	Lung
CEA	866	0.281503	Lung
CYFRA 21-1	866	0.330098	Lung
SCC	866	0.286783	Lung
TP53 mutation	866	0.326666	Lung
CEA	865	0.281498	Lung
NSE	865	0.248606	Lung
PSA	865	0.282651	Lung
SCC	865	0.286921	Lung
NSE	863	0.248711	Lung
CA125	862	0.351954	Lung
CA19-9	862	0.213142	Lung
CA72-4	862	0.238424	Lung
CEA	862	0.281483	Lung
CYFRA 21-1	862	0.330357	Lung
NSE	862	0.248763	Lung
SCC	862	0.287336	Lung
EGFR mutation	862	0.627449	Lung
KRAS mutation	862	0.439483	Lung
TP53 mutation	862	0.326461	Lung
PD-L1 (TPS)	862	0.689042	Lung
CA125	861	0.352088	Lung
CA15-3	861	0.328334	Lung
CA19-9	861	0.213114	Lung
CA72-4	861	0.23845	Lung
CEA	861	0.281477	Lung
CEA	859	0.281467	Lung
CYFRA 21-1	859	0.330552	Lung
NSE	859	0.24892	Lung
CA19-9	856	0.212971	Lung
CEA	856	0.281451	Lung
CYFRA 21-1	856	0.330747	Lung
NSE	856	0.249078	Lung
SCC	856	0.288167	Lung
CA19-9	856	0.212971	Lung
CEA	856	0.281451	Lung
AFP	855	0.18886	Lung
CA125	855	0.352894	Lung
CA15-3	855	0.327963	Lung
CA19-9	855	0.212942	Lung
CA72-4	855	0.23861	Lung
CEA	855	0.281445	Lung
NSE	855	0.249131	Lung
SCC	855	0.288306	Lung
CA125	849	0.353707	Lung
CA19-9	849	0.212769	Lung
CEA	849	0.281401	Lung
CYFRA 21-1	849	0.331205	Lung
NSE	849	0.249449	Lung
SCC	849	0.289142	Lung
CEA	846	0.281373	Lung
NSE	846	0.249608	Lung
PSA	846	0.280629	Lung
SCC	846	0.289561	Lung
CA19-9	845	0.212654	Lung
CEA	845	0.281362	Lung
CYFRA 21-1	845	0.331467	Lung
NSE	845	0.249661	Lung
SCC	845	0.289701	Lung
CA125	844	0.35439	Lung
CA15-3	844	0.327276	Lung
CA19-9	844	0.212625	Lung
CA72-4	844	0.238904	Lung
CEA	844	0.281352	Lung
CYFRA 21-1	844	0.331533	Lung
SCC	844	0.289841	Lung
EGFR mutation	844	0.626073	Lung
KRAS mutation	844	0.439544	Lung
TP53 mutation	844	0.325508	Lung
PD-L1 (TPS)	844	0.687324	Lung
CA19-9	844	0.212625	Lung
CEA	844	0.281352	Lung
NSE	844	0.249715	Lung
SCC	844	0.289841	Lung
CEA	843	0.28134	Lung
CYFRA 21-1	843	0.331599	Lung
NSE	843	0.249768	Lung
PSA	843	0.280304	Lung
SCC	843	0.289982	Lung
CEA	842	0.281328	Lung
CYFRA 21-1	842	0.331664	Lung
NSE	842	0.249822	Lung
SCC	842	0.290122	Lung
CEA	841	0.281316	Lung
NSE	841	0.249875	Lung
CA125	835	0.35563	Lung
CA15-3	835	0.326709	Lung
CA19-9	835	0.212363	Lung
CA72-4	835	0.23915	Lung
CEA	835	0.281233	Lung
CYFRA 21-1	835	0.332126	Lung
NSE	835	0.250197	Lung
SCC	835	0.291108	Lung
CEA	827	0.281099	Lung
NSE	827	0.25063	Lung
SCC	827	0.29224	Lung
AFP	827	0.190273	Lung
CA125	827	0.356746	Lung
CA15-3	827	0.3262	Lung
CA19-9	827	0.212129	Lung
CA72-4	827	0.239373	Lung
CEA	827	0.281099	Lung
CYFRA 21-1	827	0.332657	Lung
NSE	827	0.25063	Lung
SCC	827	0.29224	Lung
CA125	824	0.357168	Lung
CA19-9	824	0.21204	Lung
CEA	824	0.281043	Lung
CYFRA 21-1	824	0.332857	Lung
NSE	824	0.250793	Lung
SCC	824	0.292668	Lung
PD-L1 (TPS)	824	0.685407	Lung
CA125	822	0.35745	Lung
CEA	822	0.281003	Lung
CYFRA 21-1	822	0.33299	Lung
NSE	822	0.250902	Lung
CA125	820	0.357732	Lung
CEA	820	0.280962	Lung
SCC	820	0.29324	Lung
CA125	814	0.358591	Lung
CA15-3	814	0.325363	Lung
CA19-9	814	0.211744	Lung
CEA	814	0.280831	Lung
SCC	814	0.294105	Lung
CEA	813	0.280808	Lung
SCC	813	0.294249	Lung
AFP	813	0.190981	Lung
CA125	813	0.358736	Lung
CA15-3	813	0.325298	Lung
CA19-9	813	0.211715	Lung
CA72-4	813	0.239778	Lung
CEA	813	0.280808	Lung
NSE	813	0.251396	Lung
SCC	813	0.294249	Lung
CA125	812	0.358882	Lung
CA15-3	812	0.325233	Lung
CA19-9	812	0.211685	Lung
CA72-4	812	0.239807	Lung
CEA	812	0.280785	Lung
NSE	812	0.251451	Lung
CEA	811	0.280761	Lung
CYFRA 21-1	811	0.333727	Lung
NSE	811	0.251507	Lung
SCC	811	0.294539	Lung
CEA	811	0.280761	Lung
CYFRA 21-1	811	0.333727	Lung
NSE	811	0.251507	Lung
NSE	811	0.251507	Lung
SCC	811	0.294539	Lung
EGFR mutation	810	0.623428	Lung
KRAS mutation	810	0.439674	Lung
TP53 mutation	810	0.323562	Lung
CA125	809	0.359322	Lung
CA19-9	809	0.211595	Lung
CEA	809	0.280713	Lung
CYFRA 21-1	809	0.333862	Lung
NSE	809	0.251617	Lung
SCC	809	0.294829	Lung
CEA	808	0.280689	Lung
NSE	808	0.251673	Lung
SCC	808	0.294974	Lung
CA19-9	805	0.211476	Lung
CEA	805	0.280613	Lung
SCC	805	0.295411	Lung
AFP	804	0.191437	Lung
CA125	804	0.360065	Lung
CA15-3	804	0.324711	Lung
CA19-9	804	0.211446	Lung
CA72-4	804	0.24005	Lung
CEA	804	0.280587	Lung
NSE	804	0.251895	Lung
SCC	804	0.295556	Lung
CEA	802	0.280535	Lung
NSE	802	0.252006	Lung
PSA	802	0.275697	Lung
SCC	802	0.295848	Lung
AFP	796	0.191842	Lung
CA125	796	0.36128	Lung
CA15-3	796	0.324185	Lung
CA19-9	796	0.211205	Lung
CA72-4	796	0.240302	Lung
CEA	796	0.280372	Lung
CYFRA 21-1	796	0.334742	Lung
NSE	796	0.252342	Lung
SCC	796	0.296724	Lung
CA125	795	0.361434	Lung
CA15-3	795	0.324119	Lung
CA19-9	795	0.211175	Lung
CA72-4	795	0.240335	Lung
CEA	795	0.280344	Lung
CYFRA 21-1	795	0.33481	Lung
NSE	795	0.252398	Lung
SCC	795	0.296871	Lung
CEA	793	0.280288	Lung
CEA	793	0.280288	Lung
CYFRA 21-1	793	0.334946	Lung
CYFRA 21-1	793	0.334946	Lung
NSE	793	0.25251	Lung
NSE	793	0.25251	Lung
SCC	793	0.297163	Lung
SCC	793	0.297163	Lung
CA125	791	0.362055	Lung
CEA	791	0.28023	Lung
CYFRA 21-1	791	0.335083	Lung
NSE	791	0.252623	Lung
CA125	788	0.362526	Lung
CA19-9	788	0.210961	Lung
CA72-4	788	0.240565	Lung
CEA	788	0.280142	Lung
NSE	788	0.252792	Lung
PSA	788	0.274054	Lung
SCC	788	0.297894	Lung
CEA	785	0.280052	Lung
CA125	784	0.363161	Lung
CA19-9	784	0.210837	Lung
CEA	784	0.280022	Lung
CEA	784	0.280022	Lung
CYFRA 21-1	784	0.335562	Lung
CYFRA 21-1	784	0.335562	Lung
NSE	784	0.253019	Lung
NSE	784	0.253019	Lung
SCC	784	0.298479	Lung
CA19-9	781	0.210744	Lung
CEA	781	0.27993	Lung
CYFRA 21-1	781	0.335768	Lung
EGFR mutation	781	0.621126	Lung
KRAS mutation	781	0.439801	Lung
TP53 mutation	781	0.321749	Lung
PD-L1 (TPS)	781	0.681246	Lung
CA19-9	780	0.210713	Lung
CA72-4	780	0.240839	Lung
CEA	780	0.279899	Lung
NSE	779	0.253303	Lung
CA72-4	779	0.240874	Lung
CEA	779	0.279868	Lung
CYFRA 21-1	779	0.335906	Lung
NSE	779	0.253303	Lung
SCC	779	0.299209	Lung
PD-L1 (TPS)	779	0.681051	Lung
CA125	775	0.364616	Lung
CA15-3	775	0.322848	Lung
CA19-9	775	0.210557	Lung
CA72-4	775	0.241016	Lung
CEA	775	0.279741	Lung
NSE	775	0.253532	Lung
CEA	775	0.279741	Lung
NSE	775	0.253532	Lung
SCC	775	0.299792	Lung
CA72-4	774	0.241052	Lung
CEA	774	0.279709	Lung
CYFRA 21-1	774	0.336251	Lung
NSE	774	0.253589	Lung
SCC	774	0.299937	Lung
CA19-9	774	0.210526	Lung
CYFRA 21-1	774	0.336251	Lung
SCC	774	0.299937	Lung
CEA	771	0.279613	Lung
NSE	771	0.253761	Lung
SCC	771	0.300373	Lung
AFP	769	0.193214	Lung
CA125	769	0.365606	Lung
CA15-3	769	0.322486	Lung
CA19-9	769	0.210368	Lung
CA72-4	769	0.241236	Lung
CEA	769	0.279548	Lung
NSE	769	0.253875	Lung
SCC	769	0.300663	Lung
CYFRA 21-1	768	0.336667	Lung
NSE	768	0.253933	Lung
CYFRA 21-1	767	0.336736	Lung
NSE	767	0.25399	Lung
CEA	767	0.279482	Lung
NSE	767	0.25399	Lung
SCC	767	0.300952	Lung
CEA	763	0.27935	Lung
NSE	763	0.254221	Lung
PSA	763	0.271028	Lung
SCC	763	0.301528	Lung
CEA	763	0.27935	Lung
CA15-3	762	0.322076	Lung
CEA	762	0.279317	Lung
NSE	762	0.254278	Lung
SCC	762	0.301672	Lung
AFP	762	0.19357	Lung
CA125	762	0.366781	Lung
CA125	762	0.366781	Lung
CA19-9	762	0.210148	Lung
CA19-9	762	0.210148	Lung
CA72-4	762	0.241503	Lung
CEA	762	0.279317	Lung
CEA	762	0.279317	Lung
CYFRA 21-1	762	0.337085	Lung
NSE	762	0.254278	Lung
NSE	762	0.254278	Lung
PSA	762	0.270904	Lung
SCC	762	0.301672	Lung
SCC	762	0.301672	Lung
CA19-9	757	0.209991	Lung
CA72-4	757	0.241701	Lung
CEA	757	0.279149	Lung
CYFRA 21-1	757	0.337434	Lung
NSE	757	0.254567	Lung
SCC	757	0.302387	Lung
NSE	755	0.254683	Lung
CEA	755	0.279082	Lung
NSE	755	0.254683	Lung
CA125	754	0.368148	Lung
CA15-3	754	0.321625	Lung
CA19-9	754	0.209896	Lung
CA72-4	754	0.241823	Lung
CEA	754	0.279048	Lung
CYFRA 21-1	754	0.337645	Lung
NSE	754	0.254741	Lung
SCC	754	0.302814	Lung
CEA	754	0.279048	Lung
CYFRA 21-1	751	0.337856	Lung
NSE	751	0.254915	Lung
SCC	751	0.303239	Lung
CA72-4	749	0.242031	Lung
CEA	749	0.278878	Lung
CYFRA 21-1	749	0.337997	Lung
NSE	749	0.255032	Lung
SCC	749	0.30352	Lung
CA19-9	745	0.209615	Lung
CA72-4	745	0.242202	Lung
CEA	745	0.278742	Lung
CEA	745	0.278742	Lung
CYFRA 21-1	745	0.338279	Lung
CYFRA 21-1	745	0.338279	Lung
NSE	745	0.255265	Lung
NSE	745	0.255265	Lung
SCC	745	0.30408	Lung
SCC	745	0.30408	Lung
CA15-3	744	0.321087	Lung
CA19-9	744	0.209583	Lung
CEA	744	0.278708	Lung
NSE	744	0.255323	Lung
CA125	743	0.37007	Lung
CA15-3	743	0.321035	Lung
CA19-9	743	0.209552	Lung
CA72-4	743	0.242289	Lung
CEA	743	0.278674	Lung
CYFRA 21-1	743	0.338421	Lung
NSE	743	0.255382	Lung
SCC	743	0.304359	Lung
CA19-9	742	0.209521	Lung
CEA	742	0.27864	Lung
CYFRA 21-1	742	0.338491	Lung
NSE	742	0.25544	Lung
SCC	742	0.304497	Lung
CA125	742	0.370247	Lung
CA15-3	742	0.320984	Lung
CA19-9	742	0.209521	Lung
CA72-4	742	0.242333	Lung
CEA	742	0.27864	Lung
CEA	742	0.27864	Lung
CA125	740	0.370602	Lung
CA19-9	740	0.209459	Lung
CEA	740	0.278572	Lung
CYFRA 21-1	740	0.338633	Lung
NSE	740	0.255557	Lung
SCC	740	0.304774	Lung
EGFR mutation	740	0.617798	Lung
KRAS mutation	740	0.439998	Lung
TP53 mutation	740	0.318935	Lung
PD-L1 (TPS)	740	0.677214	Lung
CA19-9	739	0.209428	Lung
CEA	739	0.278538	Lung
CYFRA 21-1	739	0.338704	Lung
NSE	739	0.255616	Lung
SCC	739	0.304912	Lung
CA125	736	0.371317	Lung
CA19-9	736	0.209336	Lung
CEA	736	0.278436	Lung
CYFRA 21-1	736	0.338918	Lung
NSE	736	0.255792	Lung
SCC	736	0.305323	Lung
CEA	734	0.278368	Lung
CYFRA 21-1	734	0.33906	Lung
SCC	734	0.305595	Lung
CA125	731	0.372219	Lung
CA15-3	731	0.320436	Lung
CA19-9	731	0.209184	Lung
CA72-4	731	0.242837	Lung
CEA	731	0.278267	Lung
PSA	731	0.266859	Lung
SCC	731	0.306001	Lung
EGFR mutation	730	0.616973	Lung
KRAS mutation	730	0.440049	Lung
TP53 mutation	730	0.318204	Lung
PD-L1 (TPS)	730	0.676218	Lung
CA125	730	0.372401	Lung
CA19-9	730	0.209153	Lung
CEA	730	0.278233	Lung
CYFRA 21-1	730	0.339346	Lung
NSE	730	0.256144	Lung
SCC	730	0.306135	Lung
CA125	729	0.372582	Lung
CA19-9	729	0.209123	Lung
CEA	729	0.2782	Lung
CYFRA 21-1	729	0.339418	Lung
SCC	729	0.306269	Lung
CA125	723	0.37368	Lung
CA15-3	723	0.320063	Lung
CA19-9	723	0.208943	Lung
CA72-4	723	0.243227	Lung
CEA	723	0.278	Lung
CYFRA 21-1	723	0.339848	Lung
NSE	723	0.256557	Lung
SCC	723	0.307065	Lung
CA125	722	0.373864	Lung
CA15-3	722	0.320018	Lung
CA19-9	722	0.208914	Lung
CEA	722	0.277967	Lung
NSE	722	0.256616	Lung
NSE	722	0.256616	Lung
CA125	722	0.373864	Lung
CA15-3	722	0.320018	Lung
CA19-9	722	0.208914	Lung
CA72-4	722	0.243277	Lung
CEA	722	0.277967	Lung
NSE	722	0.256616	Lung
SCC	722	0.307196	Lung
CEA	721	0.277934	Lung
NSE	721	0.256675	Lung
SCC	721	0.307327	Lung
CA72-4	719	0.24343	Lung
CEA	719	0.277869	Lung
CYFRA 21-1	719	0.340137	Lung
NSE	719	0.256794	Lung
SCC	719	0.307587	Lung
EGFR mutation	719	0.616061	Lung
KRAS mutation	719	0.440107	Lung
TP53 mutation	719	0.317378	Lung
CYFRA 21-1	717	0.340281	Lung
NSE	717	0.256912	Lung
SCC	717	0.307845	Lung
CEA	715	0.277739	Lung
CYFRA 21-1	715	0.340426	Lung
NSE	715	0.257031	Lung
SCC	715	0.308102	Lung
CA19-9	714	0.20868	Lung
CYFRA 21-1	714	0.340498	Lung
NSE	714	0.25709	Lung
SCC	714	0.308229	Lung
AFP	713	0.196071	Lung
CA125	713	0.375537	Lung
CA15-3	713	0.319629	Lung
CA19-9	713	0.208652	Lung
CA72-4	713	0.243745	Lung
CEA	713	0.277675	Lung
NSE	713	0.25715	Lung
SCC	713	0.308356	Lung
CEA	712	0.277643	Lung
NSE	712	0.257209	Lung
CA125	710	0.3761	Lung
CEA	710	0.27758	Lung
CYFRA 21-1	710	0.340776	Lung
NSE	710	0.257328	Lung
SCC	710	0.308734	Lung
CA125	710	0.3761	Lung
CA15-3	710	0.319506	Lung
CA19-9	710	0.208566	Lung
CEA	710	0.27758	Lung
SCC	710	0.308734	Lung
NSE	709	0.257388	Lung
CEA	708	0.277518	Lung
CYFRA 21-1	708	0.340905	Lung
NSE	708	0.257447	Lung
SCC	708	0.308983	Lung
NSE	707	0.257507	Lung
CEA	707	0.277487	Lung
CYFRA 21-1	707	0.340967	Lung
NSE	707	0.257507	Lung
SCC	707	0.309106	Lung
EGFR mutation	707	0.615025	Lung
KRAS mutation	707	0.440171	Lung
TP53 mutation	707	0.316087	Lung
PD-L1 (TPS)	707	0.673909	Lung
CEA	706	0.277456	Lung
CYFRA 21-1	706	0.341028	Lung
AFP	702	0.196634	Lung
CA125	702	0.377616	Lung
CA125	702	0.377616	Lung
CA15-3	702	0.319194	Lung
CA19-9	702	0.208344	Lung
CA19-9	702	0.208344	Lung
CA72-4	702	0.244354	Lung
CEA	702	0.277335	Lung
CEA	702	0.277335	Lung
CYFRA 21-1	702	0.341257	Lung
CYFRA 21-1	702	0.341257	Lung
NSE	702	0.257805	Lung
NSE	702	0.257805	Lung
PSA	702	0.262771	Lung
SCC	702	0.309717	Lung
SCC	702	0.309717	Lung
CA125	701	0.377806	Lung
CA19-9	701	0.208317	Lung
CEA	701	0.277305	Lung
CYFRA 21-1	701	0.341311	Lung
NSE	701	0.257865	Lung
CA19-9	698	0.208237	Lung
CEA	698	0.277217	Lung
CYFRA 21-1	698	0.341463	Lung
NSE	698	0.258044	Lung
SCC	698	0.310195	Lung
CA19-9	696	0.208184	Lung
CEA	696	0.277159	Lung
CYFRA 21-1	696	0.341558	Lung
NSE	696	0.258164	Lung
SCC	696	0.310431	Lung
CA125	695	0.378957	Lung
CA19-9	695	0.208157	Lung
CA72-4	695	0.244766	Lung
CEA	695	0.27713	Lung
CYFRA 21-1	695	0.341603	Lung
NSE	695	0.258224	Lung
SCC	695	0.310547	Lung
EGFR mutation	695	0.613903	Lung
KRAS mutation	695	0.44018	Lung
TP53 mutation	695	0.314081	Lung
PD-L1 (TPS)	695	0.672692	Lung
CA72-4	692	0.244948	Lung
CEA	692	0.277046	Lung
CYFRA 21-1	692	0.341731	Lung
NSE	692	0.258403	Lung
SCC	692	0.310894	Lung
CA125	691	0.37973	Lung
CA15-3	691	0.318806	Lung
CA19-9	691	0.208054	Lung
CA72-4	691	0.24501	Lung
CEA	691	0.277018	Lung
NSE	691	0.258463	Lung
CA72-4	690	0.245072	Lung
CEA	690	0.27699	Lung
CYFRA 21-1	690	0.34181	Lung
NSE	690	0.258523	Lung
SCC	690	0.311122	Lung
PD-L1 (TPS)	690	0.672183	Lung
CA19-9	689	0.208003	Lung
CEA	689	0.276963	Lung
CYFRA 21-1	689	0.341848	Lung
NSE	689	0.258583	Lung
AFP	687	0.197402	Lung
CA125	687	0.380507	Lung
CA15-3	687	0.318678	Lung
CA19-9	687	0.207953	Lung
CA72-4	687	0.24526	Lung
CEA	687	0.27691	Lung
CYFRA 21-1	687	0.34192	Lung
NSE	687	0.258704	Lung
PSA	687	0.260574	Lung
SCC	687	0.311459	Lung
EGFR mutation	687	0.613099	Lung
KRAS mutation	687	0.44013	Lung
TP53 mutation	687	0.312374	Lung
PD-L1 (TPS)	687	0.671876	Lung
CEA	686	0.276883	Lung
NSE	686	0.258764	Lung
CEA	679	0.276706	Lung
SCC	679	0.312328	Lung
EGFR mutation	677	0.612022	Lung
KRAS mutation	677	0.440012	Lung
TP53 mutation	677	0.309855	Lung
PD-L1 (TPS)	677	0.67085	Lung
AFP	677	0.197915	Lung
CA125	677	0.382467	Lung
CA15-3	677	0.318385	Lung
CA19-9	677	0.207714	Lung
CA72-4	677	0.245915	Lung
CEA	677	0.276658	Lung
CYFRA 21-1	677	0.342208	Lung
NSE	677	0.259306	Lung
PSA	677	0.259087	Lung
SCC	677	0.312538	Lung
CA125	676	0.382665	Lung
CA15-3	676	0.318358	Lung
CA19-9	676	0.207691	Lung
CA72-4	676	0.245983	Lung
CEA	676	0.276635	Lung
CYFRA 21-1	676	0.342231	Lung
NSE	676	0.259366	Lung
PSA	676	0.258937	Lung
SCC	676	0.312642	Lung
CA19-9	675	0.207669	Lung
CEA	675	0.276611	Lung
CYFRA 21-1	675	0.342252	Lung
NSE	675	0.259426	Lung
SCC	675	0.312745	Lung
AFP	674	0.198069	Lung
CA15-3	674	0.318306	Lung
CA19-9	674	0.207646	Lung
CA72-4	674	0.24612	Lung
CEA	674	0.276588	Lung
CYFRA 21-1	674	0.342273	Lung
NSE	674	0.259487	Lung
SCC	674	0.312847	Lung
CA125	673	0.383259	Lung
CEA	673	0.276566	Lung
CYFRA 21-1	673	0.342293	Lung
NSE	673	0.259547	Lung
SCC	673	0.312949	Lung
CEA	673	0.276566	Lung
CYFRA 21-1	673	0.342293	Lung
NSE	673	0.259547	Lung
SCC	673	0.312949	Lung
CEA	672	0.276544	Lung
CYFRA 21-1	672	0.342312	Lung
NSE	672	0.259607	Lung
SCC	672	0.31305	Lung
CA19-9	670	0.207558	Lung
CA72-4	670	0.246399	Lung
CEA	670	0.2765	Lung
NSE	670	0.259728	Lung
SCC	670	0.313249	Lung
CA125	668	0.384253	Lung
CA15-3	668	0.318159	Lung
CA19-9	668	0.207516	Lung
CA72-4	668	0.246542	Lung
CEA	668	0.276458	Lung
CYFRA 21-1	668	0.342377	Lung
NSE	668	0.259849	Lung
SCC	668	0.313446	Lung
CA19-9	668	0.207516	Lung
CEA	668	0.276458	Lung
NSE	668	0.259849	Lung
SCC	668	0.313446	Lung
CA125	664	0.385052	Lung
CA19-9	664	0.207433	Lung
CEA	664	0.276378	Lung
CYFRA 21-1	664	0.342428	Lung
NSE	664	0.260091	Lung
SCC	664	0.313829	Lung
EGFR mutation	664	0.610485	Lung
KRAS mutation	664	0.439776	Lung
TP53 mutation	664	0.305994	Lung
PD-L1 (TPS)	664	0.669506	Lung
CA125	663	0.385252	Lung
CYFRA 21-1	663	0.342438	Lung
EGFR mutation	663	0.61036	Lung
KRAS mutation	663	0.439755	Lung
TP53 mutation	663	0.305671	Lung
PD-L1 (TPS)	663	0.669403	Lung
AFP	662	0.198686	Lung
CA125	662	0.385453	Lung
CA15-3	662	0.318029	Lung
CA19-9	662	0.207393	Lung
CA19-9	662	0.207393	Lung
CEA	662	0.27634	Lung
NSE	662	0.260213	Lung
SCC	662	0.314015	Lung
SCC	662	0.314015	Lung
NSE	662	0.260213	Lung
CEA	660	0.276304	Lung
CEA	660	0.276304	Lung
CYFRA 21-1	660	0.342465	Lung
NSE	660	0.260334	Lung
NSE	660	0.260334	Lung
SCC	660	0.314199	Lung
CA125	659	0.386056	Lung
CA15-3	659	0.31797	Lung
CEA	659	0.276286	Lung
CA125	659	0.386056	Lung
CA15-3	659	0.31797	Lung
CA19-9	659	0.207335	Lung
CA72-4	659	0.247205	Lung
CEA	659	0.276286	Lung
NSE	659	0.260395	Lung
EGFR mutation	659	0.609848	Lung
KRAS mutation	659	0.439665	Lung
TP53 mutation	659	0.304346	Lung
AFP	657	0.198943	Lung
CA125	657	0.386459	Lung
CA15-3	657	0.317933	Lung
CA19-9	657	0.207298	Lung
CA72-4	657	0.247358	Lung
CEA	657	0.276252	Lung
CYFRA 21-1	657	0.342484	Lung
NSE	657	0.260516	Lung
PSA	657	0.256076	Lung
SCC	657	0.314467	Lung
EGFR mutation	657	0.609586	Lung
KRAS mutation	657	0.439617	Lung
TP53 mutation	657	0.303663	Lung
PD-L1 (TPS)	657	0.66864	Lung
CEA	655	0.27622	Lung
CYFRA 21-1	655	0.342493	Lung
NSE	655	0.260637	Lung
SCC	655	0.314642	Lung
EGFR mutation	655	0.60932	Lung
KRAS mutation	655	0.439568	Lung
TP53 mutation	655	0.302966	Lung
PD-L1 (TPS)	655	0.668325	Lung
CA72-4	654	0.24759	Lung
CEA	654	0.276204	Lung
CYFRA 21-1	654	0.342496	Lung
NSE	654	0.260698	Lung
SCC	654	0.314728	Lung
AFP	652	0.1992	Lung
CA125	652	0.38747	Lung
CA15-3	652	0.317848	Lung
CA19-9	652	0.207209	Lung
CA72-4	652	0.247748	Lung
CEA	652	0.276174	Lung
CYFRA 21-1	652	0.342501	Lung
NSE	652	0.26082	Lung
SCC	652	0.314897	Lung
CA72-4	650	0.247907	Lung
CEA	650	0.276146	Lung
CYFRA 21-1	650	0.342503	Lung
NSE	650	0.260941	Lung
SCC	650	0.315063	Lung
CA72-4	650	0.247907	Lung
CEA	650	0.276146	Lung
CYFRA 21-1	650	0.342503	Lung
NSE	650	0.260941	Lung
SCC	650	0.315063	Lung
CA125	648	0.388282	Lung
CA19-9	648	0.207142	Lung
CA72-4	648	0.248069	Lung
CEA	648	0.27612	Lung
CYFRA 21-1	648	0.342502	Lung
NSE	648	0.261063	Lung
NSE	648	0.261063	Lung
SCC	648	0.315225	Lung
EGFR mutation	648	0.608351	Lung
KRAS mutation	648	0.439385	Lung
TP53 mutation	648	0.30043	Lung
PD-L1 (TPS)	648	0.666991	Lung
CA125	648	0.388282	Lung
CA15-3	648	0.31779	Lung
CA19-9	648	0.207142	Lung
CA72-4	648	0.248069	Lung
CEA	648	0.27612	Lung
CEA	648	0.27612	Lung
CYFRA 21-1	648	0.342502	Lung
NSE	648	0.261063	Lung
SCC	648	0.315225	Lung
AFP	647	0.199448	Lung
CA125	647	0.388486	Lung
CA15-3	647	0.317776	Lung
CA19-9	647	0.207126	Lung
CA72-4	647	0.24815	Lung
CEA	647	0.276107	Lung
CYFRA 21-1	647	0.342501	Lung
NSE	647	0.261124	Lung
PSA	647	0.254561	Lung
SCC	647	0.315305	Lung
EGFR mutation	647	0.608208	Lung
KRAS mutation	647	0.439358	Lung
TP53 mutation	647	0.300055	Lung
PD-L1 (TPS)	647	0.666772	Lung
AFP	646	0.199496	Lung
CEA	646	0.276095	Lung
NSE	646	0.261185	Lung
CA125	645	0.388893	Lung
CA15-3	645	0.317751	Lung
CA19-9	645	0.207094	Lung
CA72-4	645	0.248315	Lung
CEA	645	0.276083	Lung
CYFRA 21-1	645	0.342497	Lung
NSE	645	0.261246	Lung
SCC	645	0.315462	Lung
CA125	643	0.389302	Lung
CA15-3	643	0.317727	Lung
CA19-9	643	0.207064	Lung
CA72-4	643	0.248481	Lung
CEA	643	0.276061	Lung
CEA	643	0.276061	Lung
CYFRA 21-1	643	0.34249	Lung
NSE	643	0.261367	Lung
NSE	643	0.261367	Lung
SCC	643	0.315615	Lung
SCC	643	0.315615	Lung
CA125	643	0.389302	Lung
CA19-9	643	0.207064	Lung
CEA	643	0.276061	Lung
CYFRA 21-1	643	0.34249	Lung
NSE	643	0.261367	Lung
SCC	643	0.315615	Lung
EGFR mutation	643	0.607623	Lung
KRAS mutation	643	0.439245	Lung
TP53 mutation	643	0.298528	Lung
PD-L1 (TPS)	643	0.665826	Lung
NSE	642	0.261428	Lung
CEA	642	0.276051	Lung
NSE	642	0.261428	Lung
SCC	642	0.31569	Lung
CEA	641	0.276041	Lung
CEA	641	0.276041	Lung
NSE	641	0.261489	Lung
NSE	641	0.261489	Lung
SCC	641	0.315764	Lung
AFP	641	0.199723	Lung
CA125	641	0.389711	Lung
CA15-3	641	0.317706	Lung
CA19-9	641	0.207035	Lung
CA19-9	641	0.207035	Lung
CA72-4	641	0.24865	Lung
CEA	641	0.276041	Lung
CEA	641	0.276041	Lung
CYFRA 21-1	641	0.342481	Lung
CYFRA 21-1	641	0.342481	Lung
NSE	641	0.261489	Lung
NSE	641	0.261489	Lung
SCC	641	0.315764	Lung
SCC	641	0.315764	Lung
EGFR mutation	641	0.607323	Lung
KRAS mutation	641	0.439187	Lung
TP53 mutation	641	0.297747	Lung
PD-L1 (TPS)	641	0.665312	Lung
CA125	641	0.389711	Lung
CA15-3	641	0.317706	Lung
CA19-9	641	0.207035	Lung
CA72-4	641	0.24865	Lung
CEA	641	0.276041	Lung
NSE	641	0.261489	Lung
PSA	641	0.253651	Lung
CA72-4	639	0.24882	Lung
CEA	639	0.276023	Lung
CYFRA 21-1	639	0.34247	Lung
NSE	639	0.261611	Lung
SCC	639	0.315909	Lung
CA72-4	639	0.24882	Lung
AFP	635	0.199973	Lung
CA125	635	0.390941	Lung
CA15-3	635	0.317653	Lung
CA19-9	635	0.206955	Lung
CA72-4	635	0.249168	Lung
CEA	635	0.275992	Lung
CYFRA 21-1	635	0.342443	Lung
NSE	635	0.261855	Lung
SCC	635	0.316187	Lung
CA19-9	634	0.206942	Lung
CEA	634	0.275986	Lung
CYFRA 21-1	634	0.342435	Lung
NSE	634	0.261916	Lung
SCC	634	0.316254	Lung
CA72-4	633	0.249345	Lung
CEA	633	0.27598	Lung
CYFRA 21-1	633	0.342427	Lung
NSE	633	0.261977	Lung
SCC	633	0.31632	Lung
PD-L1 (TPS)	633	0.662993	Lung
CA125	633	0.391353	Lung
CA19-9	633	0.20693	Lung
CA72-4	633	0.249345	Lung
CEA	633	0.27598	Lung
NSE	633	0.261977	Lung
AFP	631	0.200127	Lung
CA125	631	0.391765	Lung
CA15-3	631	0.317629	Lung
CA19-9	631	0.206907	Lung
CA72-4	631	0.249524	Lung
CEA	631	0.27597	Lung
NSE	631	0.262099	Lung
PSA	631	0.252135	Lung
SCC	631	0.316449	Lung
CEA	628	0.275958	Lung
CYFRA 21-1	628	0.342379	Lung
NSE	628	0.262283	Lung
SCC	628	0.316635	Lung
CEA	628	0.275958	Lung
NSE	628	0.262283	Lung
SCC	628	0.316635	Lung
CA19-9	628	0.206874	Lung
CEA	628	0.275958	Lung
CEA	628	0.275958	Lung
CYFRA 21-1	628	0.342379	Lung
NSE	628	0.262283	Lung
NSE	628	0.262283	Lung
PSA	628	0.251681	Lung
SCC	628	0.316635	Lung
CA125	625	0.393005	Lung
CA72-4	625	0.250074	Lung
CEA	625	0.275951	Lung
CYFRA 21-1	625	0.342347	Lung
SCC	625	0.316811	Lung
AFP	625	0.200341	Lung
CA125	625	0.393005	Lung
CA15-3	625	0.317607	Lung
CA19-9	625	0.206845	Lung
CA72-4	625	0.250074	Lung
CEA	625	0.275951	Lung
CYFRA 21-1	625	0.342347	Lung
NSE	625	0.262466	Lung
SCC	625	0.316811	Lung
CA125	622	0.393626	Lung
CA15-3	622	0.317604	Lung
CA19-9	622	0.206818	Lung
CA72-4	622	0.250356	Lung
CEA	622	0.27595	Lung
NSE	622	0.262649	Lung
CEA	621	0.27595	Lung
CYFRA 21-1	621	0.342299	Lung
NSE	621	0.262711	Lung
SCC	621	0.317031	Lung
AFP	620	0.200503	Lung
CA125	620	0.394042	Lung
CA15-3	620	0.317604	Lung
CA19-9	620	0.206801	Lung
CA72-4	620	0.250548	Lung
CEA	620	0.275951	Lung
NSE	620	0.262772	Lung
SCC	620	0.317084	Lung
CEA	619	0.275953	Lung
CYFRA 21-1	619	0.342274	Lung
NSE	619	0.262833	Lung
CA72-4	619	0.250644	Lung
CEA	619	0.275953	Lung
CYFRA 21-1	619	0.342274	Lung
SCC	619	0.317135	Lung
CA125	617	0.394665	Lung
CA15-3	617	0.317608	Lung
CA19-9	617	0.20678	Lung
CEA	617	0.275958	Lung
CYFRA 21-1	617	0.342249	Lung
SCC	617	0.317234	Lung
CEA	616	0.275961	Lung
NSE	616	0.263017	Lung
NSE	614	0.263139	Lung
AFP	613	0.200708	Lung
CA125	613	0.395498	Lung
CA15-3	613	0.317622	Lung
CA19-9	613	0.206755	Lung
CA72-4	613	0.251235	Lung
CEA	613	0.275975	Lung
CYFRA 21-1	613	0.342195	Lung
NSE	613	0.2632	Lung
SCC	613	0.317418	Lung
CEA	613	0.275975	Lung
CA72-4	612	0.251335	Lung
CEA	612	0.275981	Lung
CYFRA 21-1	612	0.342182	Lung
SCC	612	0.317461	Lung
CEA	612	0.275981	Lung
CYFRA 21-1	612	0.342182	Lung
CEA	612	0.275981	Lung
NSE	612	0.263261	Lung
NSE	612	0.263261	Lung
AFP	611	0.200762	Lung
CA125	611	0.395915	Lung
CA15-3	611	0.317632	Lung
CA19-9	611	0.206745	Lung
CA72-4	611	0.251436	Lung
CEA	611	0.275987	Lung
NSE	611	0.263323	Lung
SCC	611	0.317503	Lung
AFP	610	0.200788	Lung
CA125	610	0.396124	Lung
CA15-3	610	0.317638	Lung
CA19-9	610	0.20674	Lung
CA72-4	610	0.251538	Lung
CEA	610	0.275994	Lung
CYFRA 21-1	610	0.342154	Lung
NSE	610	0.263384	Lung
PSA	610	0.248973	Lung
SCC	610	0.317544	Lung
CA15-3	608	0.317651	Lung
CA19-9	608	0.206732	Lung
CA72-4	608	0.251743	Lung
CEA	608	0.27601	Lung
NSE	608	0.263507	Lung
SCC	608	0.317623	Lung
AFP	607	0.200864	Lung
CA125	607	0.396751	Lung
CA15-3	607	0.317659	Lung
CA19-9	607	0.206729	Lung
CA72-4	607	0.251846	Lung
CEA	607	0.276019	Lung
NSE	607	0.263568	Lung
PSA	607	0.248525	Lung
CEA	606	0.276029	Lung
NSE	606	0.263629	Lung
PSA	606	0.248376	Lung
SCC	606	0.317696	Lung
NSE	605	0.26369	Lung
AFP	604	0.200936	Lung
CA125	604	0.397379	Lung
CA15-3	604	0.317685	Lung
CA19-9	604	0.206721	Lung
CA72-4	604	0.25216	Lung
CEA	604	0.27605	Lung
NSE	604	0.263752	Lung
SCC	604	0.317765	Lung
AFP	604	0.200936	Lung
CA125	604	0.397379	Lung
CA15-3	604	0.317685	Lung
CA19-9	604	0.206721	Lung
CA72-4	604	0.25216	Lung
CEA	604	0.27605	Lung
NSE	604	0.263752	Lung
SCC	604	0.317765	Lung
AFP	603	0.200959	Lung
CA125	603	0.397588	Lung
CA125	603	0.397588	Lung
CA15-3	603	0.317695	Lung
CA19-9	603	0.206719	Lung
CA19-9	603	0.206719	Lung
CA72-4	603	0.252266	Lung
CA72-4	603	0.252266	Lung
CEA	603	0.276061	Lung
CYFRA 21-1	603	0.342058	Lung
CYFRA 21-1	603	0.342058	Lung
CYFRA 21-1	603	0.342058	Lung
NSE	603	0.263813	Lung
NSE	603	0.263813	Lung
PSA	603	0.24793	Lung
SCC	603	0.317797	Lung
SCC	603	0.317797	Lung
SCC	603	0.317797	Lung
CA72-4	602	0.252372	Lung
CEA	602	0.276073	Lung
CYFRA 21-1	602	0.342044	Lung
NSE	602	0.263874	Lung
SCC	602	0.317829	Lung
CA125	602	0.397798	Lung
CA15-3	602	0.317705	Lung
CA19-9	602	0.206717	Lung
CA72-4	602	0.252372	Lung
CEA	602	0.276073	Lung
NSE	602	0.263874	Lung
CA125	601	0.398007	Lung
CA19-9	601	0.206716	Lung
CEA	601	0.276086	Lung
CYFRA 21-1	601	0.34203	Lung
NSE	601	0.263936	Lung
SCC	601	0.317859	Lung
CEA	601	0.276086	Lung
CYFRA 21-1	601	0.34203	Lung
NSE	601	0.263936	Lung
SCC	601	0.317859	Lung
EGFR mutation	601	0.600152	Lung
KRAS mutation	601	0.437893	Lung
TP53 mutation	601	0.28017	Lung
PD-L1 (TPS)	601	0.649996	Lung
CEA	600	0.276099	Lung
NSE	600	0.263997	Lung
CA125	600	0.398217	Lung
CA15-3	600	0.317727	Lung
CA19-9	600	0.206715	Lung
CA72-4	600	0.252587	Lung
CEA	600	0.276099	Lung
CA125	599	0.398427	Lung
CA19-9	599	0.206714	Lung
CA19-9	599	0.206714	Lung
CEA	599	0.276113	Lung
CEA	599	0.276113	Lung
CYFRA 21-1	599	0.342003	Lung
NSE	599	0.264058	Lung
NSE	599	0.264058	Lung
SCC	599	0.317915	Lung
SCC	599	0.317915	Lung
CYFRA 21-1	598	0.341989	Lung
CEA	598	0.276128	Lung
CEA	597	0.276143	Lung
NSE	597	0.264181	Lung
CA125	595	0.399267	Lung
CA15-3	595	0.317794	Lung
CA19-9	595	0.206716	Lung
CYFRA 21-1	595	0.34195	Lung
CA125	595	0.399267	Lung
CA15-3	595	0.317794	Lung
CA19-9	595	0.206716	Lung
CA72-4	595	0.253134	Lung
CEA	595	0.276176	Lung
CYFRA 21-1	595	0.34195	Lung
NSE	595	0.264304	Lung
SCC	595	0.318013	Lung
CEA	594	0.276194	Lung
NSE	594	0.264365	Lung
CYFRA 21-1	594	0.341937	Lung
SCC	594	0.318035	Lung
CEA	592	0.276231	Lung
CYFRA 21-1	592	0.341912	Lung
CA125	592	0.399897	Lung
CA15-3	592	0.31784	Lung
CA19-9	592	0.206722	Lung
CA72-4	592	0.25347	Lung
CEA	592	0.276231	Lung
CYFRA 21-1	592	0.341912	Lung
NSE	592	0.264488	Lung
SCC	592	0.318074	Lung
CEA	591	0.27625	Lung
SCC	591	0.318091	Lung
CA125	590	0.400318	Lung
CA15-3	590	0.317874	Lung
CA19-9	590	0.206727	Lung
CA19-9	590	0.206727	Lung
CA72-4	590	0.253697	Lung
CA72-4	590	0.253697	Lung
CEA	590	0.27627	Lung
CEA	590	0.27627	Lung
CYFRA 21-1	590	0.341888	Lung
NSE	590	0.26461	Lung
NSE	590	0.26461	Lung
PSA	590	0.246015	Lung
SCC	590	0.318108	Lung
SCC	590	0.318108	Lung
CA125	588	0.400739	Lung
CEA	588	0.276313	Lung
NSE	588	0.264733	Lung
SCC	588	0.318136	Lung
CA125	588	0.400739	Lung
CA19-9	588	0.206735	Lung
CEA	588	0.276313	Lung
CYFRA 21-1	588	0.341865	Lung
SCC	588	0.318136	Lung
CA125	587	0.400949	Lung
CA15-3	587	0.31793	Lung
CA19-9	587	0.206739	Lung
CA72-4	587	0.254043	Lung
CEA	587	0.276335	Lung
CYFRA 21-1	587	0.341853	Lung
SCC	587	0.318148	Lung
CEA	586	0.276358	Lung
CYFRA 21-1	586	0.341842	Lung
NSE	586	0.264856	Lung
SCC	586	0.318159	Lung
CA72-4	584	0.254394	Lung
CEA	584	0.276407	Lung
CYFRA 21-1	584	0.341821	Lung
NSE	584	0.264979	Lung
SCC	584	0.318177	Lung
AFP	584	0.201326	Lung
CA125	584	0.401581	Lung
CA15-3	584	0.317991	Lung
CA19-9	584	0.206754	Lung
CA72-4	584	0.254394	Lung
CEA	584	0.276407	Lung
NSE	584	0.264979	Lung
NSE	583	0.26504	Lung
CYFRA 21-1	578	0.341767	Lung
NSE	578	0.265347	Lung
CA125	577	0.403058	Lung
CEA	577	0.276599	Lung
NSE	577	0.265408	Lung
SCC	577	0.318198	Lung
CA19-9	576	0.206813	Lung
CA72-4	576	0.255359	Lung
CEA	576	0.27663	Lung
NSE	576	0.265469	Lung
PSA	576	0.243993	Lung
SCC	576	0.318195	Lung
AFP	575	0.20146	Lung
CA125	575	0.40348	Lung
CA15-3	575	0.318207	Lung
CA19-9	575	0.206822	Lung
CA72-4	575	0.255482	Lung
CEA	575	0.276661	Lung
CYFRA 21-1	575	0.341745	Lung
NSE	575	0.265531	Lung
PSA	575	0.243851	Lung
SCC	575	0.318191	Lung
EGFR mutation	575	0.594092	Lung
KRAS mutation	575	0.437073	Lung
TP53 mutation	575	0.267398	Lung
PD-L1 (TPS)	575	0.635937	Lung
CYFRA 21-1	575	0.341745	Lung
NSE	575	0.265531	Lung
SCC	575	0.318191	Lung
CEA	575	0.276661	Lung
CYFRA 21-1	575	0.341745	Lung
NSE	575	0.265531	Lung
CEA	574	0.276693	Lung
SCC	574	0.318186	Lung
CA72-4	574	0.255607	Lung
CEA	574	0.276693	Lung
CYFRA 21-1	574	0.341739	Lung
NSE	574	0.265592	Lung
SCC	574	0.318186	Lung
PD-L1 (TPS)	574	0.635347	Lung
CA19-9	573	0.206842	Lung
CEA	573	0.276726	Lung
CYFRA 21-1	573	0.341733	Lung
NSE	573	0.265654	Lung
SCC	573	0.318179	Lung
CA19-9	572	0.206853	Lung
CEA	572	0.27676	Lung
NSE	572	0.265715	Lung
SCC	572	0.318171	Lung
CA19-9	571	0.206864	Lung
CA72-4	571	0.255984	Lung
CEA	571	0.276794	Lung
CYFRA 21-1	571	0.341723	Lung
NSE	571	0.265776	Lung
PSA	571	0.243283	Lung
SCC	571	0.318161	Lung
CA125	570	0.404536	Lung
CA15-3	570	0.318348	Lung
CA19-9	570	0.206875	Lung
CA72-4	570	0.256111	Lung
CEA	570	0.27683	Lung
CYFRA 21-1	570	0.341719	Lung
NSE	570	0.265838	Lung
SCC	570	0.31815	Lung
CEA	569	0.276866	Lung
NSE	569	0.265899	Lung
SCC	569	0.318138	Lung
CEA	568	0.276903	Lung
CYFRA 21-1	568	0.341712	Lung
NSE	568	0.26596	Lung
SCC	568	0.318124	Lung
CA72-4	568	0.256367	Lung
CEA	568	0.276903	Lung
CYFRA 21-1	568	0.341712	Lung
NSE	568	0.26596	Lung
SCC	568	0.318124	Lung
PD-L1 (TPS)	568	0.631749	Lung
CEA	567	0.27694	Lung
CYFRA 21-1	567	0.341709	Lung
NSE	567	0.266022	Lung
CEA	567	0.27694	Lung
NSE	567	0.266022	Lung
CA19-9	567	0.206912	Lung
CEA	567	0.27694	Lung
CYFRA 21-1	567	0.341709	Lung
NSE	567	0.266022	Lung
SCC	567	0.318109	Lung
EGFR mutation	567	0.591971	Lung
KRAS mutation	567	0.436852	Lung
TP53 mutation	567	0.263367	Lung
PD-L1 (TPS)	567	0.63114	Lung
CA72-4	566	0.256625	Lung
CEA	566	0.276979	Lung
CYFRA 21-1	566	0.341707	Lung
SCC	566	0.318092	Lung
CA19-9	565	0.206939	Lung
CEA	565	0.277018	Lung
CYFRA 21-1	565	0.341706	Lung
NSE	565	0.266144	Lung
SCC	565	0.318074	Lung
AFP	562	0.201618	Lung
CA125	562	0.406226	Lung
CA15-3	562	0.318608	Lung
CA19-9	562	0.206984	Lung
CA72-4	562	0.257151	Lung
CEA	562	0.277141	Lung
CEA	562	0.277141	Lung
CYFRA 21-1	562	0.341705	Lung
NSE	562	0.266329	Lung
SCC	562	0.31801	Lung
SCC	562	0.31801	Lung
CA125	561	0.406437	Lung
CA15-3	561	0.318643	Lung
CA19-9	561	0.206999	Lung
CEA	561	0.277184	Lung
CYFRA 21-1	561	0.341706	Lung
NSE	561	0.26639	Lung
SCC	561	0.317986	Lung
CA72-4	560	0.257418	Lung
CEA	560	0.277227	Lung
CYFRA 21-1	560	0.341708	Lung
NSE	560	0.266451	Lung
SCC	560	0.31796	Lung
CA19-9	559	0.207032	Lung
CEA	559	0.277272	Lung
NSE	559	0.266513	Lung
CA125	558	0.407071	Lung
CA15-3	558	0.318753	Lung
CA19-9	558	0.207049	Lung
CA72-4	558	0.257688	Lung
CEA	558	0.277317	Lung
NSE	558	0.266574	Lung
PSA	558	0.241472	Lung
SCC	558	0.317905	Lung
CEA	557	0.277363	Lung
NSE	557	0.266635	Lung
SCC	557	0.317874	Lung
AFP	556	0.201682	Lung
CA125	556	0.407494	Lung
CA15-3	556	0.318829	Lung
CA19-9	556	0.207084	Lung
CA19-9	556	0.207084	Lung
CA72-4	556	0.257961	Lung
CEA	556	0.27741	Lung
CYFRA 21-1	556	0.341722	Lung
NSE	556	0.266696	Lung
NSE	556	0.266696	Lung
SCC	556	0.317843	Lung
SCC	556	0.317843	Lung
AFP	556	0.201682	Lung
CA125	556	0.407494	Lung
CA15-3	556	0.318829	Lung
CA19-9	556	0.207084	Lung
CA72-4	556	0.257961	Lung
CEA	556	0.27741	Lung
CYFRA 21-1	556	0.341722	Lung
NSE	556	0.266696	Lung
SCC	556	0.317843	Lung
CA72-4	555	0.258098	Lung
CEA	555	0.277457	Lung
CYFRA 21-1	555	0.341727	Lung
NSE	555	0.266758	Lung
SCC	555	0.31781	Lung
CA72-4	555	0.258098	Lung
CEA	555	0.277457	Lung
CYFRA 21-1	555	0.341727	Lung
NSE	555	0.266758	Lung
SCC	555	0.31781	Lung
CA19-9	554	0.207122	Lung
CEA	554	0.277506	Lung
CYFRA 21-1	554	0.341733	Lung
NSE	554	0.266819	Lung
EGFR mutation	554	0.588246	Lung
KRAS mutation	554	0.436539	Lung
TP53 mutation	554	0.256787	Lung
PD-L1 (TPS)	554	0.622987	Lung
AFP	552	0.201722	Lung
CA125	552	0.408339	Lung
CA19-9	552	0.207161	Lung
CA72-4	552	0.258515	Lung
CEA	552	0.277606	Lung
CYFRA 21-1	552	0.341748	Lung
NSE	552	0.266942	Lung
PSA	552	0.240655	Lung
SCC	552	0.317701	Lung
EGFR mutation	552	0.587641	Lung
KRAS mutation	552	0.436497	Lung
TP53 mutation	552	0.255775	Lung
PD-L1 (TPS)	552	0.621699	Lung
CEA	551	0.277657	Lung
SCC	551	0.317662	Lung
CA125	550	0.408761	Lung
CA15-3	550	0.319074	Lung
CA19-9	550	0.207203	Lung
CA72-4	550	0.258796	Lung
CEA	550	0.277709	Lung
EGFR mutation	550	0.587027	Lung
KRAS mutation	550	0.436457	Lung
TP53 mutation	550	0.254765	Lung
PD-L1 (TPS)	550	0.620404	Lung
AFP	549	0.20175	Lung
CA19-9	549	0.207224	Lung
CEA	549	0.277762	Lung
NSE	549	0.267126	Lung
SCC	549	0.317578	Lung
CA19-9	549	0.207224	Lung
CEA	549	0.277762	Lung
CYFRA 21-1	549	0.341776	Lung
SCC	549	0.317578	Lung
CA72-4	546	0.259368	Lung
CEA	546	0.277927	Lung
CYFRA 21-1	546	0.341812	Lung
NSE	546	0.267309	Lung
SCC	546	0.317441	Lung
PD-L1 (TPS)	546	0.617793	Lung
CA125	546	0.409606	Lung
CA15-3	546	0.319251	Lung
CA19-9	546	0.207291	Lung
CA72-4	546	0.259368	Lung
CEA	546	0.277927	Lung
CYFRA 21-1	546	0.341812	Lung
NSE	546	0.267309	Lung
SCC	546	0.317441	Lung
CA125	542	0.41045	Lung
CA15-3	542	0.319438	Lung
CA19-9	542	0.207388	Lung
CA72-4	542	0.259951	Lung
CEA	542	0.278159	Lung
NSE	542	0.267554	Lung
CA125	541	0.41066	Lung
CA15-3	541	0.319487	Lung
CA19-9	541	0.207413	Lung
CA72-4	541	0.260098	Lung
CEA	541	0.27822	Lung
NSE	541	0.267616	Lung
NSE	541	0.267616	Lung
CA19-9	540	0.207439	Lung
CEA	540	0.278281	Lung
NSE	540	0.267677	Lung
SCC	540	0.317125	Lung
PD-L1 (TPS)	540	0.613829	Lung
CEA	540	0.278281	Lung
NSE	540	0.267677	Lung
AFP	540	0.201833	Lung
CA125	540	0.410871	Lung
CA15-3	540	0.319536	Lung
CA19-9	540	0.207439	Lung
CA72-4	540	0.260247	Lung
CEA	540	0.278281	Lung
NSE	540	0.267677	Lung
SCC	540	0.317125	Lung
AFP	538	0.201851	Lung
CA125	538	0.411293	Lung
CA19-9	538	0.207493	Lung
CA72-4	538	0.260546	Lung
CEA	538	0.278406	Lung
NSE	538	0.267799	Lung
PSA	538	0.2388	Lung
SCC	538	0.317007	Lung
CEA	538	0.278406	Lung
NSE	538	0.267799	Lung
NSE	538	0.267799	Lung
PSA	538	0.2388	Lung
SCC	538	0.317007	Lung
SCC	538	0.317007	Lung
CA72-4	538	0.260546	Lung
CEA	538	0.278406	Lung
CYFRA 21-1	538	0.341948	Lung
SCC	538	0.317007	Lung
NSE	538	0.267799	Lung
PSA	538	0.2388	Lung
CEA	537	0.278469	Lung
CYFRA 21-1	537	0.341969	Lung
NSE	537	0.26786	Lung
NSE	536	0.267921	Lung
CA125	536	0.411714	Lung
CA15-3	536	0.31974	Lung
CA19-9	536	0.207548	Lung
CA72-4	536	0.260848	Lung
CEA	536	0.278534	Lung
CYFRA 21-1	536	0.341992	Lung
NSE	536	0.267921	Lung
SCC	536	0.316882	Lung
EGFR mutation	536	0.58248	Lung
KRAS mutation	536	0.436234	Lung
TP53 mutation	536	0.247738	Lung
CA125	534	0.412136	Lung
CA15-3	534	0.319846	Lung
CA19-9	534	0.207606	Lung
CA72-4	534	0.261148	Lung
CEA	534	0.278665	Lung
NSE	534	0.268044	Lung
CA125	532	0.412557	Lung
CA19-9	532	0.207666	Lung
CEA	532	0.278798	Lung
CYFRA 21-1	532	0.342092	Lung
NSE	532	0.268166	Lung
SCC	532	0.316612	Lung
CEA	531	0.278866	Lung
NSE	531	0.268227	Lung
AFP	530	0.201924	Lung
CA125	530	0.412977	Lung
CA15-3	530	0.320066	Lung
CA19-9	530	0.207728	Lung
CA72-4	530	0.261724	Lung
CYFRA 21-1	530	0.342149	Lung
NSE	530	0.268288	Lung
PSA	530	0.237777	Lung
SCC	530	0.316467	Lung
EGFR mutation	530	0.580393	Lung
KRAS mutation	530	0.436172	Lung
TP53 mutation	530	0.244767	Lung
CA125	530	0.412977	Lung
CA15-3	530	0.320066	Lung
CEA	530	0.278935	Lung
CA72-4	528	0.262002	Lung
CEA	528	0.279074	Lung
CEA	528	0.279074	Lung
CYFRA 21-1	528	0.34221	Lung
CYFRA 21-1	528	0.34221	Lung
NSE	528	0.268411	Lung
NSE	528	0.268411	Lung
SCC	528	0.316315	Lung
SCC	528	0.316315	Lung
PD-L1 (TPS)	528	0.605776	Lung
CA125	528	0.413398	Lung
CA15-3	528	0.32018	Lung
CA19-9	528	0.207792	Lung
CA72-4	528	0.262002	Lung
CEA	528	0.279074	Lung
NSE	528	0.268411	Lung
SCC	528	0.316315	Lung
CYFRA 21-1	526	0.342276	Lung
NSE	526	0.268533	Lung
CEA	525	0.279288	Lung
CYFRA 21-1	525	0.342311	Lung
NSE	525	0.268594	Lung
SCC	525	0.31603	Lung
EGFR mutation	525	0.578587	Lung
KRAS mutation	525	0.436138	Lung
TP53 mutation	525	0.242317	Lung
PD-L1 (TPS)	525	0.603745	Lung
CA125	524	0.414238	Lung
CA15-3	524	0.320418	Lung
CA72-4	524	0.262537	Lung
CEA	524	0.27936	Lung
CYFRA 21-1	524	0.342347	Lung
NSE	524	0.268655	Lung
SCC	524	0.315912	Lung
EGFR mutation	524	0.578219	Lung
KRAS mutation	524	0.436133	Lung
TP53 mutation	524	0.241831	Lung
PD-L1 (TPS)	524	0.603067	Lung
CA125	523	0.414448	Lung
CA15-3	523	0.320479	Lung
CA19-9	523	0.207962	Lung
CA72-4	523	0.262667	Lung
CEA	523	0.279433	Lung
CYFRA 21-1	523	0.342384	Lung
NSE	523	0.268716	Lung
SCC	523	0.315783	Lung
AFP	522	0.202	Lung
CA125	522	0.414657	Lung
CA15-3	522	0.320541	Lung
CA19-9	522	0.207998	Lung
CA72-4	522	0.262795	Lung
CEA	522	0.279507	Lung
CYFRA 21-1	522	0.342423	Lung
NSE	522	0.268777	Lung
SCC	522	0.315642	Lung
EGFR mutation	522	0.577475	Lung
KRAS mutation	522	0.436125	Lung
TP53 mutation	522	0.240861	Lung
PD-L1 (TPS)	522	0.60171	Lung
CA125	522	0.414657	Lung
CA19-9	522	0.207998	Lung
CA72-4	522	0.262795	Lung
CEA	522	0.279507	Lung
CEA	522	0.279507	Lung
NSE	522	0.268777	Lung
NSE	522	0.268777	Lung
PSA	522	0.236782	Lung
AFP	521	0.202009	Lung
CA125	521	0.414867	Lung
CA15-3	521	0.320603	Lung
CA19-9	521	0.208034	Lung
CA72-4	521	0.262921	Lung
CEA	521	0.279581	Lung
CYFRA 21-1	521	0.342463	Lung
NSE	521	0.268839	Lung
NSE	521	0.268839	Lung
PSA	521	0.23666	Lung
SCC	521	0.315491	Lung
SCC	521	0.315491	Lung
CA125	520	0.415077	Lung
CA15-3	520	0.320666	Lung
CEA	520	0.279656	Lung
CEA	519	0.279732	Lung
NSE	519	0.268963	Lung
PSA	519	0.236417	Lung
SCC	519	0.315156	Lung
CA19-9	518	0.208146	Lung
CA72-4	518	0.263293	Lung
CEA	518	0.279808	Lung
CYFRA 21-1	518	0.34259	Lung
NSE	518	0.269026	Lung
SCC	518	0.314973	Lung
AFP	516	0.20206	Lung
CA125	516	0.415914	Lung
CA15-3	516	0.320927	Lung
CA19-9	516	0.208224	Lung
CA72-4	516	0.263534	Lung
CEA	516	0.279962	Lung
CYFRA 21-1	516	0.342681	Lung
NSE	516	0.269152	Lung
PSA	516	0.236056	Lung
SCC	516	0.314575	Lung
EGFR mutation	516	0.575182	Lung
KRAS mutation	516	0.436119	Lung
TP53 mutation	516	0.237983	Lung
PD-L1 (TPS)	516	0.597633	Lung
CA125	514	0.416333	Lung
CA19-9	514	0.208303	Lung
CEA	514	0.280118	Lung
CYFRA 21-1	514	0.342777	Lung
NSE	514	0.26928	Lung
SCC	514	0.314138	Lung
CA125	514	0.416333	Lung
CA125	514	0.416333	Lung
CA19-9	514	0.208303	Lung
CA19-9	514	0.208303	Lung
CEA	514	0.280118	Lung
CYFRA 21-1	514	0.342777	Lung
CYFRA 21-1	514	0.342777	Lung
NSE	514	0.26928	Lung
NSE	514	0.26928	Lung
SCC	514	0.314138	Lung
SCC	514	0.314138	Lung
CA72-4	513	0.263885	Lung
CEA	513	0.280197	Lung
CYFRA 21-1	513	0.342828	Lung
SCC	513	0.313904	Lung
CA125	513	0.416541	Lung
CA19-9	513	0.208344	Lung
CEA	513	0.280197	Lung
CYFRA 21-1	513	0.342828	Lung
NSE	513	0.269344	Lung
SCC	513	0.313904	Lung
CYFRA 21-1	512	0.342879	Lung
NSE	512	0.269409	Lung
AFP	511	0.202115	Lung
CA19-9	511	0.208428	Lung
CA72-4	511	0.264113	Lung
CEA	511	0.280356	Lung
NSE	511	0.269474	Lung
PSA	511	0.235465	Lung
SCC	511	0.313409	Lung
CEA	510	0.280437	Lung
CYFRA 21-1	510	0.342987	Lung
SCC	510	0.313147	Lung
AFP	510	0.202126	Lung
CA125	510	0.417168	Lung
CA15-3	510	0.321339	Lung
CA19-9	510	0.20847	Lung
CA72-4	510	0.264226	Lung
CEA	510	0.280437	Lung
NSE	510	0.26954	Lung
SCC	510	0.313147	Lung
CEA	509	0.280518	Lung
CA125	508	0.417579	Lung
CA72-4	508	0.264447	Lung
CEA	508	0.280599	Lung
NSE	508	0.269671	Lung
SCC	508	0.312595	Lung
AFP	508	0.202149	Lung
[truncated: 10,269 more rows]

## Sheet: KMCurve
time	value	cancer_type
1094	0.0849982	Lung
1089	0.0857247	Lung
1088	0.0860879	Lung
1087	0.0864511	Lung
1084	0.0868144	Lung
1077	0.0879041	Lung
1075	0.0882673	Lung
1072	0.0886306	Lung
1069	0.0889938	Lung
1065	0.0893571	Lung
1060	0.0904468	Lung
1056	0.0911733	Lung
1055	0.0915365	Lung
1046	0.092263	Lung
1044	0.0926262	Lung
1039	0.0937159	Lung
1036	0.0940792	Lung
1027	0.0944424	Lung
1026	0.0948057	Lung
1021	0.0955321	Lung
1014	0.0962586	Lung
1002	0.0966219	Lung
996	0.0969851	Lung
992	0.0973483	Lung
989	0.0980748	Lung
986	0.0984381	Lung
984	0.0988013	Lung
983	0.0991645	Lung
977	0.0995278	Lung
972	0.100254	Lung
970	0.100618	Lung
969	0.100981	Lung
968	0.101707	Lung
967	0.10207	Lung
965	0.102797	Lung
962	0.10316	Lung
961	0.103523	Lung
957	0.103887	Lung
956	0.10425	Lung
955	0.104613	Lung
953	0.104976	Lung
952	0.10534	Lung
951	0.105703	Lung
950	0.106066	Lung
947	0.106429	Lung
946	0.106793	Lung
944	0.107156	Lung
940	0.107519	Lung
937	0.108609	Lung
931	0.109335	Lung
920	0.110425	Lung
915	0.110788	Lung
913	0.111151	Lung
911	0.111878	Lung
901	0.113331	Lung
892	0.113694	Lung
890	0.114057	Lung
889	0.114784	Lung
888	0.115147	Lung
885	0.11551	Lung
883	0.115874	Lung
881	0.116237	Lung
880	0.1166	Lung
876	0.116963	Lung
874	0.11769	Lung
872	0.118053	Lung
870	0.118416	Lung
868	0.11878	Lung
866	0.119869	Lung
865	0.120232	Lung
863	0.121322	Lung
862	0.121685	Lung
861	0.122049	Lung
859	0.122775	Lung
856	0.123138	Lung
855	0.123865	Lung
849	0.124228	Lung
846	0.124955	Lung
845	0.125681	Lung
844	0.126044	Lung
843	0.126771	Lung
842	0.127134	Lung
841	0.127497	Lung
835	0.128224	Lung
827	0.12895	Lung
824	0.13004	Lung
822	0.130403	Lung
820	0.130766	Lung
814	0.13113	Lung
813	0.131493	Lung
812	0.132219	Lung
811	0.132583	Lung
810	0.133672	Lung
809	0.134399	Lung
808	0.134762	Lung
805	0.135489	Lung
804	0.135852	Lung
802	0.136578	Lung
796	0.137305	Lung
795	0.137668	Lung
793	0.138394	Lung
791	0.139484	Lung
788	0.140211	Lung
785	0.140574	Lung
784	0.140937	Lung
781	0.142027	Lung
780	0.14239	Lung
779	0.142753	Lung
775	0.14348	Lung
774	0.144206	Lung
771	0.145296	Lung
769	0.146749	Lung
768	0.147112	Lung
767	0.147839	Lung
763	0.148928	Lung
762	0.149655	Lung
757	0.151108	Lung
755	0.151471	Lung
754	0.152198	Lung
751	0.153651	Lung
749	0.154014	Lung
745	0.154377	Lung
744	0.155104	Lung
743	0.15583	Lung
742	0.156193	Lung
740	0.158009	Lung
739	0.159099	Lung
736	0.159462	Lung
734	0.159826	Lung
731	0.160189	Lung
730	0.160552	Lung
729	0.161279	Lung
723	0.161642	Lung
722	0.162005	Lung
721	0.163095	Lung
719	0.163458	Lung
717	0.163821	Lung
715	0.164185	Lung
714	0.164548	Lung
713	0.165274	Lung
712	0.165637	Lung
710	0.166727	Lung
709	0.167454	Lung
708	0.167817	Lung
707	0.16818	Lung
706	0.168907	Lung
702	0.169633	Lung
701	0.17036	Lung
698	0.170723	Lung
696	0.171086	Lung
695	0.171449	Lung
692	0.172176	Lung
691	0.172539	Lung
690	0.172902	Lung
689	0.173266	Lung
687	0.173629	Lung
686	0.173992	Lung
679	0.174355	Lung
677	0.175082	Lung
676	0.175808	Lung
675	0.176171	Lung
674	0.176535	Lung
673	0.176898	Lung
672	0.177624	Lung
670	0.177988	Lung
668	0.178351	Lung
664	0.179441	Lung
663	0.179804	Lung
662	0.180167	Lung
660	0.181257	Lung
659	0.182347	Lung
657	0.183436	Lung
655	0.183799	Lung
654	0.184526	Lung
652	0.185616	Lung
650	0.186705	Lung
648	0.187432	Lung
647	0.188885	Lung
646	0.189248	Lung
645	0.189611	Lung
643	0.189975	Lung
642	0.191064	Lung
641	0.191791	Lung
639	0.19397	Lung
635	0.194697	Lung
634	0.19506	Lung
633	0.195423	Lung
631	0.19615	Lung
628	0.196876	Lung
625	0.199056	Lung
622	0.199782	Lung
621	0.200145	Lung
620	0.200509	Lung
619	0.201235	Lung
617	0.201961	Lung
616	0.202325	Lung
614	0.202688	Lung
613	0.203051	Lung
612	0.203778	Lung
611	0.205594	Lung
610	0.205957	Lung
608	0.206684	Lung
607	0.207047	Lung
606	0.20741	Lung
605	0.207773	Lung
604	0.208137	Lung
603	0.208863	Lung
602	0.209953	Lung
601	0.210679	Lung
600	0.211769	Lung
599	0.213222	Lung
598	0.214312	Lung
597	0.215401	Lung
595	0.216491	Lung
594	0.217218	Lung
592	0.218307	Lung
591	0.219397	Lung
590	0.220124	Lung
588	0.22085	Lung
587	0.22194	Lung
586	0.222303	Lung
584	0.223029	Lung
583	0.223756	Lung
578	0.224846	Lung
577	0.225209	Lung
576	0.225572	Lung
575	0.225935	Lung
574	0.227025	Lung
573	0.228115	Lung
572	0.228478	Lung
571	0.229205	Lung
570	0.229568	Lung
569	0.229931	Lung
568	0.230294	Lung
567	0.231384	Lung
566	0.232474	Lung
565	0.232837	Lung
562	0.233563	Lung
561	0.23429	Lung
560	0.235016	Lung
559	0.23538	Lung
558	0.235743	Lung
557	0.236106	Lung
556	0.236833	Lung
555	0.238649	Lung
554	0.239375	Lung
552	0.239738	Lung
551	0.240465	Lung
550	0.240828	Lung
549	0.241555	Lung
546	0.242281	Lung
542	0.244461	Lung
541	0.244824	Lung
540	0.24555	Lung
538	0.247367	Lung
537	0.249183	Lung
536	0.249909	Lung
534	0.250999	Lung
532	0.252452	Lung
531	0.252815	Lung
530	0.253542	Lung
528	0.254268	Lung
526	0.256448	Lung
525	0.256811	Lung
524	0.257174	Lung
523	0.2579	Lung
522	0.258264	Lung
521	0.259353	Lung
520	0.26008	Lung
519	0.260806	Lung
518	0.26117	Lung
516	0.261533	Lung
514	0.262623	Lung
513	0.263712	Lung
512	0.264802	Lung
511	0.265165	Lung
510	0.265892	Lung
509	0.266618	Lung
508	0.266981	Lung
507	0.268071	Lung
505	0.269887	Lung
503	0.270614	Lung
501	0.272067	Lung
500	0.27243	Lung
498	0.27352	Lung
497	0.273883	Lung
496	0.27461	Lung
495	0.274973	Lung
494	0.275336	Lung
493	0.275699	Lung
492	0.276426	Lung
491	0.276789	Lung
490	0.277152	Lung
488	0.278242	Lung
486	0.280421	Lung
485	0.280785	Lung
484	0.281874	Lung
483	0.282238	Lung
482	0.283327	Lung
481	0.284054	Lung
478	0.285507	Lung
477	0.28587	Lung
475	0.286596	Lung
473	0.287323	Lung
471	0.288776	Lung
470	0.289866	Lung
469	0.290229	Lung
467	0.292045	Lung
466	0.292772	Lung
465	0.293135	Lung
463	0.293861	Lung
461	0.295314	Lung
460	0.296041	Lung
459	0.297857	Lung
458	0.298947	Lung
457	0.301126	Lung
456	0.301489	Lung
455	0.302942	Lung
454	0.303669	Lung
452	0.305485	Lung
451	0.306211	Lung
450	0.307664	Lung
449	0.308391	Lung
448	0.309117	Lung
447	0.309481	Lung
446	0.31057	Lung
444	0.31166	Lung
442	0.312386	Lung
441	0.313839	Lung
440	0.314929	Lung
439	0.316019	Lung
438	0.316745	Lung
437	0.317472	Lung
436	0.318925	Lung
435	0.319288	Lung
434	0.320015	Lung
433	0.321104	Lung
432	0.322557	Lung
431	0.323284	Lung
429	0.325463	Lung
428	0.326916	Lung
427	0.327643	Lung
426	0.328006	Lung
423	0.329096	Lung
421	0.330548	Lung
420	0.330912	Lung
419	0.332365	Lung
417	0.333818	Lung
416	0.334544	Lung
415	0.334907	Lung
414	0.335634	Lung
413	0.335997	Lung
412	0.33636	Lung
411	0.33745	Lung
409	0.33854	Lung
408	0.339266	Lung
407	0.339993	Lung
406	0.342172	Lung
405	0.343625	Lung
404	0.344352	Lung
403	0.345805	Lung
402	0.347258	Lung
401	0.347984	Lung
399	0.349437	Lung
398	0.350163	Lung
397	0.351253	Lung
396	0.35198	Lung
395	0.352706	Lung
393	0.353796	Lung
392	0.354886	Lung
390	0.356339	Lung
389	0.356702	Lung
388	0.357428	Lung
387	0.357792	Lung
386	0.358518	Lung
385	0.358881	Lung
384	0.359244	Lung
382	0.360697	Lung
381	0.36215	Lung
380	0.362877	Lung
379	0.364693	Lung
378	0.366509	Lung
377	0.367236	Lung
376	0.367962	Lung
375	0.368689	Lung
374	0.369415	Lung
373	0.369778	Lung
372	0.370505	Lung
371	0.371231	Lung
370	0.371958	Lung
369	0.372684	Lung
368	0.373774	Lung
366	0.374501	Lung
365	0.37559	Lung
364	0.376317	Lung
363	0.377043	Lung
362	0.378133	Lung
361	0.379223	Lung
360	0.379949	Lung
359	0.381765	Lung
358	0.383582	Lung
357	0.384308	Lung
356	0.386487	Lung
355	0.386851	Lung
353	0.388667	Lung
352	0.389393	Lung
350	0.390483	Lung
349	0.391573	Lung
348	0.393026	Lung
347	0.394116	Lung
346	0.394842	Lung
345	0.396658	Lung
344	0.398474	Lung
343	0.399564	Lung
342	0.401017	Lung
341	0.40247	Lung
340	0.40356	Lung
339	0.405739	Lung
338	0.406466	Lung
337	0.407192	Lung
336	0.408282	Lung
335	0.409372	Lung
334	0.410825	Lung
333	0.411914	Lung
332	0.412641	Lung
331	0.413367	Lung
330	0.415183	Lung
329	0.417363	Lung
328	0.418089	Lung
327	0.419179	Lung
326	0.422085	Lung
325	0.422811	Lung
324	0.423901	Lung
323	0.424991	Lung
322	0.426081	Lung
321	0.42717	Lung
320	0.430076	Lung
319	0.430803	Lung
318	0.431892	Lung
317	0.432256	Lung
316	0.433345	Lung
315	0.435888	Lung
314	0.437704	Lung
313	0.438431	Lung
311	0.439521	Lung
310	0.44061	Lung
309	0.4417	Lung
308	0.442063	Lung
307	0.443879	Lung
306	0.444969	Lung
305	0.446422	Lung
304	0.447512	Lung
303	0.448238	Lung
302	0.449328	Lung
301	0.450781	Lung
300	0.452234	Lung
299	0.454413	Lung
298	0.455866	Lung
297	0.456956	Lung
296	0.457683	Lung
295	0.458772	Lung
294	0.460952	Lung
291	0.462041	Lung
290	0.463131	Lung
289	0.464584	Lung
288	0.465311	Lung
285	0.467127	Lung
284	0.467853	Lung
283	0.46858	Lung
282	0.470396	Lung
280	0.471486	Lung
279	0.472212	Lung
278	0.473302	Lung
277	0.475118	Lung
276	0.476571	Lung
275	0.477297	Lung
274	0.478387	Lung
273	0.479114	Lung
272	0.480203	Lung
271	0.48093	Lung
270	0.481656	Lung
269	0.483836	Lung
268	0.484926	Lung
267	0.486378	Lung
266	0.487831	Lung
265	0.490374	Lung
264	0.491827	Lung
263	0.492917	Lung
262	0.494007	Lung
261	0.495459	Lung
260	0.497276	Lung
259	0.499092	Lung
258	0.499818	Lung
257	0.500908	Lung
256	0.501998	Lung
255	0.502724	Lung
254	0.506357	Lung
253	0.508536	Lung
252	0.509989	Lung
251	0.512169	Lung
250	0.513258	Lung
249	0.513985	Lung
248	0.515438	Lung
247	0.51907	Lung
246	0.520523	Lung
245	0.521976	Lung
244	0.522703	Lung
242	0.523792	Lung
241	0.524882	Lung
240	0.527425	Lung
239	0.528514	Lung
238	0.529241	Lung
237	0.530331	Lung
236	0.53251	Lung
235	0.534689	Lung
234	0.536142	Lung
233	0.536506	Lung
232	0.538685	Lung
231	0.539775	Lung
230	0.541228	Lung
229	0.543044	Lung
228	0.544134	Lung
227	0.54595	Lung
226	0.548493	Lung
224	0.550309	Lung
223	0.553578	Lung
222	0.555031	Lung
221	0.555757	Lung
220	0.556847	Lung
219	0.558663	Lung
218	0.560843	Lung
217	0.562296	Lung
216	0.563749	Lung
215	0.564838	Lung
214	0.566291	Lung
213	0.567744	Lung
212	0.568471	Lung
211	0.570287	Lung
210	0.571377	Lung
209	0.573193	Lung
207	0.576462	Lung
206	0.577552	Lung
205	0.579368	Lung
204	0.581547	Lung
203	0.582637	Lung
202	0.584453	Lung
201	0.586633	Lung
200	0.588086	Lung
199	0.589902	Lung
198	0.592445	Lung
197	0.594261	Lung
196	0.597167	Lung
195	0.598983	Lung
194	0.599709	Lung
193	0.600436	Lung
192	0.604795	Lung
191	0.605521	Lung
190	0.607701	Lung
189	0.610607	Lung
188	0.611696	Lung
187	0.612423	Lung
186	0.613149	Lung
185	0.614602	Lung
184	0.615329	Lung
183	0.617145	Lung
182	0.618598	Lung
181	0.620051	Lung
180	0.62223	Lung
179	0.622594	Lung
178	0.625136	Lung
177	0.626589	Lung
176	0.629495	Lung
175	0.631311	Lung
174	0.633854	Lung
173	0.63458	Lung
172	0.63567	Lung
171	0.63676	Lung
170	0.63785	Lung
169	0.638213	Lung
168	0.641119	Lung
167	0.642572	Lung
166	0.645114	Lung
165	0.647294	Lung
164	0.648384	Lung
163	0.649473	Lung
162	0.6502	Lung
161	0.650926	Lung
160	0.65129	Lung
159	0.652379	Lung
158	0.653832	Lung
157	0.656375	Lung
156	0.659644	Lung
155	0.660734	Lung
154	0.66146	Lung
153	0.663276	Lung
152	0.664729	Lung
151	0.666909	Lung
150	0.668362	Lung
149	0.670178	Lung
148	0.671994	Lung
147	0.674174	Lung
146	0.675263	Lung
145	0.677443	Lung
144	0.679259	Lung
143	0.680349	Lung
142	0.682165	Lung
141	0.684344	Lung
140	0.686161	Lung
139	0.68725	Lung
138	0.68834	Lung
137	0.690156	Lung
136	0.691246	Lung
135	0.693789	Lung
134	0.695605	Lung
133	0.697421	Lung
132	0.699964	Lung
131	0.701053	Lung
130	0.70287	Lung
129	0.703596	Lung
128	0.705776	Lung
127	0.707228	Lung
126	0.709045	Lung
125	0.711951	Lung
124	0.71413	Lung
123	0.715946	Lung
122	0.717399	Lung
121	0.721032	Lung
120	0.723211	Lung
119	0.726117	Lung
118	0.730113	Lung
116	0.731929	Lung
115	0.733019	Lung
114	0.735198	Lung
113	0.737377	Lung
112	0.739557	Lung
111	0.741736	Lung
110	0.743916	Lung
109	0.745005	Lung
108	0.746822	Lung
107	0.748275	Lung
106	0.748638	Lung
105	0.749001	Lung
104	0.750817	Lung
103	0.75227	Lung
102	0.75336	Lung
100	0.755539	Lung
99	0.757356	Lung
98	0.759172	Lung
97	0.760988	Lung
96	0.763167	Lung
95	0.764257	Lung
93	0.766437	Lung
92	0.768616	Lung
91	0.770795	Lung
90	0.772248	Lung
89	0.774791	Lung
88	0.776607	Lung
87	0.779513	Lung
86	0.78024	Lung
85	0.781329	Lung
84	0.783872	Lung
83	0.786052	Lung
82	0.786778	Lung
81	0.787868	Lung
80	0.789684	Lung
79	0.7915	Lung
78	0.792953	Lung
76	0.798402	Lung
75	0.800218	Lung
74	0.802397	Lung
73	0.80385	Lung
72	0.80712	Lung
71	0.808936	Lung
70	0.811842	Lung
69	0.814748	Lung
68	0.81729	Lung
67	0.820196	Lung
66	0.823102	Lung
65	0.825645	Lung
64	0.828187	Lung
63	0.830004	Lung
62	0.83182	Lung
61	0.832183	Lung
60	0.833636	Lung
59	0.837268	Lung
58	0.839448	Lung
57	0.840901	Lung
56	0.842717	Lung
55	0.844896	Lung
54	0.847076	Lung
53	0.851072	Lung
52	0.854341	Lung
51	0.858336	Lung
50	0.860516	Lung
49	0.862695	Lung
48	0.864148	Lung
47	0.867054	Lung
46	0.868144	Lung
45	0.872139	Lung
44	0.873956	Lung
43	0.876862	Lung
42	0.878678	Lung
41	0.880857	Lung
40	0.88231	Lung
39	0.884126	Lung
38	0.886306	Lung
37	0.889212	Lung
36	0.892118	Lung
35	0.893934	Lung
34	0.896477	Lung
33	0.900109	Lung
32	0.903741	Lung
31	0.905921	Lung
30	0.909553	Lung
29	0.912459	Lung
28	0.916818	Lung
27	0.920087	Lung
26	0.922267	Lung
25	0.924446	Lung
24	0.927715	Lung
23	0.930258	Lung
22	0.933527	Lung
21	0.935343	Lung
20	0.938249	Lung
19	0.940429	Lung
18	0.942245	Lung
17	0.945877	Lung
16	0.948057	Lung
15	0.950963	Lung
14	0.955321	Lung
13	0.960044	Lung
12	0.962223	Lung
11	0.967308	Lung
10	0.971304	Lung
9	0.973847	Lung
8	0.979659	Lung
7	0.982928	Lung
6	0.984744	Lung
5	0.98765	Lung
4	0.989829	Lung
3	0.992735	Lung
2	0.996731	Lung
1	0.998184	Lung
1087	0.0532151	Liver
1068	0.059867	Liver
1056	0.0687361	Liver
996	0.0776053	Liver
994	0.0798226	Liver
976	0.0820399	Liver
904	0.0864745	Liver
868	0.0886918	Liver
860	0.0909091	Liver
825	0.0953437	Liver
818	0.097561	Liver
805	0.0997783	Liver
802	0.101996	Liver
773	0.10643	Liver
772	0.108647	Liver
768	0.110865	Liver
762	0.113082	Liver
750	0.115299	Liver
745	0.117517	Liver
741	0.119734	Liver
728	0.124169	Liver
720	0.126386	Liver
716	0.13082	Liver
710	0.135255	Liver
701	0.137472	Liver
699	0.141907	Liver
688	0.146341	Liver
683	0.148559	Liver
680	0.152993	Liver
678	0.155211	Liver
664	0.157428	Liver
661	0.161863	Liver
659	0.166297	Liver
656	0.172949	Liver
650	0.175166	Liver
644	0.177384	Liver
639	0.179601	Liver
634	0.181818	Liver
628	0.184035	Liver
620	0.190687	Liver
618	0.192905	Liver
616	0.195122	Liver
611	0.199557	Liver
610	0.203991	Liver
585	0.208426	Liver
567	0.210643	Liver
553	0.215078	Liver
541	0.217295	Liver
535	0.221729	Liver
523	0.228381	Liver
516	0.235033	Liver
506	0.237251	Liver
502	0.239468	Liver
492	0.24612	Liver
477	0.248337	Liver
476	0.252772	Liver
465	0.259424	Liver
457	0.266075	Liver
456	0.27051	Liver
455	0.272727	Liver
451	0.274945	Liver
444	0.277162	Liver
441	0.279379	Liver
433	0.283814	Liver
425	0.290466	Liver
420	0.292683	Liver
416	0.2949	Liver
415	0.297118	Liver
413	0.299335	Liver
412	0.301552	Liver
409	0.303769	Liver
404	0.305987	Liver
401	0.308204	Liver
400	0.310421	Liver
396	0.314856	Liver
393	0.317073	Liver
392	0.31929	Liver
390	0.321508	Liver
383	0.32816	Liver
374	0.334812	Liver
372	0.337029	Liver
371	0.341463	Liver
366	0.343681	Liver
365	0.345898	Liver
361	0.348115	Liver
358	0.35255	Liver
355	0.356984	Liver
344	0.359202	Liver
339	0.361419	Liver
331	0.363636	Liver
329	0.365854	Liver
328	0.372506	Liver
325	0.374723	Liver
320	0.37694	Liver
315	0.379157	Liver
312	0.383592	Liver
310	0.385809	Liver
308	0.390244	Liver
298	0.392461	Liver
296	0.396896	Liver
295	0.40133	Liver
289	0.405765	Liver
288	0.407982	Liver
283	0.4102	Liver
282	0.412417	Liver
280	0.416851	Liver
277	0.419069	Liver
276	0.421286	Liver
271	0.427938	Liver
270	0.432373	Liver
269	0.436807	Liver
268	0.439024	Liver
265	0.441242	Liver
264	0.443459	Liver
262	0.450111	Liver
261	0.454545	Liver
259	0.456763	Liver
258	0.45898	Liver
257	0.461197	Liver
256	0.465632	Liver
253	0.467849	Liver
251	0.472284	Liver
249	0.474501	Liver
248	0.478936	Liver
246	0.48337	Liver
241	0.490022	Liver
237	0.494457	Liver
236	0.496674	Liver
234	0.498891	Liver
233	0.503326	Liver
231	0.507761	Liver
227	0.509978	Liver
225	0.51663	Liver
223	0.521064	Liver
222	0.523282	Liver
221	0.525499	Liver
212	0.534368	Liver
211	0.536585	Liver
210	0.54102	Liver
207	0.543237	Liver
204	0.545455	Liver
200	0.549889	Liver
198	0.554324	Liver
196	0.556541	Liver
190	0.563193	Liver
189	0.56541	Liver
187	0.569845	Liver
184	0.574279	Liver
183	0.576497	Liver
180	0.583149	Liver
179	0.592018	Liver
177	0.596452	Liver
175	0.603104	Liver
174	0.607539	Liver
173	0.609756	Liver
170	0.611973	Liver
169	0.616408	Liver
164	0.625277	Liver
162	0.629712	Liver
160	0.631929	Liver
158	0.636364	Liver
157	0.638581	Liver
156	0.643016	Liver
154	0.645233	Liver
153	0.649667	Liver
149	0.656319	Liver
148	0.658537	Liver
147	0.662971	Liver
146	0.665188	Liver
144	0.667406	Liver
141	0.67184	Liver
140	0.676275	Liver
136	0.68071	Liver
135	0.685144	Liver
134	0.687361	Liver
132	0.694013	Liver
129	0.700665	Liver
127	0.7051	Liver
126	0.707317	Liver
125	0.709534	Liver
122	0.711752	Liver
109	0.727273	Liver
108	0.72949	Liver
107	0.733925	Liver
106	0.740576	Liver
104	0.745011	Liver
102	0.751663	Liver
101	0.75388	Liver
95	0.758315	Liver
94	0.760532	Liver
93	0.762749	Liver
91	0.767184	Liver
89	0.771619	Liver
88	0.773836	Liver
86	0.776053	Liver
84	0.780488	Liver
82	0.78714	Liver
81	0.789357	Liver
79	0.791574	Liver
77	0.793792	Liver
75	0.798226	Liver
73	0.802661	Liver
70	0.809313	Liver
69	0.813747	Liver
67	0.818182	Liver
64	0.827051	Liver
63	0.829268	Liver
61	0.842572	Liver
58	0.847007	Liver
57	0.853659	Liver
56	0.86031	Liver
55	0.86918	Liver
54	0.871397	Liver
53	0.875831	Liver
52	0.878049	Liver
50	0.880266	Liver
49	0.886918	Liver
47	0.889135	Liver
45	0.891353	Liver
44	0.895787	Liver
43	0.904656	Liver
39	0.906874	Liver
38	0.909091	Liver
36	0.915743	Liver
35	0.920177	Liver
32	0.926829	Liver
31	0.929047	Liver
30	0.933481	Liver
29	0.935698	Liver
28	0.940133	Liver
27	0.949002	Liver
26	0.95122	Liver
23	0.953437	Liver
19	0.957871	Liver
18	0.964523	Liver
16	0.971175	Liver
15	0.97561	Liver
14	0.977827	Liver
11	0.984479	Liver
9	0.988914	Liver
8	0.991131	Liver
4	0.997783	Liver
1095	0.287474	Breast
1083	0.289528	Breast
1075	0.297741	Breast
1067	0.301848	Breast
1062	0.303901	Breast
1046	0.312115	Breast
1045	0.314168	Breast
1036	0.316222	Breast
1019	0.320329	Breast
1010	0.326489	Breast
1002	0.330595	Breast
990	0.334702	Breast
981	0.340862	Breast
976	0.342916	Breast
966	0.349076	Breast
965	0.351129	Breast
964	0.353183	Breast
951	0.35729	Breast
949	0.359343	Breast
929	0.365503	Breast
925	0.367556	Breast
924	0.36961	Breast
923	0.371663	Breast
922	0.37577	Breast
920	0.379877	Breast
919	0.38193	Breast
909	0.383984	Breast
905	0.38809	Breast
894	0.392197	Breast
861	0.398357	Breast
859	0.400411	Breast
852	0.406571	Breast
848	0.410678	Breast
846	0.412731	Breast
808	0.416838	Breast
792	0.418891	Breast
773	0.422998	Breast
761	0.427105	Breast
750	0.435318	Breast
745	0.439425	Breast
728	0.445585	Breast
721	0.447639	Breast
719	0.451745	Breast
713	0.455852	Breast
695	0.468172	Breast
669	0.478439	Breast
663	0.480493	Breast
645	0.486653	Breast
642	0.488706	Breast
641	0.49076	Breast
626	0.50308	Breast
623	0.507187	Breast
620	0.50924	Breast
610	0.517454	Breast
580	0.533881	Breast
579	0.535934	Breast
555	0.550308	Breast
553	0.552361	Breast
545	0.556468	Breast
519	0.560575	Breast
512	0.562628	Breast
510	0.564682	Breast
500	0.572895	Breast
493	0.574949	Breast
491	0.577002	Breast
478	0.585216	Breast
463	0.597536	Breast
433	0.613963	Breast
404	0.632444	Breast
399	0.63655	Breast
385	0.652977	Breast
375	0.661191	Breast
369	0.663244	Breast
368	0.665298	Breast
362	0.667351	Breast
358	0.669405	Breast
355	0.671458	Breast
335	0.683778	Breast
333	0.687885	Breast
332	0.689938	Breast
314	0.702259	Breast
313	0.704312	Breast
305	0.708419	Breast
304	0.710472	Breast
296	0.714579	Breast
295	0.716632	Breast
286	0.724846	Breast
278	0.735113	Breast
275	0.741273	Breast
260	0.75154	Breast
252	0.7577	Breast
251	0.759754	Breast
244	0.765914	Breast
233	0.767967	Breast
228	0.776181	Breast
217	0.780287	Breast
216	0.782341	Breast
206	0.788501	Breast
199	0.792608	Breast
192	0.800821	Breast
182	0.804928	Breast
179	0.806982	Breast
178	0.809035	Breast
172	0.813142	Breast
163	0.829569	Breast
159	0.831622	Breast
155	0.833676	Breast
152	0.837782	Breast
150	0.839836	Breast
145	0.845996	Breast
144	0.848049	Breast
140	0.850103	Breast
139	0.852156	Breast
122	0.86653	Breast
114	0.870637	Breast
107	0.874743	Breast
101	0.882957	Breast
100	0.88501	Breast
93	0.893224	Breast
86	0.901437	Breast
82	0.905544	Breast
79	0.907598	Breast
74	0.911704	Breast
73	0.913758	Breast
71	0.917864	Breast
68	0.921971	Breast
67	0.926078	Breast
66	0.930185	Breast
63	0.932238	Breast
61	0.934292	Breast
44	0.942505	Breast
35	0.948665	Breast
28	0.954825	Breast
27	0.956879	Breast
26	0.958932	Breast
25	0.963039	Breast
22	0.969199	Breast
17	0.971253	Breast
16	0.973306	Breast
13	0.977413	Breast
12	0.979466	Breast
11	0.98152	Breast
9	0.985626	Breast
6	0.989733	Breast
4	0.99384	Breast
3	0.995893	Breast
1068	0.128906	Head and Neck
1042	0.132812	Head and Neck
1035	0.134766	Head and Neck
1032	0.136719	Head and Neck
998	0.144531	Head and Neck
982	0.146484	Head and Neck
918	0.152344	Head and Neck
914	0.154297	Head and Neck
899	0.160156	Head and Neck
869	0.162109	Head and Neck
858	0.164062	Head and Neck
828	0.171875	Head and Neck
818	0.173828	Head and Neck
812	0.175781	Head and Neck
800	0.177734	Head and Neck
777	0.185547	Head and Neck
775	0.1875	Head and Neck
746	0.191406	Head and Neck
745	0.193359	Head and Neck
739	0.197266	Head and Neck
736	0.201172	Head and Neck
727	0.203125	Head and Neck
712	0.205078	Head and Neck
703	0.207031	Head and Neck
699	0.208984	Head and Neck
696	0.210938	Head and Neck
695	0.212891	Head and Neck
685	0.214844	Head and Neck
680	0.21875	Head and Neck
666	0.224609	Head and Neck
657	0.228516	Head and Neck
647	0.232422	Head and Neck
619	0.236328	Head and Neck
608	0.242188	Head and Neck
584	0.25	Head and Neck
570	0.251953	Head and Neck
569	0.253906	Head and Neck
565	0.257812	Head and Neck
561	0.261719	Head and Neck
557	0.263672	Head and Neck
554	0.265625	Head and Neck
547	0.267578	Head and Neck
546	0.271484	Head and Neck
537	0.277344	Head and Neck
534	0.28125	Head and Neck
532	0.283203	Head and Neck
529	0.285156	Head and Neck
523	0.289062	Head and Neck
520	0.294922	Head and Neck
513	0.302734	Head and Neck
502	0.310547	Head and Neck
500	0.3125	Head and Neck
497	0.320312	Head and Neck
495	0.322266	Head and Neck
494	0.324219	Head and Neck
492	0.326172	Head and Neck
486	0.330078	Head and Neck
471	0.335938	Head and Neck
455	0.345703	Head and Neck
454	0.347656	Head and Neck
451	0.351562	Head and Neck
448	0.355469	Head and Neck
445	0.359375	Head and Neck
444	0.361328	Head and Neck
435	0.371094	Head and Neck
434	0.375	Head and Neck
429	0.376953	Head and Neck
427	0.378906	Head and Neck
423	0.380859	Head and Neck
421	0.382812	Head and Neck
419	0.386719	Head and Neck
417	0.390625	Head and Neck
414	0.392578	Head and Neck
402	0.396484	Head and Neck
400	0.398438	Head and Neck
397	0.400391	Head and Neck
394	0.404297	Head and Neck
389	0.410156	Head and Neck
374	0.425781	Head and Neck
368	0.431641	Head and Neck
362	0.435547	Head and Neck
359	0.4375	Head and Neck
347	0.445312	Head and Neck
342	0.453125	Head and Neck
341	0.455078	Head and Neck
340	0.457031	Head and Neck
337	0.458984	Head and Neck
334	0.460938	Head and Neck
330	0.466797	Head and Neck
328	0.46875	Head and Neck
323	0.474609	Head and Neck
320	0.476562	Head and Neck
318	0.480469	Head and Neck
317	0.482422	Head and Neck
316	0.484375	Head and Neck
314	0.486328	Head and Neck
310	0.488281	Head and Neck
306	0.492188	Head and Neck
304	0.494141	Head and Neck
298	0.498047	Head and Neck
295	0.501953	Head and Neck
290	0.507812	Head and Neck
289	0.511719	Head and Neck
281	0.515625	Head and Neck
280	0.521484	Head and Neck
277	0.523438	Head and Neck
275	0.527344	Head and Neck
268	0.537109	Head and Neck
265	0.541016	Head and Neck
261	0.544922	Head and Neck
259	0.546875	Head and Neck
258	0.548828	Head and Neck
256	0.552734	Head and Neck
253	0.554688	Head and Neck
251	0.556641	Head and Neck
250	0.558594	Head and Neck
247	0.5625	Head and Neck
242	0.568359	Head and Neck
241	0.570312	Head and Neck
239	0.576172	Head and Neck
237	0.582031	Head and Neck
234	0.587891	Head and Neck
226	0.599609	Head and Neck
216	0.605469	Head and Neck
214	0.611328	Head and Neck
213	0.613281	Head and Neck
210	0.619141	Head and Neck
208	0.626953	Head and Neck
207	0.630859	Head and Neck
205	0.632812	Head and Neck
203	0.634766	Head and Neck
197	0.638672	Head and Neck
196	0.642578	Head and Neck
193	0.652344	Head and Neck
191	0.65625	Head and Neck
190	0.658203	Head and Neck
179	0.664062	Head and Neck
178	0.669922	Head and Neck
176	0.673828	Head and Neck
175	0.675781	Head and Neck
171	0.681641	Head and Neck
170	0.685547	Head and Neck
169	0.691406	Head and Neck
167	0.693359	Head and Neck
166	0.695312	Head and Neck
165	0.699219	Head and Neck
159	0.701172	Head and Neck
158	0.705078	Head and Neck
157	0.707031	Head and Neck
154	0.708984	Head and Neck
152	0.716797	Head and Neck
151	0.71875	Head and Neck
146	0.722656	Head and Neck
142	0.724609	Head and Neck
141	0.728516	Head and Neck
137	0.734375	Head and Neck
136	0.736328	Head and Neck
134	0.744141	Head and Neck
133	0.746094	Head and Neck
132	0.748047	Head and Neck
131	0.75	Head and Neck
124	0.753906	Head and Neck
123	0.755859	Head and Neck
120	0.759766	Head and Neck
119	0.763672	Head and Neck
115	0.767578	Head and Neck
113	0.773438	Head and Neck
105	0.78125	Head and Neck
100	0.785156	Head and Neck
98	0.787109	Head and Neck
95	0.796875	Head and Neck
86	0.806641	Head and Neck
83	0.808594	Head and Neck
78	0.814453	Head and Neck
75	0.822266	Head and Neck
73	0.828125	Head and Neck
70	0.832031	Head and Neck
67	0.837891	Head and Neck
62	0.845703	Head and Neck
60	0.847656	Head and Neck
59	0.849609	Head and Neck
54	0.867188	Head and Neck
52	0.871094	Head and Neck
51	0.873047	Head and Neck
49	0.880859	Head and Neck
45	0.886719	Head and Neck
41	0.894531	Head and Neck
40	0.896484	Head and Neck
38	0.904297	Head and Neck
37	0.910156	Head and Neck
34	0.919922	Head and Neck
33	0.921875	Head and Neck
31	0.925781	Head and Neck
23	0.9375	Head and Neck
22	0.939453	Head and Neck
15	0.960938	Head and Neck
13	0.966797	Head and Neck
11	0.976562	Head and Neck
9	0.982422	Head and Neck
