# Supplementary material for: Decoding pan-cancer treatment outcomes using multimodal real-world data and explainable artificial intelligence
Source: Nat Cancer. 2025 Jan 30;6(2):307–22. doi: 10.1038/s43018-024-00891-1 (PMC11864985; doi:10.1038/s43018-024-00891-1)
Supplement: Supplementary file 16 — Statistical Source Data. [file 43018_2024_891_MOESM16_ESM.xlsx]

## Sheet: RelevanceCurve
feature_names	time	value	cancer_type
CRP	1095	0.45422	All Cancers
GGT	1095	0.277494	All Cancers
AST	1095	0.300512	All Cancers
ALT	1095	0.190592	All Cancers
Protein (total)	1095	0.320302	All Cancers
Prothrombin time	1095	0.307535	All Cancers
Platelets (#)	1095	0.224593	All Cancers
Age	1095	0.210055	All Cancers
CRP	1093	0.454144	All Cancers
GGT	1093	0.277487	All Cancers
AST	1093	0.300486	All Cancers
ALT	1093	0.190622	All Cancers
Protein (total)	1093	0.320331	All Cancers
LDH	1093	0.379688	All Cancers
Prothrombin time	1093	0.307496	All Cancers
Platelets (#)	1093	0.224639	All Cancers
Age	1093	0.21	All Cancers
CRP	1092	0.454106	All Cancers
GGT	1092	0.277483	All Cancers
AST	1092	0.300474	All Cancers
ALT	1092	0.190637	All Cancers
Protein (total)	1092	0.320345	All Cancers
LDH	1092	0.379628	All Cancers
Prothrombin time	1092	0.307476	All Cancers
Platelets (#)	1092	0.224663	All Cancers
Age	1092	0.209973	All Cancers
CRP	1092	0.454106	All Cancers
GGT	1092	0.277483	All Cancers
AST	1092	0.300474	All Cancers
ALT	1092	0.190637	All Cancers
Protein (total)	1092	0.320345	All Cancers
LDH	1092	0.379628	All Cancers
Prothrombin time	1092	0.307476	All Cancers
Platelets (#)	1092	0.224663	All Cancers
Age	1092	0.209973	All Cancers
CRP	1091	0.454068	All Cancers
GGT	1091	0.277479	All Cancers
AST	1091	0.300461	All Cancers
ALT	1091	0.190652	All Cancers
Protein (total)	1091	0.320359	All Cancers
LDH	1091	0.379568	All Cancers
Prothrombin time	1091	0.307457	All Cancers
Platelets (#)	1091	0.224686	All Cancers
M stage	1091	0.635606	All Cancers
Age	1091	0.209946	All Cancers
Grading	1088	0.367957	All Cancers
CRP	1088	0.453954	All Cancers
GGT	1088	0.277468	All Cancers
AST	1088	0.300423	All Cancers
ALT	1088	0.190698	All Cancers
Protein (total)	1088	0.320402	All Cancers
LDH	1088	0.379388	All Cancers
Prothrombin time	1088	0.307399	All Cancers
Platelets (#)	1088	0.224756	All Cancers
M stage	1088	0.635201	All Cancers
Age	1088	0.209864	All Cancers
Grading	1088	0.367957	All Cancers
CRP	1088	0.453954	All Cancers
GGT	1088	0.277468	All Cancers
AST	1088	0.300423	All Cancers
ALT	1088	0.190698	All Cancers
Protein (total)	1088	0.320402	All Cancers
LDH	1088	0.379388	All Cancers
Platelets (#)	1088	0.224756	All Cancers
Pack years	1088	0.171242	All Cancers
M stage	1088	0.635201	All Cancers
N stage	1088	0.405762	All Cancers
T stage	1088	0.541234	All Cancers
Age	1088	0.209864	All Cancers
Grading	1088	0.367957	All Cancers
CRP	1088	0.453954	All Cancers
GGT	1088	0.277468	All Cancers
AST	1088	0.300423	All Cancers
ALT	1088	0.190698	All Cancers
Protein (total)	1088	0.320402	All Cancers
LDH	1088	0.379388	All Cancers
Prothrombin time	1088	0.307399	All Cancers
Platelets (#)	1088	0.224756	All Cancers
M stage	1088	0.635201	All Cancers
N stage	1088	0.405762	All Cancers
T stage	1088	0.541234	All Cancers
Age	1088	0.209864	All Cancers
CRP	1087	0.453915	All Cancers
GGT	1087	0.277464	All Cancers
AST	1087	0.300411	All Cancers
ALT	1087	0.190713	All Cancers
Protein (total)	1087	0.320416	All Cancers
LDH	1087	0.379328	All Cancers
Platelets (#)	1087	0.224779	All Cancers
Age	1087	0.209836	All Cancers
CRP	1087	0.453915	All Cancers
GGT	1087	0.277464	All Cancers
AST	1087	0.300411	All Cancers
ALT	1087	0.190713	All Cancers
Protein (total)	1087	0.320416	All Cancers
LDH	1087	0.379328	All Cancers
Prothrombin time	1087	0.30738	All Cancers
Platelets (#)	1087	0.224779	All Cancers
Age	1087	0.209836	All Cancers
CRP	1085	0.453839	All Cancers
GGT	1085	0.277457	All Cancers
AST	1085	0.300386	All Cancers
ALT	1085	0.190744	All Cancers
Protein (total)	1085	0.320445	All Cancers
LDH	1085	0.379208	All Cancers
Prothrombin time	1085	0.307341	All Cancers
Platelets (#)	1085	0.224826	All Cancers
Age	1085	0.209781	All Cancers
GGT	1084	0.277453	All Cancers
AST	1084	0.300373	All Cancers
ALT	1084	0.190759	All Cancers
Protein (total)	1084	0.320459	All Cancers
LDH	1084	0.379148	All Cancers
Prothrombin time	1084	0.307322	All Cancers
Platelets (#)	1084	0.22485	All Cancers
M stage	1084	0.63466	All Cancers
Age	1084	0.209754	All Cancers
CRP	1084	0.453801	All Cancers
GGT	1084	0.277453	All Cancers
AST	1084	0.300373	All Cancers
ALT	1084	0.190759	All Cancers
Protein (total)	1084	0.320459	All Cancers
LDH	1084	0.379148	All Cancers
Platelets (#)	1084	0.22485	All Cancers
M stage	1084	0.63466	All Cancers
N stage	1084	0.405629	All Cancers
Age	1084	0.209754	All Cancers
Grading	1084	0.368215	All Cancers
CRP	1084	0.453801	All Cancers
GGT	1084	0.277453	All Cancers
AST	1084	0.300373	All Cancers
ALT	1084	0.190759	All Cancers
Protein (total)	1084	0.320459	All Cancers
LDH	1084	0.379148	All Cancers
Prothrombin time	1084	0.307322	All Cancers
Platelets (#)	1084	0.22485	All Cancers
M stage	1084	0.63466	All Cancers
N stage	1084	0.405629	All Cancers
Age	1084	0.209754	All Cancers
CRP	1084	0.453801	All Cancers
GGT	1084	0.277453	All Cancers
AST	1084	0.300373	All Cancers
ALT	1084	0.190759	All Cancers
Protein (total)	1084	0.320459	All Cancers
HbA1c	1084	0.383369	All Cancers
LDH	1084	0.379148	All Cancers
Prothrombin time	1084	0.307322	All Cancers
Platelets (#)	1084	0.22485	All Cancers
Age	1084	0.209754	All Cancers
Grading	1083	0.36828	All Cancers
CRP	1083	0.453762	All Cancers
GGT	1083	0.27745	All Cancers
AST	1083	0.30036	All Cancers
ALT	1083	0.190774	All Cancers
Protein (total)	1083	0.320474	All Cancers
LDH	1083	0.379088	All Cancers
Prothrombin time	1083	0.307303	All Cancers
Platelets (#)	1083	0.224873	All Cancers
M stage	1083	0.634525	All Cancers
T stage	1083	0.541135	All Cancers
Age	1083	0.209727	All Cancers
Grading	1083	0.36828	All Cancers
CRP	1083	0.453762	All Cancers
GGT	1083	0.27745	All Cancers
AST	1083	0.30036	All Cancers
ALT	1083	0.190774	All Cancers
Protein (total)	1083	0.320474	All Cancers
LDH	1083	0.379088	All Cancers
Prothrombin time	1083	0.307303	All Cancers
Platelets (#)	1083	0.224873	All Cancers
Age	1083	0.209727	All Cancers
CRP	1082	0.453724	All Cancers
GGT	1082	0.277446	All Cancers
AST	1082	0.300348	All Cancers
ALT	1082	0.190789	All Cancers
Protein (total)	1082	0.320488	All Cancers
LDH	1082	0.379028	All Cancers
Platelets (#)	1082	0.224897	All Cancers
Age	1082	0.209699	All Cancers
GGT	1080	0.277439	All Cancers
AST	1080	0.300323	All Cancers
ALT	1080	0.19082	All Cancers
Protein (total)	1080	0.320517	All Cancers
LDH	1080	0.378908	All Cancers
Age	1080	0.209644	All Cancers
CRP	1080	0.453647	All Cancers
GGT	1080	0.277439	All Cancers
AST	1080	0.300323	All Cancers
ALT	1080	0.19082	All Cancers
Protein (total)	1080	0.320517	All Cancers
Prothrombin time	1080	0.307245	All Cancers
Platelets (#)	1080	0.224944	All Cancers
Age	1080	0.209644	All Cancers
ECOG	1080	0.36129	All Cancers
CRP	1080	0.453647	All Cancers
GGT	1080	0.277439	All Cancers
AST	1080	0.300323	All Cancers
ALT	1080	0.19082	All Cancers
Protein (total)	1080	0.320517	All Cancers
LDH	1080	0.378908	All Cancers
Platelets (#)	1080	0.224944	All Cancers
M stage	1080	0.63412	All Cancers
N stage	1080	0.405494	All Cancers
Age	1080	0.209644	All Cancers
CRP	1078	0.45357	All Cancers
GGT	1078	0.277431	All Cancers
AST	1078	0.300298	All Cancers
ALT	1078	0.190851	All Cancers
Protein (total)	1078	0.320546	All Cancers
LDH	1078	0.378787	All Cancers
Prothrombin time	1078	0.307207	All Cancers
M stage	1078	0.633849	All Cancers
Age	1078	0.209589	All Cancers
CRP	1077	0.453532	All Cancers
GGT	1077	0.277428	All Cancers
AST	1077	0.300286	All Cancers
ALT	1077	0.190866	All Cancers
Protein (total)	1077	0.320561	All Cancers
LDH	1077	0.378727	All Cancers
Prothrombin time	1077	0.307187	All Cancers
Platelets (#)	1077	0.225015	All Cancers
Age	1077	0.209561	All Cancers
Grading	1076	0.368734	All Cancers
GGT	1076	0.277424	All Cancers
GGT	1076	0.277424	All Cancers
AST	1076	0.300274	All Cancers
AST	1076	0.300274	All Cancers
ALT	1076	0.190881	All Cancers
ALT	1076	0.190881	All Cancers
Protein (total)	1076	0.320575	All Cancers
Protein (total)	1076	0.320575	All Cancers
Platelets (#)	1076	0.225038	All Cancers
Platelets (#)	1076	0.225038	All Cancers
M stage	1076	0.633579	All Cancers
N stage	1076	0.405358	All Cancers
T stage	1076	0.540993	All Cancers
Age	1076	0.209534	All Cancers
Age	1076	0.209534	All Cancers
CRP	1076	0.453493	All Cancers
GGT	1076	0.277424	All Cancers
AST	1076	0.300274	All Cancers
ALT	1076	0.190881	All Cancers
Protein (total)	1076	0.320575	All Cancers
LDH	1076	0.378667	All Cancers
Prothrombin time	1076	0.307168	All Cancers
Platelets (#)	1076	0.225038	All Cancers
M stage	1076	0.633579	All Cancers
N stage	1076	0.405358	All Cancers
Age	1076	0.209534	All Cancers
CRP	1075	0.453455	All Cancers
GGT	1075	0.27742	All Cancers
AST	1075	0.300261	All Cancers
ALT	1075	0.190897	All Cancers
Protein (total)	1075	0.32059	All Cancers
LDH	1075	0.378607	All Cancers
Prothrombin time	1075	0.307149	All Cancers
Platelets (#)	1075	0.225062	All Cancers
Age	1075	0.209506	All Cancers
Grading	1075	0.368799	All Cancers
CRP	1075	0.453455	All Cancers
GGT	1075	0.27742	All Cancers
AST	1075	0.300261	All Cancers
ALT	1075	0.190897	All Cancers
Protein (total)	1075	0.32059	All Cancers
LDH	1075	0.378607	All Cancers
Prothrombin time	1075	0.307149	All Cancers
Platelets (#)	1075	0.225062	All Cancers
M stage	1075	0.633444	All Cancers
N stage	1075	0.405324	All Cancers
T stage	1075	0.540972	All Cancers
Age	1075	0.209506	All Cancers
CRP	1074	0.453416	All Cancers
GGT	1074	0.277416	All Cancers
AST	1074	0.300249	All Cancers
ALT	1074	0.190912	All Cancers
Protein (total)	1074	0.320604	All Cancers
LDH	1074	0.378546	All Cancers
Prothrombin time	1074	0.30713	All Cancers
Platelets (#)	1074	0.225086	All Cancers
Age	1074	0.209478	All Cancers
CRP	1074	0.453416	All Cancers
GGT	1074	0.277416	All Cancers
AST	1074	0.300249	All Cancers
ALT	1074	0.190912	All Cancers
Protein (total)	1074	0.320604	All Cancers
LDH	1074	0.378546	All Cancers
Prothrombin time	1074	0.30713	All Cancers
Platelets (#)	1074	0.225086	All Cancers
Age	1074	0.209478	All Cancers
GGT	1074	0.277416	All Cancers
AST	1074	0.300249	All Cancers
ALT	1074	0.190912	All Cancers
LDH	1074	0.378546	All Cancers
Prothrombin time	1074	0.30713	All Cancers
Platelets (#)	1074	0.225086	All Cancers
M stage	1074	0.633308	All Cancers
N stage	1074	0.405289	All Cancers
T stage	1074	0.540951	All Cancers
Age	1074	0.209478	All Cancers
CRP	1073	0.453378	All Cancers
GGT	1073	0.277413	All Cancers
AST	1073	0.300237	All Cancers
ALT	1073	0.190928	All Cancers
Protein (total)	1073	0.320619	All Cancers
LDH	1073	0.378486	All Cancers
Prothrombin time	1073	0.307111	All Cancers
Platelets (#)	1073	0.22511	All Cancers
Age	1073	0.209451	All Cancers
CRP	1073	0.453378	All Cancers
GGT	1073	0.277413	All Cancers
AST	1073	0.300237	All Cancers
ALT	1073	0.190928	All Cancers
Protein (total)	1073	0.320619	All Cancers
LDH	1073	0.378486	All Cancers
Prothrombin time	1073	0.307111	All Cancers
Platelets (#)	1073	0.22511	All Cancers
Age	1073	0.209451	All Cancers
CRP	1073	0.453378	All Cancers
GGT	1073	0.277413	All Cancers
AST	1073	0.300237	All Cancers
ALT	1073	0.190928	All Cancers
Protein (total)	1073	0.320619	All Cancers
LDH	1073	0.378486	All Cancers
Prothrombin time	1073	0.307111	All Cancers
Platelets (#)	1073	0.22511	All Cancers
Age	1073	0.209451	All Cancers
Art. oxygen sat.	1072	0.482449	All Cancers
CRP	1072	0.453339	All Cancers
GGT	1072	0.277409	All Cancers
AST	1072	0.300224	All Cancers
ALT	1072	0.190943	All Cancers
LDH	1072	0.378426	All Cancers
Prothrombin time	1072	0.307092	All Cancers
Platelets (#)	1072	0.225133	All Cancers
M stage	1072	0.633038	All Cancers
N stage	1072	0.405221	All Cancers
T stage	1072	0.540909	All Cancers
Age	1072	0.209423	All Cancers
Grading	1071	0.369059	All Cancers
CRP	1071	0.4533	All Cancers
GGT	1071	0.277405	All Cancers
AST	1071	0.300212	All Cancers
ALT	1071	0.190959	All Cancers
Protein (total)	1071	0.320648	All Cancers
LDH	1071	0.378365	All Cancers
Platelets (#)	1071	0.225157	All Cancers
Age	1071	0.209395	All Cancers
CRP	1069	0.453223	All Cancers
CRP	1069	0.453223	All Cancers
GGT	1069	0.277398	All Cancers
GGT	1069	0.277398	All Cancers
GGT	1069	0.277398	All Cancers
AST	1069	0.300188	All Cancers
AST	1069	0.300188	All Cancers
ALT	1069	0.19099	All Cancers
ALT	1069	0.19099	All Cancers
Protein (total)	1069	0.320677	All Cancers
Protein (total)	1069	0.320677	All Cancers
Protein (total)	1069	0.320677	All Cancers
LDH	1069	0.378245	All Cancers
LDH	1069	0.378245	All Cancers
Prothrombin time	1069	0.307035	All Cancers
Platelets (#)	1069	0.225205	All Cancers
Platelets (#)	1069	0.225205	All Cancers
Age	1069	0.20934	All Cancers
Age	1069	0.20934	All Cancers
Age	1069	0.20934	All Cancers
Art. oxygen sat.	1069	0.482333	All Cancers
Grading	1069	0.36919	All Cancers
CRP	1069	0.453223	All Cancers
GGT	1069	0.277398	All Cancers
AST	1069	0.300188	All Cancers
ALT	1069	0.19099	All Cancers
Protein (total)	1069	0.320677	All Cancers
LDH	1069	0.378245	All Cancers
Prothrombin time	1069	0.307035	All Cancers
Platelets (#)	1069	0.225205	All Cancers
M stage	1069	0.632632	All Cancers
N stage	1069	0.405117	All Cancers
T stage	1069	0.540845	All Cancers
Age	1069	0.20934	All Cancers
CRP	1068	0.453184	All Cancers
GGT	1068	0.277394	All Cancers
AST	1068	0.300175	All Cancers
ALT	1068	0.191005	All Cancers
LDH	1068	0.378184	All Cancers
Prothrombin time	1068	0.307016	All Cancers
Platelets (#)	1068	0.225229	All Cancers
Age	1068	0.209312	All Cancers
CRP	1068	0.453184	All Cancers
GGT	1068	0.277394	All Cancers
AST	1068	0.300175	All Cancers
ALT	1068	0.191005	All Cancers
Protein (total)	1068	0.320692	All Cancers
LDH	1068	0.378184	All Cancers
Prothrombin time	1068	0.307016	All Cancers
Platelets (#)	1068	0.225229	All Cancers
Age	1068	0.209312	All Cancers
Grading	1066	0.369386	All Cancers
CRP	1066	0.453106	All Cancers
GGT	1066	0.277387	All Cancers
AST	1066	0.300151	All Cancers
ALT	1066	0.191036	All Cancers
Protein (total)	1066	0.320722	All Cancers
LDH	1066	0.378063	All Cancers
Prothrombin time	1066	0.306978	All Cancers
Platelets (#)	1066	0.225277	All Cancers
M stage	1066	0.632225	All Cancers
N stage	1066	0.405012	All Cancers
T stage	1066	0.54078	All Cancers
Age	1066	0.209256	All Cancers
CRP	1066	0.453106	All Cancers
GGT	1066	0.277387	All Cancers
AST	1066	0.300151	All Cancers
ALT	1066	0.191036	All Cancers
Protein (total)	1066	0.320722	All Cancers
LDH	1066	0.378063	All Cancers
Prothrombin time	1066	0.306978	All Cancers
Platelets (#)	1066	0.225277	All Cancers
Age	1066	0.209256	All Cancers
ECOG	1064	0.362447	All Cancers
CRP	1064	0.453029	All Cancers
GGT	1064	0.277379	All Cancers
AST	1064	0.300127	All Cancers
ALT	1064	0.191068	All Cancers
Protein (total)	1064	0.320751	All Cancers
LDH	1064	0.377942	All Cancers
Platelets (#)	1064	0.225324	All Cancers
Pack years	1064	0.171911	All Cancers
M stage	1064	0.631954	All Cancers
N stage	1064	0.404942	All Cancers
T stage	1064	0.540736	All Cancers
Age	1064	0.209201	All Cancers
Grading	1056	0.370043	All Cancers
CRP	1056	0.452716	All Cancers
GGT	1056	0.27735	All Cancers
AST	1056	0.30003	All Cancers
ALT	1056	0.191193	All Cancers
Protein (total)	1056	0.32087	All Cancers
LDH	1056	0.377458	All Cancers
Prothrombin time	1056	0.306789	All Cancers
Platelets (#)	1056	0.225517	All Cancers
M stage	1056	0.63087	All Cancers
N stage	1056	0.404659	All Cancers
T stage	1056	0.540557	All Cancers
Age	1056	0.208977	All Cancers
Grading	1056	0.370043	All Cancers
CRP	1056	0.452716	All Cancers
GGT	1056	0.27735	All Cancers
AST	1056	0.30003	All Cancers
ALT	1056	0.191193	All Cancers
Protein (total)	1056	0.32087	All Cancers
LDH	1056	0.377458	All Cancers
Prothrombin time	1056	0.306789	All Cancers
Platelets (#)	1056	0.225517	All Cancers
M stage	1056	0.63087	All Cancers
N stage	1056	0.404659	All Cancers
T stage	1056	0.540557	All Cancers
Age	1056	0.208977	All Cancers
Grading	1054	0.370175	All Cancers
CRP	1054	0.452638	All Cancers
GGT	1054	0.277342	All Cancers
AST	1054	0.300006	All Cancers
ALT	1054	0.191225	All Cancers
Protein (total)	1054	0.3209	All Cancers
LDH	1054	0.377336	All Cancers
Prothrombin time	1054	0.306751	All Cancers
Platelets (#)	1054	0.225566	All Cancers
M stage	1054	0.630599	All Cancers
Age	1054	0.208921	All Cancers
CRP	1054	0.452638	All Cancers
GGT	1054	0.277342	All Cancers
AST	1054	0.300006	All Cancers
ALT	1054	0.191225	All Cancers
Protein (total)	1054	0.3209	All Cancers
LDH	1054	0.377336	All Cancers
Platelets (#)	1054	0.225566	All Cancers
Age	1054	0.208921	All Cancers
Grading	1051	0.370374	All Cancers
CRP	1051	0.45252	All Cancers
GGT	1051	0.277331	All Cancers
AST	1051	0.299971	All Cancers
ALT	1051	0.191272	All Cancers
Protein (total)	1051	0.320945	All Cancers
LDH	1051	0.377154	All Cancers
Platelets (#)	1051	0.225639	All Cancers
M stage	1051	0.630192	All Cancers
N stage	1051	0.404479	All Cancers
T stage	1051	0.540441	All Cancers
Age	1051	0.208837	All Cancers
Grading	1051	0.370374	All Cancers
GGT	1051	0.277331	All Cancers
AST	1051	0.299971	All Cancers
ALT	1051	0.191272	All Cancers
Protein (total)	1051	0.320945	All Cancers
LDH	1051	0.377154	All Cancers
Prothrombin time	1051	0.306695	All Cancers
Platelets (#)	1051	0.225639	All Cancers
M stage	1051	0.630192	All Cancers
Age	1051	0.208837	All Cancers
CRP	1050	0.452481	All Cancers
GGT	1050	0.277327	All Cancers
AST	1050	0.299959	All Cancers
ALT	1050	0.191288	All Cancers
Protein (total)	1050	0.32096	All Cancers
LDH	1050	0.377093	All Cancers
Platelets (#)	1050	0.225663	All Cancers
Age	1050	0.208809	All Cancers
GGT	1048	0.27732	All Cancers
AST	1048	0.299935	All Cancers
ALT	1048	0.19132	All Cancers
Protein (total)	1048	0.32099	All Cancers
Platelets (#)	1048	0.225712	All Cancers
Age	1048	0.208752	All Cancers
CRP	1048	0.452402	All Cancers
GGT	1048	0.27732	All Cancers
AST	1048	0.299935	All Cancers
ALT	1048	0.19132	All Cancers
Protein (total)	1048	0.32099	All Cancers
LDH	1048	0.376972	All Cancers
Prothrombin time	1048	0.306639	All Cancers
Platelets (#)	1048	0.225712	All Cancers
M stage	1048	0.629784	All Cancers
Age	1048	0.208752	All Cancers
CRP	1046	0.452323	All Cancers
GGT	1046	0.277312	All Cancers
AST	1046	0.299911	All Cancers
ALT	1046	0.191352	All Cancers
Protein (total)	1046	0.32102	All Cancers
LDH	1046	0.37685	All Cancers
Platelets (#)	1046	0.225761	All Cancers
M stage	1046	0.629513	All Cancers
Age	1046	0.208696	All Cancers
CRP	1046	0.452323	All Cancers
GGT	1046	0.277312	All Cancers
AST	1046	0.299911	All Cancers
ALT	1046	0.191352	All Cancers
Protein (total)	1046	0.32102	All Cancers
LDH	1046	0.37685	All Cancers
Platelets (#)	1046	0.225761	All Cancers
M stage	1046	0.629513	All Cancers
Age	1046	0.208696	All Cancers
Grading	1046	0.370706	All Cancers
CRP	1046	0.452323	All Cancers
GGT	1046	0.277312	All Cancers
AST	1046	0.299911	All Cancers
ALT	1046	0.191352	All Cancers
Protein (total)	1046	0.32102	All Cancers
HbA1c	1046	0.381394	All Cancers
LDH	1046	0.37685	All Cancers
Prothrombin time	1046	0.306601	All Cancers
Platelets (#)	1046	0.225761	All Cancers
M stage	1046	0.629513	All Cancers
Age	1046	0.208696	All Cancers
ECOG	1046	0.363746	All Cancers
CRP	1046	0.452323	All Cancers
GGT	1046	0.277312	All Cancers
AST	1046	0.299911	All Cancers
ALT	1046	0.191352	All Cancers
Protein (total)	1046	0.32102	All Cancers
LDH	1046	0.37685	All Cancers
Prothrombin time	1046	0.306601	All Cancers
Platelets (#)	1046	0.225761	All Cancers
M stage	1046	0.629513	All Cancers
N stage	1046	0.404297	All Cancers
T stage	1046	0.540323	All Cancers
Age	1046	0.208696	All Cancers
CRP	1045	0.452284	All Cancers
GGT	1045	0.277309	All Cancers
AST	1045	0.2999	All Cancers
ALT	1045	0.191368	All Cancers
Protein (total)	1045	0.321035	All Cancers
LDH	1045	0.376789	All Cancers
Prothrombin time	1045	0.306583	All Cancers
Platelets (#)	1045	0.225785	All Cancers
Age	1045	0.208668	All Cancers
CRP	1044	0.452244	All Cancers
GGT	1044	0.277305	All Cancers
AST	1044	0.299888	All Cancers
ALT	1044	0.191384	All Cancers
Protein (total)	1044	0.32105	All Cancers
LDH	1044	0.376728	All Cancers
Prothrombin time	1044	0.306564	All Cancers
Platelets (#)	1044	0.22581	All Cancers
Age	1044	0.20864	All Cancers
CRP	1042	0.452165	All Cancers
GGT	1042	0.277297	All Cancers
AST	1042	0.299864	All Cancers
ALT	1042	0.191416	All Cancers
Protein (total)	1042	0.32108	All Cancers
LDH	1042	0.376606	All Cancers
Prothrombin time	1042	0.306527	All Cancers
Platelets (#)	1042	0.225859	All Cancers
Age	1042	0.208583	All Cancers
ECOG	1041	0.364107	All Cancers
Grading	1041	0.371039	All Cancers
CRP	1041	0.452125	All Cancers
GGT	1041	0.277294	All Cancers
AST	1041	0.299853	All Cancers
ALT	1041	0.191432	All Cancers
Protein (total)	1041	0.321095	All Cancers
LDH	1041	0.376545	All Cancers
Platelets (#)	1041	0.225883	All Cancers
Age	1041	0.208555	All Cancers
Grading	1041	0.371039	All Cancers
CRP	1041	0.452125	All Cancers
GGT	1041	0.277294	All Cancers
AST	1041	0.299853	All Cancers
ALT	1041	0.191432	All Cancers
Protein (total)	1041	0.321095	All Cancers
LDH	1041	0.376545	All Cancers
Prothrombin time	1041	0.306508	All Cancers
Platelets (#)	1041	0.225883	All Cancers
M stage	1041	0.628833	All Cancers
Age	1041	0.208555	All Cancers
CRP	1039	0.452046	All Cancers
GGT	1039	0.277286	All Cancers
AST	1039	0.299829	All Cancers
ALT	1039	0.191464	All Cancers
Protein (total)	1039	0.321126	All Cancers
LDH	1039	0.376423	All Cancers
Prothrombin time	1039	0.306471	All Cancers
Platelets (#)	1039	0.225932	All Cancers
Age	1039	0.208498	All Cancers
Grading	1039	0.371172	All Cancers
CRP	1039	0.452046	All Cancers
GGT	1039	0.277286	All Cancers
AST	1039	0.299829	All Cancers
ALT	1039	0.191464	All Cancers
Protein (total)	1039	0.321126	All Cancers
LDH	1039	0.376423	All Cancers
Platelets (#)	1039	0.225932	All Cancers
M stage	1039	0.628562	All Cancers
Age	1039	0.208498	All Cancers
CRP	1039	0.452046	All Cancers
GGT	1039	0.277286	All Cancers
AST	1039	0.299829	All Cancers
ALT	1039	0.191464	All Cancers
Protein (total)	1039	0.321126	All Cancers
LDH	1039	0.376423	All Cancers
Prothrombin time	1039	0.306471	All Cancers
Platelets (#)	1039	0.225932	All Cancers
Age	1039	0.208498	All Cancers
Grading	1038	0.371239	All Cancers
CRP	1038	0.452006	All Cancers
GGT	1038	0.277283	All Cancers
AST	1038	0.299818	All Cancers
ALT	1038	0.19148	All Cancers
Protein (total)	1038	0.321141	All Cancers
LDH	1038	0.376362	All Cancers
Prothrombin time	1038	0.306453	All Cancers
Platelets (#)	1038	0.225957	All Cancers
M stage	1038	0.628426	All Cancers
N stage	1038	0.404002	All Cancers
T stage	1038	0.540128	All Cancers
Age	1038	0.20847	All Cancers
CRP	1037	0.451966	All Cancers
GGT	1037	0.277279	All Cancers
AST	1037	0.299806	All Cancers
ALT	1037	0.191496	All Cancers
Protein (total)	1037	0.321156	All Cancers
LDH	1037	0.376301	All Cancers
Prothrombin time	1037	0.306434	All Cancers
Platelets (#)	1037	0.225982	All Cancers
M stage	1037	0.62829	All Cancers
T stage	1037	0.540103	All Cancers
Age	1037	0.208441	All Cancers
Art. oxygen sat.	1036	0.481072	All Cancers
CRP	1036	0.451927	All Cancers
GGT	1036	0.277275	All Cancers
AST	1036	0.299794	All Cancers
ALT	1036	0.191512	All Cancers
Protein (total)	1036	0.321172	All Cancers
LDH	1036	0.37624	All Cancers
Prothrombin time	1036	0.306416	All Cancers
Platelets (#)	1036	0.226007	All Cancers
Age	1036	0.208413	All Cancers
CRP	1036	0.451927	All Cancers
GGT	1036	0.277275	All Cancers
AST	1036	0.299794	All Cancers
ALT	1036	0.191512	All Cancers
Protein (total)	1036	0.321172	All Cancers
LDH	1036	0.37624	All Cancers
Platelets (#)	1036	0.226007	All Cancers
M stage	1036	0.628154	All Cancers
N stage	1036	0.403928	All Cancers
T stage	1036	0.540078	All Cancers
Age	1036	0.208413	All Cancers
Grading	1035	0.37144	All Cancers
CRP	1035	0.451887	All Cancers
GGT	1035	0.277271	All Cancers
AST	1035	0.299783	All Cancers
ALT	1035	0.191529	All Cancers
LDH	1035	0.376179	All Cancers
Prothrombin time	1035	0.306397	All Cancers
Platelets (#)	1035	0.226031	All Cancers
Age	1035	0.208385	All Cancers
Art. oxygen sat.	1035	0.481034	All Cancers
CRP	1035	0.451887	All Cancers
GGT	1035	0.277271	All Cancers
AST	1035	0.299783	All Cancers
ALT	1035	0.191529	All Cancers
Protein (total)	1035	0.321187	All Cancers
LDH	1035	0.376179	All Cancers
Prothrombin time	1035	0.306397	All Cancers
Platelets (#)	1035	0.226031	All Cancers
Age	1035	0.208385	All Cancers
Grading	1032	0.371642	All Cancers
CRP	1032	0.451767	All Cancers
GGT	1032	0.27726	All Cancers
AST	1032	0.299748	All Cancers
ALT	1032	0.191577	All Cancers
Protein (total)	1032	0.321233	All Cancers
LDH	1032	0.375995	All Cancers
Platelets (#)	1032	0.226106	All Cancers
Age	1032	0.208299	All Cancers
CRP	1032	0.451767	All Cancers
GGT	1032	0.27726	All Cancers
AST	1032	0.299748	All Cancers
ALT	1032	0.191577	All Cancers
Protein (total)	1032	0.321233	All Cancers
LDH	1032	0.375995	All Cancers
Prothrombin time	1032	0.306342	All Cancers
Platelets (#)	1032	0.226106	All Cancers
Age	1032	0.208299	All Cancers
CRP	1031	0.451727	All Cancers
GGT	1031	0.277256	All Cancers
AST	1031	0.299737	All Cancers
ALT	1031	0.191593	All Cancers
Protein (total)	1031	0.321248	All Cancers
LDH	1031	0.375934	All Cancers
Platelets (#)	1031	0.22613	All Cancers
Pack years	1031	0.172906	All Cancers
M stage	1031	0.627473	All Cancers
N stage	1031	0.40374	All Cancers
T stage	1031	0.539951	All Cancers
Age	1031	0.208271	All Cancers
CRP	1028	0.451607	All Cancers
GGT	1028	0.277245	All Cancers
AST	1028	0.299702	All Cancers
ALT	1028	0.191642	All Cancers
Protein (total)	1028	0.321295	All Cancers
LDH	1028	0.37575	All Cancers
Platelets (#)	1028	0.226205	All Cancers
Pack years	1028	0.173001	All Cancers
M stage	1028	0.627065	All Cancers
Age	1028	0.208185	All Cancers
CRP	1026	0.451527	All Cancers
GGT	1026	0.277238	All Cancers
AST	1026	0.299679	All Cancers
ALT	1026	0.191675	All Cancers
Protein (total)	1026	0.321325	All Cancers
LDH	1026	0.375628	All Cancers
Platelets (#)	1026	0.226255	All Cancers
Age	1026	0.208128	All Cancers
CRP	1024	0.451447	All Cancers
AST	1024	0.299656	All Cancers
ALT	1024	0.191708	All Cancers
Protein (total)	1024	0.321356	All Cancers
LDH	1024	0.375505	All Cancers
Prothrombin time	1024	0.306194	All Cancers
Platelets (#)	1024	0.226305	All Cancers
Age	1024	0.208071	All Cancers
ECOG	1024	0.365332	All Cancers
CRP	1024	0.451447	All Cancers
GGT	1024	0.27723	All Cancers
AST	1024	0.299656	All Cancers
ALT	1024	0.191708	All Cancers
Protein (total)	1024	0.321356	All Cancers
LDH	1024	0.375505	All Cancers
Prothrombin time	1024	0.306194	All Cancers
Platelets (#)	1024	0.226305	All Cancers
M stage	1024	0.62652	All Cancers
N stage	1024	0.403474	All Cancers
Age	1024	0.208071	All Cancers
CRP	1023	0.451406	All Cancers
GGT	1023	0.277226	All Cancers
AST	1023	0.299645	All Cancers
ALT	1023	0.191724	All Cancers
Protein (total)	1023	0.321372	All Cancers
LDH	1023	0.375443	All Cancers
Prothrombin time	1023	0.306176	All Cancers
Platelets (#)	1023	0.22633	All Cancers
M stage	1023	0.626384	All Cancers
T stage	1023	0.539743	All Cancers
Age	1023	0.208042	All Cancers
Grading	1020	0.372452	All Cancers
CRP	1020	0.451286	All Cancers
GGT	1020	0.277215	All Cancers
AST	1020	0.299611	All Cancers
ALT	1020	0.191773	All Cancers
Protein (total)	1020	0.321419	All Cancers
LDH	1020	0.375259	All Cancers
Prothrombin time	1020	0.306121	All Cancers
Platelets (#)	1020	0.226405	All Cancers
M stage	1020	0.625975	All Cancers
N stage	1020	0.40332	All Cancers
T stage	1020	0.539663	All Cancers
Age	1020	0.207956	All Cancers
ECOG	1019	0.365692	All Cancers
CRP	1019	0.451245	All Cancers
GGT	1019	0.277211	All Cancers
AST	1019	0.2996	All Cancers
ALT	1019	0.19179	All Cancers
Protein (total)	1019	0.321434	All Cancers
LDH	1019	0.375198	All Cancers
Prothrombin time	1019	0.306103	All Cancers
Platelets (#)	1019	0.226431	All Cancers
Age	1019	0.207927	All Cancers
GGT	1019	0.277211	All Cancers
AST	1019	0.2996	All Cancers
ALT	1019	0.19179	All Cancers
Age	1019	0.207927	All Cancers
CRP	1018	0.451205	All Cancers
GGT	1018	0.277208	All Cancers
AST	1018	0.299589	All Cancers
ALT	1018	0.191806	All Cancers
Protein (total)	1018	0.32145	All Cancers
LDH	1018	0.375136	All Cancers
Platelets (#)	1018	0.226456	All Cancers
Pack years	1018	0.173322	All Cancers
M stage	1018	0.625703	All Cancers
N stage	1018	0.403243	All Cancers
T stage	1018	0.539609	All Cancers
Age	1018	0.207898	All Cancers
ECOG	1017	0.365835	All Cancers
CRP	1017	0.451165	All Cancers
GGT	1017	0.277204	All Cancers
AST	1017	0.299577	All Cancers
ALT	1017	0.191823	All Cancers
Protein (total)	1017	0.321465	All Cancers
LDH	1017	0.375075	All Cancers
Prothrombin time	1017	0.306066	All Cancers
Platelets (#)	1017	0.226481	All Cancers
M stage	1017	0.625566	All Cancers
T stage	1017	0.539582	All Cancers
Age	1017	0.20787	All Cancers
CRP	1015	0.451084	All Cancers
GGT	1015	0.277196	All Cancers
AST	1015	0.299555	All Cancers
ALT	1015	0.191856	All Cancers
LDH	1015	0.374952	All Cancers
Prothrombin time	1015	0.30603	All Cancers
Platelets (#)	1015	0.226531	All Cancers
Age	1015	0.207812	All Cancers
CRP	1014	0.451043	All Cancers
GGT	1014	0.277193	All Cancers
AST	1014	0.299544	All Cancers
ALT	1014	0.191872	All Cancers
Protein (total)	1014	0.321512	All Cancers
LDH	1014	0.37489	All Cancers
Prothrombin time	1014	0.306012	All Cancers
Platelets (#)	1014	0.226557	All Cancers
M stage	1014	0.625157	All Cancers
Age	1014	0.207783	All Cancers
CRP	1014	0.451043	All Cancers
CRP	1014	0.451043	All Cancers
GGT	1014	0.277193	All Cancers
GGT	1014	0.277193	All Cancers
AST	1014	0.299544	All Cancers
AST	1014	0.299544	All Cancers
ALT	1014	0.191872	All Cancers
ALT	1014	0.191872	All Cancers
Protein (total)	1014	0.321512	All Cancers
LDH	1014	0.37489	All Cancers
LDH	1014	0.37489	All Cancers
Prothrombin time	1014	0.306012	All Cancers
Platelets (#)	1014	0.226557	All Cancers
Platelets (#)	1014	0.226557	All Cancers
M stage	1014	0.625157	All Cancers
N stage	1014	0.403087	All Cancers
Age	1014	0.207783	All Cancers
Age	1014	0.207783	All Cancers
CRP	1014	0.451043	All Cancers
GGT	1014	0.277193	All Cancers
AST	1014	0.299544	All Cancers
ALT	1014	0.191872	All Cancers
Protein (total)	1014	0.321512	All Cancers
LDH	1014	0.37489	All Cancers
Prothrombin time	1014	0.306012	All Cancers
Platelets (#)	1014	0.226557	All Cancers
Age	1014	0.207783	All Cancers
ECOG	1011	0.366267	All Cancers
CRP	1011	0.450922	All Cancers
GGT	1011	0.277181	All Cancers
AST	1011	0.29951	All Cancers
ALT	1011	0.191922	All Cancers
Protein (total)	1011	0.32156	All Cancers
LDH	1011	0.374705	All Cancers
Prothrombin time	1011	0.305957	All Cancers
Platelets (#)	1011	0.226633	All Cancers
M stage	1011	0.624748	All Cancers
N stage	1011	0.402969	All Cancers
T stage	1011	0.539417	All Cancers
Age	1011	0.207697	All Cancers
CRP	1009	0.45084	All Cancers
GGT	1009	0.277174	All Cancers
AST	1009	0.299488	All Cancers
ALT	1009	0.191955	All Cancers
Protein (total)	1009	0.321591	All Cancers
LDH	1009	0.374582	All Cancers
Prothrombin time	1009	0.305921	All Cancers
Platelets (#)	1009	0.226683	All Cancers
Age	1009	0.207639	All Cancers
CRP	1008	0.4508	All Cancers
GGT	1008	0.27717	All Cancers
AST	1008	0.299477	All Cancers
ALT	1008	0.191972	All Cancers
Protein (total)	1008	0.321607	All Cancers
LDH	1008	0.37452	All Cancers
Platelets (#)	1008	0.226709	All Cancers
M stage	1008	0.624338	All Cancers
N stage	1008	0.40285	All Cancers
T stage	1008	0.539333	All Cancers
Age	1008	0.20761	All Cancers
ECOG	1007	0.366555	All Cancers
Grading	1007	0.373337	All Cancers
CRP	1007	0.450759	All Cancers
GGT	1007	0.277166	All Cancers
AST	1007	0.299466	All Cancers
ALT	1007	0.191989	All Cancers
Protein (total)	1007	0.321623	All Cancers
LDH	1007	0.374458	All Cancers
Platelets (#)	1007	0.226734	All Cancers
Pack years	1007	0.173685	All Cancers
M stage	1007	0.624202	All Cancers
N stage	1007	0.402811	All Cancers
T stage	1007	0.539305	All Cancers
Age	1007	0.207581	All Cancers
CRP	1004	0.450637	All Cancers
GGT	1004	0.277155	All Cancers
AST	1004	0.299433	All Cancers
ALT	1004	0.192039	All Cancers
Protein (total)	1004	0.32167	All Cancers
LDH	1004	0.374273	All Cancers
Prothrombin time	1004	0.305831	All Cancers
Platelets (#)	1004	0.226811	All Cancers
M stage	1004	0.623792	All Cancers
Age	1004	0.207494	All Cancers
ECOG	1002	0.366914	All Cancers
CRP	1002	0.450555	All Cancers
GGT	1002	0.277147	All Cancers
GGT	1002	0.277147	All Cancers
AST	1002	0.299411	All Cancers
AST	1002	0.299411	All Cancers
ALT	1002	0.192072	All Cancers
ALT	1002	0.192072	All Cancers
Protein (total)	1002	0.321702	All Cancers
LDH	1002	0.374149	All Cancers
LDH	1002	0.374149	All Cancers
Prothrombin time	1002	0.305795	All Cancers
Platelets (#)	1002	0.226862	All Cancers
Platelets (#)	1002	0.226862	All Cancers
Pack years	1002	0.173853	All Cancers
M stage	1002	0.623519	All Cancers
M stage	1002	0.623519	All Cancers
N stage	1002	0.402611	All Cancers
N stage	1002	0.402611	All Cancers
T stage	1002	0.539163	All Cancers
T stage	1002	0.539163	All Cancers
Age	1002	0.207436	All Cancers
Age	1002	0.207436	All Cancers
CRP	1000	0.450473	All Cancers
GGT	1000	0.27714	All Cancers
AST	1000	0.299389	All Cancers
ALT	1000	0.192106	All Cancers
Protein (total)	1000	0.321734	All Cancers
LDH	1000	0.374025	All Cancers
Platelets (#)	1000	0.226913	All Cancers
M stage	1000	0.623246	All Cancers
N stage	1000	0.402531	All Cancers
T stage	1000	0.539105	All Cancers
Age	1000	0.207378	All Cancers
CRP	999	0.450432	All Cancers
GGT	999	0.277136	All Cancers
AST	999	0.299378	All Cancers
ALT	999	0.192123	All Cancers
Protein (total)	999	0.32175	All Cancers
LDH	999	0.373963	All Cancers
Prothrombin time	999	0.305741	All Cancers
Platelets (#)	999	0.226939	All Cancers
Age	999	0.207348	All Cancers
Grading	999	0.373887	All Cancers
CRP	999	0.450432	All Cancers
GGT	999	0.277136	All Cancers
AST	999	0.299378	All Cancers
ALT	999	0.192123	All Cancers
Prothrombin time	999	0.305741	All Cancers
Platelets (#)	999	0.226939	All Cancers
Age	999	0.207348	All Cancers
Art. oxygen sat.	998	0.479647	All Cancers
Grading	998	0.373956	All Cancers
CRP	998	0.450391	All Cancers
GGT	998	0.277132	All Cancers
AST	998	0.299367	All Cancers
ALT	998	0.19214	All Cancers
Protein (total)	998	0.321766	All Cancers
LDH	998	0.373901	All Cancers
Prothrombin time	998	0.305723	All Cancers
Platelets (#)	998	0.226965	All Cancers
M stage	998	0.622972	All Cancers
N stage	998	0.40245	All Cancers
T stage	998	0.539047	All Cancers
Age	998	0.207319	All Cancers
CRP	996	0.450309	All Cancers
AST	996	0.299345	All Cancers
ALT	996	0.192173	All Cancers
Protein (total)	996	0.321798	All Cancers
LDH	996	0.373777	All Cancers
Prothrombin time	996	0.305687	All Cancers
Platelets (#)	996	0.227016	All Cancers
Age	996	0.207261	All Cancers
CRP	995	0.450268	All Cancers
GGT	995	0.277121	All Cancers
AST	995	0.299335	All Cancers
ALT	995	0.19219	All Cancers
Protein (total)	995	0.321814	All Cancers
LDH	995	0.373715	All Cancers
Platelets (#)	995	0.227042	All Cancers
M stage	995	0.622562	All Cancers
N stage	995	0.402329	All Cancers
T stage	995	0.538958	All Cancers
Age	995	0.207232	All Cancers
Grading	994	0.374232	All Cancers
CRP	994	0.450227	All Cancers
GGT	994	0.277117	All Cancers
AST	994	0.299324	All Cancers
ALT	994	0.192207	All Cancers
Protein (total)	994	0.32183	All Cancers
LDH	994	0.373653	All Cancers
Platelets (#)	994	0.227068	All Cancers
Pack years	994	0.174127	All Cancers
M stage	994	0.622425	All Cancers
N stage	994	0.402288	All Cancers
T stage	994	0.538929	All Cancers
Age	994	0.207203	All Cancers
Grading	994	0.374232	All Cancers
CRP	994	0.450227	All Cancers
CRP	994	0.450227	All Cancers
GGT	994	0.277117	All Cancers
GGT	994	0.277117	All Cancers
AST	994	0.299324	All Cancers
AST	994	0.299324	All Cancers
ALT	994	0.192207	All Cancers
ALT	994	0.192207	All Cancers
Protein (total)	994	0.32183	All Cancers
Protein (total)	994	0.32183	All Cancers
LDH	994	0.373653	All Cancers
LDH	994	0.373653	All Cancers
Platelets (#)	994	0.227068	All Cancers
Platelets (#)	994	0.227068	All Cancers
Pack years	994	0.174127	All Cancers
M stage	994	0.622425	All Cancers
N stage	994	0.402288	All Cancers
T stage	994	0.538929	All Cancers
Age	994	0.207203	All Cancers
Age	994	0.207203	All Cancers
CRP	994	0.450227	All Cancers
GGT	994	0.277117	All Cancers
AST	994	0.299324	All Cancers
ALT	994	0.192207	All Cancers
Protein (total)	994	0.32183	All Cancers
LDH	994	0.373653	All Cancers
Prothrombin time	994	0.305651	All Cancers
Platelets (#)	994	0.227068	All Cancers
Age	994	0.207203	All Cancers
CRP	993	0.450186	All Cancers
GGT	993	0.277113	All Cancers
AST	993	0.299313	All Cancers
ALT	993	0.192224	All Cancers
Protein (total)	993	0.321846	All Cancers
LDH	993	0.373591	All Cancers
Prothrombin time	993	0.305633	All Cancers
Platelets (#)	993	0.227094	All Cancers
Age	993	0.207173	All Cancers
CRP	992	0.450145	All Cancers
GGT	992	0.27711	All Cancers
AST	992	0.299302	All Cancers
ALT	992	0.192241	All Cancers
Protein (total)	992	0.321862	All Cancers
LDH	992	0.373529	All Cancers
Prothrombin time	992	0.305615	All Cancers
Platelets (#)	992	0.227119	All Cancers
Age	992	0.207144	All Cancers
CRP	992	0.450145	All Cancers
GGT	992	0.27711	All Cancers
AST	992	0.299302	All Cancers
ALT	992	0.192241	All Cancers
Protein (total)	992	0.321862	All Cancers
LDH	992	0.373529	All Cancers
Prothrombin time	992	0.305615	All Cancers
Platelets (#)	992	0.227119	All Cancers
Age	992	0.207144	All Cancers
CRP	991	0.450103	All Cancers
ALT	991	0.192258	All Cancers
Protein (total)	991	0.321878	All Cancers
LDH	991	0.373467	All Cancers
Prothrombin time	991	0.305597	All Cancers
Platelets (#)	991	0.227145	All Cancers
Age	991	0.207115	All Cancers
GGT	991	0.277106	All Cancers
AST	991	0.299291	All Cancers
ALT	991	0.192258	All Cancers
Protein (total)	991	0.321878	All Cancers
Age	991	0.207115	All Cancers
CRP	990	0.450062	All Cancers
GGT	990	0.277102	All Cancers
AST	990	0.299281	All Cancers
ALT	990	0.192275	All Cancers
Protein (total)	990	0.321895	All Cancers
LDH	990	0.373405	All Cancers
Prothrombin time	990	0.305579	All Cancers
Platelets (#)	990	0.227171	All Cancers
Age	990	0.207085	All Cancers
ECOG	987	0.367991	All Cancers
CRP	987	0.449938	All Cancers
GGT	987	0.277091	All Cancers
AST	987	0.299249	All Cancers
ALT	987	0.192326	All Cancers
Protein (total)	987	0.321943	All Cancers
LDH	987	0.373218	All Cancers
Platelets (#)	987	0.227249	All Cancers
Age	987	0.206997	All Cancers
CRP	986	0.449897	All Cancers
CRP	986	0.449897	All Cancers
CRP	986	0.449897	All Cancers
GGT	986	0.277087	All Cancers
GGT	986	0.277087	All Cancers
GGT	986	0.277087	All Cancers
AST	986	0.299238	All Cancers
AST	986	0.299238	All Cancers
AST	986	0.299238	All Cancers
ALT	986	0.192343	All Cancers
ALT	986	0.192343	All Cancers
ALT	986	0.192343	All Cancers
Protein (total)	986	0.321959	All Cancers
Protein (total)	986	0.321959	All Cancers
LDH	986	0.373156	All Cancers
LDH	986	0.373156	All Cancers
LDH	986	0.373156	All Cancers
Prothrombin time	986	0.305508	All Cancers
Platelets (#)	986	0.227275	All Cancers
Platelets (#)	986	0.227275	All Cancers
Platelets (#)	986	0.227275	All Cancers
M stage	986	0.62133	All Cancers
M stage	986	0.62133	All Cancers
N stage	986	0.401959	All Cancers
N stage	986	0.401959	All Cancers
T stage	986	0.538688	All Cancers
T stage	986	0.538688	All Cancers
Age	986	0.206968	All Cancers
Age	986	0.206968	All Cancers
Age	986	0.206968	All Cancers
Art. oxygen sat.	985	0.479171	All Cancers
Grading	985	0.374856	All Cancers
CRP	985	0.449855	All Cancers
GGT	985	0.277083	All Cancers
AST	985	0.299227	All Cancers
ALT	985	0.19236	All Cancers
Protein (total)	985	0.321976	All Cancers
LDH	985	0.373094	All Cancers
Prothrombin time	985	0.30549	All Cancers
Platelets (#)	985	0.227301	All Cancers
M stage	985	0.621193	All Cancers
N stage	985	0.401918	All Cancers
T stage	985	0.538657	All Cancers
Age	985	0.206939	All Cancers
CRP	985	0.449855	All Cancers
GGT	985	0.277083	All Cancers
AST	985	0.299227	All Cancers
ALT	985	0.19236	All Cancers
LDH	985	0.373094	All Cancers
Prothrombin time	985	0.30549	All Cancers
Platelets (#)	985	0.227301	All Cancers
Age	985	0.206939	All Cancers
CRP	983	0.449773	All Cancers
AST	983	0.299206	All Cancers
ALT	983	0.192395	All Cancers
Protein (total)	983	0.322008	All Cancers
LDH	983	0.372969	All Cancers
Prothrombin time	983	0.305455	All Cancers
Platelets (#)	983	0.227353	All Cancers
M stage	983	0.620919	All Cancers
N stage	983	0.401834	All Cancers
T stage	983	0.538595	All Cancers
Age	983	0.20688	All Cancers
CRP	983	0.449773	All Cancers
GGT	983	0.277076	All Cancers
AST	983	0.299206	All Cancers
ALT	983	0.192395	All Cancers
Protein (total)	983	0.322008	All Cancers
LDH	983	0.372969	All Cancers
Platelets (#)	983	0.227353	All Cancers
Age	983	0.20688	All Cancers
CRP	983	0.449773	All Cancers
GGT	983	0.277076	All Cancers
AST	983	0.299206	All Cancers
ALT	983	0.192395	All Cancers
Protein (total)	983	0.322008	All Cancers
LDH	983	0.372969	All Cancers
Prothrombin time	983	0.305455	All Cancers
Platelets (#)	983	0.227353	All Cancers
Age	983	0.20688	All Cancers
CRP	982	0.449731	All Cancers
GGT	982	0.277072	All Cancers
AST	982	0.299195	All Cancers
ALT	982	0.192412	All Cancers
Protein (total)	982	0.322024	All Cancers
LDH	982	0.372907	All Cancers
Prothrombin time	982	0.305437	All Cancers
Platelets (#)	982	0.22738	All Cancers
Age	982	0.20685	All Cancers
Grading	982	0.375065	All Cancers
CRP	982	0.449731	All Cancers
CRP	982	0.449731	All Cancers
GGT	982	0.277072	All Cancers
GGT	982	0.277072	All Cancers
AST	982	0.299195	All Cancers
AST	982	0.299195	All Cancers
ALT	982	0.192412	All Cancers
ALT	982	0.192412	All Cancers
Protein (total)	982	0.322024	All Cancers
Protein (total)	982	0.322024	All Cancers
LDH	982	0.372907	All Cancers
LDH	982	0.372907	All Cancers
Prothrombin time	982	0.305437	All Cancers
Prothrombin time	982	0.305437	All Cancers
Platelets (#)	982	0.22738	All Cancers
Platelets (#)	982	0.22738	All Cancers
Age	982	0.20685	All Cancers
Age	982	0.20685	All Cancers
ECOG	982	0.368349	All Cancers
CRP	982	0.449731	All Cancers
GGT	982	0.277072	All Cancers
AST	982	0.299195	All Cancers
ALT	982	0.192412	All Cancers
Protein (total)	982	0.322024	All Cancers
LDH	982	0.372907	All Cancers
Platelets (#)	982	0.22738	All Cancers
M stage	982	0.620782	All Cancers
N stage	982	0.401793	All Cancers
T stage	982	0.538564	All Cancers
Age	982	0.20685	All Cancers
CRP	981	0.44969	All Cancers
GGT	981	0.277068	All Cancers
AST	981	0.299185	All Cancers
ALT	981	0.192429	All Cancers
Protein (total)	981	0.322041	All Cancers
LDH	981	0.372844	All Cancers
Platelets (#)	981	0.227406	All Cancers
Age	981	0.206821	All Cancers
CRP	981	0.44969	All Cancers
GGT	981	0.277068	All Cancers
AST	981	0.299185	All Cancers
ALT	981	0.192429	All Cancers
Protein (total)	981	0.322041	All Cancers
LDH	981	0.372844	All Cancers
Prothrombin time	981	0.305419	All Cancers
Platelets (#)	981	0.227406	All Cancers
Age	981	0.206821	All Cancers
CRP	980	0.449648	All Cancers
GGT	980	0.277064	All Cancers
AST	980	0.299174	All Cancers
ALT	980	0.192446	All Cancers
Protein (total)	980	0.322057	All Cancers
LDH	980	0.372782	All Cancers
Prothrombin time	980	0.305402	All Cancers
Platelets (#)	980	0.227432	All Cancers
Age	980	0.206791	All Cancers
Grading	980	0.375205	All Cancers
CRP	980	0.449648	All Cancers
GGT	980	0.277064	All Cancers
AST	980	0.299174	All Cancers
ALT	980	0.192446	All Cancers
Protein (total)	980	0.322057	All Cancers
LDH	980	0.372782	All Cancers
Prothrombin time	980	0.305402	All Cancers
Platelets (#)	980	0.227432	All Cancers
M stage	980	0.620508	All Cancers
N stage	980	0.401709	All Cancers
Age	980	0.206791	All Cancers
CRP	979	0.449606	All Cancers
GGT	979	0.27706	All Cancers
AST	979	0.299164	All Cancers
ALT	979	0.192463	All Cancers
Protein (total)	979	0.322073	All Cancers
LDH	979	0.37272	All Cancers
Prothrombin time	979	0.305384	All Cancers
Platelets (#)	979	0.227458	All Cancers
M stage	979	0.620371	All Cancers
Age	979	0.206762	All Cancers
ECOG	977	0.368708	All Cancers
CRP	977	0.449523	All Cancers
GGT	977	0.277053	All Cancers
AST	977	0.299143	All Cancers
ALT	977	0.192498	All Cancers
Protein (total)	977	0.322106	All Cancers
LDH	977	0.372595	All Cancers
Platelets (#)	977	0.22751	All Cancers
Pack years	977	0.174726	All Cancers
M stage	977	0.620097	All Cancers
N stage	977	0.401583	All Cancers
T stage	977	0.538408	All Cancers
Age	977	0.206703	All Cancers
GGT	977	0.277053	All Cancers
AST	977	0.299143	All Cancers
ALT	977	0.192498	All Cancers
Protein (total)	977	0.322106	All Cancers
LDH	977	0.372595	All Cancers
Prothrombin time	977	0.305349	All Cancers
Platelets (#)	977	0.22751	All Cancers
M stage	977	0.620097	All Cancers
Age	977	0.206703	All Cancers
CRP	976	0.449481	All Cancers
GGT	976	0.277049	All Cancers
AST	976	0.299132	All Cancers
ALT	976	0.192515	All Cancers
Protein (total)	976	0.322123	All Cancers
LDH	976	0.372532	All Cancers
Platelets (#)	976	0.227537	All Cancers
Age	976	0.206673	All Cancers
GGT	976	0.277049	All Cancers
AST	976	0.299132	All Cancers
ALT	976	0.192515	All Cancers
Protein (total)	976	0.322123	All Cancers
Platelets (#)	976	0.227537	All Cancers
Age	976	0.206673	All Cancers
CRP	976	0.449481	All Cancers
CRP	976	0.449481	All Cancers
GGT	976	0.277049	All Cancers
GGT	976	0.277049	All Cancers
AST	976	0.299132	All Cancers
AST	976	0.299132	All Cancers
ALT	976	0.192515	All Cancers
ALT	976	0.192515	All Cancers
Protein (total)	976	0.322123	All Cancers
Protein (total)	976	0.322123	All Cancers
LDH	976	0.372532	All Cancers
LDH	976	0.372532	All Cancers
Prothrombin time	976	0.305331	All Cancers
Prothrombin time	976	0.305331	All Cancers
Platelets (#)	976	0.227537	All Cancers
Platelets (#)	976	0.227537	All Cancers
M stage	976	0.61996	All Cancers
M stage	976	0.61996	All Cancers
N stage	976	0.401541	All Cancers
T stage	976	0.538376	All Cancers
Age	976	0.206673	All Cancers
Age	976	0.206673	All Cancers
CRP	975	0.44944	All Cancers
CRP	975	0.44944	All Cancers
GGT	975	0.277045	All Cancers
GGT	975	0.277045	All Cancers
AST	975	0.299122	All Cancers
AST	975	0.299122	All Cancers
ALT	975	0.192533	All Cancers
ALT	975	0.192533	All Cancers
Protein (total)	975	0.322139	All Cancers
LDH	975	0.37247	All Cancers
LDH	975	0.37247	All Cancers
Prothrombin time	975	0.305313	All Cancers
Prothrombin time	975	0.305313	All Cancers
Platelets (#)	975	0.227563	All Cancers
Platelets (#)	975	0.227563	All Cancers
M stage	975	0.619823	All Cancers
N stage	975	0.401498	All Cancers
T stage	975	0.538344	All Cancers
Age	975	0.206644	All Cancers
Age	975	0.206644	All Cancers
CRP	975	0.44944	All Cancers
GGT	975	0.277045	All Cancers
AST	975	0.299122	All Cancers
ALT	975	0.192533	All Cancers
Protein (total)	975	0.322139	All Cancers
LDH	975	0.37247	All Cancers
Platelets (#)	975	0.227563	All Cancers
M stage	975	0.619823	All Cancers
N stage	975	0.401498	All Cancers
T stage	975	0.538344	All Cancers
Age	975	0.206644	All Cancers
CRP	975	0.44944	All Cancers
GGT	975	0.277045	All Cancers
AST	975	0.299122	All Cancers
ALT	975	0.192533	All Cancers
Protein (total)	975	0.322139	All Cancers
LDH	975	0.37247	All Cancers
Prothrombin time	975	0.305313	All Cancers
Platelets (#)	975	0.227563	All Cancers
M stage	975	0.619823	All Cancers
Age	975	0.206644	All Cancers
M stage	974	0.619685	All Cancers
N stage	974	0.401456	All Cancers
T stage	974	0.538312	All Cancers
Age	974	0.206614	All Cancers
Grading	974	0.375625	All Cancers
CRP	974	0.449398	All Cancers
GGT	974	0.277042	All Cancers
AST	974	0.299111	All Cancers
ALT	974	0.19255	All Cancers
Protein (total)	974	0.322155	All Cancers
LDH	974	0.372407	All Cancers
Prothrombin time	974	0.305296	All Cancers
Platelets (#)	974	0.227589	All Cancers
M stage	974	0.619685	All Cancers
N stage	974	0.401456	All Cancers
T stage	974	0.538312	All Cancers
Age	974	0.206614	All Cancers
Grading	972	0.375766	All Cancers
CRP	972	0.449314	All Cancers
GGT	972	0.277034	All Cancers
AST	972	0.299091	All Cancers
ALT	972	0.192585	All Cancers
LDH	972	0.372282	All Cancers
Prothrombin time	972	0.30526	All Cancers
Platelets (#)	972	0.227642	All Cancers
M stage	972	0.619411	All Cancers
N stage	972	0.401371	All Cancers
Age	972	0.206555	All Cancers
CRP	972	0.449314	All Cancers
GGT	972	0.277034	All Cancers
AST	972	0.299091	All Cancers
ALT	972	0.192585	All Cancers
Protein (total)	972	0.322188	All Cancers
LDH	972	0.372282	All Cancers
Prothrombin time	972	0.30526	All Cancers
Platelets (#)	972	0.227642	All Cancers
M stage	972	0.619411	All Cancers
Age	972	0.206555	All Cancers
CRP	970	0.449231	All Cancers
GGT	970	0.277026	All Cancers
AST	970	0.29907	All Cancers
ALT	970	0.192619	All Cancers
Platelets (#)	970	0.227695	All Cancers
Age	970	0.206495	All Cancers
CRP	969	0.449189	All Cancers
GGT	969	0.277023	All Cancers
AST	969	0.29906	All Cancers
ALT	969	0.192637	All Cancers
Protein (total)	969	0.322238	All Cancers
LDH	969	0.372094	All Cancers
Prothrombin time	969	0.305208	All Cancers
Platelets (#)	969	0.227721	All Cancers
Age	969	0.206466	All Cancers
CRP	969	0.449189	All Cancers
GGT	969	0.277023	All Cancers
AST	969	0.29906	All Cancers
ALT	969	0.192637	All Cancers
Protein (total)	969	0.322238	All Cancers
LDH	969	0.372094	All Cancers
Prothrombin time	969	0.305208	All Cancers
Platelets (#)	969	0.227721	All Cancers
M stage	969	0.618999	All Cancers
N stage	969	0.401243	All Cancers
T stage	969	0.538151	All Cancers
Age	969	0.206466	All Cancers
CRP	968	0.449147	All Cancers
GGT	968	0.277019	All Cancers
AST	968	0.299049	All Cancers
ALT	968	0.192654	All Cancers
Protein (total)	968	0.322254	All Cancers
LDH	968	0.372032	All Cancers
Prothrombin time	968	0.30519	All Cancers
Platelets (#)	968	0.227748	All Cancers
Age	968	0.206436	All Cancers
CRP	967	0.449105	All Cancers
GGT	967	0.277015	All Cancers
AST	967	0.299039	All Cancers
ALT	967	0.192672	All Cancers
Protein (total)	967	0.322271	All Cancers
LDH	967	0.371969	All Cancers
Prothrombin time	967	0.305173	All Cancers
Platelets (#)	967	0.227774	All Cancers
Age	967	0.206406	All Cancers
CRP	966	0.449063	All Cancers
GGT	966	0.277011	All Cancers
AST	966	0.299029	All Cancers
ALT	966	0.192689	All Cancers
Protein (total)	966	0.322288	All Cancers
LDH	966	0.371906	All Cancers
Platelets (#)	966	0.227801	All Cancers
Age	966	0.206376	All Cancers
CRP	966	0.449063	All Cancers
GGT	966	0.277011	All Cancers
AST	966	0.299029	All Cancers
ALT	966	0.192689	All Cancers
Protein (total)	966	0.322288	All Cancers
LDH	966	0.371906	All Cancers
Platelets (#)	966	0.227801	All Cancers
Age	966	0.206376	All Cancers
Grading	965	0.376259	All Cancers
CRP	965	0.449021	All Cancers
GGT	965	0.277007	All Cancers
AST	965	0.299018	All Cancers
ALT	965	0.192706	All Cancers
Protein (total)	965	0.322304	All Cancers
LDH	965	0.371843	All Cancers
Platelets (#)	965	0.227828	All Cancers
M stage	965	0.61845	All Cancers
Age	965	0.206347	All Cancers
CRP	965	0.449021	All Cancers
GGT	965	0.277007	All Cancers
AST	965	0.299018	All Cancers
ALT	965	0.192706	All Cancers
Protein (total)	965	0.322304	All Cancers
LDH	965	0.371843	All Cancers
Platelets (#)	965	0.227828	All Cancers
Age	965	0.206347	All Cancers
CRP	963	0.448937	All Cancers
GGT	963	0.277	All Cancers
AST	963	0.298998	All Cancers
ALT	963	0.192741	All Cancers
Protein (total)	963	0.322338	All Cancers
LDH	963	0.371718	All Cancers
Prothrombin time	963	0.305103	All Cancers
Platelets (#)	963	0.227881	All Cancers
Age	963	0.206287	All Cancers
Art. oxygen sat.	961	0.478311	All Cancers
CRP	961	0.448852	All Cancers
GGT	961	0.276992	All Cancers
AST	961	0.298978	All Cancers
ALT	961	0.192777	All Cancers
Protein (total)	961	0.322371	All Cancers
LDH	961	0.371592	All Cancers
Prothrombin time	961	0.305068	All Cancers
Platelets (#)	961	0.227934	All Cancers
Age	961	0.206227	All Cancers
CRP	959	0.448768	All Cancers
GGT	959	0.276985	All Cancers
AST	959	0.298957	All Cancers
ALT	959	0.192812	All Cancers
Protein (total)	959	0.322404	All Cancers
LDH	959	0.371466	All Cancers
Prothrombin time	959	0.305033	All Cancers
Platelets (#)	959	0.227988	All Cancers
M stage	959	0.617625	All Cancers
Age	959	0.206167	All Cancers
CRP	957	0.448684	All Cancers
GGT	957	0.276977	All Cancers
AST	957	0.298937	All Cancers
ALT	957	0.192847	All Cancers
Protein (total)	957	0.322438	All Cancers
LDH	957	0.371341	All Cancers
Prothrombin time	957	0.304998	All Cancers
Platelets (#)	957	0.228041	All Cancers
Age	957	0.206108	All Cancers
ECOG	957	0.370139	All Cancers
Art. oxygen sat.	957	0.478171	All Cancers
Grading	957	0.376826	All Cancers
CRP	957	0.448684	All Cancers
GGT	957	0.276977	All Cancers
AST	957	0.298937	All Cancers
ALT	957	0.192847	All Cancers
Protein (total)	957	0.322438	All Cancers
LDH	957	0.371341	All Cancers
Prothrombin time	957	0.304998	All Cancers
Platelets (#)	957	0.228041	All Cancers
M stage	957	0.617351	All Cancers
N stage	957	0.400723	All Cancers
T stage	957	0.537753	All Cancers
Age	957	0.206108	All Cancers
CRP	956	0.448641	All Cancers
GGT	956	0.276973	All Cancers
AST	956	0.298927	All Cancers
ALT	956	0.192865	All Cancers
Protein (total)	956	0.322455	All Cancers
LDH	956	0.371278	All Cancers
Prothrombin time	956	0.304981	All Cancers
Platelets (#)	956	0.228068	All Cancers
M stage	956	0.617213	All Cancers
T stage	956	0.537719	All Cancers
Age	956	0.206078	All Cancers
ECOG	955	0.370282	All Cancers
CRP	955	0.448599	All Cancers
GGT	955	0.276969	All Cancers
AST	955	0.298917	All Cancers
ALT	955	0.192882	All Cancers
Protein (total)	955	0.322472	All Cancers
LDH	955	0.371215	All Cancers
Prothrombin time	955	0.304963	All Cancers
Platelets (#)	955	0.228095	All Cancers
Pack years	955	0.175539	All Cancers
M stage	955	0.617075	All Cancers
N stage	955	0.400635	All Cancers
T stage	955	0.537685	All Cancers
Age	955	0.206048	All Cancers
CRP	953	0.448514	All Cancers
GGT	953	0.276962	All Cancers
AST	953	0.298897	All Cancers
ALT	953	0.192918	All Cancers
Protein (total)	953	0.322505	All Cancers
LDH	953	0.371089	All Cancers
Platelets (#)	953	0.228148	All Cancers
Age	953	0.205988	All Cancers
Art. oxygen sat.	952	0.477997	All Cancers
CRP	952	0.448472	All Cancers
GGT	952	0.276958	All Cancers
AST	952	0.298887	All Cancers
ALT	952	0.192935	All Cancers
Protein (total)	952	0.322522	All Cancers
LDH	952	0.371026	All Cancers
Prothrombin time	952	0.304911	All Cancers
Platelets (#)	952	0.228175	All Cancers
Age	952	0.205958	All Cancers
CRP	952	0.448472	All Cancers
GGT	952	0.276958	All Cancers
AST	952	0.298887	All Cancers
ALT	952	0.192935	All Cancers
Protein (total)	952	0.322522	All Cancers
LDH	952	0.371026	All Cancers
Prothrombin time	952	0.304911	All Cancers
Platelets (#)	952	0.228175	All Cancers
Age	952	0.205958	All Cancers
ECOG	951	0.370568	All Cancers
CRP	951	0.448429	All Cancers
CRP	951	0.448429	All Cancers
GGT	951	0.276954	All Cancers
GGT	951	0.276954	All Cancers
AST	951	0.298877	All Cancers
AST	951	0.298877	All Cancers
ALT	951	0.192953	All Cancers
ALT	951	0.192953	All Cancers
Protein (total)	951	0.322539	All Cancers
Protein (total)	951	0.322539	All Cancers
LDH	951	0.370962	All Cancers
LDH	951	0.370962	All Cancers
Prothrombin time	951	0.304894	All Cancers
Prothrombin time	951	0.304894	All Cancers
Platelets (#)	951	0.228202	All Cancers
Platelets (#)	951	0.228202	All Cancers
M stage	951	0.616525	All Cancers
T stage	951	0.537548	All Cancers
Age	951	0.205928	All Cancers
Age	951	0.205928	All Cancers
Grading	950	0.377324	All Cancers
CRP	950	0.448387	All Cancers
GGT	950	0.27695	All Cancers
AST	950	0.298867	All Cancers
ALT	950	0.192971	All Cancers
LDH	950	0.370899	All Cancers
Platelets (#)	950	0.228229	All Cancers
Age	950	0.205897	All Cancers
CRP	949	0.448344	All Cancers
GGT	949	0.276946	All Cancers
AST	949	0.298857	All Cancers
ALT	949	0.192989	All Cancers
Protein (total)	949	0.322573	All Cancers
LDH	949	0.370836	All Cancers
Prothrombin time	949	0.304859	All Cancers
Platelets (#)	949	0.228256	All Cancers
Age	949	0.205867	All Cancers
Art. oxygen sat.	947	0.477824	All Cancers
Grading	947	0.377539	All Cancers
CRP	947	0.448259	All Cancers
GGT	947	0.276939	All Cancers
AST	947	0.298837	All Cancers
ALT	947	0.193024	All Cancers
Protein (total)	947	0.322607	All Cancers
LDH	947	0.37071	All Cancers
Prothrombin time	947	0.304825	All Cancers
Platelets (#)	947	0.22831	All Cancers
Pack years	947	0.175845	All Cancers
M stage	947	0.615974	All Cancers
N stage	947	0.40028	All Cancers
T stage	947	0.537408	All Cancers
Age	947	0.205807	All Cancers
CRP	946	0.448216	All Cancers
GGT	946	0.276935	All Cancers
AST	946	0.298827	All Cancers
ALT	946	0.193042	All Cancers
Protein (total)	946	0.322624	All Cancers
LDH	946	0.370647	All Cancers
Prothrombin time	946	0.304808	All Cancers
Platelets (#)	946	0.228337	All Cancers
M stage	946	0.615837	All Cancers
Age	946	0.205777	All Cancers
GGT	944	0.276927	All Cancers
AST	944	0.298807	All Cancers
ALT	944	0.193078	All Cancers
Protein (total)	944	0.322658	All Cancers
Age	944	0.205717	All Cancers
CRP	943	0.448088	All Cancers
CRP	943	0.448088	All Cancers
GGT	943	0.276924	All Cancers
GGT	943	0.276924	All Cancers
AST	943	0.298798	All Cancers
AST	943	0.298798	All Cancers
ALT	943	0.193096	All Cancers
ALT	943	0.193096	All Cancers
Protein (total)	943	0.322675	All Cancers
Protein (total)	943	0.322675	All Cancers
LDH	943	0.370457	All Cancers
Prothrombin time	943	0.304756	All Cancers
Prothrombin time	943	0.304756	All Cancers
Platelets (#)	943	0.228419	All Cancers
Age	943	0.205686	All Cancers
Age	943	0.205686	All Cancers
Grading	942	0.377898	All Cancers
CRP	942	0.448046	All Cancers
GGT	942	0.27692	All Cancers
AST	942	0.298788	All Cancers
ALT	942	0.193114	All Cancers
Protein (total)	942	0.322692	All Cancers
LDH	942	0.370394	All Cancers
Prothrombin time	942	0.304739	All Cancers
Platelets (#)	942	0.228446	All Cancers
Pack years	942	0.176039	All Cancers
M stage	942	0.615286	All Cancers
N stage	942	0.400055	All Cancers
T stage	942	0.537232	All Cancers
Age	942	0.205656	All Cancers
Grading	941	0.377969	All Cancers
CRP	941	0.448003	All Cancers
GGT	941	0.276916	All Cancers
AST	941	0.298778	All Cancers
ALT	941	0.193132	All Cancers
Protein (total)	941	0.322709	All Cancers
LDH	941	0.37033	All Cancers
Platelets (#)	941	0.228473	All Cancers
M stage	941	0.615148	All Cancers
Age	941	0.205626	All Cancers
GGT	940	0.276912	All Cancers
AST	940	0.298768	All Cancers
ALT	940	0.19315	All Cancers
Protein (total)	940	0.322726	All Cancers
Platelets (#)	940	0.2285	All Cancers
Age	940	0.205596	All Cancers
CRP	939	0.447917	All Cancers
GGT	939	0.276908	All Cancers
AST	939	0.298758	All Cancers
ALT	939	0.193168	All Cancers
LDH	939	0.370204	All Cancers
Prothrombin time	939	0.304687	All Cancers
Platelets (#)	939	0.228528	All Cancers
M stage	939	0.614872	All Cancers
N stage	939	0.39992	All Cancers
T stage	939	0.537125	All Cancers
Age	939	0.205565	All Cancers
GGT	939	0.276908	All Cancers
AST	939	0.298758	All Cancers
ALT	939	0.193168	All Cancers
Protein (total)	939	0.322743	All Cancers
LDH	939	0.370204	All Cancers
Platelets (#)	939	0.228528	All Cancers
M stage	939	0.614872	All Cancers
N stage	939	0.39992	All Cancers
T stage	939	0.537125	All Cancers
Age	939	0.205565	All Cancers
Grading	938	0.378185	All Cancers
GGT	938	0.276904	All Cancers
AST	938	0.298749	All Cancers
ALT	938	0.193186	All Cancers
Protein (total)	938	0.32276	All Cancers
LDH	938	0.37014	All Cancers
Platelets (#)	938	0.228555	All Cancers
M stage	938	0.614734	All Cancers
Age	938	0.205535	All Cancers
CRP	938	0.447874	All Cancers
GGT	938	0.276904	All Cancers
AST	938	0.298749	All Cancers
ALT	938	0.193186	All Cancers
LDH	938	0.37014	All Cancers
Prothrombin time	938	0.30467	All Cancers
Platelets (#)	938	0.228555	All Cancers
Age	938	0.205535	All Cancers
Grading	938	0.378185	All Cancers
CRP	938	0.447874	All Cancers
GGT	938	0.276904	All Cancers
AST	938	0.298749	All Cancers
ALT	938	0.193186	All Cancers
Protein (total)	938	0.32276	All Cancers
LDH	938	0.37014	All Cancers
Platelets (#)	938	0.228555	All Cancers
M stage	938	0.614734	All Cancers
Age	938	0.205535	All Cancers
Grading	938	0.378185	All Cancers
CRP	938	0.447874	All Cancers
CRP	938	0.447874	All Cancers
GGT	938	0.276904	All Cancers
GGT	938	0.276904	All Cancers
AST	938	0.298749	All Cancers
AST	938	0.298749	All Cancers
ALT	938	0.193186	All Cancers
ALT	938	0.193186	All Cancers
Protein (total)	938	0.32276	All Cancers
Protein (total)	938	0.32276	All Cancers
LDH	938	0.37014	All Cancers
LDH	938	0.37014	All Cancers
Prothrombin time	938	0.30467	All Cancers
Platelets (#)	938	0.228555	All Cancers
Platelets (#)	938	0.228555	All Cancers
Pack years	938	0.176196	All Cancers
M stage	938	0.614734	All Cancers
N stage	938	0.399874	All Cancers
T stage	938	0.537089	All Cancers
Age	938	0.205535	All Cancers
Age	938	0.205535	All Cancers
Grading	937	0.378258	All Cancers
M stage	937	0.614596	All Cancers
N stage	937	0.399829	All Cancers
T stage	937	0.537053	All Cancers
Age	937	0.205505	All Cancers
CRP	937	0.447831	All Cancers
GGT	937	0.276901	All Cancers
AST	937	0.298739	All Cancers
ALT	937	0.193204	All Cancers
Protein (total)	937	0.322778	All Cancers
LDH	937	0.370077	All Cancers
Prothrombin time	937	0.304653	All Cancers
Platelets (#)	937	0.228582	All Cancers
Age	937	0.205505	All Cancers
CRP	937	0.447831	All Cancers
GGT	937	0.276901	All Cancers
GGT	937	0.276901	All Cancers
AST	937	0.298739	All Cancers
AST	937	0.298739	All Cancers
ALT	937	0.193204	All Cancers
ALT	937	0.193204	All Cancers
Protein (total)	937	0.322778	All Cancers
Protein (total)	937	0.322778	All Cancers
LDH	937	0.370077	All Cancers
Prothrombin time	937	0.304653	All Cancers
Prothrombin time	937	0.304653	All Cancers
Platelets (#)	937	0.228582	All Cancers
Platelets (#)	937	0.228582	All Cancers
Age	937	0.205505	All Cancers
Age	937	0.205505	All Cancers
ECOG	936	0.371639	All Cancers
Grading	936	0.37833	All Cancers
CRP	936	0.447788	All Cancers
GGT	936	0.276897	All Cancers
ALT	936	0.193222	All Cancers
Protein (total)	936	0.322795	All Cancers
Prothrombin time	936	0.304636	All Cancers
Platelets (#)	936	0.22861	All Cancers
M stage	936	0.614459	All Cancers
N stage	936	0.399783	All Cancers
T stage	936	0.537016	All Cancers
Age	936	0.205474	All Cancers
CRP	936	0.447788	All Cancers
GGT	936	0.276897	All Cancers
AST	936	0.298729	All Cancers
ALT	936	0.193222	All Cancers
Protein (total)	936	0.322795	All Cancers
LDH	936	0.370013	All Cancers
Platelets (#)	936	0.22861	All Cancers
Age	936	0.205474	All Cancers
CRP	935	0.447745	All Cancers
GGT	935	0.276893	All Cancers
AST	935	0.29872	All Cancers
ALT	935	0.19324	All Cancers
Protein (total)	935	0.322812	All Cancers
LDH	935	0.36995	All Cancers
Prothrombin time	935	0.304619	All Cancers
Platelets (#)	935	0.228637	All Cancers
M stage	935	0.614321	All Cancers
Age	935	0.205444	All Cancers
ECOG	935	0.371711	All Cancers
CRP	935	0.447745	All Cancers
CRP	935	0.447745	All Cancers
GGT	935	0.276893	All Cancers
GGT	935	0.276893	All Cancers
AST	935	0.29872	All Cancers
AST	935	0.29872	All Cancers
ALT	935	0.19324	All Cancers
ALT	935	0.19324	All Cancers
Protein (total)	935	0.322812	All Cancers
LDH	935	0.36995	All Cancers
LDH	935	0.36995	All Cancers
Prothrombin time	935	0.304619	All Cancers
Prothrombin time	935	0.304619	All Cancers
Platelets (#)	935	0.228637	All Cancers
Platelets (#)	935	0.228637	All Cancers
M stage	935	0.614321	All Cancers
N stage	935	0.399737	All Cancers
T stage	935	0.53698	All Cancers
Age	935	0.205444	All Cancers
Age	935	0.205444	All Cancers
CRP	934	0.447702	All Cancers
GGT	934	0.276889	All Cancers
AST	934	0.29871	All Cancers
ALT	934	0.193258	All Cancers
Protein (total)	934	0.322829	All Cancers
LDH	934	0.369886	All Cancers
Platelets (#)	934	0.228664	All Cancers
M stage	934	0.614183	All Cancers
N stage	934	0.399692	All Cancers
T stage	934	0.536944	All Cancers
Age	934	0.205414	All Cancers
CRP	933	0.447659	All Cancers
GGT	933	0.276885	All Cancers
AST	933	0.2987	All Cancers
ALT	933	0.193276	All Cancers
Protein (total)	933	0.322846	All Cancers
LDH	933	0.369823	All Cancers
Prothrombin time	933	0.304585	All Cancers
Platelets (#)	933	0.228692	All Cancers
Age	933	0.205383	All Cancers
Grading	933	0.378546	All Cancers
CRP	933	0.447659	All Cancers
GGT	933	0.276885	All Cancers
AST	933	0.2987	All Cancers
ALT	933	0.193276	All Cancers
Protein (total)	933	0.322846	All Cancers
LDH	933	0.369823	All Cancers
Platelets (#)	933	0.228692	All Cancers
M stage	933	0.614045	All Cancers
N stage	933	0.399646	All Cancers
T stage	933	0.536907	All Cancers
Age	933	0.205383	All Cancers
CRP	929	0.447487	All Cancers
CRP	929	0.447487	All Cancers
GGT	929	0.27687	All Cancers
GGT	929	0.27687	All Cancers
AST	929	0.298662	All Cancers
AST	929	0.298662	All Cancers
ALT	929	0.193348	All Cancers
ALT	929	0.193348	All Cancers
Protein (total)	929	0.322916	All Cancers
Protein (total)	929	0.322916	All Cancers
LDH	929	0.369568	All Cancers
LDH	929	0.369568	All Cancers
Prothrombin time	929	0.304517	All Cancers
Prothrombin time	929	0.304517	All Cancers
Platelets (#)	929	0.228802	All Cancers
Platelets (#)	929	0.228802	All Cancers
Age	929	0.205261	All Cancers
Age	929	0.205261	All Cancers
GGT	929	0.27687	All Cancers
AST	929	0.298662	All Cancers
ALT	929	0.193348	All Cancers
Protein (total)	929	0.322916	All Cancers
Platelets (#)	929	0.228802	All Cancers
Age	929	0.205261	All Cancers
Grading	928	0.378909	All Cancers
M stage	928	0.613355	All Cancers
N stage	928	0.399415	All Cancers
T stage	928	0.536722	All Cancers
Age	928	0.205231	All Cancers
Grading	927	0.378981	All Cancers
CRP	927	0.447401	All Cancers
CRP	927	0.447401	All Cancers
GGT	927	0.276862	All Cancers
GGT	927	0.276862	All Cancers
AST	927	0.298643	All Cancers
AST	927	0.298643	All Cancers
ALT	927	0.193385	All Cancers
ALT	927	0.193385	All Cancers
Protein (total)	927	0.32295	All Cancers
LDH	927	0.369441	All Cancers
LDH	927	0.369441	All Cancers
Prothrombin time	927	0.304483	All Cancers
Prothrombin time	927	0.304483	All Cancers
Platelets (#)	927	0.228857	All Cancers
Platelets (#)	927	0.228857	All Cancers
M stage	927	0.613216	All Cancers
N stage	927	0.399369	All Cancers
T stage	927	0.536685	All Cancers
Age	927	0.2052	All Cancers
Age	927	0.2052	All Cancers
Art. oxygen sat.	927	0.47715	All Cancers
CRP	927	0.447401	All Cancers
GGT	927	0.276862	All Cancers
AST	927	0.298643	All Cancers
ALT	927	0.193385	All Cancers
Protein (total)	927	0.32295	All Cancers
LDH	927	0.369441	All Cancers
Platelets (#)	927	0.228857	All Cancers
Age	927	0.2052	All Cancers
GGT	926	0.276859	All Cancers
AST	926	0.298633	All Cancers
ALT	926	0.193403	All Cancers
Protein (total)	926	0.322968	All Cancers
Platelets (#)	926	0.228884	All Cancers
Age	926	0.20517	All Cancers
Grading	924	0.3792	All Cancers
CRP	924	0.447271	All Cancers
AST	924	0.298614	All Cancers
ALT	924	0.193439	All Cancers
Protein (total)	924	0.323002	All Cancers
LDH	924	0.36925	All Cancers
Prothrombin time	924	0.304432	All Cancers
Platelets (#)	924	0.22894	All Cancers
M stage	924	0.612802	All Cancers
Age	924	0.205109	All Cancers
CRP	924	0.447271	All Cancers
GGT	924	0.276851	All Cancers
AST	924	0.298614	All Cancers
ALT	924	0.193439	All Cancers
Protein (total)	924	0.323002	All Cancers
LDH	924	0.36925	All Cancers
Platelets (#)	924	0.22894	All Cancers
M stage	924	0.612802	All Cancers
N stage	924	0.399229	All Cancers
T stage	924	0.536573	All Cancers
Age	924	0.205109	All Cancers
CRP	923	0.447227	All Cancers
GGT	923	0.276847	All Cancers
AST	923	0.298605	All Cancers
ALT	923	0.193458	All Cancers
[truncated: 134,922 more rows]

## Sheet: KMCurve
time	value	cancer_type
1095	0.0671094	All Cancers
1093	0.0672086	All Cancers
1092	0.0673077	All Cancers
1091	0.0675059	All Cancers
1088	0.0676051	All Cancers
1087	0.0679025	All Cancers
1085	0.0681007	All Cancers
1084	0.0681998	All Cancers
1083	0.0685964	All Cancers
1082	0.0687946	All Cancers
1080	0.0688937	All Cancers
1078	0.0691911	All Cancers
1077	0.0692902	All Cancers
1076	0.0693894	All Cancers
1075	0.0696868	All Cancers
1074	0.069885	All Cancers
1073	0.0701824	All Cancers
1072	0.0704798	All Cancers
1071	0.0705789	All Cancers
1069	0.070678	All Cancers
1068	0.0710745	All Cancers
1066	0.0712728	All Cancers
1064	0.0714711	All Cancers
1056	0.0715702	All Cancers
1054	0.0717684	All Cancers
1051	0.0719667	All Cancers
1050	0.0721649	All Cancers
1048	0.0722641	All Cancers
1046	0.0724623	All Cancers
1045	0.0728588	All Cancers
1044	0.072958	All Cancers
1042	0.0730571	All Cancers
1041	0.0731562	All Cancers
1039	0.0733545	All Cancers
1038	0.0736519	All Cancers
1037	0.073751	All Cancers
1036	0.0738501	All Cancers
1035	0.0740484	All Cancers
1032	0.0742466	All Cancers
1031	0.0744449	All Cancers
1028	0.074544	All Cancers
1026	0.0746431	All Cancers
1024	0.0747423	All Cancers
1023	0.0749405	All Cancers
1020	0.0750397	All Cancers
1019	0.0751388	All Cancers
1018	0.075337	All Cancers
1017	0.0754362	All Cancers
1015	0.0755353	All Cancers
1014	0.0756344	All Cancers
1011	0.0760309	All Cancers
1009	0.0761301	All Cancers
1008	0.0762292	All Cancers
1007	0.0763283	All Cancers
1004	0.0764274	All Cancers
1002	0.0765266	All Cancers
1000	0.0767248	All Cancers
999	0.0768239	All Cancers
998	0.0770222	All Cancers
996	0.0771213	All Cancers
995	0.0772205	All Cancers
994	0.0773196	All Cancers
993	0.0777161	All Cancers
992	0.0778152	All Cancers
991	0.0780135	All Cancers
990	0.0782117	All Cancers
987	0.0783109	All Cancers
986	0.07841	All Cancers
985	0.0787074	All Cancers
983	0.0789056	All Cancers
982	0.079203	All Cancers
981	0.0795995	All Cancers
980	0.0797978	All Cancers
979	0.079996	All Cancers
977	0.0800952	All Cancers
976	0.0802934	All Cancers
975	0.0806899	All Cancers
974	0.0810864	All Cancers
972	0.0812847	All Cancers
970	0.081483	All Cancers
969	0.0815821	All Cancers
968	0.0817803	All Cancers
967	0.0818795	All Cancers
966	0.0819786	All Cancers
965	0.0821768	All Cancers
963	0.0823751	All Cancers
961	0.0824742	All Cancers
959	0.0825734	All Cancers
957	0.0826725	All Cancers
956	0.0828707	All Cancers
955	0.0829699	All Cancers
953	0.083069	All Cancers
952	0.0831681	All Cancers
951	0.0833664	All Cancers
950	0.0835646	All Cancers
949	0.0836638	All Cancers
947	0.0837629	All Cancers
946	0.083862	All Cancers
944	0.0839611	All Cancers
943	0.0840603	All Cancers
942	0.0842585	All Cancers
941	0.0843577	All Cancers
940	0.0844568	All Cancers
939	0.0845559	All Cancers
938	0.0847542	All Cancers
937	0.0852498	All Cancers
936	0.0856463	All Cancers
935	0.0858446	All Cancers
934	0.086142	All Cancers
933	0.0862411	All Cancers
929	0.0864393	All Cancers
928	0.0867367	All Cancers
927	0.0868358	All Cancers
926	0.0871332	All Cancers
924	0.0872324	All Cancers
923	0.0874306	All Cancers
922	0.0875297	All Cancers
920	0.0876289	All Cancers
919	0.0878271	All Cancers
918	0.0880254	All Cancers
917	0.0882236	All Cancers
915	0.0884219	All Cancers
914	0.0886201	All Cancers
913	0.0890167	All Cancers
912	0.089314	All Cancers
911	0.0894132	All Cancers
910	0.0896114	All Cancers
909	0.0897105	All Cancers
908	0.0898097	All Cancers
907	0.0899088	All Cancers
906	0.0901071	All Cancers
905	0.0904044	All Cancers
904	0.0905036	All Cancers
903	0.0910983	All Cancers
902	0.0912966	All Cancers
901	0.0913957	All Cancers
900	0.0914948	All Cancers
899	0.0917922	All Cancers
898	0.0919905	All Cancers
896	0.0920896	All Cancers
895	0.0922879	All Cancers
894	0.092387	All Cancers
893	0.0924861	All Cancers
892	0.0925852	All Cancers
891	0.0927835	All Cancers
890	0.0932791	All Cancers
889	0.0934774	All Cancers
886	0.093973	All Cancers
884	0.0941713	All Cancers
883	0.0943695	All Cancers
882	0.0945678	All Cancers
880	0.0946669	All Cancers
879	0.0947661	All Cancers
877	0.0949643	All Cancers
876	0.0952617	All Cancers
875	0.09546	All Cancers
874	0.0958565	All Cancers
873	0.0961538	All Cancers
872	0.0963521	All Cancers
871	0.0964512	All Cancers
870	0.0965504	All Cancers
869	0.0966495	All Cancers
868	0.0968477	All Cancers
866	0.0972443	All Cancers
865	0.0973434	All Cancers
864	0.0975416	All Cancers
863	0.0977399	All Cancers
862	0.0980373	All Cancers
861	0.0981364	All Cancers
860	0.0984338	All Cancers
859	0.0987312	All Cancers
858	0.0991277	All Cancers
857	0.0992268	All Cancers
856	0.0993259	All Cancers
855	0.0995242	All Cancers
854	0.0998216	All Cancers
853	0.100317	All Cancers
851	0.100416	All Cancers
850	0.100515	All Cancers
848	0.100714	All Cancers
846	0.100813	All Cancers
845	0.10111	All Cancers
844	0.101408	All Cancers
843	0.101606	All Cancers
842	0.101903	All Cancers
841	0.102102	All Cancers
840	0.102597	All Cancers
839	0.102795	All Cancers
838	0.102994	All Cancers
837	0.103093	All Cancers
835	0.103192	All Cancers
834	0.103489	All Cancers
833	0.103588	All Cancers
832	0.103787	All Cancers
831	0.104183	All Cancers
830	0.104282	All Cancers
827	0.10458	All Cancers
826	0.104976	All Cancers
825	0.105174	All Cancers
822	0.105373	All Cancers
821	0.105472	All Cancers
820	0.105571	All Cancers
819	0.10567	All Cancers
818	0.105769	All Cancers
817	0.106067	All Cancers
816	0.106166	All Cancers
815	0.106265	All Cancers
813	0.106463	All Cancers
812	0.106661	All Cancers
811	0.106761	All Cancers
810	0.10686	All Cancers
808	0.107256	All Cancers
807	0.107355	All Cancers
805	0.107653	All Cancers
804	0.107851	All Cancers
803	0.108446	All Cancers
802	0.108545	All Cancers
800	0.108941	All Cancers
799	0.10904	All Cancers
798	0.10914	All Cancers
797	0.109338	All Cancers
796	0.109635	All Cancers
795	0.109833	All Cancers
794	0.110428	All Cancers
793	0.110527	All Cancers
792	0.110924	All Cancers
791	0.111122	All Cancers
790	0.11132	All Cancers
789	0.111519	All Cancers
788	0.111717	All Cancers
785	0.111816	All Cancers
784	0.112113	All Cancers
783	0.112609	All Cancers
782	0.112708	All Cancers
781	0.112906	All Cancers
779	0.113204	All Cancers
778	0.113303	All Cancers
777	0.113402	All Cancers
775	0.113898	All Cancers
774	0.113997	All Cancers
772	0.114096	All Cancers
771	0.114195	All Cancers
770	0.114294	All Cancers
769	0.114691	All Cancers
768	0.11479	All Cancers
767	0.114889	All Cancers
766	0.115087	All Cancers
765	0.115186	All Cancers
764	0.115682	All Cancers
763	0.11588	All Cancers
762	0.116079	All Cancers
761	0.116673	All Cancers
759	0.117268	All Cancers
758	0.117764	All Cancers
757	0.118061	All Cancers
756	0.118358	All Cancers
755	0.118557	All Cancers
754	0.118755	All Cancers
753	0.118854	All Cancers
752	0.119251	All Cancers
751	0.119449	All Cancers
750	0.119746	All Cancers
749	0.120044	All Cancers
748	0.12044	All Cancers
747	0.120638	All Cancers
745	0.120936	All Cancers
744	0.121531	All Cancers
743	0.122026	All Cancers
742	0.122522	All Cancers
741	0.122918	All Cancers
740	0.123117	All Cancers
739	0.123513	All Cancers
738	0.123612	All Cancers
737	0.123711	All Cancers
736	0.12381	All Cancers
733	0.12391	All Cancers
732	0.124009	All Cancers
731	0.124306	All Cancers
730	0.124603	All Cancers
729	0.124703	All Cancers
728	0.125	All Cancers
727	0.125198	All Cancers
726	0.125496	All Cancers
724	0.125595	All Cancers
723	0.125793	All Cancers
721	0.125991	All Cancers
720	0.126289	All Cancers
719	0.126388	All Cancers
718	0.126685	All Cancers
717	0.126784	All Cancers
716	0.127082	All Cancers
715	0.127379	All Cancers
714	0.127577	All Cancers
713	0.127875	All Cancers
712	0.128271	All Cancers
711	0.128569	All Cancers
710	0.128668	All Cancers
709	0.129163	All Cancers
708	0.129362	All Cancers
707	0.129956	All Cancers
706	0.130353	All Cancers
705	0.130551	All Cancers
704	0.131047	All Cancers
703	0.131443	All Cancers
702	0.131741	All Cancers
701	0.13184	All Cancers
700	0.132236	All Cancers
699	0.132732	All Cancers
698	0.13293	All Cancers
697	0.133327	All Cancers
696	0.133426	All Cancers
695	0.133624	All Cancers
694	0.13412	All Cancers
693	0.134417	All Cancers
692	0.134715	All Cancers
691	0.135012	All Cancers
690	0.135111	All Cancers
689	0.13521	All Cancers
688	0.135805	All Cancers
687	0.136003	All Cancers
686	0.136201	All Cancers
685	0.136598	All Cancers
684	0.137292	All Cancers
683	0.137787	All Cancers
682	0.13868	All Cancers
681	0.138779	All Cancers
680	0.139274	All Cancers
679	0.139671	All Cancers
678	0.140365	All Cancers
677	0.140662	All Cancers
676	0.140761	All Cancers
675	0.14096	All Cancers
674	0.141158	All Cancers
673	0.141356	All Cancers
672	0.14205	All Cancers
670	0.142446	All Cancers
669	0.142942	All Cancers
668	0.14314	All Cancers
667	0.143438	All Cancers
666	0.143636	All Cancers
665	0.143933	All Cancers
664	0.144231	All Cancers
663	0.144429	All Cancers
662	0.144726	All Cancers
660	0.145321	All Cancers
659	0.145519	All Cancers
658	0.145718	All Cancers
657	0.146015	All Cancers
656	0.146511	All Cancers
655	0.146907	All Cancers
654	0.147304	All Cancers
653	0.147502	All Cancers
652	0.147799	All Cancers
651	0.147998	All Cancers
650	0.148295	All Cancers
649	0.148692	All Cancers
648	0.149088	All Cancers
647	0.149485	All Cancers
646	0.149683	All Cancers
645	0.150278	All Cancers
644	0.150476	All Cancers
643	0.151071	All Cancers
642	0.151764	All Cancers
641	0.151963	All Cancers
640	0.15226	All Cancers
639	0.152359	All Cancers
638	0.152557	All Cancers
637	0.152855	All Cancers
636	0.153549	All Cancers
635	0.153747	All Cancers
634	0.154044	All Cancers
633	0.154342	All Cancers
632	0.154639	All Cancers
631	0.155036	All Cancers
630	0.155234	All Cancers
629	0.155531	All Cancers
628	0.15573	All Cancers
627	0.156126	All Cancers
626	0.156622	All Cancers
625	0.156919	All Cancers
624	0.157018	All Cancers
623	0.157316	All Cancers
622	0.157613	All Cancers
621	0.158208	All Cancers
620	0.158406	All Cancers
619	0.158803	All Cancers
618	0.159199	All Cancers
617	0.159397	All Cancers
616	0.159596	All Cancers
615	0.160389	All Cancers
614	0.160785	All Cancers
613	0.161281	All Cancers
612	0.161479	All Cancers
611	0.162371	All Cancers
610	0.162867	All Cancers
609	0.163263	All Cancers
608	0.163759	All Cancers
607	0.164155	All Cancers
606	0.164354	All Cancers
605	0.164651	All Cancers
604	0.164849	All Cancers
603	0.164948	All Cancers
602	0.165345	All Cancers
601	0.165642	All Cancers
600	0.16594	All Cancers
599	0.166336	All Cancers
598	0.166634	All Cancers
597	0.167328	All Cancers
596	0.167526	All Cancers
595	0.167724	All Cancers
594	0.16822	All Cancers
593	0.168517	All Cancers
592	0.168715	All Cancers
591	0.169013	All Cancers
590	0.169508	All Cancers
589	0.170103	All Cancers
588	0.170301	All Cancers
587	0.170995	All Cancers
586	0.171392	All Cancers
585	0.171689	All Cancers
584	0.172185	All Cancers
583	0.172482	All Cancers
582	0.17268	All Cancers
581	0.172978	All Cancers
580	0.173771	All Cancers
579	0.17387	All Cancers
578	0.174068	All Cancers
577	0.174266	All Cancers
576	0.174564	All Cancers
575	0.17496	All Cancers
574	0.175456	All Cancers
573	0.175654	All Cancers
572	0.176447	All Cancers
571	0.176844	All Cancers
569	0.177141	All Cancers
568	0.177835	All Cancers
567	0.178132	All Cancers
566	0.179124	All Cancers
565	0.179421	All Cancers
564	0.179619	All Cancers
563	0.180016	All Cancers
562	0.180214	All Cancers
561	0.180412	All Cancers
560	0.180611	All Cancers
559	0.180908	All Cancers
558	0.181404	All Cancers
557	0.181701	All Cancers
556	0.182593	All Cancers
555	0.18299	All Cancers
554	0.183485	All Cancers
553	0.183981	All Cancers
552	0.184774	All Cancers
551	0.185468	All Cancers
550	0.185765	All Cancers
549	0.186162	All Cancers
548	0.186558	All Cancers
547	0.186757	All Cancers
546	0.187153	All Cancers
545	0.187946	All Cancers
544	0.188937	All Cancers
543	0.189334	All Cancers
542	0.189929	All Cancers
541	0.190523	All Cancers
540	0.191019	All Cancers
539	0.191911	All Cancers
538	0.192407	All Cancers
537	0.193101	All Cancers
536	0.193299	All Cancers
535	0.193497	All Cancers
534	0.193894	All Cancers
533	0.19429	All Cancers
532	0.194885	All Cancers
531	0.19548	All Cancers
530	0.195975	All Cancers
529	0.19657	All Cancers
528	0.196768	All Cancers
527	0.197066	All Cancers
526	0.197462	All Cancers
525	0.197859	All Cancers
524	0.198454	All Cancers
523	0.199247	All Cancers
522	0.199742	All Cancers
521	0.200139	All Cancers
520	0.200337	All Cancers
519	0.200734	All Cancers
518	0.201328	All Cancers
517	0.201725	All Cancers
516	0.201923	All Cancers
515	0.202716	All Cancers
514	0.203013	All Cancers
513	0.203509	All Cancers
512	0.203906	All Cancers
511	0.204401	All Cancers
510	0.204996	All Cancers
509	0.205393	All Cancers
508	0.20569	All Cancers
507	0.206086	All Cancers
506	0.20678	All Cancers
505	0.207276	All Cancers
504	0.207672	All Cancers
503	0.208664	All Cancers
502	0.209259	All Cancers
501	0.209952	All Cancers
500	0.210151	All Cancers
499	0.210745	All Cancers
498	0.211043	All Cancers
497	0.211638	All Cancers
496	0.21253	All Cancers
495	0.213224	All Cancers
494	0.213521	All Cancers
493	0.214017	All Cancers
492	0.214314	All Cancers
491	0.214909	All Cancers
490	0.215404	All Cancers
489	0.216197	All Cancers
488	0.21699	All Cancers
487	0.217486	All Cancers
486	0.218081	All Cancers
485	0.218378	All Cancers
484	0.219072	All Cancers
483	0.21937	All Cancers
482	0.220063	All Cancers
481	0.220956	All Cancers
480	0.221253	All Cancers
479	0.221848	All Cancers
478	0.222343	All Cancers
477	0.222443	All Cancers
476	0.222839	All Cancers
475	0.22383	All Cancers
474	0.224128	All Cancers
473	0.224425	All Cancers
472	0.224921	All Cancers
471	0.225515	All Cancers
470	0.226209	All Cancers
469	0.227498	All Cancers
468	0.228489	All Cancers
467	0.228688	All Cancers
466	0.228985	All Cancers
465	0.229481	All Cancers
464	0.230274	All Cancers
463	0.230769	All Cancers
462	0.231661	All Cancers
461	0.232256	All Cancers
460	0.233049	All Cancers
459	0.233148	All Cancers
458	0.233743	All Cancers
457	0.234437	All Cancers
456	0.235428	All Cancers
455	0.235924	All Cancers
454	0.23642	All Cancers
453	0.237312	All Cancers
452	0.237807	All Cancers
451	0.238105	All Cancers
450	0.238997	All Cancers
449	0.239294	All Cancers
448	0.239889	All Cancers
447	0.241079	All Cancers
446	0.241872	All Cancers
445	0.242466	All Cancers
444	0.242863	All Cancers
443	0.243358	All Cancers
442	0.243854	All Cancers
441	0.244449	All Cancers
440	0.24544	All Cancers
439	0.245837	All Cancers
438	0.246035	All Cancers
437	0.246431	All Cancers
436	0.246729	All Cancers
435	0.247423	All Cancers
434	0.248513	All Cancers
433	0.249306	All Cancers
432	0.25	All Cancers
431	0.250496	All Cancers
430	0.250892	All Cancers
429	0.251388	All Cancers
428	0.252181	All Cancers
427	0.252776	All Cancers
426	0.253767	All Cancers
425	0.253965	All Cancers
424	0.254956	All Cancers
423	0.255056	All Cancers
422	0.255749	All Cancers
421	0.256245	All Cancers
420	0.257534	All Cancers
419	0.258822	All Cancers
418	0.259615	All Cancers
417	0.260111	All Cancers
416	0.261102	All Cancers
415	0.261697	All Cancers
414	0.261994	All Cancers
413	0.26249	All Cancers
412	0.263085	All Cancers
411	0.26368	All Cancers
410	0.264076	All Cancers
409	0.264869	All Cancers
408	0.26586	All Cancers
407	0.266653	All Cancers
406	0.267546	All Cancers
405	0.26933	All Cancers
404	0.270123	All Cancers
403	0.270916	All Cancers
402	0.271709	All Cancers
401	0.272403	All Cancers
400	0.273097	All Cancers
399	0.273592	All Cancers
398	0.274385	All Cancers
397	0.275079	All Cancers
396	0.275476	All Cancers
395	0.276368	All Cancers
394	0.277359	All Cancers
393	0.277756	All Cancers
392	0.278747	All Cancers
391	0.279738	All Cancers
390	0.280432	All Cancers
389	0.281027	All Cancers
388	0.281721	All Cancers
387	0.282018	All Cancers
386	0.28301	All Cancers
385	0.2841	All Cancers
384	0.284893	All Cancers
383	0.285488	All Cancers
382	0.286281	All Cancers
381	0.286776	All Cancers
380	0.287966	All Cancers
379	0.289155	All Cancers
378	0.28975	All Cancers
377	0.290741	All Cancers
376	0.291534	All Cancers
375	0.292129	All Cancers
374	0.29322	All Cancers
373	0.293517	All Cancers
372	0.294013	All Cancers
371	0.294905	All Cancers
370	0.295599	All Cancers
369	0.296193	All Cancers
368	0.296689	All Cancers
367	0.297383	All Cancers
366	0.298374	All Cancers
365	0.299068	All Cancers
364	0.299663	All Cancers
363	0.301348	All Cancers
362	0.302042	All Cancers
361	0.302934	All Cancers
360	0.303826	All Cancers
359	0.30452	All Cancers
358	0.305115	All Cancers
357	0.30571	All Cancers
356	0.307197	All Cancers
355	0.307891	All Cancers
354	0.308386	All Cancers
353	0.30908	All Cancers
352	0.309675	All Cancers
351	0.31017	All Cancers
350	0.311162	All Cancers
349	0.31255	All Cancers
348	0.313144	All Cancers
347	0.314136	All Cancers
346	0.314631	All Cancers
345	0.315226	All Cancers
344	0.316019	All Cancers
343	0.31701	All Cancers
342	0.318299	All Cancers
341	0.318993	All Cancers
340	0.320678	All Cancers
339	0.321075	All Cancers
338	0.321471	All Cancers
337	0.32276	All Cancers
336	0.323949	All Cancers
335	0.32504	All Cancers
334	0.326031	All Cancers
333	0.326725	All Cancers
332	0.327121	All Cancers
331	0.327815	All Cancers
330	0.328707	All Cancers
329	0.3296	All Cancers
328	0.331384	All Cancers
327	0.33297	All Cancers
326	0.333565	All Cancers
325	0.334159	All Cancers
324	0.335151	All Cancers
323	0.335646	All Cancers
322	0.336737	All Cancers
321	0.338323	All Cancers
320	0.339314	All Cancers
319	0.340404	All Cancers
318	0.341495	All Cancers
317	0.342387	All Cancers
316	0.343279	All Cancers
315	0.344072	All Cancers
314	0.346154	All Cancers
313	0.347343	All Cancers
312	0.348335	All Cancers
311	0.348929	All Cancers
310	0.349722	All Cancers
309	0.350912	All Cancers
308	0.351903	All Cancers
307	0.35339	All Cancers
306	0.354481	All Cancers
305	0.355274	All Cancers
304	0.356265	All Cancers
303	0.356959	All Cancers
302	0.357851	All Cancers
301	0.358743	All Cancers
300	0.359933	All Cancers
299	0.360825	All Cancers
298	0.361915	All Cancers
297	0.362708	All Cancers
296	0.363699	All Cancers
295	0.365087	All Cancers
294	0.366772	All Cancers
293	0.367764	All Cancers
292	0.368953	All Cancers
291	0.369944	All Cancers
290	0.370936	All Cancers
289	0.372224	All Cancers
288	0.372819	All Cancers
287	0.373414	All Cancers
286	0.375	All Cancers
285	0.376388	All Cancers
284	0.37728	All Cancers
283	0.378271	All Cancers
282	0.379659	All Cancers
281	0.380353	All Cancers
280	0.381344	All Cancers
279	0.383525	All Cancers
278	0.384913	All Cancers
277	0.386003	All Cancers
276	0.387193	All Cancers
275	0.388283	All Cancers
274	0.389671	All Cancers
273	0.390662	All Cancers
272	0.39205	All Cancers
271	0.393041	All Cancers
270	0.393933	All Cancers
269	0.396213	All Cancers
268	0.397304	All Cancers
267	0.398295	All Cancers
266	0.399782	All Cancers
265	0.401764	All Cancers
264	0.402954	All Cancers
263	0.403846	All Cancers
262	0.404738	All Cancers
261	0.406225	All Cancers
260	0.407415	All Cancers
259	0.4091	All Cancers
258	0.411182	All Cancers
257	0.412173	All Cancers
256	0.41366	All Cancers
255	0.414651	All Cancers
254	0.41594	All Cancers
253	0.416733	All Cancers
252	0.417823	All Cancers
251	0.419508	All Cancers
250	0.420995	All Cancers
249	0.422185	All Cancers
248	0.423176	All Cancers
247	0.42496	All Cancers
246	0.426646	All Cancers
245	0.428132	All Cancers
244	0.430115	All Cancers
243	0.432098	All Cancers
242	0.433089	All Cancers
241	0.433981	All Cancers
240	0.43517	All Cancers
239	0.435864	All Cancers
238	0.437351	All Cancers
237	0.43973	All Cancers
236	0.441911	All Cancers
235	0.442704	All Cancers
234	0.443894	All Cancers
233	0.44548	All Cancers
232	0.447165	All Cancers
231	0.449445	All Cancers
230	0.451824	All Cancers
229	0.45341	All Cancers
228	0.4545	All Cancers
227	0.456384	All Cancers
226	0.458168	All Cancers
225	0.459655	All Cancers
224	0.461638	All Cancers
223	0.464512	All Cancers
222	0.466495	All Cancers
221	0.467486	All Cancers
220	0.469072	All Cancers
219	0.470063	All Cancers
218	0.471649	All Cancers
217	0.472938	All Cancers
216	0.474722	All Cancers
215	0.476408	All Cancers
214	0.477895	All Cancers
213	0.478886	All Cancers
212	0.480075	All Cancers
211	0.481661	All Cancers
210	0.483842	All Cancers
209	0.486618	All Cancers
208	0.488006	All Cancers
207	0.489691	All Cancers
206	0.491178	All Cancers
205	0.492665	All Cancers
204	0.494548	All Cancers
203	0.496332	All Cancers
202	0.498414	All Cancers
201	0.500297	All Cancers
200	0.501784	All Cancers
199	0.503866	All Cancers
198	0.506047	All Cancers
197	0.50793	All Cancers
196	0.51021	All Cancers
195	0.513085	All Cancers
194	0.514671	All Cancers
193	0.516455	All Cancers
192	0.518933	All Cancers
191	0.519627	All Cancers
190	0.520817	All Cancers
189	0.522898	All Cancers
188	0.525674	All Cancers
187	0.527458	All Cancers
186	0.528351	All Cancers
185	0.530135	All Cancers
184	0.532117	All Cancers
183	0.533208	All Cancers
182	0.534893	All Cancers
181	0.53747	All Cancers
180	0.539552	All Cancers
179	0.541039	All Cancers
178	0.54322	All Cancers
177	0.544905	All Cancers
176	0.547185	All Cancers
175	0.548672	All Cancers
174	0.55224	All Cancers
173	0.553727	All Cancers
172	0.555412	All Cancers
171	0.556899	All Cancers
170	0.558584	All Cancers
169	0.560964	All Cancers
168	0.564036	All Cancers
167	0.56592	All Cancers
166	0.567605	All Cancers
165	0.569588	All Cancers
164	0.570777	All Cancers
163	0.572363	All Cancers
162	0.573751	All Cancers
161	0.575238	All Cancers
160	0.578113	All Cancers
159	0.579401	All Cancers
158	0.580987	All Cancers
157	0.582772	All Cancers
156	0.584853	All Cancers
155	0.586638	All Cancers
154	0.588224	All Cancers
153	0.591891	All Cancers
152	0.593775	All Cancers
151	0.595163	All Cancers
150	0.59655	All Cancers
149	0.598236	All Cancers
148	0.600615	All Cancers
147	0.602696	All Cancers
146	0.606166	All Cancers
145	0.608148	All Cancers
144	0.609338	All Cancers
143	0.61132	All Cancers
142	0.613006	All Cancers
141	0.615484	All Cancers
140	0.617764	All Cancers
139	0.621531	All Cancers
138	0.62391	All Cancers
137	0.625892	All Cancers
136	0.62728	All Cancers
135	0.629659	All Cancers
134	0.631245	All Cancers
133	0.633723	All Cancers
132	0.636895	All Cancers
131	0.639473	All Cancers
130	0.641753	All Cancers
129	0.643239	All Cancers
128	0.644429	All Cancers
127	0.646114	All Cancers
126	0.648394	All Cancers
125	0.651963	All Cancers
124	0.653648	All Cancers
123	0.655829	All Cancers
122	0.657514	All Cancers
121	0.659397	All Cancers
120	0.660785	All Cancers
119	0.663759	All Cancers
118	0.666435	All Cancers
117	0.667823	All Cancers
116	0.669211	All Cancers
115	0.670896	All Cancers
114	0.673176	All Cancers
113	0.675456	All Cancers
112	0.677835	All Cancers
111	0.681305	All Cancers
110	0.683188	All Cancers
109	0.684576	All Cancers
108	0.68636	All Cancers
107	0.688442	All Cancers
106	0.690325	All Cancers
105	0.692902	All Cancers
104	0.69657	All Cancers
103	0.698949	All Cancers
102	0.701031	All Cancers
101	0.703311	All Cancers
100	0.705194	All Cancers
99	0.707375	All Cancers
98	0.709556	All Cancers
97	0.712431	All Cancers
96	0.714314	All Cancers
95	0.71699	All Cancers
94	0.720063	All Cancers
93	0.721848	All Cancers
92	0.724921	All Cancers
91	0.726903	All Cancers
90	0.731067	All Cancers
89	0.733148	All Cancers
88	0.73523	All Cancers
87	0.737609	All Cancers
86	0.739691	All Cancers
85	0.742764	All Cancers
84	0.745738	All Cancers
83	0.752181	All Cancers
82	0.754659	All Cancers
81	0.755749	All Cancers
80	0.757831	All Cancers
79	0.759417	All Cancers
78	0.762193	All Cancers
77	0.765563	All Cancers
76	0.768239	All Cancers
75	0.770321	All Cancers
74	0.772304	All Cancers
73	0.774385	All Cancers
72	0.776864	All Cancers
71	0.778351	All Cancers
70	0.781423	All Cancers
69	0.78638	All Cancers
68	0.789948	All Cancers
67	0.792625	All Cancers
66	0.796293	All Cancers
65	0.799762	All Cancers
64	0.802538	All Cancers
63	0.805412	All Cancers
62	0.812946	All Cancers
61	0.816911	All Cancers
60	0.819687	All Cancers
59	0.822462	All Cancers
58	0.824841	All Cancers
57	0.826824	All Cancers
56	0.830293	All Cancers
55	0.834655	All Cancers
54	0.839017	All Cancers
53	0.842585	All Cancers
52	0.845658	All Cancers
51	0.848632	All Cancers
50	0.851408	All Cancers
49	0.854481	All Cancers
48	0.859437	All Cancers
47	0.863105	All Cancers
46	0.865682	All Cancers
45	0.868953	All Cancers
44	0.872918	All Cancers
43	0.877082	All Cancers
42	0.881939	All Cancers
41	0.889572	All Cancers
40	0.892446	All Cancers
39	0.894826	All Cancers
38	0.896907	All Cancers
37	0.89998	All Cancers
36	0.901963	All Cancers
35	0.904937	All Cancers
34	0.908307	All Cancers
33	0.91138	All Cancers
32	0.914255	All Cancers
31	0.916237	All Cancers
30	0.918914	All Cancers
29	0.921293	All Cancers
28	0.923573	All Cancers
27	0.92724	All Cancers
26	0.930016	All Cancers
25	0.932494	All Cancers
24	0.935864	All Cancers
23	0.938739	All Cancers
22	0.942308	All Cancers
21	0.946967	All Cancers
20	0.951626	All Cancers
19	0.953807	All Cancers
18	0.956582	All Cancers
17	0.958168	All Cancers
16	0.959952	All Cancers
15	0.961935	All Cancers
14	0.96481	All Cancers
13	0.968973	All Cancers
12	0.971649	All Cancers
11	0.974623	All Cancers
10	0.9773	All Cancers
9	0.979381	All Cancers
8	0.982752	All Cancers
7	0.986221	All Cancers
6	0.988105	All Cancers
5	0.990087	All Cancers
4	0.99207	All Cancers
3	0.994251	All Cancers
2	0.996927	All Cancers
1	0.998117	All Cancers
1088	0.0512077	Lung
1087	0.0515298	Lung
1084	0.0518519	Lung
1080	0.0521739	Lung
1077	0.052496	Lung
1075	0.052818	Lung
1069	0.0534622	Lung
1064	0.0537842	Lung
1056	0.0541063	Lung
1051	0.0544283	Lung
1046	0.0547504	Lung
1044	0.0550725	Lung
1042	0.0553945	Lung
1039	0.0557166	Lung
1036	0.0560386	Lung
1031	0.0563607	Lung
1028	0.0566828	Lung
1026	0.0570048	Lung
1024	0.0573269	Lung
1019	0.057649	Lung
1018	0.057971	Lung
1011	0.0582931	Lung
1008	0.0586151	Lung
1007	0.0589372	Lung
1002	0.0592593	Lung
1000	0.0595813	Lung
995	0.0599034	Lung
994	0.0602254	Lung
992	0.0608696	Lung
990	0.0611916	Lung
986	0.0615137	Lung
983	0.0618357	Lung
982	0.0621578	Lung
981	0.0624799	Lung
976	0.0628019	Lung
975	0.063124	Lung
969	0.0634461	Lung
967	0.0637681	Lung
961	0.0640902	Lung
957	0.0644122	Lung
955	0.0647343	Lung
952	0.0650564	Lung
951	0.0653784	Lung
950	0.0657005	Lung
947	0.0660225	Lung
942	0.0663446	Lung
938	0.0666667	Lung
937	0.0669887	Lung
936	0.0673108	Lung
935	0.0676329	Lung
934	0.0679549	Lung
929	0.068277	Lung
924	0.0689211	Lung
917	0.0692432	Lung
913	0.0695652	Lung
911	0.0702093	Lung
908	0.0705314	Lung
907	0.0708535	Lung
902	0.0711755	Lung
896	0.0714976	Lung
892	0.0718196	Lung
890	0.0721417	Lung
889	0.0724638	Lung
883	0.0731079	Lung
880	0.07343	Lung
876	0.073752	Lung
875	0.0743961	Lung
874	0.0747182	Lung
870	0.0750403	Lung
868	0.0753623	Lung
866	0.0756844	Lung
865	0.0760064	Lung
864	0.0763285	Lung
863	0.0766506	Lung
860	0.0769726	Lung
859	0.0772947	Lung
858	0.0776167	Lung
856	0.0779388	Lung
855	0.0782609	Lung
853	0.078905	Lung
846	0.0792271	Lung
845	0.0795491	Lung
844	0.0798712	Lung
843	0.0801932	Lung
842	0.0811594	Lung
841	0.0814815	Lung
839	0.0821256	Lung
835	0.0824477	Lung
827	0.0834138	Lung
826	0.084058	Lung
819	0.08438	Lung
813	0.0847021	Lung
811	0.0853462	Lung
810	0.0856683	Lung
808	0.0859903	Lung
807	0.0863124	Lung
805	0.0869565	Lung
802	0.0872786	Lung
795	0.0876006	Lung
793	0.0888889	Lung
792	0.089211	Lung
785	0.089533	Lung
784	0.0898551	Lung
783	0.0901771	Lung
781	0.0904992	Lung
775	0.0908213	Lung
774	0.0911433	Lung
772	0.0914654	Lung
771	0.0917874	Lung
770	0.0921095	Lung
769	0.0930757	Lung
768	0.0933977	Lung
767	0.0937198	Lung
765	0.0940419	Lung
763	0.094686	Lung
762	0.0950081	Lung
761	0.0956522	Lung
758	0.0959742	Lung
757	0.0962963	Lung
756	0.0969404	Lung
754	0.0972625	Lung
753	0.0975845	Lung
751	0.0979066	Lung
750	0.0982287	Lung
745	0.0985507	Lung
744	0.0988728	Lung
743	0.0991948	Lung
742	0.099839	Lung
740	0.100805	Lung
738	0.101127	Lung
736	0.101449	Lung
731	0.101771	Lung
730	0.102093	Lung
721	0.102415	Lung
720	0.102738	Lung
717	0.10306	Lung
715	0.103382	Lung
714	0.103704	Lung
712	0.104026	Lung
710	0.104348	Lung
709	0.104992	Lung
707	0.105314	Lung
705	0.105636	Lung
704	0.105958	Lung
702	0.10628	Lung
701	0.106602	Lung
698	0.106924	Lung
694	0.107246	Lung
691	0.107568	Lung
690	0.10789	Lung
687	0.108213	Lung
686	0.108535	Lung
684	0.108857	Lung
683	0.109179	Lung
682	0.109501	Lung
681	0.109823	Lung
680	0.110145	Lung
679	0.110467	Lung
677	0.111111	Lung
673	0.111433	Lung
670	0.112399	Lung
668	0.112721	Lung
665	0.113043	Lung
663	0.113366	Lung
662	0.113688	Lung
660	0.114654	Lung
659	0.114976	Lung
654	0.115298	Lung
653	0.11562	Lung
652	0.115942	Lung
651	0.116586	Lung
650	0.116908	Lung
648	0.117552	Lung
647	0.118519	Lung
646	0.118841	Lung
644	0.119163	Lung
643	0.119485	Lung
642	0.121095	Lung
641	0.121417	Lung
640	0.121739	Lung
639	0.122061	Lung
637	0.122383	Lung
634	0.122705	Lung
633	0.123027	Lung
629	0.123349	Lung
628	0.123671	Lung
626	0.124638	Lung
625	0.125282	Lung
622	0.125604	Lung
621	0.125926	Lung
615	0.126248	Lung
614	0.12657	Lung
613	0.127214	Lung
612	0.127536	Lung
611	0.129469	Lung
610	0.130113	Lung
609	0.130435	Lung
608	0.131401	Lung
605	0.131723	Lung
603	0.132045	Lung
601	0.132367	Lung
600	0.132689	Lung
599	0.133333	Lung
598	0.133977	Lung
597	0.1343	Lung
595	0.134944	Lung
594	0.135588	Lung
592	0.13591	Lung
591	0.136232	Lung
590	0.13752	Lung
589	0.138486	Lung
588	0.138808	Lung
585	0.139775	Lung
584	0.140419	Lung
583	0.141385	Lung
582	0.142029	Lung
581	0.142351	Lung
580	0.142995	Lung
579	0.143317	Lung
577	0.143639	Lung
576	0.143961	Lung
575	0.144283	Lung
574	0.14525	Lung
573	0.145572	Lung
572	0.145894	Lung
569	0.14686	Lung
568	0.147182	Lung
567	0.147826	Lung
564	0.148792	Lung
563	0.149436	Lung
562	0.149758	Lung
560	0.150081	Lung
559	0.150725	Lung
558	0.151047	Lung
557	0.151691	Lung
556	0.152013	Lung
555	0.152979	Lung
554	0.153945	Lung
553	0.154589	Lung
552	0.155233	Lung
551	0.155556	Lung
549	0.155878	Lung
548	0.1562	Lung
547	0.156522	Lung
546	0.157166	Lung
545	0.158132	Lung
543	0.158454	Lung
542	0.15942	Lung
541	0.160064	Lung
540	0.160386	Lung
539	0.161675	Lung
538	0.161997	Lung
536	0.162963	Lung
534	0.163607	Lung
533	0.163929	Lung
532	0.164573	Lung
531	0.164895	Lung
530	0.165862	Lung
528	0.166506	Lung
527	0.16715	Lung
525	0.167794	Lung
524	0.168438	Lung
523	0.169404	Lung
522	0.170048	Lung
521	0.170692	Lung
519	0.171337	Lung
518	0.171981	Lung
516	0.172625	Lung
514	0.173913	Lung
513	0.174235	Lung
512	0.174557	Lung
511	0.175523	Lung
510	0.175845	Lung
509	0.17649	Lung
508	0.176812	Lung
507	0.177456	Lung
506	0.178422	Lung
504	0.178744	Lung
503	0.180676	Lung
502	0.181643	Lung
500	0.182287	Lung
498	0.183253	Lung
497	0.183575	Lung
496	0.184541	Lung
495	0.185185	Lung
494	0.185829	Lung
493	0.186151	Lung
491	0.186473	Lung
489	0.187118	Lung
488	0.188084	Lung
487	0.18905	Lung
485	0.189372	Lung
484	0.190338	Lung
483	0.190982	Lung
482	0.191948	Lung
479	0.192593	Lung
478	0.193237	Lung
475	0.193559	Lung
473	0.193881	Lung
472	0.194525	Lung
471	0.195169	Lung
470	0.195813	Lung
469	0.197101	Lung
466	0.19839	Lung
465	0.198712	Lung
464	0.199356	Lung
463	0.2	Lung
462	0.200966	Lung
459	0.20161	Lung
458	0.202576	Lung
457	0.203221	Lung
456	0.203543	Lung
455	0.204187	Lung
454	0.204831	Lung
453	0.205797	Lung
452	0.206441	Lung
451	0.207085	Lung
449	0.207729	Lung
448	0.208374	Lung
447	0.208696	Lung
446	0.209662	Lung
443	0.209984	Lung
442	0.210306	Lung
441	0.211272	Lung
440	0.211916	Lung
437	0.212238	Lung
436	0.213205	Lung
435	0.213527	Lung
434	0.214493	Lung
433	0.216103	Lung
432	0.217069	Lung
431	0.217391	Lung
430	0.218357	Lung
429	0.21868	Lung
427	0.22029	Lung
426	0.220934	Lung
425	0.221256	Lung
423	0.2219	Lung
422	0.222222	Lung
421	0.222544	Lung
420	0.223833	Lung
419	0.225121	Lung
418	0.226409	Lung
417	0.227053	Lung
416	0.227697	Lung
415	0.228341	Lung
414	0.228986	Lung
413	0.229308	Lung
412	0.229952	Lung
411	0.230596	Lung
410	0.23124	Lung
409	0.232206	Lung
408	0.233172	Lung
407	0.233816	Lung
406	0.234783	Lung
405	0.237681	Lung
404	0.238325	Lung
403	0.238969	Lung
402	0.240258	Lung
401	0.24058	Lung
400	0.241546	Lung
399	0.241868	Lung
398	0.242834	Lung
397	0.243478	Lung
396	0.244122	Lung
395	0.244767	Lung
394	0.245411	Lung
393	0.245733	Lung
392	0.246377	Lung
391	0.247021	Lung
390	0.247987	Lung
389	0.248309	Lung
387	0.248631	Lung
386	0.249275	Lung
384	0.250242	Lung
383	0.250886	Lung
382	0.251208	Lung
381	0.251852	Lung
380	0.252496	Lung
378	0.253462	Lung
377	0.254106	Lung
376	0.255395	Lung
375	0.255717	Lung
373	0.256039	Lung
372	0.257005	Lung
371	0.258615	Lung
370	0.259581	Lung
369	0.259903	Lung
368	0.26087	Lung
367	0.261192	Lung
366	0.261514	Lung
364	0.262158	Lung
363	0.26248	Lung
362	0.264412	Lung
361	0.265378	Lung
360	0.266345	Lung
359	0.267311	Lung
358	0.268921	Lung
357	0.269565	Lung
356	0.270853	Lung
355	0.271498	Lung
354	0.272142	Lung
353	0.272464	Lung
352	0.273108	Lung
351	0.273752	Lung
350	0.274718	Lung
349	0.276329	Lung
348	0.276973	Lung
347	0.277617	Lung
346	0.277939	Lung
345	0.278583	Lung
344	0.279549	Lung
343	0.280515	Lung
342	0.282126	Lung
341	0.283092	Lung
340	0.285024	Lung
339	0.285668	Lung
338	0.286312	Lung
337	0.287279	Lung
336	0.287923	Lung
335	0.288245	Lung
334	0.289211	Lung
333	0.290177	Lung
332	0.290499	Lung
331	0.290821	Lung
330	0.291143	Lung
329	0.29211	Lung
328	0.293398	Lung
327	0.294364	Lung
326	0.294686	Lung
325	0.295652	Lung
323	0.29694	Lung
322	0.298551	Lung
321	0.299839	Lung
320	0.301127	Lung
319	0.301771	Lung
318	0.302415	Lung
317	0.302738	Lung
316	0.304026	Lung
315	0.305314	Lung
314	0.30789	Lung
313	0.308857	Lung
312	0.309501	Lung
311	0.309823	Lung
310	0.310145	Lung
309	0.311433	Lung
308	0.312721	Lung
307	0.314976	Lung
306	0.316264	Lung
305	0.317552	Lung
304	0.319163	Lung
303	0.319485	Lung
302	0.320451	Lung
301	0.321417	Lung
300	0.322383	Lung
299	0.323671	Lung
298	0.325604	Lung
297	0.325926	Lung
296	0.32657	Lung
295	0.327858	Lung
294	0.329147	Lung
293	0.329469	Lung
292	0.330113	Lung
291	0.330435	Lung
290	0.332045	Lung
288	0.332689	Lung
287	0.333333	Lung
286	0.334622	Lung
285	0.33591	Lung
284	0.336232	Lung
283	0.336554	Lung
282	0.338164	Lung
281	0.338486	Lung
280	0.33913	Lung
279	0.341707	Lung
278	0.342673	Lung
277	0.344283	Lung
276	0.345572	Lung
275	0.34686	Lung
274	0.348792	Lung
273	0.349436	Lung
272	0.351047	Lung
271	0.352013	Lung
270	0.352335	Lung
269	0.355556	Lung
268	0.356844	Lung
267	0.358132	Lung
266	0.360386	Lung
265	0.363285	Lung
263	0.364251	Lung
262	0.365217	Lung
261	0.36715	Lung
260	0.368438	Lung
259	0.369726	Lung
258	0.371659	Lung
257	0.373269	Lung
256	0.374235	Lung
255	0.375201	Lung
254	0.37649	Lung
253	0.377778	Lung
252	0.379066	Lung
251	0.380032	Lung
250	0.38132	Lung
249	0.382609	Lung
248	0.383575	Lung
247	0.387118	Lung
246	0.38905	Lung
245	0.390982	Lung
244	0.393559	Lung
243	0.396135	Lung
242	0.397424	Lung
241	0.39839	Lung
240	0.400322	Lung
239	0.400966	Lung
238	0.402899	Lung
237	0.408052	Lung
236	0.41095	Lung
235	0.411916	Lung
234	0.413205	Lung
233	0.413527	Lung
232	0.415459	Lung
231	0.41868	Lung
230	0.419968	Lung
229	0.422222	Lung
228	0.424155	Lung
227	0.425765	Lung
226	0.428019	Lung
225	0.428663	Lung
224	0.42963	Lung
223	0.433494	Lung
222	0.436071	Lung
221	0.436715	Lung
220	0.437359	Lung
219	0.439291	Lung
218	0.441224	Lung
217	0.442512	Lung
216	0.444444	Lung
215	0.445411	Lung
214	0.447343	Lung
213	0.448309	Lung
212	0.449275	Lung
211	0.451208	Lung
210	0.453462	Lung
209	0.45475	Lung
208	0.456683	Lung
207	0.458293	Lung
206	0.460225	Lung
205	0.461192	Lung
204	0.463446	Lung
203	0.465378	Lung
202	0.467311	Lung
201	0.470531	Lung
200	0.472464	Lung
199	0.474396	Lung
198	0.477295	Lung
197	0.478905	Lung
196	0.482126	Lung
195	0.485024	Lung
194	0.486634	Lung
193	0.487279	Lung
192	0.491143	Lung
191	0.49211	Lung
190	0.49372	Lung
189	0.49694	Lung
188	0.501127	Lung
187	0.502738	Lung
186	0.50306	Lung
185	0.504992	Lung
184	0.508535	Lung
183	0.510145	Lung
182	0.511433	Lung
181	0.514332	Lung
180	0.518196	Lung
179	0.519807	Lung
178	0.522705	Lung
177	0.525282	Lung
176	0.526892	Lung
175	0.528824	Lung
174	0.532045	Lung
173	0.533011	Lung
172	0.534944	Lung
171	0.53752	Lung
170	0.539452	Lung
169	0.541063	Lung
168	0.544283	Lung
167	0.54686	Lung
166	0.549436	Lung
165	0.552013	Lung
164	0.552657	Lung
163	0.554267	Lung
162	0.555556	Lung
161	0.557488	Lung
160	0.560709	Lung
159	0.561997	Lung
158	0.563285	Lung
157	0.566184	Lung
156	0.569726	Lung
155	0.571014	Lung
154	0.572303	Lung
153	0.575845	Lung
152	0.5781	Lung
151	0.57971	Lung
150	0.581965	Lung
149	0.584219	Lung
148	0.586151	Lung
147	0.589372	Lung
146	0.591626	Lung
145	0.593881	Lung
144	0.595813	Lung
143	0.59839	Lung
142	0.599678	Lung
141	0.602254	Lung
140	0.604831	Lung
139	0.607085	Lung
138	0.609018	Lung
137	0.610628	Lung
136	0.612238	Lung
135	0.614171	Lung
134	0.615781	Lung
133	0.619324	Lung
132	0.622222	Lung
131	0.623833	Lung
130	0.625765	Lung
129	0.627697	Lung
128	0.628986	Lung
127	0.630274	Lung
126	0.63124	Lung
125	0.634461	Lung
124	0.636393	Lung
123	0.638647	Lung
122	0.640258	Lung
121	0.643156	Lung
120	0.645089	Lung
119	0.647987	Lung
118	0.652496	Lung
117	0.654428	Lung
116	0.65475	Lung
115	0.656683	Lung
114	0.659259	Lung
113	0.66248	Lung
112	0.665378	Lung
111	0.670209	Lung
110	0.672464	Lung
109	0.672786	Lung
108	0.674074	Lung
107	0.676329	Lung
106	0.678261	Lung
105	0.679871	Lung
104	0.683414	Lung
103	0.686312	Lung
102	0.688889	Lung
101	0.691787	Lung
100	0.692432	Lung
99	0.694686	Lung
98	0.69694	Lung
97	0.698873	Lung
96	0.701449	Lung
95	0.703382	Lung
94	0.705958	Lung
93	0.706924	Lung
92	0.709501	Lung
91	0.711111	Lung
90	0.713688	Lung
89	0.715942	Lung
88	0.717552	Lung
87	0.720773	Lung
86	0.722061	Lung
85	0.725282	Lung
84	0.729469	Lung
83	0.733333	Lung
82	0.734944	Lung
81	0.736232	Lung
80	0.73913	Lung
79	0.741385	Lung
78	0.743961	Lung
77	0.748792	Lung
76	0.750081	Lung
75	0.752013	Lung
74	0.753945	Lung
73	0.755233	Lung
72	0.75781	Lung
71	0.759742	Lung
70	0.763285	Lung
69	0.767794	Lung
68	0.77037	Lung
67	0.774235	Lung
66	0.778422	Lung
65	0.781965	Lung
64	0.785507	Lung
63	0.788728	Lung
62	0.793237	Lung
61	0.794525	Lung
60	0.796135	Lung
59	0.800322	Lung
58	0.802576	Lung
57	0.804187	Lung
56	0.807407	Lung
55	0.810306	Lung
54	0.813849	Lung
53	0.81868	Lung
52	0.823188	Lung
51	0.826409	Lung
50	0.828663	Lung
49	0.831884	Lung
48	0.836071	Lung
47	0.84058	Lung
46	0.842512	Lung
45	0.845733	Lung
44	0.849275	Lung
43	0.85314	Lung
42	0.857971	Lung
41	0.864412	Lung
40	0.867311	Lung
39	0.869243	Lung
38	0.872142	Lung
37	0.875362	Lung
36	0.877939	Lung
35	0.879549	Lung
34	0.884702	Lung
33	0.888245	Lung
32	0.891787	Lung
31	0.894042	Lung
30	0.89694	Lung
29	0.900161	Lung
28	0.90467	Lung
27	0.909179	Lung
26	0.911755	Lung
25	0.91401	Lung
24	0.918841	Lung
23	0.922383	Lung
22	0.926248	Lung
21	0.930435	Lung
20	0.93591	Lung
19	0.938808	Lung
18	0.941063	Lung
17	0.944605	Lung
16	0.946538	Lung
15	0.949436	Lung
14	0.954267	Lung
13	0.958776	Lung
12	0.961031	Lung
11	0.965539	Lung
10	0.969726	Lung
9	0.971981	Lung
8	0.976812	Lung
7	0.980998	Lung
6	0.983575	Lung
5	0.986795	Lung
4	0.988728	Lung
3	0.991626	Lung
2	0.996135	Lung
1	0.997746	Lung
1078	0.0337079	Liver
1071	0.0355805	Liver
1068	0.0374532	Liver
1039	0.0393258	Liver
1035	0.0411985	Liver
1023	0.0430712	Liver
996	0.0449438	Liver
983	0.0468165	Liver
976	0.0486891	Liver
966	0.0505618	Liver
879	0.0524345	Liver
860	0.0543071	Liver
850	0.0561798	Liver
802	0.0580524	Liver
793	0.0599251	Liver
777	0.0617978	Liver
762	0.0636704	Liver
748	0.0655431	Liver
745	0.0674157	Liver
723	0.0692884	Liver
716	0.071161	Liver
710	0.0730337	Liver
708	0.0749064	Liver
704	0.076779	Liver
701	0.0786517	Liver
695	0.0842697	Liver
692	0.0861423	Liver
688	0.0898876	Liver
684	0.0917603	Liver
683	0.093633	Liver
680	0.0973783	Liver
678	0.0992509	Liver
664	0.101124	Liver
662	0.102996	Liver
657	0.104869	Liver
650	0.106742	Liver
644	0.108614	Liver
639	0.110487	Liver
634	0.11236	Liver
633	0.114232	Liver
624	0.116105	Liver
622	0.117978	Liver
620	0.11985	Liver
618	0.121723	Liver
616	0.123596	Liver
611	0.127341	Liver
610	0.131086	Liver
588	0.132959	Liver
567	0.134831	Liver
559	0.136704	Liver
558	0.138577	Liver
552	0.140449	Liver
535	0.142322	Liver
525	0.144195	Liver
523	0.146067	Liver
516	0.149813	Liver
506	0.151685	Liver
502	0.153558	Liver
496	0.155431	Liver
494	0.157303	Liver
492	0.159176	Liver
487	0.161049	Liver
470	0.164794	Liver
468	0.166667	Liver
465	0.168539	Liver
457	0.172285	Liver
454	0.17603	Liver
444	0.177903	Liver
441	0.179775	Liver
440	0.181648	Liver
435	0.183521	Liver
433	0.185393	Liver
429	0.187266	Liver
427	0.191011	Liver
425	0.192884	Liver
420	0.194757	Liver
416	0.196629	Liver
414	0.200375	Liver
413	0.202247	Liver
412	0.20412	Liver
409	0.207865	Liver
407	0.209738	Liver
404	0.21161	Liver
402	0.213483	Liver
401	0.215356	Liver
400	0.217228	Liver
399	0.219101	Liver
396	0.220974	Liver
395	0.222846	Liver
393	0.226592	Liver
392	0.228464	Liver
390	0.234082	Liver
385	0.237828	Liver
383	0.241573	Liver
382	0.243446	Liver
381	0.245318	Liver
380	0.247191	Liver
376	0.249064	Liver
375	0.250936	Liver
370	0.252809	Liver
368	0.254682	Liver
366	0.256554	Liver
365	0.258427	Liver
356	0.2603	Liver
355	0.262172	Liver
354	0.264045	Liver
353	0.265918	Liver
350	0.26779	Liver
349	0.273408	Liver
346	0.275281	Liver
344	0.277154	Liver
337	0.280899	Liver
336	0.282772	Liver
335	0.284644	Liver
333	0.286517	Liver
329	0.28839	Liver
328	0.297753	Liver
325	0.301498	Liver
324	0.303371	Liver
321	0.305243	Liver
320	0.307116	Liver
315	0.308989	Liver
312	0.312734	Liver
310	0.314607	Liver
306	0.316479	Liver
299	0.318352	Liver
298	0.320225	Liver
297	0.32397	Liver
296	0.325843	Liver
295	0.329588	Liver
294	0.333333	Liver
290	0.335206	Liver
289	0.337079	Liver
287	0.338951	Liver
286	0.340824	Liver
283	0.342697	Liver
282	0.344569	Liver
281	0.348315	Liver
280	0.350187	Liver
276	0.35206	Liver
275	0.355805	Liver
273	0.357678	Liver
271	0.359551	Liver
268	0.363296	Liver
267	0.365169	Liver
264	0.367041	Liver
263	0.368914	Liver
262	0.372659	Liver
259	0.376404	Liver
257	0.38015	Liver
256	0.382022	Liver
255	0.383895	Liver
253	0.385768	Liver
252	0.38764	Liver
251	0.389513	Liver
249	0.391386	Liver
246	0.393258	Liver
241	0.397004	Liver
240	0.398876	Liver
238	0.402622	Liver
237	0.404494	Liver
234	0.40824	Liver
233	0.411985	Liver
231	0.413858	Liver
230	0.417603	Liver
229	0.419476	Liver
228	0.421348	Liver
227	0.423221	Liver
225	0.426966	Liver
224	0.432584	Liver
223	0.434457	Liver
222	0.43633	Liver
221	0.438202	Liver
217	0.441948	Liver
216	0.445693	Liver
211	0.453184	Liver
210	0.456929	Liver
207	0.462547	Liver
206	0.468165	Liver
205	0.470037	Liver
204	0.47191	Liver
203	0.473783	Liver
201	0.477528	Liver
200	0.481273	Liver
199	0.483146	Liver
198	0.488764	Liver
196	0.490637	Liver
194	0.494382	Liver
193	0.498127	Liver
189	0.501873	Liver
188	0.503745	Liver
186	0.505618	Liver
184	0.507491	Liver
183	0.509363	Liver
180	0.514981	Liver
179	0.516854	Liver
177	0.518727	Liver
176	0.526217	Liver
175	0.52809	Liver
174	0.533708	Liver
173	0.535581	Liver
170	0.537453	Liver
169	0.539326	Liver
166	0.546816	Liver
165	0.548689	Liver
164	0.550562	Liver
162	0.55618	Liver
161	0.558052	Liver
160	0.561798	Liver
159	0.56367	Liver
158	0.565543	Liver
157	0.567416	Liver
155	0.571161	Liver
154	0.573034	Liver
153	0.578652	Liver
151	0.58427	Liver
149	0.586142	Liver
148	0.589888	Liver
147	0.593633	Liver
146	0.597378	Liver
144	0.601124	Liver
142	0.604869	Liver
141	0.610487	Liver
140	0.61236	Liver
138	0.621723	Liver
137	0.623596	Liver
136	0.625468	Liver
135	0.627341	Liver
134	0.629213	Liver
133	0.634831	Liver
132	0.636704	Liver
131	0.644195	Liver
128	0.646067	Liver
127	0.649813	Liver
126	0.651685	Liver
125	0.653558	Liver
122	0.655431	Liver
119	0.659176	Liver
118	0.661049	Liver
116	0.664794	Liver
113	0.666667	Liver
112	0.670412	Liver
111	0.674157	Liver
108	0.679775	Liver
[truncated: 723 more rows]
