# Supplementary material for: Decoding pan-cancer treatment outcomes using multimodal real-world data and explainable artificial intelligence
Source: Nat Cancer. 2025 Jan 30;6(2):307–22. doi: 10.1038/s43018-024-00891-1 (PMC11864985; doi:10.1038/s43018-024-00891-1)
Supplement: Supplementary file 17 — Statistical Source Data. [file 43018_2024_891_MOESM17_ESM.xlsx]

## Sheet: RelevanceCurve
feature_names	time	value	cancer_type
EGFR mutation	1088	0.331778	Lung
KRAS mutation	1088	0.264213	Lung
TP53 mutation	1088	0.249801	Lung
PD-L1 (TPS)	1088	1	Lung
CA72-4	1069	0.31415	Lung
CEA	1069	0.190388	Lung
CYFRA 21-1	1069	0.329411	Lung
NSE	1069	0.196711	Lung
SCC	1069	0.324099	Lung
CA72-4	1051	0.314026	Lung
CEA	1051	0.192446	Lung
CYFRA 21-1	1051	0.328923	Lung
NSE	1051	0.196899	Lung
SCC	1051	0.323335	Lung
EGFR mutation	1051	0.333805	Lung
KRAS mutation	1051	0.262857	Lung
TP53 mutation	1051	0.248548	Lung
PD-L1 (TPS)	1051	0.993305	Lung
NSE	1046	0.196957	Lung
CA125	1042	0.383801	Lung
CA15-3	1042	0.206954	Lung
CA19-9	1042	0.186614	Lung
CA72-4	1042	0.313962	Lung
CEA	1042	0.193491	Lung
CEA	1036	0.194193	Lung
SCC	1036	0.32267	Lung
EGFR mutation	1031	0.334869	Lung
KRAS mutation	1031	0.262094	Lung
TP53 mutation	1031	0.247877	Lung
CA125	1028	0.38561	Lung
CA19-9	1028	0.186807	Lung
CA72-4	1028	0.313857	Lung
CEA	1028	0.195137	Lung
CYFRA 21-1	1028	0.328206	Lung
NSE	1028	0.19719	Lung
SCC	1028	0.322304	Lung
CA19-9	1011	0.187037	Lung
CEA	1011	0.197171	Lung
CYFRA 21-1	1011	0.327609	Lung
NSE	1011	0.197443	Lung
CA72-4	1007	0.313693	Lung
CEA	1007	0.197655	Lung
CYFRA 21-1	1007	0.32746	Lung
NSE	1007	0.197507	Lung
SCC	1007	0.321306	Lung
EGFR mutation	1007	0.336116	Lung
KRAS mutation	1007	0.26115	Lung
TP53 mutation	1007	0.247079	Lung
PD-L1 (TPS)	1007	0.985419	Lung
CEA	1002	0.198263	Lung
CYFRA 21-1	1002	0.327269	Lung
NSE	1002	0.19759	Lung
EGFR mutation	1002	0.336372	Lung
KRAS mutation	1002	0.260949	Lung
TP53 mutation	1002	0.246913	Lung
PD-L1 (TPS)	1002	0.984528	Lung
CA19-9	1000	0.187182	Lung
CEA	1000	0.198508	Lung
NSE	1000	0.197624	Lung
SCC	1000	0.320961	Lung
PD-L1 (TPS)	1000	0.984172	Lung
AFP	995	0.283913	Lung
CA125	995	0.390022	Lung
CA15-3	995	0.207208	Lung
CA19-9	995	0.187248	Lung
CA72-4	995	0.313594	Lung
CEA	995	0.199121	Lung
CYFRA 21-1	995	0.326994	Lung
NSE	995	0.19771	Lung
PSA	995	0.144725	Lung
SCC	995	0.320711	Lung
PD-L1 (TPS)	995	0.983283	Lung
CA72-4	994	0.313586	Lung
CEA	994	0.199244	Lung
CYFRA 21-1	994	0.326954	Lung
NSE	994	0.197728	Lung
SCC	994	0.320661	Lung
EGFR mutation	994	0.336778	Lung
KRAS mutation	994	0.260625	Lung
TP53 mutation	994	0.246648	Lung
CA125	994	0.390159	Lung
CA15-3	994	0.207214	Lung
CA19-9	994	0.187261	Lung
CA72-4	994	0.313586	Lung
CEA	994	0.199244	Lung
CYFRA 21-1	994	0.326954	Lung
NSE	994	0.197728	Lung
SCC	994	0.320661	Lung
CA72-4	986	0.313518	Lung
CEA	986	0.200232	Lung
CYFRA 21-1	986	0.326626	Lung
NSE	986	0.197873	Lung
SCC	986	0.320254	Lung
CA19-9	951	0.187799	Lung
CA72-4	951	0.313205	Lung
CEA	951	0.204659	Lung
PSA	951	0.146487	Lung
SCC	951	0.318374	Lung
AFP	950	0.276417	Lung
CA125	950	0.39638	Lung
CA15-3	950	0.207524	Lung
CA19-9	950	0.187812	Lung
CA72-4	950	0.313195	Lung
CEA	950	0.204788	Lung
CYFRA 21-1	950	0.324991	Lung
SCC	950	0.318318	Lung
EGFR mutation	950	0.338946	Lung
KRAS mutation	950	0.258776	Lung
TP53 mutation	950	0.245203	Lung
PD-L1 (TPS)	950	0.97532	Lung
CA125	942	0.397552	Lung
CA19-9	942	0.187907	Lung
CEA	942	0.205825	Lung
CYFRA 21-1	942	0.324593	Lung
SCC	942	0.317865	Lung
EGFR mutation	942	0.339328	Lung
KRAS mutation	942	0.258427	Lung
TP53 mutation	942	0.244942	Lung
CA125	934	0.398738	Lung
CA15-3	934	0.207654	Lung
CA19-9	934	0.188001	Lung
CA72-4	934	0.313042	Lung
CEA	934	0.20687	Lung
CYFRA 21-1	934	0.324182	Lung
NSE	934	0.198996	Lung
SCC	934	0.317404	Lung
AFP	924	0.271955	Lung
CA125	924	0.400238	Lung
CA15-3	924	0.20774	Lung
CA19-9	924	0.188117	Lung
CA72-4	924	0.312944	Lung
CEA	924	0.208188	Lung
CYFRA 21-1	924	0.32365	Lung
NSE	924	0.199247	Lung
PSA	924	0.147599	Lung
SCC	924	0.316815	Lung
EGFR mutation	924	0.340174	Lung
KRAS mutation	924	0.25763	Lung
TP53 mutation	924	0.244355	Lung
PD-L1 (TPS)	924	0.970755	Lung
CA125	917	0.4013	Lung
CA19-9	917	0.188196	Lung
CA72-4	917	0.312874	Lung
CEA	917	0.20912	Lung
CYFRA 21-1	917	0.323266	Lung
NSE	917	0.199431	Lung
SCC	917	0.316394	Lung
EGFR mutation	917	0.340497	Lung
KRAS mutation	917	0.257314	Lung
TP53 mutation	917	0.244128	Lung
PD-L1 (TPS)	917	0.969531	Lung
CA125	913	0.401911	Lung
CA19-9	913	0.188241	Lung
CEA	913	0.209655	Lung
CYFRA 21-1	913	0.323042	Lung
NSE	913	0.199538	Lung
SCC	913	0.316151	Lung
CEA	911	0.209923	Lung
CYFRA 21-1	911	0.322929	Lung
NSE	911	0.199592	Lung
SCC	911	0.316029	Lung
PD-L1 (TPS)	911	0.968482	Lung
EGFR mutation	907	0.340954	Lung
KRAS mutation	907	0.256859	Lung
TP53 mutation	907	0.243803	Lung
PD-L1 (TPS)	907	0.967784	Lung
CEA	896	0.211954	Lung
PSA	896	0.148777	Lung
SCC	896	0.315093	Lung
CA125	892	0.405176	Lung
CA19-9	892	0.188471	Lung
CEA	892	0.212501	Lung
CYFRA 21-1	892	0.321814	Lung
NSE	892	0.200132	Lung
SCC	892	0.314838	Lung
AFP	889	0.265804	Lung
CA125	889	0.40565	Lung
CA15-3	889	0.208073	Lung
CA19-9	889	0.188503	Lung
CA72-4	889	0.312582	Lung
CEA	889	0.212913	Lung
CYFRA 21-1	889	0.321631	Lung
NSE	889	0.200221	Lung
SCC	889	0.314645	Lung
AFP	883	0.264734	Lung
CA125	883	0.406604	Lung
CA15-3	883	0.208136	Lung
CA19-9	883	0.188566	Lung
CA72-4	883	0.312517	Lung
CEA	883	0.21374	Lung
CYFRA 21-1	883	0.321261	Lung
NSE	883	0.200403	Lung
SCC	883	0.314256	Lung
EGFR mutation	883	0.342026	Lung
KRAS mutation	883	0.25574	Lung
TP53 mutation	883	0.243025	Lung
PD-L1 (TPS)	883	0.963607	Lung
CA125	876	0.407726	Lung
CA19-9	876	0.188638	Lung
CEA	876	0.214711	Lung
CYFRA 21-1	876	0.320819	Lung
NSE	876	0.20062	Lung
SCC	876	0.313796	Lung
CA125	870	0.408696	Lung
CA15-3	870	0.208275	Lung
CA19-9	870	0.1887	Lung
CA72-4	870	0.312374	Lung
CEA	870	0.215549	Lung
CYFRA 21-1	870	0.320433	Lung
NSE	870	0.200811	Lung
SCC	870	0.313396	Lung
CA72-4	868	0.312351	Lung
CEA	868	0.21583	Lung
CYFRA 21-1	868	0.320302	Lung
NSE	868	0.200876	Lung
SCC	868	0.313261	Lung
CA72-4	866	0.312329	Lung
CEA	866	0.216111	Lung
CYFRA 21-1	866	0.320171	Lung
SCC	866	0.313126	Lung
TP53 mutation	866	0.242475	Lung
CA72-4	858	0.312238	Lung
CEA	858	0.21724	Lung
CYFRA 21-1	858	0.319639	Lung
NSE	858	0.201207	Lung
SCC	858	0.31258	Lung
CA19-9	856	0.188839	Lung
CEA	856	0.217524	Lung
CYFRA 21-1	856	0.319503	Lung
NSE	856	0.201274	Lung
SCC	856	0.312442	Lung
EGFR mutation	855	0.34323	Lung
KRAS mutation	855	0.254389	Lung
TP53 mutation	855	0.242119	Lung
PD-L1 (TPS)	855	0.958759	Lung
CEA	843	0.219383	Lung
CYFRA 21-1	843	0.318605	Lung
NSE	843	0.201725	Lung
PSA	843	0.151079	Lung
SCC	843	0.311531	Lung
CEA	843	0.219383	Lung
CYFRA 21-1	843	0.318605	Lung
CEA	842	0.219527	Lung
CYFRA 21-1	842	0.318535	Lung
NSE	842	0.201761	Lung
SCC	842	0.31146	Lung
CA72-4	839	0.312017	Lung
CEA	839	0.21996	Lung
CYFRA 21-1	839	0.318322	Lung
NSE	839	0.201868	Lung
SCC	839	0.311245	Lung
CA19-9	819	0.189182	Lung
CEA	819	0.222878	Lung
CYFRA 21-1	819	0.316859	Lung
NSE	819	0.202613	Lung
SCC	819	0.309783	Lung
CEA	813	0.223764	Lung
SCC	813	0.309333	Lung
NSE	811	0.202925	Lung
CA125	807	0.419349	Lung
CA15-3	807	0.209052	Lung
CA19-9	807	0.189286	Lung
CA72-4	807	0.311626	Lung
CEA	807	0.224656	Lung
CYFRA 21-1	807	0.315942	Lung
NSE	807	0.203084	Lung
SCC	807	0.308877	Lung
EGFR mutation	807	0.34518	Lung
KRAS mutation	807	0.251956	Lung
TP53 mutation	807	0.240568	Lung
PD-L1 (TPS)	807	0.95051	Lung
CA125	805	0.419701	Lung
CA19-9	805	0.189303	Lung
CEA	805	0.224954	Lung
CYFRA 21-1	805	0.315787	Lung
NSE	805	0.203165	Lung
SCC	805	0.308724	Lung
AFP	795	0.24853	Lung
CA125	795	0.421477	Lung
CA15-3	795	0.20922	Lung
CA19-9	795	0.189385	Lung
CA72-4	795	0.311474	Lung
CEA	795	0.226455	Lung
CYFRA 21-1	795	0.314997	Lung
NSE	795	0.203573	Lung
PSA	795	0.153246	Lung
SCC	795	0.307949	Lung
EGFR mutation	795	0.345644	Lung
KRAS mutation	795	0.251324	Lung
TP53 mutation	795	0.24018	Lung
PD-L1 (TPS)	795	0.948459	Lung
CEA	793	0.226757	Lung
CYFRA 21-1	793	0.314836	Lung
NSE	793	0.203657	Lung
SCC	793	0.307792	Lung
CA125	784	0.423455	Lung
CA19-9	784	0.189473	Lung
CEA	784	0.228122	Lung
CYFRA 21-1	784	0.314105	Lung
NSE	784	0.204038	Lung
SCC	784	0.307078	Lung
CA19-9	781	0.189496	Lung
CEA	781	0.22858	Lung
CYFRA 21-1	781	0.313857	Lung
EGFR mutation	781	0.346174	Lung
KRAS mutation	781	0.250574	Lung
TP53 mutation	781	0.239727	Lung
PD-L1 (TPS)	781	0.946072	Lung
CA125	775	0.425095	Lung
CA19-9	775	0.189542	Lung
CA72-4	775	0.311213	Lung
CEA	775	0.229499	Lung
CYFRA 21-1	775	0.313357	Lung
NSE	775	0.204429	Lung
SCC	775	0.306352	Lung
EGFR mutation	775	0.346396	Lung
KRAS mutation	775	0.250249	Lung
TP53 mutation	775	0.239533	Lung
PD-L1 (TPS)	775	0.945051	Lung
CA19-9	774	0.189549	Lung
CYFRA 21-1	774	0.313273	Lung
SCC	774	0.306271	Lung
AFP	770	0.243766	Lung
CA125	770	0.426013	Lung
CA15-3	770	0.209591	Lung
CA19-9	770	0.189579	Lung
CA72-4	770	0.311146	Lung
CEA	770	0.23027	Lung
CYFRA 21-1	770	0.312934	Lung
NSE	770	0.204651	Lung
PSA	770	0.154407	Lung
SCC	770	0.305943	Lung
EGFR mutation	770	0.34658	Lung
KRAS mutation	770	0.249976	Lung
TP53 mutation	770	0.239371	Lung
CA15-3	762	0.209715	Lung
CEA	762	0.23151	Lung
NSE	762	0.205013	Lung
SCC	762	0.305281	Lung
AFP	761	0.242034	Lung
CA125	761	0.427681	Lung
CA15-3	761	0.209731	Lung
CA19-9	761	0.189645	Lung
CA72-4	761	0.311025	Lung
CEA	761	0.231665	Lung
CYFRA 21-1	761	0.312161	Lung
NSE	761	0.205059	Lung
SCC	761	0.305198	Lung
CA125	757	0.428428	Lung
CA15-3	757	0.209795	Lung
CA19-9	757	0.189673	Lung
CA72-4	757	0.31097	Lung
CEA	757	0.232289	Lung
CYFRA 21-1	757	0.311812	Lung
NSE	757	0.205243	Lung
SCC	757	0.304862	Lung
CA125	754	0.428991	Lung
CA15-3	754	0.209843	Lung
CA19-9	754	0.189694	Lung
CA72-4	754	0.310929	Lung
CEA	754	0.232759	Lung
CYFRA 21-1	754	0.311548	Lung
NSE	754	0.205383	Lung
SCC	754	0.304609	Lung
CA72-4	751	0.310888	Lung
CEA	751	0.23323	Lung
CYFRA 21-1	751	0.311283	Lung
NSE	751	0.205524	Lung
SCC	751	0.304354	Lung
PD-L1 (TPS)	751	0.940977	Lung
CA72-4	745	0.310805	Lung
CEA	745	0.234176	Lung
CYFRA 21-1	745	0.310746	Lung
NSE	745	0.205809	Lung
SCC	745	0.30384	Lung
CA125	743	0.431073	Lung
CA15-3	743	0.210024	Lung
CA19-9	743	0.189769	Lung
CA72-4	743	0.310777	Lung
CEA	743	0.234492	Lung
CYFRA 21-1	743	0.310566	Lung
NSE	743	0.205906	Lung
SCC	743	0.303667	Lung
CA19-9	742	0.189775	Lung
CEA	742	0.234651	Lung
CYFRA 21-1	742	0.310475	Lung
NSE	742	0.205954	Lung
SCC	742	0.303581	Lung
CA125	740	0.431645	Lung
CA19-9	740	0.189788	Lung
CEA	740	0.234968	Lung
CYFRA 21-1	740	0.310294	Lung
NSE	740	0.206051	Lung
SCC	740	0.303407	Lung
EGFR mutation	740	0.347649	Lung
KRAS mutation	740	0.248302	Lung
TP53 mutation	740	0.238396	Lung
PD-L1 (TPS)	740	0.939115	Lung
CA125	730	0.433568	Lung
CA19-9	730	0.189852	Lung
CEA	730	0.236564	Lung
CYFRA 21-1	730	0.309373	Lung
NSE	730	0.206543	Lung
SCC	730	0.30253	Lung
CEA	720	0.238174	Lung
CYFRA 21-1	720	0.308433	Lung
NSE	720	0.207049	Lung
SCC	720	0.301636	Lung
EGFR mutation	720	0.348327	Lung
KRAS mutation	720	0.247152	Lung
TP53 mutation	720	0.237744	Lung
PD-L1 (TPS)	720	0.93574	Lung
CYFRA 21-1	717	0.308147	Lung
NSE	717	0.207203	Lung
SCC	717	0.301364	Lung
CA125	710	0.437485	Lung
CEA	710	0.239799	Lung
CYFRA 21-1	710	0.307472	Lung
NSE	710	0.207568	Lung
SCC	710	0.300725	Lung
CEA	705	0.240618	Lung
CA19-9	704	0.190003	Lung
CA72-4	704	0.310216	Lung
CEA	704	0.240782	Lung
CYFRA 21-1	704	0.306886	Lung
NSE	704	0.207886	Lung
SCC	704	0.300171	Lung
CA125	702	0.439078	Lung
CA19-9	702	0.190014	Lung
CEA	702	0.24111	Lung
CYFRA 21-1	702	0.30669	Lung
NSE	702	0.207993	Lung
SCC	702	0.299985	Lung
CEA	701	0.241275	Lung
CYFRA 21-1	701	0.306591	Lung
SCC	701	0.299891	Lung
CEA	690	0.243095	Lung
CYFRA 21-1	690	0.305491	Lung
NSE	690	0.208646	Lung
AFP	687	0.227493	Lung
CA125	687	0.442106	Lung
CA15-3	687	0.211035	Lung
CA19-9	687	0.190091	Lung
CA72-4	687	0.309961	Lung
CEA	687	0.243602	Lung
CYFRA 21-1	687	0.305187	Lung
NSE	687	0.208812	Lung
PSA	687	0.15842	Lung
SCC	687	0.298481	Lung
EGFR mutation	687	0.349386	Lung
KRAS mutation	687	0.245191	Lung
TP53 mutation	687	0.236662	Lung
PD-L1 (TPS)	687	0.930193	Lung
CEA	686	0.243775	Lung
NSE	686	0.208868	Lung
CA72-4	683	0.3099	Lung
CEA	683	0.244305	Lung
CYFRA 21-1	683	0.304779	Lung
NSE	683	0.209036	Lung
SCC	683	0.298046	Lung
CA125	677	0.444155	Lung
CEA	677	0.245415	Lung
CYFRA 21-1	677	0.30416	Lung
NSE	677	0.209376	Lung
CA19-9	673	0.190156	Lung
CEA	673	0.24619	Lung
CEA	673	0.24619	Lung
CYFRA 21-1	673	0.303744	Lung
CYFRA 21-1	673	0.303744	Lung
NSE	673	0.209605	Lung
NSE	673	0.209605	Lung
SCC	673	0.296903	Lung
AFP	662	0.222467	Lung
CA125	662	0.447273	Lung
CA15-3	662	0.211537	Lung
CA19-9	662	0.190203	Lung
CEA	662	0.248457	Lung
SCC	662	0.295561	Lung
CA72-4	654	0.309448	Lung
CEA	654	0.25022	Lung
CYFRA 21-1	654	0.301722	Lung
NSE	654	0.210601	Lung
SCC	654	0.294536	Lung
CA72-4	650	0.309384	Lung
CEA	650	0.251136	Lung
CYFRA 21-1	650	0.301287	Lung
NSE	650	0.210786	Lung
SCC	650	0.29401	Lung
CA72-4	650	0.309384	Lung
CEA	650	0.251136	Lung
CYFRA 21-1	650	0.301287	Lung
NSE	650	0.210786	Lung
SCC	650	0.29401	Lung
CA125	648	0.450233	Lung
CA19-9	648	0.190256	Lung
CA72-4	648	0.309352	Lung
CEA	648	0.251601	Lung
CYFRA 21-1	648	0.301068	Lung
NSE	648	0.210876	Lung
SCC	648	0.293743	Lung
EGFR mutation	648	0.350538	Lung
KRAS mutation	648	0.242771	Lung
TP53 mutation	648	0.235371	Lung
PD-L1 (TPS)	648	0.923675	Lung
CEA	648	0.251601	Lung
CYFRA 21-1	648	0.301068	Lung
NSE	648	0.210876	Lung
SCC	648	0.293743	Lung
AFP	647	0.219426	Lung
CA125	647	0.450446	Lung
CA15-3	647	0.211854	Lung
CA19-9	647	0.19026	Lung
CA72-4	647	0.309336	Lung
CEA	647	0.251836	Lung
CYFRA 21-1	647	0.300959	Lung
NSE	647	0.21092	Lung
SCC	647	0.293609	Lung
EGFR mutation	647	0.350567	Lung
KRAS mutation	647	0.242708	Lung
TP53 mutation	647	0.235337	Lung
PD-L1 (TPS)	647	0.923508	Lung
CA72-4	644	0.309288	Lung
CEA	644	0.252547	Lung
CYFRA 21-1	644	0.300641	Lung
NSE	644	0.211048	Lung
SCC	644	0.293204	Lung
CEA	643	0.252787	Lung
CYFRA 21-1	643	0.300537	Lung
NSE	643	0.21109	Lung
SCC	643	0.293068	Lung
AFP	643	0.218611	Lung
CA125	643	0.451301	Lung
CA125	643	0.451301	Lung
CA15-3	643	0.211941	Lung
CA19-9	643	0.190274	Lung
CA19-9	643	0.190274	Lung
CA72-4	643	0.309271	Lung
CEA	643	0.252787	Lung
CEA	643	0.252787	Lung
CYFRA 21-1	643	0.300537	Lung
CYFRA 21-1	643	0.300537	Lung
NSE	643	0.21109	Lung
NSE	643	0.21109	Lung
SCC	643	0.293068	Lung
SCC	643	0.293068	Lung
EGFR mutation	643	0.350678	Lung
EGFR mutation	643	0.350678	Lung
KRAS mutation	643	0.242453	Lung
KRAS mutation	643	0.242453	Lung
TP53 mutation	643	0.235204	Lung
TP53 mutation	643	0.235204	Lung
PD-L1 (TPS)	643	0.922842	Lung
PD-L1 (TPS)	643	0.922842	Lung
CA19-9	642	0.190277	Lung
CEA	642	0.253028	Lung
CYFRA 21-1	642	0.300435	Lung
NSE	642	0.211131	Lung
CEA	637	0.254249	Lung
CYFRA 21-1	637	0.299942	Lung
NSE	637	0.21133	Lung
SCC	637	0.292242	Lung
EGFR mutation	637	0.350844	Lung
KRAS mutation	637	0.242068	Lung
TP53 mutation	637	0.235004	Lung
PD-L1 (TPS)	637	0.921843	Lung
CA19-9	634	0.190286	Lung
CEA	634	0.254995	Lung
CYFRA 21-1	634	0.299661	Lung
NSE	634	0.211443	Lung
SCC	634	0.291824	Lung
CA19-9	628	0.190267	Lung
CEA	628	0.256515	Lung
CYFRA 21-1	628	0.299135	Lung
NSE	628	0.211655	Lung
CEA	615	0.25992	Lung
CYFRA 21-1	615	0.298148	Lung
NSE	615	0.212052	Lung
SCC	615	0.289099	Lung
EGFR mutation	615	0.351428	Lung
KRAS mutation	615	0.240635	Lung
TP53 mutation	615	0.234266	Lung
PD-L1 (TPS)	615	0.918188	Lung
CA72-4	614	0.308695	Lung
CEA	614	0.260188	Lung
CYFRA 21-1	614	0.298081	Lung
NSE	614	0.212078	Lung
SCC	614	0.288953	Lung
CA72-4	611	0.308626	Lung
CEA	611	0.260995	Lung
CYFRA 21-1	611	0.297887	Lung
NSE	611	0.212156	Lung
SCC	611	0.288513	Lung
EGFR mutation	611	0.351531	Lung
KRAS mutation	611	0.240371	Lung
TP53 mutation	611	0.234119	Lung
PD-L1 (TPS)	611	0.917525	Lung
CA125	609	0.458732	Lung
CA19-9	609	0.19007	Lung
CA72-4	609	0.308579	Lung
CEA	609	0.261536	Lung
CYFRA 21-1	609	0.297763	Lung
NSE	609	0.212206	Lung
SCC	609	0.288218	Lung
EGFR mutation	609	0.351579	Lung
KRAS mutation	609	0.24024	Lung
TP53 mutation	609	0.234037	Lung
PD-L1 (TPS)	609	0.917194	Lung
AFP	609	0.211641	Lung
CA125	609	0.458732	Lung
CA15-3	609	0.212711	Lung
CA19-9	609	0.19007	Lung
CA72-4	609	0.308579	Lung
CEA	609	0.261536	Lung
CEA	609	0.261536	Lung
CYFRA 21-1	609	0.297763	Lung
NSE	609	0.212206	Lung
NSE	609	0.212206	Lung
SCC	609	0.288218	Lung
SCC	609	0.288218	Lung
AFP	603	0.210402	Lung
CA125	603	0.460073	Lung
CA15-3	603	0.212854	Lung
CA19-9	603	0.189966	Lung
CA72-4	603	0.308435	Lung
CEA	603	0.263175	Lung
CYFRA 21-1	603	0.297422	Lung
NSE	603	0.212341	Lung
PSA	603	0.162739	Lung
SCC	603	0.287331	Lung
CEA	600	0.264002	Lung
NSE	600	0.212403	Lung
CA125	595	0.461875	Lung
CA15-3	595	0.213047	Lung
CA19-9	595	0.189796	Lung
CA72-4	595	0.308237	Lung
CEA	595	0.26539	Lung
CYFRA 21-1	595	0.297033	Lung
NSE	595	0.212495	Lung
SCC	595	0.286142	Lung
CA125	592	0.462546	Lung
CA15-3	592	0.21312	Lung
CA19-9	592	0.189723	Lung
CA72-4	592	0.308161	Lung
CEA	592	0.266227	Lung
CYFRA 21-1	592	0.296907	Lung
NSE	592	0.212544	Lung
SCC	592	0.285694	Lung
CA72-4	590	0.30811	Lung
CEA	590	0.266788	Lung
CYFRA 21-1	590	0.296829	Lung
NSE	590	0.212575	Lung
SCC	590	0.285396	Lung
CA125	590	0.462984	Lung
CA15-3	590	0.213169	Lung
CA19-9	590	0.189672	Lung
CA72-4	590	0.30811	Lung
CEA	590	0.266788	Lung
CYFRA 21-1	590	0.296829	Lung
NSE	590	0.212575	Lung
SCC	590	0.285396	Lung
CEA	585	0.268194	Lung
NSE	585	0.212642	Lung
CA72-4	584	0.307956	Lung
CEA	584	0.268476	Lung
CYFRA 21-1	584	0.296622	Lung
NSE	584	0.212654	Lung
SCC	584	0.284501	Lung
EGFR mutation	583	0.351766	Lung
KRAS mutation	583	0.238827	Lung
TP53 mutation	583	0.232471	Lung
PD-L1 (TPS)	583	0.912892	Lung
CA125	582	0.464659	Lung
CEA	582	0.269041	Lung
CYFRA 21-1	582	0.296562	Lung
NSE	582	0.212677	Lung
SCC	582	0.284202	Lung
PD-L1 (TPS)	582	0.912727	Lung
AFP	581	0.205836	Lung
CA125	581	0.46486	Lung
CA15-3	581	0.213393	Lung
CA19-9	581	0.189415	Lung
CA72-4	581	0.307879	Lung
CEA	581	0.269324	Lung
CYFRA 21-1	581	0.296534	Lung
NSE	581	0.212687	Lung
SCC	581	0.284053	Lung
CA125	579	0.465257	Lung
CA19-9	579	0.189352	Lung
CEA	579	0.26989	Lung
CYFRA 21-1	579	0.296481	Lung
NSE	579	0.212707	Lung
SCC	579	0.283755	Lung
EGFR mutation	579	0.351719	Lung
KRAS mutation	579	0.238653	Lung
TP53 mutation	579	0.232158	Lung
PD-L1 (TPS)	579	0.912231	Lung
AFP	575	0.204585	Lung
CA125	575	0.466026	Lung
CA15-3	575	0.213545	Lung
CA19-9	575	0.189219	Lung
CA72-4	575	0.307723	Lung
CEA	575	0.271024	Lung
CYFRA 21-1	575	0.296389	Lung
NSE	575	0.21274	Lung
PSA	575	0.164237	Lung
SCC	575	0.283161	Lung
EGFR mutation	575	0.351651	Lung
KRAS mutation	575	0.23849	Lung
TP53 mutation	575	0.231829	Lung
PD-L1 (TPS)	575	0.911571	Lung
AFP	575	0.204585	Lung
CA125	575	0.466026	Lung
CA15-3	575	0.213545	Lung
CA19-9	575	0.189219	Lung
CA72-4	575	0.307723	Lung
CEA	575	0.271024	Lung
CYFRA 21-1	575	0.296389	Lung
NSE	575	0.21274	Lung
SCC	575	0.283161	Lung
CEA	575	0.271024	Lung
CYFRA 21-1	575	0.296389	Lung
NSE	575	0.21274	Lung
CA19-9	573	0.18915	Lung
CEA	573	0.271591	Lung
CYFRA 21-1	573	0.296349	Lung
NSE	573	0.212754	Lung
SCC	573	0.282864	Lung
CEA	572	0.271875	Lung
CYFRA 21-1	572	0.296331	Lung
NSE	572	0.212761	Lung
SCC	572	0.282716	Lung
EGFR mutation	572	0.351586	Lung
KRAS mutation	572	0.238375	Lung
TP53 mutation	572	0.231572	Lung
AFP	567	0.202914	Lung
CA125	567	0.467474	Lung
CA15-3	567	0.213751	Lung
CA19-9	567	0.18893	Lung
CA72-4	567	0.307515	Lung
CEA	567	0.273294	Lung
CYFRA 21-1	567	0.296258	Lung
NSE	567	0.212785	Lung
PSA	567	0.164671	Lung
SCC	567	0.281977	Lung
EGFR mutation	567	0.35145	Lung
KRAS mutation	567	0.238195	Lung
TP53 mutation	567	0.231125	Lung
PD-L1 (TPS)	567	0.910252	Lung
CA19-9	567	0.18893	Lung
CEA	567	0.273294	Lung
CYFRA 21-1	567	0.296258	Lung
NSE	567	0.212785	Lung
SCC	567	0.281977	Lung
EGFR mutation	567	0.35145	Lung
KRAS mutation	567	0.238195	Lung
TP53 mutation	567	0.231125	Lung
PD-L1 (TPS)	567	0.910252	Lung
EGFR mutation	563	0.351318	Lung
KRAS mutation	563	0.238062	Lung
TP53 mutation	563	0.230752	Lung
PD-L1 (TPS)	563	0.909593	Lung
AFP	560	0.201448	Lung
CA125	560	0.468639	Lung
CA15-3	560	0.213934	Lung
CA19-9	560	0.18865	Lung
CA72-4	560	0.307335	Lung
CEA	560	0.275279	Lung
CYFRA 21-1	560	0.296203	Lung
NSE	560	0.212798	Lung
SCC	560	0.280952	Lung
EGFR mutation	560	0.351204	Lung
KRAS mutation	560	0.237969	Lung
TP53 mutation	560	0.230463	Lung
PD-L1 (TPS)	560	0.909078	Lung
CA72-4	560	0.307335	Lung
CEA	560	0.275279	Lung
CYFRA 21-1	560	0.296203	Lung
SCC	560	0.280952	Lung
EGFR mutation	560	0.351204	Lung
KRAS mutation	560	0.237969	Lung
TP53 mutation	560	0.230463	Lung
AFP	559	0.201238	Lung
CA125	559	0.468798	Lung
CA15-3	559	0.21396	Lung
CA19-9	559	0.188608	Lung
CA72-4	559	0.307309	Lung
CEA	559	0.275562	Lung
CYFRA 21-1	559	0.2962	Lung
NSE	559	0.212798	Lung
PSA	559	0.165107	Lung
SCC	559	0.280806	Lung
EGFR mutation	559	0.351163	Lung
KRAS mutation	559	0.237939	Lung
TP53 mutation	559	0.230366	Lung
PD-L1 (TPS)	559	0.908897	Lung
AFP	556	0.200608	Lung
CA125	556	0.469262	Lung
CA125	556	0.469262	Lung
CA15-3	556	0.21404	Lung
CA15-3	556	0.21404	Lung
CA19-9	556	0.188479	Lung
CA19-9	556	0.188479	Lung
CA72-4	556	0.307233	Lung
CA72-4	556	0.307233	Lung
CEA	556	0.27641	Lung
CYFRA 21-1	556	0.296196	Lung
CYFRA 21-1	556	0.296196	Lung
NSE	556	0.212795	Lung
NSE	556	0.212795	Lung
SCC	556	0.280371	Lung
SCC	556	0.280371	Lung
CYFRA 21-1	555	0.296196	Lung
CEA	555	0.276692	Lung
CYFRA 21-1	555	0.296196	Lung
SCC	555	0.280226	Lung
PD-L1 (TPS)	555	0.90813	Lung
CA19-9	554	0.18839	Lung
CEA	554	0.276975	Lung
CYFRA 21-1	554	0.296198	Lung
NSE	554	0.212791	Lung
EGFR mutation	554	0.350938	Lung
KRAS mutation	554	0.237797	Lung
TP53 mutation	554	0.229867	Lung
PD-L1 (TPS)	554	0.907927	Lung
CA72-4	553	0.307157	Lung
CEA	553	0.277256	Lung
CYFRA 21-1	553	0.296201	Lung
NSE	553	0.212789	Lung
SCC	553	0.279938	Lung
PD-L1 (TPS)	553	0.90772	Lung
CA125	547	0.470549	Lung
CA15-3	547	0.214279	Lung
CA19-9	547	0.188065	Lung
CA72-4	547	0.307008	Lung
CEA	547	0.278941	Lung
CYFRA 21-1	547	0.296242	Lung
NSE	547	0.212762	Lung
SCC	547	0.279081	Lung
CA72-4	546	0.306984	Lung
CEA	546	0.27922	Lung
CYFRA 21-1	546	0.296252	Lung
NSE	546	0.212756	Lung
SCC	546	0.278939	Lung
PD-L1 (TPS)	546	0.90615	Lung
CA125	546	0.470682	Lung
CA15-3	546	0.214305	Lung
CA19-9	546	0.188016	Lung
CA72-4	546	0.306984	Lung
CEA	546	0.27922	Lung
CYFRA 21-1	546	0.296252	Lung
NSE	546	0.212756	Lung
SCC	546	0.278939	Lung
CA125	542	0.471195	Lung
CYFRA 21-1	542	0.296305	Lung
EGFR mutation	542	0.350254	Lung
KRAS mutation	542	0.237508	Lung
TP53 mutation	542	0.228604	Lung
PD-L1 (TPS)	542	0.905161	Lung
CA19-9	540	0.187715	Lung
CEA	540	0.280889	Lung
NSE	540	0.21271	Lung
SCC	540	0.278097	Lung
PD-L1 (TPS)	540	0.904643	Lung
CA125	534	0.472123	Lung
CA15-3	534	0.214626	Lung
CA19-9	534	0.187397	Lung
CA72-4	534	0.3067	Lung
CEA	534	0.28254	Lung
NSE	534	0.212647	Lung
AFP	531	0.195341	Lung
CA125	531	0.472438	Lung
CA15-3	531	0.214706	Lung
CA19-9	531	0.187232	Lung
CA72-4	531	0.306633	Lung
CEA	531	0.283358	Lung
CYFRA 21-1	531	0.296536	Lung
NSE	531	0.21261	Lung
SCC	531	0.276863	Lung
PD-L1 (TPS)	531	0.90212	Lung
CA125	530	0.472539	Lung
CA15-3	530	0.214733	Lung
CEA	530	0.283629	Lung
CA72-4	528	0.306567	Lung
CEA	528	0.28417	Lung
CYFRA 21-1	528	0.296621	Lung
NSE	528	0.212568	Lung
SCC	528	0.27646	Lung
PD-L1 (TPS)	528	0.901211	Lung
CEA	527	0.28444	Lung
SCC	527	0.276327	Lung
EGFR mutation	525	0.348921	Lung
AFP	523	0.193648	Lung
CA125	523	0.473189	Lung
CA15-3	523	0.214922	Lung
CA19-9	523	0.18677	Lung
CA72-4	523	0.306461	Lung
CEA	523	0.28551	Lung
CYFRA 21-1	523	0.296783	Lung
NSE	523	0.21249	Lung
PSA	523	0.167101	Lung
SCC	523	0.275799	Lung
EGFR mutation	523	0.348736	Lung
KRAS mutation	523	0.237181	Lung
TP53 mutation	523	0.22647	Lung
PD-L1 (TPS)	523	0.899626	Lung
CA72-4	523	0.306461	Lung
CEA	523	0.28551	Lung
CYFRA 21-1	523	0.296783	Lung
SCC	523	0.275799	Lung
CEA	519	0.286569	Lung
EGFR mutation	518	0.348245	Lung
KRAS mutation	518	0.237118	Lung
TP53 mutation	518	0.225891	Lung
CA19-9	518	0.186466	Lung
CA72-4	518	0.30636	Lung
CEA	518	0.286832	Lung
CYFRA 21-1	518	0.296969	Lung
NSE	518	0.212401	Lung
SCC	518	0.275153	Lung
CEA	516	0.287354	Lung
CYFRA 21-1	516	0.297051	Lung
CA72-4	513	0.306265	Lung
CEA	513	0.288132	Lung
CYFRA 21-1	513	0.297181	Lung
SCC	513	0.274521	Lung
CA125	512	0.474007	Lung
CEA	512	0.288389	Lung
CYFRA 21-1	512	0.297227	Lung
NSE	512	0.212278	Lung
SCC	512	0.274397	Lung
CA72-4	512	0.306246	Lung
CEA	512	0.288389	Lung
CYFRA 21-1	512	0.297227	Lung
NSE	512	0.212278	Lung
SCC	512	0.274397	Lung
EGFR mutation	512	0.347605	Lung
KRAS mutation	512	0.237053	Lung
TP53 mutation	512	0.225192	Lung
CEA	510	0.288901	Lung
CYFRA 21-1	510	0.29732	Lung
SCC	510	0.27415	Lung
AFP	508	0.190463	Lung
CA125	508	0.474242	Lung
CA15-3	508	0.215332	Lung
CA19-9	508	0.185825	Lung
CA72-4	508	0.306176	Lung
CEA	508	0.289409	Lung
CYFRA 21-1	508	0.297418	Lung
NSE	508	0.212188	Lung
SCC	508	0.273906	Lung
CYFRA 21-1	507	0.297468	Lung
SCC	507	0.273785	Lung
EGFR mutation	504	0.346662	Lung
KRAS mutation	504	0.236982	Lung
TP53 mutation	504	0.224257	Lung
PD-L1 (TPS)	504	0.89285	Lung
CEA	503	0.290661	Lung
CYFRA 21-1	503	0.297678	Lung
NSE	503	0.212065	Lung
SCC	503	0.273309	Lung
EGFR mutation	503	0.346537	Lung
KRAS mutation	503	0.236974	Lung
TP53 mutation	503	0.224141	Lung
PD-L1 (TPS)	503	0.892463	Lung
EGFR mutation	502	0.346411	Lung
KRAS mutation	502	0.236967	Lung
TP53 mutation	502	0.224024	Lung
CA72-4	500	0.306047	Lung
CEA	500	0.2914	Lung
CYFRA 21-1	500	0.297846	Lung
NSE	500	0.211986	Lung
SCC	500	0.272959	Lung
CA19-9	500	0.185281	Lung
CEA	500	0.2914	Lung
CYFRA 21-1	500	0.297846	Lung
NSE	500	0.211986	Lung
PSA	500	0.168523	Lung
CA125	497	0.474715	Lung
CA15-3	497	0.215638	Lung
CA19-9	497	0.185069	Lung
CA72-4	497	0.306004	Lung
CEA	497	0.292128	Lung
CYFRA 21-1	497	0.298023	Lung
NSE	497	0.211903	Lung
PSA	497	0.168726	Lung
SCC	497	0.272616	Lung
CA72-4	497	0.306004	Lung
CEA	497	0.292128	Lung
CYFRA 21-1	497	0.298023	Lung
NSE	497	0.211903	Lung
SCC	497	0.272616	Lung
PD-L1 (TPS)	497	0.890081	Lung
AFP	496	0.188105	Lung
CA125	496	0.474746	Lung
CA15-3	496	0.215667	Lung
CA19-9	496	0.184998	Lung
CA72-4	496	0.30599	Lung
CEA	496	0.292368	Lung
CYFRA 21-1	496	0.298084	Lung
NSE	496	0.211875	Lung
SCC	496	0.272503	Lung
EGFR mutation	496	0.345616	Lung
KRAS mutation	496	0.236927	Lung
TP53 mutation	496	0.223326	Lung
PD-L1 (TPS)	496	0.889675	Lung
CEA	495	0.292607	Lung
CYFRA 21-1	495	0.298145	Lung
NSE	495	0.211846	Lung
SCC	495	0.272391	Lung
CA125	494	0.4748	Lung
CA19-9	494	0.184854	Lung
CA72-4	494	0.305964	Lung
CEA	494	0.292845	Lung
CYFRA 21-1	494	0.298208	Lung
NSE	494	0.211816	Lung
SCC	494	0.27228	Lung
EGFR mutation	494	0.345338	Lung
KRAS mutation	494	0.236915	Lung
TP53 mutation	494	0.223095	Lung
PD-L1 (TPS)	494	0.888854	Lung
CA19-9	491	0.184635	Lung
CYFRA 21-1	491	0.298402	Lung
NSE	491	0.211726	Lung
SCC	491	0.271952	Lung
CA72-4	489	0.305903	Lung
CEA	489	0.294017	Lung
CYFRA 21-1	489	0.298535	Lung
SCC	489	0.271737	Lung
EGFR mutation	489	0.344614	Lung
KRAS mutation	489	0.236889	Lung
TP53 mutation	489	0.222521	Lung
PD-L1 (TPS)	489	0.886757	Lung
CEA	488	0.294247	Lung
CYFRA 21-1	488	0.298604	Lung
NSE	488	0.211631	Lung
PD-L1 (TPS)	488	0.88633	Lung
AFP	488	0.186746	Lung
CEA	488	0.294247	Lung
CYFRA 21-1	488	0.298604	Lung
NSE	488	0.211631	Lung
SCC	488	0.271631	Lung
PD-L1 (TPS)	488	0.88633	Lung
CEA	487	0.294476	Lung
CYFRA 21-1	487	0.298673	Lung
NSE	487	0.211599	Lung
CA125	485	0.474939	Lung
CA19-9	485	0.184185	Lung
CEA	485	0.29493	Lung
CYFRA 21-1	485	0.298814	Lung
NSE	485	0.211533	Lung
SCC	485	0.271318	Lung
CEA	484	0.295155	Lung
CYFRA 21-1	484	0.298886	Lung
NSE	484	0.211499	Lung
SCC	484	0.271215	Lung
CA72-4	483	0.305842	Lung
CEA	483	0.295379	Lung
CYFRA 21-1	483	0.298959	Lung
NSE	483	0.211465	Lung
SCC	483	0.271113	Lung
EGFR mutation	483	0.34369	Lung
KRAS mutation	483	0.236863	Lung
TP53 mutation	483	0.221841	Lung
PD-L1 (TPS)	483	0.88416	Lung
CA19-9	478	0.183642	Lung
CEA	478	0.296475	Lung
AFP	475	0.184888	Lung
CA125	475	0.474889	Lung
CA15-3	475	0.216271	Lung
CA19-9	475	0.183403	Lung
CA72-4	475	0.305781	Lung
CEA	475	0.297115	Lung
CYFRA 21-1	475	0.299575	Lung
NSE	475	0.211177	Lung
SCC	475	0.270334	Lung
CA72-4	473	0.305769	Lung
CEA	473	0.297535	Lung
CYFRA 21-1	473	0.299738	Lung
SCC	473	0.270148	Lung
EGFR mutation	472	0.341835	Lung
KRAS mutation	472	0.236826	Lung
TP53 mutation	472	0.22063	Lung
PD-L1 (TPS)	472	0.879193	Lung
CEA	471	0.297947	Lung
CYFRA 21-1	471	0.299904	Lung
NSE	471	0.211023	Lung
SCC	471	0.269967	Lung
CEA	470	0.298151	Lung
CYFRA 21-1	470	0.299989	Lung
NSE	470	0.210983	Lung
SCC	470	0.269878	Lung
CEA	469	0.298354	Lung
CYFRA 21-1	469	0.300074	Lung
SCC	469	0.26979	Lung
CA125	469	0.474755	Lung
CA19-9	469	0.182914	Lung
CEA	469	0.298354	Lung
CYFRA 21-1	469	0.300074	Lung
NSE	469	0.210943	Lung
SCC	469	0.26979	Lung
AFP	466	0.183848	Lung
CA125	466	0.474658	Lung
CA15-3	466	0.216539	Lung
CA19-9	466	0.182664	Lung
CA72-4	466	0.305743	Lung
CEA	466	0.298951	Lung
CYFRA 21-1	466	0.300336	Lung
NSE	466	0.210821	Lung
SCC	466	0.269532	Lung
AFP	465	0.183744	Lung
CA125	465	0.474621	Lung
CA15-3	465	0.216569	Lung
CA19-9	465	0.18258	Lung
CA72-4	465	0.305741	Lung
CEA	465	0.299147	Lung
CYFRA 21-1	465	0.300425	Lung
NSE	465	0.210779	Lung
SCC	465	0.269448	Lung
EGFR mutation	465	0.340546	Lung
KRAS mutation	465	0.236806	Lung
TP53 mutation	465	0.219892	Lung
PD-L1 (TPS)	465	0.875907	Lung
CA125	459	0.474355	Lung
CA19-9	459	0.182068	Lung
CA72-4	459	0.305738	Lung
CEA	459	0.300285	Lung
CEA	459	0.300285	Lung
CYFRA 21-1	459	0.300977	Lung
CYFRA 21-1	459	0.300977	Lung
NSE	459	0.210521	Lung
SCC	459	0.268967	Lung
CA72-4	455	0.305745	Lung
CEA	455	0.301008	Lung
CYFRA 21-1	455	0.301362	Lung
NSE	455	0.21034	Lung
SCC	455	0.268669	Lung
EGFR mutation	455	0.338552	Lung
KRAS mutation	455	0.236781	Lung
TP53 mutation	455	0.218892	Lung
PD-L1 (TPS)	455	0.871069	Lung
AFP	454	0.182761	Lung
CA125	454	0.474072	Lung
CA15-3	454	0.216907	Lung
CA19-9	454	0.18163	Lung
CA72-4	454	0.305748	Lung
CEA	454	0.301185	Lung
CYFRA 21-1	454	0.301461	Lung
NSE	454	0.210294	Lung
SCC	454	0.268597	Lung
CA19-9	452	0.181452	Lung
CEA	452	0.301531	Lung
EGFR mutation	452	0.337918	Lung
KRAS mutation	452	0.236772	Lung
TP53 mutation	452	0.218606	Lung
PD-L1 (TPS)	447	0.867093	Lung
CEA	447	0.302364	Lung
CYFRA 21-1	447	0.302174	Lung
NSE	447	0.209959	Lung
SCC	447	0.268128	Lung
EGFR mutation	447	0.336826	Lung
KRAS mutation	447	0.236758	Lung
TP53 mutation	447	0.218147	Lung
PD-L1 (TPS)	447	0.867093	Lung
CA125	442	0.473164	Lung
CA15-3	442	0.217287	Lung
CA19-9	442	0.180541	Lung
CA72-4	442	0.305824	Lung
CEA	442	0.303147	Lung
CYFRA 21-1	442	0.302708	Lung
NSE	442	0.209708	Lung
SCC	442	0.26783	Lung
NSE	437	0.209447	Lung
CEA	436	0.304019	Lung
CYFRA 21-1	436	0.303376	Lung
NSE	436	0.209393	Lung
AFP	435	0.181712	Lung
CA125	435	0.472484	Lung
CA15-3	435	0.217515	Lung
CA19-9	435	0.179882	Lung
CA72-4	435	0.305903	Lung
CEA	435	0.304156	Lung
CYFRA 21-1	435	0.30349	Lung
NSE	435	0.209339	Lung
PSA	435	0.173546	Lung
SCC	435	0.267466	Lung
PD-L1 (TPS)	434	0.860474	Lung
AFP	434	0.181678	Lung
CA125	434	0.472378	Lung
CA15-3	434	0.217548	Lung
CA19-9	434	0.179786	Lung
CA72-4	434	0.305916	Lung
CEA	434	0.304292	Lung
CYFRA 21-1	434	0.303605	Lung
NSE	434	0.209285	Lung
PSA	434	0.17363	Lung
SCC	434	0.267419	Lung
CA125	433	0.472269	Lung
CA15-3	433	0.217582	Lung
CA19-9	433	0.17969	Lung
CA72-4	433	0.305931	Lung
CEA	433	0.304425	Lung
CYFRA 21-1	433	0.303721	Lung
NSE	433	0.20923	Lung
SCC	433	0.267374	Lung
CA125	433	0.472269	Lung
CA15-3	433	0.217582	Lung
CA19-9	433	0.17969	Lung
CA72-4	433	0.305931	Lung
CEA	433	0.304425	Lung
CYFRA 21-1	433	0.303721	Lung
NSE	433	0.20923	Lung
SCC	433	0.267374	Lung
EGFR mutation	433	0.333519	Lung
KRAS mutation	433	0.236704	Lung
TP53 mutation	433	0.216984	Lung
PD-L1 (TPS)	433	0.859959	Lung
CEA	427	0.305178	Lung
NSE	427	0.208894	Lung
SCC	427	0.267129	Lung
AFP	426	0.181487	Lung
CA125	426	0.471445	Lung
CA15-3	426	0.217816	Lung
CA19-9	426	0.179008	Lung
CA72-4	426	0.306046	Lung
CEA	426	0.305291	Lung
CYFRA 21-1	426	0.304553	Lung
NSE	426	0.208837	Lung
PSA	426	0.174305	Lung
SCC	426	0.267094	Lung
EGFR mutation	426	0.331726	Lung
KRAS mutation	426	0.236667	Lung
TP53 mutation	426	0.216481	Lung
PD-L1 (TPS)	426	0.856328	Lung
CA125	423	0.471057	Lung
CA15-3	423	0.217919	Lung
CA19-9	423	0.178711	Lung
CA72-4	423	0.306104	Lung
CEA	423	0.305572	Lung
CYFRA 21-1	423	0.304922	Lung
NSE	423	0.208663	Lung
SCC	423	0.266995	Lung
CA125	419	0.470507	Lung
CA15-3	419	0.218057	Lung
CA19-9	419	0.17831	Lung
CA72-4	419	0.30619	Lung
CEA	419	0.30581	Lung
CYFRA 21-1	419	0.305424	Lung
NSE	419	0.208424	Lung
SCC	419	0.266883	Lung
EGFR mutation	419	0.329839	Lung
KRAS mutation	419	0.23662	Lung
TP53 mutation	419	0.216036	Lung
PD-L1 (TPS)	419	0.852669	Lung
CA125	418	0.470364	Lung
CA15-3	418	0.218092	Lung
CA19-9	418	0.178209	Lung
CA72-4	418	0.306213	Lung
CEA	418	0.305847	Lung
CYFRA 21-1	418	0.305552	Lung
NSE	418	0.208364	Lung
SCC	418	0.266858	Lung
EGFR mutation	418	0.329561	Lung
KRAS mutation	418	0.236612	Lung
TP53 mutation	418	0.215978	Lung
PD-L1 (TPS)	418	0.852145	Lung
AFP	417	0.18143	Lung
CA125	417	0.470219	Lung
CA15-3	417	0.218127	Lung
CA19-9	417	0.178107	Lung
CA72-4	417	0.306237	Lung
CEA	417	0.305874	Lung
CYFRA 21-1	417	0.30568	Lung
PSA	417	0.175068	Lung
SCC	417	0.266835	Lung
PD-L1 (TPS)	417	0.85162	Lung
AFP	416	0.181434	Lung
CA125	416	0.470071	Lung
CA15-3	416	0.218162	Lung
CA19-9	416	0.178005	Lung
CA72-4	416	0.306262	Lung
CA72-4	416	0.306262	Lung
CEA	416	0.305892	Lung
CEA	416	0.305892	Lung
CYFRA 21-1	416	0.305809	Lung
CYFRA 21-1	416	0.305809	Lung
NSE	416	0.208242	Lung
NSE	416	0.208242	Lung
PSA	416	0.175153	Lung
SCC	416	0.266812	Lung
SCC	416	0.266812	Lung
EGFR mutation	416	0.329001	Lung
KRAS mutation	416	0.236596	Lung
TP53 mutation	416	0.215865	Lung
PD-L1 (TPS)	416	0.851095	Lung
AFP	415	0.181439	Lung
CA125	415	0.469921	Lung
CA15-3	415	0.218197	Lung
CA19-9	415	0.177903	Lung
CA72-4	415	0.306287	Lung
CEA	415	0.305901	Lung
CYFRA 21-1	415	0.305939	Lung
NSE	415	0.208181	Lung
PSA	415	0.175237	Lung
SCC	415	0.266791	Lung
EGFR mutation	415	0.328717	Lung
KRAS mutation	415	0.236588	Lung
TP53 mutation	415	0.21581	Lung
PD-L1 (TPS)	415	0.850569	Lung
CYFRA 21-1	415	0.305939	Lung
NSE	415	0.208181	Lung
CEA	412	0.305877	Lung
CYFRA 21-1	412	0.306332	Lung
NSE	412	0.208002	Lung
CA19-9	408	0.177179	Lung
CEA	408	0.305729	Lung
CYFRA 21-1	408	0.306868	Lung
NSE	408	0.207773	Lung
SCC	408	0.26666	Lung
EGFR mutation	408	0.326678	Lung
KRAS mutation	408	0.236522	Lung
TP53 mutation	408	0.215467	Lung
CA19-9	408	0.177179	Lung
CYFRA 21-1	408	0.306868	Lung
NSE	408	0.207773	Lung
SCC	408	0.26666	Lung
AFP	407	0.181555	Lung
CA15-3	407	0.218483	Lung
CA19-9	407	0.177074	Lung
CEA	407	0.305672	Lung
PSA	407	0.175916	Lung
AFP	406	0.181578	Lung
CA125	406	0.468463	Lung
CA125	406	0.468463	Lung
CA15-3	406	0.218519	Lung
CA15-3	406	0.218519	Lung
CA19-9	406	0.176969	Lung
CA19-9	406	0.176969	Lung
CA72-4	406	0.306542	Lung
CA72-4	406	0.306542	Lung
CEA	406	0.305607	Lung
CEA	406	0.305607	Lung
CYFRA 21-1	406	0.307145	Lung
CYFRA 21-1	406	0.307145	Lung
NSE	406	0.207662	Lung
NSE	406	0.207662	Lung
SCC	406	0.266629	Lung
SCC	406	0.266629	Lung
EGFR mutation	406	0.326077	Lung
KRAS mutation	406	0.2365	Lung
TP53 mutation	406	0.215382	Lung
PD-L1 (TPS)	406	0.845832	Lung
AFP	406	0.181578	Lung
CA125	406	0.468463	Lung
CA15-3	406	0.218519	Lung
CA19-9	406	0.176969	Lung
CA72-4	406	0.306542	Lung
CEA	406	0.305607	Lung
CYFRA 21-1	406	0.307145	Lung
CYFRA 21-1	406	0.307145	Lung
NSE	406	0.207662	Lung
NSE	406	0.207662	Lung
SCC	406	0.266629	Lung
CA125	406	0.468463	Lung
CA15-3	406	0.218519	Lung
CA72-4	406	0.306542	Lung
CEA	406	0.305607	Lung
CYFRA 21-1	406	0.307145	Lung
NSE	406	0.207662	Lung
SCC	406	0.266629	Lung
CA125	403	0.467935	Lung
CA15-3	403	0.218629	Lung
CA19-9	403	0.176651	Lung
CA72-4	403	0.306666	Lung
CEA	403	0.305368	Lung
CYFRA 21-1	403	0.307586	Lung
SCC	403	0.266589	Lung
EGFR mutation	403	0.325161	Lung
KRAS mutation	403	0.236466	Lung
TP53 mutation	403	0.215266	Lung
PD-L1 (TPS)	403	0.844252	Lung
CEA	403	0.305368	Lung
EGFR mutation	403	0.325161	Lung
KRAS mutation	403	0.236466	Lung
TP53 mutation	403	0.215266	Lung
PD-L1 (TPS)	403	0.844252	Lung
CEA	401	0.305171	Lung
NSE	401	0.207398	Lung
CA125	400	0.467385	Lung
CA19-9	400	0.176331	Lung
CA72-4	400	0.306848	Lung
CEA	400	0.305063	Lung
CYFRA 21-1	400	0.308055	Lung
NSE	400	0.207347	Lung
SCC	400	0.266555	Lung
CEA	399	0.304947	Lung
NSE	399	0.207297	Lung
AFP	399	0.181792	Lung
CA125	399	0.467197	Lung
CA15-3	399	0.218777	Lung
CA19-9	399	0.176224	Lung
CA72-4	399	0.306922	Lung
CA72-4	399	0.306922	Lung
CEA	399	0.304947	Lung
CEA	399	0.304947	Lung
CYFRA 21-1	399	0.308217	Lung
CYFRA 21-1	399	0.308217	Lung
NSE	399	0.207297	Lung
NSE	399	0.207297	Lung
PSA	399	0.176592	Lung
SCC	399	0.266545	Lung
SCC	399	0.266545	Lung
EGFR mutation	399	0.323822	Lung
KRAS mutation	399	0.23643	Lung
TP53 mutation	399	0.215155	Lung
PD-L1 (TPS)	399	0.842146	Lung
CA19-9	398	0.176116	Lung
CEA	398	0.304825	Lung
CYFRA 21-1	398	0.308383	Lung
NSE	398	0.207248	Lung
SCC	398	0.266535	Lung
CA72-4	398	0.307001	Lung
CEA	398	0.304825	Lung
CYFRA 21-1	398	0.308383	Lung
NSE	398	0.207248	Lung
CA125	397	0.466814	Lung
CA15-3	397	0.218852	Lung
CA72-4	397	0.307087	Lung
CEA	397	0.304696	Lung
CYFRA 21-1	397	0.308552	Lung
SCC	397	0.266527	Lung
AFP	394	0.182	Lung
CA125	394	0.466221	Lung
CA15-3	394	0.218965	Lung
CA19-9	394	0.175682	Lung
CA72-4	394	0.307381	Lung
CEA	394	0.30427	Lung
CYFRA 21-1	394	0.309075	Lung
NSE	394	0.207057	Lung
SCC	394	0.266505	Lung
EGFR mutation	394	0.321868	Lung
KRAS mutation	394	0.236419	Lung
TP53 mutation	394	0.21511	Lung
PD-L1 (TPS)	394	0.839519	Lung
AFP	392	0.182096	Lung
CA125	392	0.465814	Lung
CA15-3	392	0.219041	Lung
CA19-9	392	0.175464	Lung
CA72-4	392	0.307606	Lung
CEA	392	0.303956	Lung
CYFRA 21-1	392	0.309438	Lung
NSE	392	0.206965	Lung
SCC	392	0.266494	Lung
CEA	387	0.303068	Lung
CYFRA 21-1	387	0.310394	Lung
NSE	387	0.206747	Lung
SCC	387	0.266478	Lung
EGFR mutation	387	0.318657	Lung
KRAS mutation	387	0.236462	Lung
TP53 mutation	387	0.215211	Lung
PD-L1 (TPS)	387	0.835857	Lung
CEA	386	0.302874	Lung
CYFRA 21-1	386	0.310594	Lung
NSE	386	0.206705	Lung
SCC	386	0.266477	Lung
PD-L1 (TPS)	386	0.835336	Lung
KRAS mutation	382	0.236532	Lung
PD-L1 (TPS)	382	0.833257	Lung
EGFR mutation	381	0.31551	Lung
KRAS mutation	381	0.236549	Lung
TP53 mutation	381	0.21544	Lung
PD-L1 (TPS)	381	0.832739	Lung
CA125	377	0.462454	Lung
CA19-9	377	0.173785	Lung
CEA	377	0.300911	Lung
CYFRA 21-1	377	0.3125	Lung
NSE	377	0.206358	Lung
SCC	377	0.266495	Lung
CEA	376	0.30067	Lung
CYFRA 21-1	376	0.312724	Lung
NSE	376	0.206322	Lung
CEA	373	0.299927	Lung
CYFRA 21-1	373	0.313408	Lung
NSE	373	0.206219	Lung
PSA	373	0.178738	Lung
SCC	373	0.266519	Lung
EGFR mutation	372	0.310213	Lung
KRAS mutation	372	0.236756	Lung
TP53 mutation	372	0.216001	Lung
PD-L1 (TPS)	372	0.828115	Lung
CEA	370	0.299152	Lung
CYFRA 21-1	370	0.314112	Lung
NSE	370	0.206122	Lung
SCC	370	0.266543	Lung
CA125	369	0.460438	Lung
CA19-9	369	0.172639	Lung
CEA	369	0.298887	Lung
CYFRA 21-1	369	0.314351	Lung
NSE	369	0.20609	Lung
SCC	369	0.266553	Lung
AFP	367	0.183873	Lung
CA125	367	0.459909	Lung
CA15-3	367	0.220044	Lung
CA19-9	367	0.172285	Lung
CA72-4	367	0.312131	Lung
CEA	367	0.298347	Lung
CYFRA 21-1	367	0.314834	Lung
NSE	367	0.206029	Lung
PSA	367	0.179216	Lung
SCC	367	0.266573	Lung
EGFR mutation	367	0.307019	Lung
KRAS mutation	367	0.236906	Lung
TP53 mutation	367	0.216414	Lung
PD-L1 (TPS)	367	0.825579	Lung
CA72-4	364	0.312856	Lung
CEA	364	0.297518	Lung
CYFRA 21-1	364	0.315574	Lung
NSE	364	0.205942	Lung
SCC	364	0.266608	Lung
CA72-4	363	0.313104	Lung
CEA	363	0.297236	Lung
CYFRA 21-1	363	0.315824	Lung
NSE	363	0.205914	Lung
SCC	363	0.26662	Lung
CEA	362	0.296952	Lung
CYFRA 21-1	362	0.316076	Lung
SCC	362	0.266634	Lung
EGFR mutation	362	0.30368	Lung
KRAS mutation	362	0.237078	Lung
TP53 mutation	362	0.216892	Lung
PD-L1 (TPS)	362	0.823072	Lung
CA125	361	0.458264	Lung
CA15-3	361	0.220299	Lung
CA19-9	361	0.171086	Lung
CA72-4	361	0.313612	Lung
CEA	361	0.296666	Lung
CYFRA 21-1	361	0.31633	Lung
NSE	361	0.20586	Lung
SCC	361	0.266647	Lung
CA125	360	0.457981	Lung
CA19-9	360	0.170867	Lung
CA72-4	360	0.313871	Lung
CEA	360	0.296378	Lung
CYFRA 21-1	360	0.316586	Lung
NSE	360	0.205834	Lung
SCC	360	0.266662	Lung
CA125	359	0.457677	Lung
CA15-3	359	0.220386	Lung
CA19-9	359	0.170644	Lung
CA72-4	359	0.314133	Lung
CEA	359	0.296087	Lung
CYFRA 21-1	359	0.316843	Lung
NSE	359	0.205808	Lung
SCC	359	0.266677	Lung
EGFR mutation	359	0.301617	Lung
KRAS mutation	359	0.237192	Lung
TP53 mutation	359	0.217207	Lung
AFP	359	0.184655	Lung
CA125	359	0.457677	Lung
CA15-3	359	0.220386	Lung
CA19-9	359	0.170644	Lung
CA72-4	359	0.314133	Lung
CEA	359	0.296087	Lung
CYFRA 21-1	359	0.316843	Lung
NSE	359	0.205808	Lung
SCC	359	0.266677	Lung
EGFR mutation	359	0.301617	Lung
KRAS mutation	359	0.237192	Lung
TP53 mutation	359	0.217207	Lung
PD-L1 (TPS)	359	0.821502	Lung
CA19-9	357	0.170184	Lung
CEA	357	0.295501	Lung
CYFRA 21-1	357	0.317363	Lung
NSE	357	0.205758	Lung
CA125	353	0.455054	Lung
CA15-3	353	0.220649	Lung
CA19-9	353	0.169212	Lung
CA72-4	353	0.315768	Lung
CEA	353	0.294311	Lung
CYFRA 21-1	353	0.318422	Lung
NSE	353	0.205666	Lung
SCC	353	0.266778	Lung
EGFR mutation	353	0.297386	Lung
KRAS mutation	353	0.237437	Lung
TP53 mutation	353	0.217895	Lung
PD-L1 (TPS)	353	0.817937	Lung
CA72-4	352	0.316051	Lung
CEA	352	0.294011	Lung
SCC	352	0.266796	Lung
CA125	351	0.453902	Lung
CA15-3	351	0.220738	Lung
CA19-9	351	0.168704	Lung
CA72-4	351	0.316336	Lung
CEA	351	0.293709	Lung
CYFRA 21-1	351	0.31896	Lung
SCC	351	0.266816	Lung
CA125	350	0.453279	Lung
CA15-3	350	0.220783	Lung
CEA	350	0.293406	Lung
CA125	350	0.453279	Lung
CA19-9	350	0.168445	Lung
CEA	350	0.293406	Lung
CYFRA 21-1	350	0.319231	Lung
NSE	350	0.205602	Lung
SCC	350	0.266835	Lung
CA72-4	347	0.3175	Lung
CEA	347	0.292495	Lung
CYFRA 21-1	347	0.320053	Lung
NSE	347	0.205542	Lung
SCC	347	0.266897	Lung
PD-L1 (TPS)	347	0.813877	Lung
CA19-9	346	0.167378	Lung
CEA	346	0.29219	Lung
PSA	346	0.180813	Lung
CA19-9	345	0.167105	Lung
CEA	345	0.291885	Lung
CYFRA 21-1	345	0.320607	Lung
NSE	345	0.205506	Lung
SCC	345	0.266941	Lung
CEA	343	0.291275	Lung
CYFRA 21-1	343	0.321166	Lung
NSE	343	0.205471	Lung
SCC	343	0.266987	Lung
EGFR mutation	343	0.290123	Lung
KRAS mutation	343	0.237895	Lung
TP53 mutation	343	0.219186	Lung
PD-L1 (TPS)	343	0.810935	Lung
CA125	342	0.447291	Lung
CA15-3	342	0.221149	Lung
CA19-9	342	0.166272	Lung
CA72-4	342	0.319006	Lung
CEA	342	0.29097	Lung
CYFRA 21-1	342	0.321448	Lung
NSE	342	0.205454	Lung
CA125	340	0.445555	Lung
CA19-9	340	0.165708	Lung
CEA	340	0.290361	Lung
CYFRA 21-1	340	0.322013	Lung
NSE	340	0.205422	Lung
SCC	340	0.267059	Lung
PD-L1 (TPS)	340	0.808622	Lung
CEA	337	0.289451	Lung
CYFRA 21-1	337	0.32287	Lung
SCC	337	0.267136	Lung
CA125	337	0.442806	Lung
CA15-3	337	0.221383	Lung
CA19-9	337	0.164851	Lung
CEA	337	0.289451	Lung
CYFRA 21-1	337	0.32287	Lung
CA125	336	0.441855	Lung
CA15-3	336	0.22143	Lung
CA19-9	336	0.164563	Lung
CA72-4	336	0.320873	Lung
CEA	336	0.28915	Lung
CYFRA 21-1	336	0.323157	Lung
NSE	336	0.205365	Lung
SCC	336	0.267162	Lung
CA125	335	0.440889	Lung
CA15-3	335	0.221481	Lung
CA19-9	335	0.164275	Lung
CA72-4	335	0.321189	Lung
CEA	335	0.288849	Lung
CYFRA 21-1	335	0.323445	Lung
SCC	335	0.267189	Lung
EGFR mutation	335	0.284245	Lung
KRAS mutation	335	0.238293	Lung
TP53 mutation	335	0.220319	Lung
PD-L1 (TPS)	335	0.804594	Lung
CA72-4	330	0.32279	Lung
CEA	330	0.287365	Lung
CYFRA 21-1	330	0.324899	Lung
NSE	330	0.205294	Lung
SCC	330	0.26733	Lung
CYFRA 21-1	330	0.324899	Lung
NSE	330	0.205294	Lung
CEA	329	0.287072	Lung
CYFRA 21-1	329	0.325192	Lung
NSE	329	0.205284	Lung
CA125	329	0.434824	Lung
CA72-4	329	0.323113	Lung
CEA	329	0.287072	Lung
CYFRA 21-1	329	0.325192	Lung
SCC	329	0.26736	Lung
CA15-3	327	0.222105	Lung
CEA	327	0.286494	Lung
CYFRA 21-1	327	0.32578	Lung
NSE	327	0.205265	Lung
SCC	327	0.26742	Lung
PD-L1 (TPS)	326	0.796936	Lung
CYFRA 21-1	326	0.326075	Lung
SCC	326	0.267451	Lung
CA125	323	0.428466	Lung
CA19-9	323	0.160815	Lung
CEA	323	0.285362	Lung
CYFRA 21-1	323	0.326962	Lung
NSE	323	0.205232	Lung
SCC	323	0.267546	Lung
CA125	323	0.428466	Lung
CA15-3	323	0.222549	Lung
CA19-9	323	0.160815	Lung
CA72-4	323	0.325067	Lung
CEA	323	0.285362	Lung
CYFRA 21-1	323	0.326962	Lung
SCC	323	0.267546	Lung
EGFR mutation	323	0.275567	Lung
KRAS mutation	323	0.23892	Lung
TP53 mutation	323	0.222127	Lung
PD-L1 (TPS)	323	0.794304	Lung
AFP	322	0.189455	Lung
CA125	322	0.427394	Lung
CA15-3	322	0.222672	Lung
CA19-9	322	0.160532	Lung
CA72-4	322	0.325395	Lung
CEA	322	0.285085	Lung
CYFRA 21-1	322	0.327259	Lung
NSE	322	0.205225	Lung
AFP	322	0.189455	Lung
CA125	322	0.427394	Lung
CA15-3	322	0.222672	Lung
CA19-9	322	0.160532	Lung
CA72-4	322	0.325395	Lung
CEA	322	0.285085	Lung
CYFRA 21-1	322	0.327259	Lung
NSE	322	0.205225	Lung
PSA	322	0.182447	Lung
SCC	322	0.267578	Lung
CYFRA 21-1	321	0.327557	Lung
CA125	321	0.426321	Lung
CYFRA 21-1	321	0.327557	Lung
NSE	321	0.205219	Lung
SCC	321	0.267611	Lung
EGFR mutation	321	0.274158	Lung
KRAS mutation	321	0.239027	Lung
TP53 mutation	321	0.222435	Lung
PD-L1 (TPS)	321	0.792537	Lung
CA125	319	0.424177	Lung
CA19-9	319	0.159693	Lung
CEA	319	0.284272	Lung
CYFRA 21-1	319	0.328152	Lung
NSE	319	0.205207	Lung
SCC	319	0.267678	Lung
CEA	318	0.284006	Lung
NSE	318	0.205202	Lung
SCC	318	0.267712	Lung
CA72-4	317	0.327036	Lung
CEA	317	0.283744	Lung
CYFRA 21-1	317	0.328749	Lung
NSE	317	0.205197	Lung
SCC	317	0.267746	Lung
AFP	316	0.190398	Lung
CA125	316	0.420981	Lung
CA15-3	316	0.223503	Lung
CA19-9	316	0.158874	Lung
CA72-4	316	0.327365	Lung
CEA	316	0.283485	Lung
CYFRA 21-1	316	0.329048	Lung
NSE	316	0.205193	Lung
PSA	316	0.182817	Lung
SCC	316	0.267781	Lung
EGFR mutation	316	0.270706	Lung
KRAS mutation	316	0.239292	Lung
TP53 mutation	316	0.22321	Lung
PD-L1 (TPS)	316	0.788096	Lung
CA125	316	0.420981	Lung
CA125	316	0.420981	Lung
CA15-3	316	0.223503	Lung
CA19-9	316	0.158874	Lung
CA72-4	316	0.327365	Lung
CEA	316	0.283485	Lung
CEA	316	0.283485	Lung
CYFRA 21-1	316	0.329048	Lung
CYFRA 21-1	316	0.329048	Lung
NSE	316	0.205193	Lung
SCC	316	0.267781	Lung
EGFR mutation	316	0.270706	Lung
KRAS mutation	316	0.239292	Lung
TP53 mutation	316	0.22321	Lung
PD-L1 (TPS)	316	0.788096	Lung
CA125	315	0.419926	Lung
CA15-3	315	0.223656	Lung
CA19-9	315	0.158606	Lung
CA72-4	315	0.327693	Lung
CEA	315	0.28323	Lung
CYFRA 21-1	315	0.329347	Lung
NSE	315	0.205189	Lung
SCC	315	0.267816	Lung
AFP	314	0.190722	Lung
CA125	314	0.418877	Lung
CA15-3	314	0.223812	Lung
CA19-9	314	0.15834	Lung
CA72-4	314	0.328021	Lung
CEA	314	0.282978	Lung
CYFRA 21-1	314	0.329647	Lung
NSE	314	0.205186	Lung
PSA	314	0.182936	Lung
SCC	314	0.267852	Lung
EGFR mutation	314	0.269358	Lung
KRAS mutation	314	0.239398	Lung
TP53 mutation	314	0.22352	Lung
PD-L1 (TPS)	314	0.786318	Lung
CA125	314	0.418877	Lung
CA15-3	314	0.223812	Lung
CA19-9	314	0.15834	Lung
CA72-4	314	0.328021	Lung
CEA	314	0.282978	Lung
CYFRA 21-1	314	0.329647	Lung
NSE	314	0.205186	Lung
SCC	314	0.267852	Lung
CEA	312	0.282486	Lung
CYFRA 21-1	312	0.330246	Lung
CA72-4	311	0.329003	Lung
CEA	311	0.282246	Lung
CYFRA 21-1	311	0.330545	Lung
NSE	311	0.205178	Lung
SCC	311	0.267961	Lung
AFP	310	0.191382	Lung
CA125	310	0.414768	Lung
CA15-3	310	0.224471	Lung
CA19-9	310	0.157311	Lung
CA72-4	310	0.32933	Lung
CEA	310	0.28201	Lung
CYFRA 21-1	310	0.330845	Lung
NSE	310	0.205176	Lung
SCC	310	0.267998	Lung
CA125	309	0.413767	Lung
CA15-3	309	0.224643	Lung
CA19-9	309	0.157062	Lung
CA72-4	309	0.329655	Lung
CEA	309	0.281778	Lung
CYFRA 21-1	309	0.331145	Lung
NSE	309	0.205175	Lung
SCC	309	0.268035	Lung
CEA	308	0.28155	Lung
CYFRA 21-1	308	0.331444	Lung
NSE	308	0.205174	Lung
EGFR mutation	307	0.264817	Lung
KRAS mutation	307	0.239764	Lung
TP53 mutation	307	0.2246	Lung
PD-L1 (TPS)	307	0.780145	Lung
EGFR mutation	307	0.264817	Lung
KRAS mutation	307	0.239764	Lung
TP53 mutation	307	0.2246	Lung
PD-L1 (TPS)	307	0.780145	Lung
CA19-9	307	0.156576	Lung
CEA	307	0.281326	Lung
CYFRA 21-1	307	0.331744	Lung
NSE	307	0.205174	Lung
SCC	307	0.268111	Lung
EGFR mutation	307	0.264817	Lung
KRAS mutation	307	0.239764	Lung
TP53 mutation	307	0.2246	Lung
PD-L1 (TPS)	307	0.780145	Lung
CA19-9	305	0.156107	Lung
CEA	305	0.280893	Lung
NSE	305	0.205174	Lung
CA19-9	302	0.155437	Lung
CEA	302	0.28028	Lung
CYFRA 21-1	302	0.33324	Lung
NSE	302	0.205178	Lung
SCC	302	0.268306	Lung
EGFR mutation	302	0.261771	Lung
KRAS mutation	302	0.240018	Lung
TP53 mutation	302	0.225359	Lung
PD-L1 (TPS)	302	0.775835	Lung
CA72-4	301	0.332232	Lung
CEA	301	0.280086	Lung
CYFRA 21-1	301	0.333539	Lung
NSE	301	0.20518	Lung
SCC	301	0.268346	Lung
CA125	301	0.406317	Lung
CA15-3	301	0.226115	Lung
CA19-9	301	0.155223	Lung
CA72-4	301	0.332232	Lung
CEA	301	0.280086	Lung
CYFRA 21-1	301	0.333539	Lung
NSE	301	0.20518	Lung
SCC	301	0.268346	Lung
EGFR mutation	301	0.261185	Lung
KRAS mutation	301	0.240067	Lung
TP53 mutation	301	0.225508	Lung
PD-L1 (TPS)	301	0.774988	Lung
CA125	300	0.40547	Lung
CEA	300	0.279897	Lung
CYFRA 21-1	300	0.333837	Lung
NSE	300	0.205183	Lung
PD-L1 (TPS)	300	0.774147	Lung
CA125	299	0.404646	Lung
CA19-9	299	0.154812	Lung
CEA	299	0.279713	Lung
CYFRA 21-1	299	0.334135	Lung
NSE	299	0.205185	Lung
SCC	299	0.268427	Lung
AFP	299	0.193288	Lung
CA125	299	0.404646	Lung
CA15-3	299	0.226503	Lung
CA19-9	299	0.154812	Lung
CA72-4	299	0.332865	Lung
CEA	299	0.279713	Lung
CYFRA 21-1	299	0.334135	Lung
NSE	299	0.205185	Lung
PSA	299	0.183762	Lung
SCC	299	0.268427	Lung
PD-L1 (TPS)	299	0.773312	Lung
CEA	298	0.279535	Lung
CYFRA 21-1	298	0.334433	Lung
PSA	298	0.183813	Lung
SCC	298	0.268468	Lung
EGFR mutation	298	0.259474	Lung
KRAS mutation	298	0.240215	Lung
TP53 mutation	298	0.225953	Lung
PD-L1 (TPS)	298	0.772483	Lung
CEA	297	0.279363	Lung
CYFRA 21-1	297	0.33473	Lung
SCC	297	0.268509	Lung
AFP	296	0.193829	Lung
CA125	296	0.402318	Lung
CA125	296	0.402318	Lung
CA15-3	296	0.227097	Lung
CA19-9	296	0.154237	Lung
CA19-9	296	0.154237	Lung
CA72-4	296	0.333803	Lung
CEA	296	0.279196	Lung
CEA	296	0.279196	Lung
CYFRA 21-1	296	0.335027	Lung
CYFRA 21-1	296	0.335027	Lung
NSE	296	0.205196	Lung
NSE	296	0.205196	Lung
SCC	296	0.26855	Lung
SCC	296	0.26855	Lung
EGFR mutation	296	0.258376	Lung
KRAS mutation	296	0.240311	Lung
TP53 mutation	296	0.226245	Lung
PD-L1 (TPS)	296	0.770848	Lung
AFP	295	0.194014	Lung
CA125	295	0.401594	Lung
CA15-3	295	0.227297	Lung
CA19-9	295	0.154057	Lung
CA19-9	295	0.154057	Lung
CA72-4	295	0.334112	Lung
CEA	295	0.279036	Lung
CEA	295	0.279036	Lung
CYFRA 21-1	295	0.335324	Lung
CYFRA 21-1	295	0.335324	Lung
NSE	295	0.205201	Lung
NSE	295	0.205201	Lung
NSE	295	0.205201	Lung
PSA	295	0.18391	Lung
SCC	295	0.268592	Lung
SCC	295	0.268592	Lung
CA125	293	0.400229	Lung
CA19-9	293	0.153716	Lung
CEA	293	0.278732	Lung
CYFRA 21-1	293	0.335915	Lung
NSE	293	0.20521	Lung
SCC	293	0.268677	Lung
EGFR mutation	293	0.256797	Lung
KRAS mutation	293	0.240451	Lung
TP53 mutation	293	0.226675	Lung
PD-L1 (TPS)	293	0.768453	Lung
CEA	293	0.278732	Lung
NSE	293	0.20521	Lung
CYFRA 21-1	292	0.33621	Lung
NSE	292	0.205216	Lung
SCC	292	0.26872	Lung
CA125	291	0.398983	Lung
CA15-3	291	0.228105	Lung
CA19-9	291	0.153401	Lung
CA72-4	291	0.335332	Lung
CEA	291	0.278454	Lung
CYFRA 21-1	291	0.336504	Lung
NSE	291	0.205222	Lung
SCC	291	0.268763	Lung
AFP	291	0.1948	Lung
CA125	291	0.398983	Lung
CA15-3	291	0.228105	Lung
CA19-9	291	0.153401	Lung
CA72-4	291	0.335332	Lung
CEA	291	0.278454	Lung
CYFRA 21-1	291	0.336504	Lung
NSE	291	0.205222	Lung
SCC	291	0.268763	Lung
PD-L1 (TPS)	291	0.7669	Lung
CEA	288	0.278086	Lung
NSE	288	0.205242	Lung
CA125	287	0.396881	Lung
CA15-3	287	0.22892	Lung
CA19-9	287	0.152856	Lung
CA72-4	287	0.33652	Lung
CEA	287	0.277977	Lung
CYFRA 21-1	287	0.337674	Lung
NSE	287	0.205249	Lung
SCC	287	0.268937	Lung
AFP	287	0.195657	Lung
CA125	287	0.396881	Lung
CA15-3	287	0.22892	Lung
CA19-9	287	0.152856	Lung
CA19-9	287	0.152856	Lung
CA72-4	287	0.33652	Lung
CA72-4	287	0.33652	Lung
CEA	287	0.277977	Lung
[truncated: 6,872 more rows]

## Sheet: KMCurve
time	value	cancer_type
1088	0.0600329	Lung
1069	0.0616776	Lung
1051	0.0633224	Lung
1046	0.0641447	Lung
1042	0.0649671	Lung
1036	0.0657895	Lung
1031	0.0666118	Lung
1028	0.0674342	Lung
1011	0.0699013	Lung
1007	0.0707237	Lung
1002	0.0715461	Lung
1000	0.0723684	Lung
995	0.0731908	Lung
994	0.0740132	Lung
986	0.0756579	Lung
951	0.078125	Lung
950	0.0789474	Lung
942	0.0797697	Lung
934	0.0805921	Lung
924	0.0814145	Lung
917	0.0822368	Lung
913	0.0830592	Lung
911	0.0838816	Lung
907	0.0847039	Lung
896	0.0855263	Lung
892	0.0863487	Lung
889	0.0871711	Lung
883	0.0879934	Lung
876	0.0888158	Lung
870	0.0904605	Lung
868	0.0912829	Lung
866	0.0921053	Lung
858	0.0945724	Lung
856	0.0953947	Lung
855	0.0962171	Lung
843	0.0978618	Lung
842	0.100329	Lung
839	0.101151	Lung
819	0.102796	Lung
813	0.103618	Lung
811	0.104441	Lung
807	0.106086	Lung
805	0.106908	Lung
795	0.10773	Lung
793	0.108553	Lung
784	0.109375	Lung
781	0.110197	Lung
775	0.11102	Lung
774	0.111842	Lung
770	0.113487	Lung
762	0.115132	Lung
761	0.115954	Lung
757	0.116776	Lung
754	0.117599	Lung
751	0.118421	Lung
745	0.119243	Lung
743	0.120066	Lung
742	0.120888	Lung
740	0.121711	Lung
730	0.122533	Lung
720	0.123355	Lung
717	0.124178	Lung
710	0.125822	Lung
705	0.126645	Lung
704	0.127467	Lung
702	0.128289	Lung
701	0.129112	Lung
690	0.129934	Lung
687	0.130757	Lung
686	0.131579	Lung
683	0.132401	Lung
677	0.133224	Lung
673	0.134046	Lung
662	0.136513	Lung
654	0.137336	Lung
650	0.140625	Lung
648	0.14227	Lung
647	0.143914	Lung
644	0.144737	Lung
643	0.145559	Lung
642	0.148026	Lung
637	0.148849	Lung
634	0.149671	Lung
628	0.150493	Lung
615	0.152138	Lung
614	0.152961	Lung
611	0.153783	Lung
609	0.154605	Lung
603	0.157072	Lung
600	0.157895	Lung
595	0.161184	Lung
592	0.162007	Lung
590	0.162829	Lung
585	0.165296	Lung
584	0.166118	Lung
583	0.166941	Lung
582	0.167763	Lung
581	0.168586	Lung
579	0.169408	Lung
575	0.17023	Lung
573	0.172697	Lung
572	0.17352	Lung
567	0.174342	Lung
563	0.176809	Lung
560	0.177632	Lung
559	0.179276	Lung
556	0.180921	Lung
555	0.182566	Lung
554	0.184211	Lung
553	0.185855	Lung
547	0.189145	Lung
546	0.189967	Lung
542	0.192434	Lung
540	0.193257	Lung
534	0.194901	Lung
531	0.195724	Lung
530	0.198191	Lung
528	0.199013	Lung
527	0.199836	Lung
525	0.200658	Lung
523	0.202303	Lung
519	0.203947	Lung
518	0.20477	Lung
516	0.206414	Lung
513	0.207237	Lung
512	0.208059	Lung
510	0.209704	Lung
508	0.210526	Lung
507	0.211349	Lung
504	0.212993	Lung
503	0.214638	Lung
502	0.215461	Lung
500	0.216283	Lung
497	0.217928	Lung
496	0.219572	Lung
495	0.220395	Lung
494	0.221217	Lung
491	0.222862	Lung
489	0.224507	Lung
488	0.226151	Lung
487	0.228618	Lung
485	0.229441	Lung
484	0.230263	Lung
483	0.231086	Lung
478	0.231908	Lung
475	0.23273	Lung
473	0.233553	Lung
472	0.234375	Lung
471	0.235197	Lung
470	0.23602	Lung
469	0.236842	Lung
466	0.238487	Lung
465	0.239309	Lung
459	0.241776	Lung
455	0.243421	Lung
454	0.244243	Lung
452	0.245066	Lung
447	0.245888	Lung
442	0.248355	Lung
437	0.249178	Lung
436	0.25	Lung
435	0.250822	Lung
434	0.252467	Lung
433	0.254112	Lung
427	0.255757	Lung
426	0.256579	Lung
423	0.257401	Lung
419	0.258224	Lung
418	0.259046	Lung
417	0.259868	Lung
416	0.261513	Lung
415	0.263158	Lung
412	0.264803	Lung
408	0.265625	Lung
407	0.26727	Lung
406	0.268092	Lung
403	0.273026	Lung
401	0.274671	Lung
400	0.275493	Lung
399	0.276316	Lung
398	0.278783	Lung
397	0.280428	Lung
394	0.282072	Lung
392	0.282895	Lung
387	0.284539	Lung
386	0.286184	Lung
382	0.287829	Lung
381	0.288651	Lung
377	0.291118	Lung
376	0.292763	Lung
373	0.293586	Lung
372	0.294408	Lung
370	0.296875	Lung
369	0.297697	Lung
367	0.29852	Lung
364	0.299342	Lung
363	0.300164	Lung
362	0.300987	Lung
361	0.301809	Lung
360	0.302632	Lung
359	0.303454	Lung
357	0.307566	Lung
353	0.309211	Lung
352	0.310033	Lung
351	0.310855	Lung
350	0.311678	Lung
347	0.313322	Lung
346	0.314145	Lung
345	0.315789	Lung
343	0.316612	Lung
342	0.317434	Lung
340	0.319079	Lung
337	0.319901	Lung
336	0.321546	Lung
335	0.322368	Lung
330	0.324013	Lung
329	0.325658	Lung
327	0.328125	Lung
326	0.328947	Lung
323	0.331414	Lung
322	0.333059	Lung
321	0.335526	Lung
319	0.337171	Lung
318	0.337993	Lung
317	0.338816	Lung
316	0.341283	Lung
315	0.34375	Lung
314	0.345395	Lung
312	0.347039	Lung
311	0.347862	Lung
310	0.348684	Lung
309	0.351151	Lung
308	0.352796	Lung
307	0.355263	Lung
305	0.358553	Lung
302	0.359375	Lung
301	0.36102	Lung
300	0.362664	Lung
299	0.363487	Lung
298	0.365954	Lung
297	0.366776	Lung
296	0.367599	Lung
295	0.369243	Lung
293	0.371711	Lung
292	0.373355	Lung
291	0.374178	Lung
288	0.376645	Lung
287	0.377467	Lung
286	0.379934	Lung
284	0.382401	Lung
283	0.383224	Lung
282	0.384868	Lung
281	0.385691	Lung
280	0.386513	Lung
279	0.390625	Lung
278	0.393092	Lung
277	0.395559	Lung
275	0.397204	Lung
273	0.399671	Lung
272	0.400493	Lung
271	0.401316	Lung
270	0.402138	Lung
269	0.405428	Lung
268	0.40625	Lung
267	0.407072	Lung
266	0.408717	Lung
265	0.412829	Lung
262	0.415296	Lung
261	0.416941	Lung
260	0.418586	Lung
259	0.42023	Lung
258	0.422697	Lung
257	0.42352	Lung
256	0.425164	Lung
255	0.425987	Lung
254	0.426809	Lung
253	0.428454	Lung
252	0.429276	Lung
251	0.430099	Lung
250	0.431743	Lung
248	0.432566	Lung
247	0.435033	Lung
246	0.4375	Lung
245	0.440789	Lung
244	0.444079	Lung
242	0.444901	Lung
241	0.446546	Lung
238	0.448191	Lung
237	0.45477	Lung
236	0.456414	Lung
235	0.457237	Lung
233	0.459704	Lung
232	0.462993	Lung
231	0.467105	Lung
230	0.467928	Lung
229	0.470395	Lung
227	0.472039	Lung
226	0.473684	Lung
225	0.474507	Lung
224	0.476151	Lung
223	0.477796	Lung
220	0.481908	Lung
219	0.483553	Lung
218	0.484375	Lung
217	0.487664	Lung
216	0.489309	Lung
215	0.490954	Lung
214	0.493421	Lung
212	0.494243	Lung
211	0.497533	Lung
209	0.500822	Lung
208	0.502467	Lung
207	0.504112	Lung
206	0.505757	Lung
205	0.507401	Lung
202	0.509046	Lung
201	0.511513	Lung
200	0.51398	Lung
199	0.516447	Lung
198	0.519737	Lung
197	0.521382	Lung
196	0.523849	Lung
195	0.525493	Lung
194	0.527138	Lung
193	0.527961	Lung
192	0.530428	Lung
191	0.532072	Lung
190	0.532895	Lung
189	0.534539	Lung
188	0.540296	Lung
187	0.541118	Lung
186	0.541941	Lung
185	0.542763	Lung
184	0.54523	Lung
183	0.546875	Lung
182	0.547697	Lung
181	0.550164	Lung
180	0.553454	Lung
179	0.555921	Lung
178	0.556743	Lung
177	0.559211	Lung
176	0.560033	Lung
175	0.5625	Lung
174	0.565789	Lung
173	0.566612	Lung
172	0.569079	Lung
171	0.571546	Lung
170	0.574836	Lung
169	0.575658	Lung
168	0.577303	Lung
167	0.580592	Lung
166	0.583059	Lung
165	0.584704	Lung
162	0.585526	Lung
161	0.586349	Lung
160	0.587993	Lung
159	0.588816	Lung
158	0.589638	Lung
157	0.594572	Lung
156	0.598684	Lung
155	0.599507	Lung
154	0.601151	Lung
153	0.603618	Lung
152	0.606908	Lung
151	0.609375	Lung
150	0.61102	Lung
149	0.612664	Lung
148	0.613487	Lung
147	0.616776	Lung
146	0.619243	Lung
145	0.622533	Lung
144	0.624178	Lung
143	0.627467	Lung
142	0.629112	Lung
141	0.630757	Lung
140	0.634046	Lung
139	0.634868	Lung
138	0.635691	Lung
137	0.637336	Lung
136	0.63898	Lung
134	0.640625	Lung
133	0.643914	Lung
131	0.647204	Lung
130	0.648849	Lung
127	0.650493	Lung
126	0.651316	Lung
125	0.657072	Lung
124	0.657895	Lung
122	0.660362	Lung
121	0.663651	Lung
120	0.666941	Lung
119	0.67023	Lung
118	0.67352	Lung
115	0.675987	Lung
114	0.679276	Lung
113	0.682566	Lung
112	0.683388	Lung
111	0.689967	Lung
109	0.693257	Lung
108	0.694901	Lung
107	0.696546	Lung
105	0.699013	Lung
104	0.70477	Lung
103	0.707237	Lung
102	0.711349	Lung
100	0.714638	Lung
99	0.715461	Lung
98	0.71875	Lung
97	0.722039	Lung
96	0.723684	Lung
95	0.726974	Lung
94	0.730263	Lung
93	0.731908	Lung
92	0.733553	Lung
91	0.735197	Lung
88	0.73602	Lung
86	0.738487	Lung
85	0.740954	Lung
84	0.743421	Lung
82	0.746711	Lung
81	0.749178	Lung
80	0.752467	Lung
79	0.755757	Lung
78	0.759868	Lung
77	0.763158	Lung
76	0.76398	Lung
75	0.76727	Lung
74	0.769737	Lung
73	0.771382	Lung
72	0.773849	Lung
71	0.777138	Lung
70	0.780428	Lung
69	0.786184	Lung
68	0.788651	Lung
67	0.792763	Lung
66	0.800164	Lung
65	0.804276	Lung
64	0.807566	Lung
63	0.811678	Lung
62	0.817434	Lung
61	0.818257	Lung
60	0.819079	Lung
59	0.822368	Lung
58	0.824836	Lung
57	0.827303	Lung
55	0.831414	Lung
54	0.834704	Lung
53	0.837993	Lung
52	0.84375	Lung
51	0.845395	Lung
50	0.847039	Lung
49	0.849507	Lung
48	0.854441	Lung
47	0.86102	Lung
45	0.864309	Lung
44	0.865132	Lung
43	0.869243	Lung
42	0.874178	Lung
41	0.877467	Lung
40	0.880757	Lung
39	0.882401	Lung
38	0.884046	Lung
37	0.887336	Lung
35	0.88898	Lung
34	0.890625	Lung
33	0.893914	Lung
32	0.896382	Lung
31	0.897204	Lung
30	0.899671	Lung
29	0.902961	Lung
28	0.907895	Lung
27	0.912829	Lung
26	0.916941	Lung
25	0.917763	Lung
24	0.921875	Lung
23	0.925164	Lung
22	0.930099	Lung
21	0.935033	Lung
20	0.941612	Lung
19	0.942434	Lung
18	0.944901	Lung
17	0.948191	Lung
16	0.95148	Lung
15	0.95477	Lung
14	0.962993	Lung
13	0.967928	Lung
12	0.969572	Lung
11	0.973684	Lung
10	0.977796	Lung
9	0.981908	Lung
8	0.985197	Lung
7	0.990132	Lung
6	0.991776	Lung
4	0.993421	Lung
3	0.995066	Lung
2	0.997533	Lung
1	0.999178	Lung
1068	0.0374532	Liver
1035	0.0411985	Liver
1023	0.0430712	Liver
996	0.0449438	Liver
976	0.0486891	Liver
966	0.0505618	Liver
860	0.0543071	Liver
802	0.0580524	Liver
762	0.0636704	Liver
748	0.0655431	Liver
745	0.0674157	Liver
723	0.0692884	Liver
710	0.0730337	Liver
708	0.0749064	Liver
704	0.076779	Liver
701	0.0786517	Liver
695	0.0842697	Liver
692	0.0861423	Liver
688	0.0898876	Liver
683	0.093633	Liver
680	0.0973783	Liver
678	0.0992509	Liver
664	0.101124	Liver
650	0.106742	Liver
644	0.108614	Liver
639	0.110487	Liver
634	0.11236	Liver
624	0.116105	Liver
620	0.11985	Liver
618	0.121723	Liver
616	0.123596	Liver
611	0.127341	Liver
610	0.131086	Liver
567	0.134831	Liver
559	0.136704	Liver
552	0.140449	Liver
535	0.142322	Liver
523	0.146067	Liver
516	0.149813	Liver
506	0.151685	Liver
492	0.159176	Liver
487	0.161049	Liver
465	0.168539	Liver
457	0.172285	Liver
454	0.17603	Liver
444	0.177903	Liver
441	0.179775	Liver
435	0.183521	Liver
433	0.185393	Liver
427	0.191011	Liver
425	0.192884	Liver
420	0.194757	Liver
416	0.196629	Liver
412	0.20412	Liver
409	0.207865	Liver
407	0.209738	Liver
404	0.21161	Liver
402	0.213483	Liver
401	0.215356	Liver
400	0.217228	Liver
399	0.219101	Liver
396	0.220974	Liver
395	0.222846	Liver
393	0.226592	Liver
392	0.228464	Liver
390	0.234082	Liver
385	0.237828	Liver
383	0.241573	Liver
381	0.245318	Liver
380	0.247191	Liver
376	0.249064	Liver
370	0.252809	Liver
366	0.256554	Liver
356	0.2603	Liver
355	0.262172	Liver
354	0.264045	Liver
350	0.26779	Liver
349	0.273408	Liver
346	0.275281	Liver
344	0.277154	Liver
337	0.280899	Liver
336	0.282772	Liver
335	0.284644	Liver
333	0.286517	Liver
329	0.28839	Liver
328	0.297753	Liver
325	0.301498	Liver
324	0.303371	Liver
321	0.305243	Liver
320	0.307116	Liver
315	0.308989	Liver
312	0.312734	Liver
310	0.314607	Liver
299	0.318352	Liver
298	0.320225	Liver
297	0.32397	Liver
296	0.325843	Liver
295	0.329588	Liver
294	0.333333	Liver
290	0.335206	Liver
289	0.337079	Liver
287	0.338951	Liver
286	0.340824	Liver
282	0.344569	Liver
281	0.348315	Liver
280	0.350187	Liver
276	0.35206	Liver
271	0.359551	Liver
268	0.363296	Liver
264	0.367041	Liver
263	0.368914	Liver
262	0.372659	Liver
259	0.376404	Liver
257	0.38015	Liver
256	0.382022	Liver
255	0.383895	Liver
253	0.385768	Liver
251	0.389513	Liver
249	0.391386	Liver
246	0.393258	Liver
241	0.397004	Liver
240	0.398876	Liver
238	0.402622	Liver
237	0.404494	Liver
233	0.411985	Liver
231	0.413858	Liver
230	0.417603	Liver
229	0.419476	Liver
228	0.421348	Liver
227	0.423221	Liver
225	0.426966	Liver
223	0.434457	Liver
222	0.43633	Liver
221	0.438202	Liver
217	0.441948	Liver
216	0.445693	Liver
211	0.453184	Liver
210	0.456929	Liver
207	0.462547	Liver
206	0.468165	Liver
203	0.473783	Liver
200	0.481273	Liver
199	0.483146	Liver
198	0.488764	Liver
196	0.490637	Liver
194	0.494382	Liver
193	0.498127	Liver
188	0.503745	Liver
184	0.507491	Liver
183	0.509363	Liver
180	0.514981	Liver
179	0.516854	Liver
177	0.518727	Liver
176	0.526217	Liver
175	0.52809	Liver
174	0.533708	Liver
173	0.535581	Liver
170	0.537453	Liver
169	0.539326	Liver
164	0.550562	Liver
162	0.55618	Liver
161	0.558052	Liver
160	0.561798	Liver
158	0.565543	Liver
157	0.567416	Liver
155	0.571161	Liver
154	0.573034	Liver
153	0.578652	Liver
149	0.586142	Liver
148	0.589888	Liver
147	0.593633	Liver
146	0.597378	Liver
144	0.601124	Liver
142	0.604869	Liver
141	0.610487	Liver
140	0.61236	Liver
137	0.623596	Liver
135	0.627341	Liver
134	0.629213	Liver
132	0.636704	Liver
127	0.649813	Liver
126	0.651685	Liver
125	0.653558	Liver
122	0.655431	Liver
118	0.661049	Liver
112	0.670412	Liver
108	0.679775	Liver
107	0.683521	Liver
106	0.689139	Liver
104	0.692884	Liver
102	0.698502	Liver
101	0.700375	Liver
98	0.702247	Liver
96	0.707865	Liver
95	0.709738	Liver
93	0.713483	Liver
92	0.717228	Liver
91	0.719101	Liver
89	0.724719	Liver
86	0.730337	Liver
84	0.734082	Liver
82	0.745318	Liver
81	0.747191	Liver
80	0.749064	Liver
79	0.750936	Liver
78	0.754682	Liver
77	0.756554	Liver
75	0.7603	Liver
73	0.765918	Liver
70	0.775281	Liver
69	0.780899	Liver
67	0.784644	Liver
64	0.790262	Liver
63	0.794007	Liver
62	0.805243	Liver
61	0.814607	Liver
58	0.822097	Liver
57	0.829588	Liver
56	0.837079	Liver
55	0.850187	Liver
54	0.859551	Liver
53	0.863296	Liver
52	0.865169	Liver
51	0.868914	Liver
50	0.870787	Liver
49	0.876404	Liver
47	0.88015	Liver
46	0.882022	Liver
45	0.883895	Liver
44	0.88764	Liver
43	0.895131	Liver
41	0.900749	Liver
39	0.902622	Liver
38	0.904494	Liver
36	0.910112	Liver
35	0.913858	Liver
32	0.919476	Liver
31	0.923221	Liver
30	0.926966	Liver
29	0.930712	Liver
28	0.934457	Liver
27	0.945693	Liver
26	0.947566	Liver
23	0.953184	Liver
22	0.956929	Liver
19	0.962547	Liver
18	0.970037	Liver
16	0.975655	Liver
15	0.979401	Liver
14	0.981273	Liver
11	0.986891	Liver
9	0.990637	Liver
8	0.992509	Liver
4	0.998127	Liver
1095	0.130316	Breast
1084	0.131687	Breast
986	0.144033	Breast
965	0.146776	Breast
953	0.148148	Breast
937	0.152263	Breast
920	0.15775	Breast
919	0.159122	Breast
875	0.164609	Breast
869	0.167353	Breast
861	0.168724	Breast
848	0.171468	Breast
791	0.179698	Breast
788	0.18107	Breast
784	0.182442	Breast
751	0.192044	Breast
745	0.193416	Breast
729	0.196159	Breast
727	0.197531	Breast
719	0.198903	Breast
713	0.200274	Breast
693	0.205761	Breast
689	0.207133	Breast
668	0.215364	Breast
644	0.22085	Breast
642	0.222222	Breast
623	0.231824	Breast
610	0.234568	Breast
591	0.240055	Breast
587	0.24417	Breast
586	0.245542	Breast
579	0.252401	Breast
576	0.253772	Breast
567	0.256516	Breast
557	0.263374	Breast
554	0.266118	Breast
553	0.26749	Breast
549	0.268861	Breast
534	0.274348	Breast
533	0.27572	Breast
525	0.278464	Breast
515	0.279835	Breast
512	0.281207	Breast
497	0.286694	Breast
486	0.292181	Breast
484	0.296296	Breast
481	0.297668	Breast
474	0.303155	Breast
469	0.30727	Breast
463	0.310014	Breast
457	0.315501	Breast
450	0.319616	Breast
446	0.320988	Breast
441	0.325103	Breast
438	0.327846	Breast
427	0.331962	Breast
426	0.334705	Breast
421	0.337449	Breast
420	0.33882	Breast
409	0.341564	Breast
407	0.344307	Breast
404	0.347051	Breast
403	0.348422	Breast
393	0.353909	Breast
389	0.355281	Breast
383	0.360768	Breast
381	0.364883	Breast
375	0.371742	Breast
371	0.373114	Breast
362	0.375857	Breast
357	0.379973	Breast
348	0.382716	Breast
343	0.384088	Breast
341	0.38546	Breast
333	0.389575	Breast
323	0.400549	Breast
318	0.404664	Breast
317	0.406036	Breast
312	0.410151	Breast
310	0.412894	Breast
309	0.414266	Breast
308	0.415638	Breast
303	0.418381	Breast
302	0.419753	Breast
296	0.423868	Breast
295	0.42524	Breast
285	0.433471	Breast
283	0.434842	Breast
280	0.440329	Breast
271	0.447188	Breast
268	0.44856	Breast
262	0.454047	Breast
259	0.45679	Breast
252	0.466392	Breast
250	0.470508	Breast
244	0.474623	Breast
243	0.478738	Breast
239	0.48011	Breast
238	0.481481	Breast
237	0.482853	Breast
233	0.486968	Breast
232	0.48834	Breast
231	0.492455	Breast
222	0.496571	Breast
216	0.497942	Breast
205	0.504801	Breast
200	0.507545	Breast
199	0.508916	Breast
197	0.514403	Breast
194	0.517147	Breast
192	0.518519	Breast
189	0.522634	Breast
185	0.525377	Breast
182	0.526749	Breast
179	0.530864	Breast
178	0.532236	Breast
175	0.534979	Breast
174	0.536351	Breast
173	0.539095	Breast
172	0.540466	Breast
171	0.54321	Breast
170	0.544582	Breast
168	0.554184	Breast
166	0.555556	Breast
160	0.567901	Breast
159	0.569273	Breast
155	0.57476	Breast
154	0.577503	Breast
150	0.581619	Breast
149	0.58299	Breast
146	0.591221	Breast
143	0.593964	Breast
142	0.596708	Breast
140	0.59808	Breast
139	0.600823	Breast
138	0.602195	Breast
137	0.60631	Breast
133	0.61454	Breast
132	0.618656	Breast
131	0.621399	Breast
127	0.622771	Breast
126	0.626886	Breast
124	0.632373	Breast
120	0.635117	Breast
119	0.639232	Breast
117	0.643347	Breast
115	0.647462	Breast
114	0.648834	Breast
113	0.652949	Breast
111	0.655693	Breast
106	0.663923	Breast
105	0.668038	Breast
100	0.680384	Breast
98	0.683128	Breast
96	0.689986	Breast
93	0.698217	Breast
91	0.705075	Breast
90	0.709191	Breast
89	0.713306	Breast
88	0.716049	Breast
86	0.718793	Breast
85	0.728395	Breast
84	0.733882	Breast
83	0.753086	Breast
81	0.758573	Breast
79	0.759945	Breast
78	0.761317	Breast
77	0.762689	Breast
76	0.770919	Breast
75	0.775034	Breast
74	0.776406	Breast
73	0.777778	Breast
72	0.780521	Breast
71	0.783265	Breast
69	0.78738	Breast
68	0.794239	Breast
67	0.796982	Breast
66	0.805213	Breast
64	0.812071	Breast
63	0.817558	Breast
62	0.854595	Breast
61	0.860082	Breast
60	0.861454	Breast
56	0.868313	Breast
55	0.871056	Breast
51	0.875171	Breast
50	0.877915	Breast
49	0.880658	Breast
48	0.884774	Breast
45	0.888889	Breast
44	0.891632	Breast
43	0.895748	Breast
42	0.899863	Breast
40	0.917695	Breast
36	0.920439	Breast
35	0.923182	Breast
33	0.928669	Breast
28	0.934156	Breast
27	0.938272	Breast
26	0.939643	Breast
25	0.94513	Breast
23	0.949246	Breast
22	0.953361	Breast
21	0.956104	Breast
20	0.961591	Breast
17	0.964335	Breast
16	0.965706	Breast
14	0.96845	Breast
13	0.972565	Breast
12	0.978052	Breast
11	0.980796	Breast
9	0.984911	Breast
8	0.986283	Breast
6	0.990398	Breast
4	0.994513	Breast
3	0.995885	Breast
1068	0.0961214	Head and Neck
1035	0.0994941	Head and Neck
1032	0.10118	Head and Neck
998	0.104553	Head and Neck
982	0.106239	Head and Neck
918	0.111298	Head and Neck
914	0.112985	Head and Neck
904	0.114671	Head and Neck
899	0.116358	Head and Neck
891	0.118044	Head and Neck
841	0.124789	Head and Neck
817	0.128162	Head and Neck
812	0.129848	Head and Neck
777	0.133221	Head and Neck
745	0.13828	Head and Neck
727	0.141653	Head and Neck
712	0.143339	Head and Neck
703	0.145025	Head and Neck
696	0.146712	Head and Neck
695	0.148398	Head and Neck
680	0.153457	Head and Neck
666	0.160202	Head and Neck
647	0.163575	Head and Neck
623	0.168634	Head and Neck
619	0.17032	Head and Neck
608	0.175379	Head and Neck
578	0.182125	Head and Neck
569	0.183811	Head and Neck
557	0.190556	Head and Neck
556	0.193929	Head and Neck
537	0.200675	Head and Neck
534	0.202361	Head and Neck
532	0.204047	Head and Neck
520	0.20742	Head and Neck
503	0.215852	Head and Neck
502	0.217538	Head and Neck
500	0.219224	Head and Neck
497	0.222597	Head and Neck
494	0.224283	Head and Neck
492	0.22597	Head and Neck
486	0.229342	Head and Neck
471	0.232715	Head and Neck
463	0.237774	Head and Neck
454	0.246206	Head and Neck
451	0.249578	Head and Neck
448	0.251265	Head and Neck
445	0.254637	Head and Neck
444	0.25801	Head and Neck
435	0.261383	Head and Neck
433	0.266442	Head and Neck
432	0.268128	Head and Neck
423	0.273187	Head and Neck
421	0.27656	Head and Neck
419	0.278246	Head and Neck
417	0.279933	Head and Neck
414	0.281619	Head and Neck
402	0.284992	Head and Neck
400	0.288364	Head and Neck
394	0.290051	Head and Neck
385	0.296796	Head and Neck
374	0.306914	Head and Neck
371	0.310287	Head and Neck
368	0.311973	Head and Neck
364	0.315346	Head and Neck
354	0.323777	Head and Neck
351	0.325464	Head and Neck
342	0.330523	Head and Neck
341	0.333895	Head and Neck
337	0.335582	Head and Neck
334	0.338954	Head and Neck
332	0.340641	Head and Neck
330	0.344013	Head and Neck
329	0.3457	Head and Neck
328	0.349073	Head and Neck
318	0.360877	Head and Neck
314	0.36425	Head and Neck
310	0.367622	Head and Neck
306	0.370995	Head and Neck
305	0.372681	Head and Neck
304	0.374368	Head and Neck
298	0.37774	Head and Neck
295	0.384486	Head and Neck
294	0.386172	Head and Neck
293	0.387858	Head and Neck
290	0.394604	Head and Neck
289	0.397976	Head and Neck
288	0.399663	Head and Neck
287	0.401349	Head and Neck
281	0.406408	Head and Neck
280	0.411467	Head and Neck
275	0.41484	Head and Neck
268	0.423272	Head and Neck
265	0.424958	Head and Neck
261	0.426644	Head and Neck
258	0.430017	Head and Neck
256	0.431703	Head and Neck
247	0.438449	Head and Neck
241	0.443508	Head and Neck
239	0.448567	Head and Neck
237	0.451939	Head and Neck
234	0.455312	Head and Neck
228	0.46543	Head and Neck
226	0.468803	Head and Neck
225	0.472175	Head and Neck
224	0.473862	Head and Neck
222	0.475548	Head and Neck
221	0.477234	Head and Neck
217	0.480607	Head and Neck
214	0.485666	Head and Neck
213	0.487352	Head and Neck
212	0.490725	Head and Neck
210	0.494098	Head and Neck
208	0.50253	Head and Neck
207	0.504216	Head and Neck
205	0.509275	Head and Neck
203	0.512648	Head and Neck
197	0.521079	Head and Neck
196	0.524452	Head and Neck
193	0.53457	Head and Neck
190	0.541315	Head and Neck
186	0.548061	Head and Neck
181	0.554806	Head and Neck
179	0.556492	Head and Neck
178	0.559865	Head and Neck
176	0.564924	Head and Neck
175	0.56661	Head and Neck
171	0.571669	Head and Neck
170	0.575042	Head and Neck
169	0.580101	Head and Neck
166	0.583474	Head and Neck
163	0.586847	Head and Neck
159	0.591906	Head and Neck
158	0.595278	Head and Neck
157	0.596965	Head and Neck
154	0.598651	Head and Neck
152	0.605396	Head and Neck
149	0.608769	Head and Neck
147	0.613828	Head and Neck
142	0.623946	Head and Neck
141	0.629005	Head and Neck
140	0.632378	Head and Neck
139	0.63575	Head and Neck
137	0.640809	Head and Neck
136	0.644182	Head and Neck
134	0.655987	Head and Neck
133	0.659359	Head and Neck
131	0.664418	Head and Neck
128	0.666105	Head and Neck
124	0.67285	Head and Neck
123	0.674536	Head and Neck
120	0.681282	Head and Neck
119	0.688027	Head and Neck
115	0.6914	Head and Neck
113	0.696459	Head and Neck
112	0.698145	Head and Neck
111	0.701518	Head and Neck
109	0.706577	Head and Neck
106	0.711636	Head and Neck
105	0.713322	Head and Neck
100	0.716695	Head and Neck
99	0.720067	Head and Neck
98	0.72344	Head and Neck
97	0.728499	Head and Neck
95	0.735245	Head and Neck
94	0.743676	Head and Neck
91	0.748735	Head and Neck
87	0.755481	Head and Neck
86	0.758853	Head and Neck
85	0.762226	Head and Neck
84	0.763912	Head and Neck
83	0.767285	Head and Neck
82	0.770658	Head and Neck
81	0.772344	Head and Neck
73	0.787521	Head and Neck
69	0.79258	Head and Neck
67	0.795953	Head and Neck
66	0.797639	Head and Neck
63	0.806071	Head and Neck
62	0.812816	Head and Neck
60	0.816189	Head and Neck
59	0.819562	Head and Neck
54	0.836425	Head and Neck
53	0.839798	Head and Neck
51	0.844857	Head and Neck
49	0.854975	Head and Neck
45	0.863406	Head and Neck
42	0.870152	Head and Neck
41	0.876897	Head and Neck
40	0.878583	Head and Neck
38	0.885329	Head and Neck
37	0.892074	Head and Neck
34	0.902192	Head and Neck
33	0.903879	Head and Neck
31	0.910624	Head and Neck
23	0.927487	Head and Neck
22	0.929174	Head and Neck
19	0.939292	Head and Neck
15	0.94941	Head and Neck
13	0.957841	Head and Neck
11	0.966273	Head and Neck
9	0.973019	Head and Neck
7	0.984823	Head and Neck
